# Supplementary material for: Multi-Omics Approaches Uncovered Critical mRNA–miRNA–lncRNA Networks Regulating Multiple Birth Traits in Goat Ovaries
Source: Int J Mol Sci. 2024 Nov 20;25(22):12466. doi: 10.3390/ijms252212466 (PMC11595133; doi:10.3390/ijms252212466)
Supplement: Supplementary file 1 [file ijms-25-12466-s001.zip]

Archive with 11 entries (10 files):
- Supplementary tables/
- Supplementary tables/Table S1 Quality Control Statistics for mRNA Sequencing Data.xlsx
- Supplementary tables/Table S10 Primer Information.xlsx
- Supplementary tables/Table S2 Statistics on the rate of comparison of mRNA clean reads to the reference genome.xlsx
- Supplementary tables/Table S3 DE mRNA(CBG VS TG).xlsx
- Supplementary tables/Table S4 Clean read counts of miRNAs and rates of comparison with reference genomes.xlsx
- Supplementary tables/Table S5 DE miRNA target result.xlsx
- Supplementary tables/Table S6 DE miRNA(CBG VS TG)-1.xlsx
- Supplementary tables/Table S7 miRNA Alignment Statistics and Detection Rates in Samples.xlsx
- Supplementary tables/Table S8 DE lncRNA(CBG VS TG).xlsx
- Supplementary tables/Table S9 Co-expression Analysis of DE lncRNAs with mRNAs.xlsx
