# Supplementary material for: Multi-Omics Approaches Uncovered Critical mRNA–miRNA–lncRNA Networks Regulating Multiple Birth Traits in Goat Ovaries
Source: Int J Mol Sci. 2024 Nov 20;25(22):12466. doi: 10.3390/ijms252212466 (PMC11595133; doi:10.3390/ijms252212466)
Supplement: Supplementary file 1 [file ijms-25-12466-s001.zip › Supplementary tables/Table S1 Quality Control Statistics for mRNA Sequencing Data.xlsx]

## Sheet: Sheet1
Sample	RawReads	RawBases	CleanReads	CleanBases	ValidBases	Q30 (%)	GC (%)
CBG1	114.06M	17.11G	113.05M	16.61G	0.9709	0.9689	0.5106
CBG2	107.44M	16.12G	106.46M	15.66G	0.9719	0.9687	0.5263
CBG3	100.24M	15.04G	99.36M	14.63G	0.973	0.9678	0.5073
TG1	99.88M	14.98G	99.00M	14.56G	0.9715	0.9667	0.5078
TG2	101.78M	15.27G	100.89M	14.83G	0.9714	0.9691	0.5019
TG3	105.16M	15.77G	104.28M	15.35G	0.9734	0.9694	0.4876
