# Supplementary material for: Multi-Omics Approaches Uncovered Critical mRNA–miRNA–lncRNA Networks Regulating Multiple Birth Traits in Goat Ovaries
Source: Int J Mol Sci. 2024 Nov 20;25(22):12466. doi: 10.3390/ijms252212466 (PMC11595133; doi:10.3390/ijms252212466)
Supplement: Supplementary file 1 [file ijms-25-12466-s001.zip › Supplementary tables/Table S10 Primer Information.xlsx]

## Sheet: Sheet1
Serial number	Name	Types of RNA	Forward primer (5'→3'）	Reverse primer (5'→3'）
1	STAR	mRNA	CCCTGGGCATCCTCAAAGACC	TCCACCACCACTTCCAACCG
2	LHCGR	mRNA	CACACTGGAAAGATGGCACACC	AGGCAGCATGGCGATGAGAG
3	ALAS1	mRNA	GATGCCGCACTCTTGTTCTCC	GCACTCCGCTGTTCCGAATC
4	LDLR	mRNA	TACAAATGCGAGTGCGAAGAGG	CGTGGCGGTTGGTGAAGAAG
5	FDX1	mRNA	GGACCTTGGCTTGTTCTACCTG	AGCCCAACCGCGATCTATCTG
6	HMGCS1	mRNA	ATGGCTCCCTGGCTTCTGTTC	ACCCTGGTGTGGCATCTTGTG
7	MSMO1	mRNA	TTCTTCTTTGGGCATGGGTGAC	GCCGAGAACCAGCATAGAAAGG
8	TMEM176B	mRNA	TCGGTGGGCTTCTCTACTTGG	CGGTGCTTCTCGTGGACAATAG
9	GPX4	mRNA	GACGACGCCCACCCTCTG	GACCATACCGCTTCACCACAC
10	SLC7A1	mRNA	GGCACTCTCCTGGCTTACTCTC	GCTGCTGCTCACCAACTCATTC
11	ASPN	mRNA	TGCCCAACAGTGCCAAAGATG	TGCCCAACAGTGCCAAAGATG
12	PLXDC2	mRNA	CGCAGCCATCCTTGTGACAG	GCCAGAACCTCTTCGGAACTTC
13	GAPDH	mRNA	AAGTTCCACGGCACAGTCAA	ACCACATACTCAGCACCAGC
14	chi-let-7i-5p	miRNA	TGAGGTAGTAGTTTGTGCTGTT	/
15	chi-miR-106b-5p	miRNA	TAAAGTGCTGACAGTGCAGAT	/
16	chi-miR-128-3p	miRNA	TCACAGTGAACCGGTCTCTTT	/
17	chi-miR-133a-3p	miRNA	TTTGGTCCCCTTCAACCAGCTGT	/
18	chi-miR-143-5p	miRNA	GGTGCAGTGCTGCATCTCTGG	/
19	chi-miR-145-5p	miRNA	GTCCAGTTTTCCCAGGAATCCCT	/
20	chi-miR-1468-5p	miRNA	CTCCGTTTGCCTGTTTTGCTGA	/
21	chi-miR-146b-5p	miRNA	TGAGAACTGAATTCCATAGGCTGT	/
22	chi-miR-148a-3p	miRNA	TCAGTGCACTACAGAACTTTGT	/
23	chi-miR-148a-5p	miRNA	AAAGTTCTGAGACACTCCGACT	/
24	chi-miR-150	miRNA	TCTCCCAACCCTTGTACCAGTG	/
25	chi-miR-151-3p	miRNA	CTAGACTGAAGCTCCTTGAGG	/
26	chi-miR-30b-5p	miRNA	TGTAAACATCCTACACTCAGCT	/
27	chi-miR-500-5p	miRNA	TAATCCTTGCTACCTGGGTGAGA	/
28	novel14_mature	miRNA	TGCGGGGCTAGGGCTAACAGC	/
29	novel231_mature	miRNA	TTCAACGGGTATTTATTGAGC	/
30	novel274_mature	miRNA	TCCCTGTCCTCCAGGAGCTC	/
31	U6	mRNA	GGAACGATACAGAGAAGATTAGC	TGGAACGCTTCACGAATTTGCG
32	18sRNA	mRNA	GTGGTGTTGAGGAAAGCAGACA	TGATCACACGTTCCACCTCATC
33	ENSCHIT00000001784	lncRNA	TCTGGAGAACGGAAAGGCTACC	CAGGTGGGATGAAGCGAAGTG
34	ENSCHIT00000002369	lncRNA	CTCACGCTGCCGAACAACTG	TTGCCCCTCCTACCATCTTGC
35	TCONS_00001076	lncRNA	GGGATGCTTTGGGAGTTTGGAG	TTCAGCTCGGCAACACTGTG
36	TCONS_00006088	lncRNA	TGACAGACCCGATATGGCTGAG	GGCACACGCTTCATTACGACTC
37	TCONS_00008416	lncRNA	CTCCGCATACACACAGTCCATG	ACAGCTCTTCACCAGGGTCTTG
38	TCONS_00010666	lncRNA	TCAGGGATGCCAGCAGAGAAG	GGGAGCCAAGACCAGGGATTC
39	TCONS_00011224	lncRNA	AATGCCGTCTGAGTGGTCTTTC	GCTGCGTCTCCTCCTCGTG
40	TCONS_00012026	lncRNA	AAGCCGACAGAGACACCTACAG	ACGACCAAATCCGCCTCTAAAC
41	TCONS_00023055	lncRNA	TTCTCTGCTGTCTGACCTGCTC	TCCGCCCCGCCGTATTTG
42	TCONS_00027156	lncRNA	GCCAGGCTCCTCTGTCCATAG	AGCAGGAGACACAGGAGACTTG
43	XR_001295696.2	lncRNA	AGTTGGTACCGGCGGATGTC	GTGGTCAAGGCGATCAGAATGG
44	XR_001296402.2	lncRNA	AGTTGGTACCGGCGGATGTC	AGTTGGTACCGGCGGATGTC
45	XR_001917401.1	lncRNA	CTGCCCTGGTCCTGCTCTG	CCACTCTGCCTGCCTTCTCTAG
46	XR_001918127.1	lncRNA	GCGACCGTCCCATCCTTCC	CCGAGGCTCAGCGTCCAG
