# Supplementary material for: Multi-Omics Approaches Uncovered Critical mRNA–miRNA–lncRNA Networks Regulating Multiple Birth Traits in Goat Ovaries
Source: Int J Mol Sci. 2024 Nov 20;25(22):12466. doi: 10.3390/ijms252212466 (PMC11595133; doi:10.3390/ijms252212466)
Supplement: Supplementary file 1 [file ijms-25-12466-s001.zip › Supplementary tables/Table S2 Statistics on the rate of comparison of mRNA clean reads to the reference genome.xlsx]

## Sheet: Sheet1
Sample	Total reads	Total mapped reads(%)	Multiple mapped(%)	Uniquely mapped(%)	Reads mapped in proper pairs(%)
CBG1	113053490	106636893(94.32%)	8330914(7.37%)	98305979(86.96%)	97540578(86.28%)
CBG2	106460994	100718920(94.61%)	9521554(8.94%)	91197366(85.66%)	90553992(85.06%)
CBG3	99356966	93958159(94.57%)	5458448(5.49%)	88499711(89.07%)	87819914(88.39%)
TG1	99004140	93277130(94.22%)	6020162(6.08%)	87256968(88.13%)	86542004(87.41%)
TG2	100893266	95283443(94.44%)	5909865(5.86%)	89373578(88.58%)	88667350(87.88%)
TG3	104278300	98424808(94.39%)	5343799(5.12%)	93081009(89.26%)	92283162(88.50%)
