# Supplementary material for: Multi-Omics Approaches Uncovered Critical mRNA–miRNA–lncRNA Networks Regulating Multiple Birth Traits in Goat Ovaries
Source: Int J Mol Sci. 2024 Nov 20;25(22):12466. doi: 10.3390/ijms252212466 (PMC11595133; doi:10.3390/ijms252212466)
Supplement: Supplementary file 1 [file ijms-25-12466-s001.zip › Supplementary tables/Table S3 DE mRNA(CBG VS TG).xlsx]

## Sheet: Sheet1
id	CBG-vs-TG-all.gene_FC	CBG-vs-TG-all.gene_pval	CBG-vs-TG-all.gene_up_down	CBG1	CBG2	CBG3	TG1	TG2	TG3	Dbxref	product	GO_id	GO_term	pathway	pathway_description
3BHSD	69.7164	7.6058e-05	Up	83.2142	2084.72	32.1719	11.4002	15.1975	13.707	GeneID:100860869,Genbank:XM_013962473.2	3beta-hydroxysteroid dehydrogenase/isomerase	GO:0003854,GO:0004769,GO:0006694,GO:0008207,GO:0016021,GO:0016491,GO:0016616,GO:0021766,GO:0030868,GO:0031966,GO:0043231,GO:0051412,GO:0102294	3-beta-hydroxy-delta5-steroid dehydrogenase activity|steroid delta-isomerase activity|steroid biosynthetic process|C21-steroid hormone metabolic process|integral component of membrane|oxidoreductase activity|oxidoreductase activity, acting on the CH-OH group of donors, NAD or NADP as acceptor|hippocampus development|smooth endoplasmic reticulum membrane|mitochondrial membrane|intracellular membra…	ko04925,ko00140,ko04913	Aldosterone synthesis and secretion|Steroid hormone biosynthesis|Ovarian steroidogenesis
A2ML1	0.362786	0.0315931	Down	0.117448	0.0622288	0.309219	0.334644	0.463571	0.645409	GeneID:102176590,Genbank:XM_018048520.1	alpha-2-macroglobulin like 1	GO:0004867,GO:0005615,GO:0030414,GO:0052548,GO:0070062	serine-type endopeptidase inhibitor activity|extracellular space|peptidase inhibitor activity|regulation of endopeptidase activity|extracellular exosome
AARD	8.0886	0.0484042	Up	9.46093	0.107615	0.0954904	0.113826	0.691431	0.395154	GeneID:108637493,Genbank:XM_018058122.1	alanine and arginine rich domain containing protein	GO:0030324	lung development
ABCA10	0.473241	2.75233e-05	Down	1.86627	2.07499	1.84121	5.2458	4.35504	4.09063	GeneID:102177563,Genbank:XM_018063917.1	ATP binding cassette subfamily A member 10			ko02010	ABC transporters
ABCA7	5.34343	8.99814e-05	Up	2.37733	3.16109	0.676123	0.480345	0.466531	0.394814	GeneID:102175208,Genbank:XM_018050472.1	ATP binding cassette subfamily A member 7			ko02010	ABC transporters
ABCB4	4.57836	0.0124886	Up	0.277647	0.325505	0.0694363	0.0681627	0.0260957	0.075121	GeneID:102171298,Genbank:XM_018047295.1	ATP binding cassette subfamily B member 4			ko04976,ko02010	Bile secretion|ABC transporters
ABCC2	0.40353	0.00373648	Down	0.0874211	0.161004	0.163274	0.389249	0.438993	0.326096	GeneID:102179626,Genbank:XM_005698320.3	ATP binding cassette subfamily C member 2			ko04976,ko02010	Bile secretion|ABC transporters
ABHD6	5.5815	4.20917e-06	Up	13.8596	21.2262	5.91773	2.73238	2.73973	3.04716	GeneID:102186912,Genbank:XM_005695792.3	abhydrolase domain containing 6	GO:0004620,GO:0005739,GO:0009395,GO:0016021,GO:0030336,GO:0032281,GO:0046464,GO:0046889,GO:0047372,GO:0060292,GO:0098978,GO:0098982,GO:0099055,GO:0120163,GO:2000124	phospholipase activity|mitochondrion|phospholipid catabolic process|integral component of membrane|negative regulation of cell migration|AMPA glutamate receptor complex|acylglycerol catabolic process|positive regulation of lipid biosynthetic process|acylglycerol lipase activity|long-term synaptic depression|glutamatergic synapse|GABA-ergic synapse|integral component of postsynaptic membrane|negat…	ko04723	Retrograde endocannabinoid signaling
ABI3BP	0.342783	0.00376855	Down	4.4131	4.3592	15.6103	23.1646	23.4913	30.6315	GeneID:102182911,Genbank:XM_013974409.2	ABI family member 3 binding protein	GO:0005201,GO:0005518,GO:0005576,GO:0005614,GO:0005615,GO:0008201,GO:0010811,GO:0030198,GO:0062023	extracellular matrix structural constituent|collagen binding|extracellular region|interstitial matrix|extracellular space|heparin binding|positive regulation of cell-substrate adhesion|extracellular matrix organization|collagen-containing extracellular matrix
ABRA	0.0542318	0.0138157	Down	0	0.0114006	0	0.101292	0.0603231	0.105818	GeneID:102190710,Genbank:XM_005689165.3	actin binding Rho activating protein	GO:0000060,GO:0003779,GO:0005856,GO:0030017,GO:0035025,GO:0045893,GO:0045944,GO:0051091	protein import into nucleus, translocation|actin binding|cytoskeleton|sarcomere|positive regulation of Rho protein signal transduction|positive regulation of transcription, DNA-templated|positive regulation of transcription by RNA polymerase II|positive regulation of DNA-binding transcription factor activity
ACAT2	5.29401	0.000110912	Up	110.802	135.969	26.244	21.4573	22.3537	15.4403	GeneID:102171980,Genbank:XM_018053432.1	acetyl-CoA acetyltransferase 2	GO:0003857,GO:0003985,GO:0003988,GO:0004300,GO:0005634,GO:0005730,GO:0005737,GO:0005739,GO:0005829,GO:0006629,GO:0006635,GO:0006695,GO:0006696,GO:0070062	3-hydroxyacyl-CoA dehydrogenase activity|acetyl-CoA C-acetyltransferase activity|acetyl-CoA C-acyltransferase activity|enoyl-CoA hydratase activity|nucleus|nucleolus|cytoplasm|mitochondrion|cytosol|lipid metabolic process|fatty acid beta-oxidation|cholesterol biosynthetic process|ergosterol biosynthetic process|extracellular exosome	ko00900,ko01200,ko00071,ko00380,ko00310,ko00072,ko00620,ko00630,ko00720,ko00280,ko02020,ko01212,ko00650,ko00640,ko00362	Terpenoid backbone biosynthesis|Carbon metabolism|Fatty acid degradation|Tryptophan metabolism|Lysine degradation|Synthesis and degradation of ketone bodies|Pyruvate metabolism|Glyoxylate and dicarboxylate metabolism|Carbon fixation pathways in prokaryotes|Valine, leucine and isoleucine degradation|Two-component system|Fatty acid metabolism|Butanoate metabolism|Propanoate metabolism|Benzoate degr…
ACCSL	0.188504	0.00389816	Down	0.679556	0.139135	1.85326	7.45146	4.85683	2.52766	GeneID:102181973,Genbank:XM_018058958.1	1-aminocyclopropane-1-carboxylate synthase homolog (inactive) like	GO:0003824,GO:0009058,GO:0030170	catalytic activity|biosynthetic process|pyridoxal phosphate binding
ACHE	5.49155	0.00265865	Up	0.286598	0.691655	0.136791	0.0611463	0.0819333	0.0982747	GeneID:102186824,Genbank:XM_018040586.1	acetylcholinesterase (Cartwright blood group)	GO:0001540,GO:0003990,GO:0005576,GO:0005886,GO:0030054,GO:0031225,GO:0042135,GO:0045202	amyloid-beta binding|acetylcholinesterase activity|extracellular region|plasma membrane|cell junction|anchored component of membrane|neurotransmitter catabolic process|synapse	ko00564,ko04725	Glycerophospholipid metabolism|Cholinergic synapse
ACLY	2.934	0.0139626	Up	80.9799	246.964	62.3304	61.6066	56.9282	39.8519	GeneID:102181894,Genbank:XM_005693833.3	ATP citrate lyase	GO:0003878,GO:0005524,GO:0005737,GO:0006085,GO:0006101,GO:0008610,GO:0046872,GO:0048037	ATP citrate synthase activity|ATP binding|cytoplasm|acetyl-CoA biosynthetic process|citrate metabolic process|lipid biosynthetic process|metal ion binding|cofactor binding	ko00020,ko00720	Citrate cycle (TCA cycle)|Carbon fixation pathways in prokaryotes
ACOT12	0.454522	0.0195148	Down	1.22438	0.460193	0.519711	1.53637	1.25069	2.44337	GeneID:102172148,Genbank:XM_013965761.2	acyl-CoA thioesterase 12	GO:0000062,GO:0003986,GO:0005524,GO:0005829,GO:0006084,GO:0006090,GO:0006637,GO:0008289,GO:0016290,GO:0036042,GO:0047617,GO:0052689,GO:1900535	fatty-acyl-CoA binding|acetyl-CoA hydrolase activity|ATP binding|cytosol|acetyl-CoA metabolic process|pyruvate metabolic process|acyl-CoA metabolic process|lipid binding|palmitoyl-CoA hydrolase activity|long-chain fatty acyl-CoA binding|acyl-CoA hydrolase activity|carboxylic ester hydrolase activity|palmitic acid biosynthetic process	ko00620	Pyruvate metabolism
ACP5	2.48986	0.0170121	Up	10.4899	38.4297	36.3398	12.2911	12.6215	14.6108	GeneID:102191322,Genbank:XM_018051133.1	acid phosphatase 5, tartrate resistant	GO:0001503,GO:0003993,GO:0005576,GO:0005764,GO:0006811,GO:0008198,GO:0008199,GO:0032496,GO:0032691,GO:0032695,GO:0032720,GO:0032929,GO:0034097,GO:0045019,GO:0045453,GO:0050728,GO:0050830,GO:0055072,GO:0060349	ossification|acid phosphatase activity|extracellular region|lysosome|ion transport|ferrous iron binding|ferric iron binding|response to lipopolysaccharide|negative regulation of interleukin-1 beta production|negative regulation of interleukin-12 production|negative regulation of tumor necrosis factor production|negative regulation of superoxide anion generation|response to cytokine|negative regul…	ko04142,ko04380	Lysosome|Osteoclast differentiation
ACSM1	5.17658	0.0499035	Up	0.670232	0.0423951	0.0877767	0.0418524	0.0560803	0.0605389	GeneID:102182274,Genbank:XM_005697556.3	acyl-CoA synthetase medium-chain family member 1	GO:0003996,GO:0004321,GO:0005524,GO:0005525,GO:0005739,GO:0005759,GO:0006633,GO:0006637,GO:0015645,GO:0046872,GO:0047760	acyl-CoA ligase activity|fatty-acyl-CoA synthase activity|ATP binding|GTP binding|mitochondrion|mitochondrial matrix|fatty acid biosynthetic process|acyl-CoA metabolic process|fatty acid ligase activity|metal ion binding|butyrate-CoA ligase activity	ko00650	Butanoate metabolism
ACSS2	4.56551	0.00327848	Up	54.5584	160.787	19.2062	21.3787	19.0578	21.4684	GeneID:102169772,Genbank:XM_005688483.3	acyl-CoA synthetase short-chain family member 2	GO:0003987,GO:0005524,GO:0005654,GO:0005737,GO:0005759,GO:0005829,GO:0006069,GO:0008610,GO:0016208,GO:0019413,GO:0019427,GO:0019542,GO:0043231	acetate-CoA ligase activity|ATP binding|nucleoplasm|cytoplasm|mitochondrial matrix|cytosol|ethanol oxidation|lipid biosynthetic process|AMP binding|acetate biosynthetic process|acetyl-CoA biosynthetic process from acetate|propionate biosynthetic process|intracellular membrane-bounded organelle	ko00680,ko01200,ko00620,ko00720,ko00640,ko00010	Methane metabolism|Carbon metabolism|Pyruvate metabolism|Carbon fixation pathways in prokaryotes|Propanoate metabolism|Glycolysis / Gluconeogenesis
ACTL7B	0.119844	0.0390485	Down	0.0125309	0	0.0941991	0.352901	0.458541	0.108281	GeneID:102184060,Genbank:XM_018052843.1	actin like 7B	GO:0005737,GO:0005856	cytoplasm|cytoskeleton
ACTL8	0.174247	0.000251357	Down	0.25049	0.154673	0.909488	2.73321	2.94627	2.37065	GeneID:102173053,Genbank:XM_018054728.1	actin like 8	GO:0005737,GO:0005856,GO:0030855	cytoplasm|cytoskeleton|epithelial cell differentiation
ACTRT2	16.7037	0.044794	Up	0.0624764	0.0432075	0.147607	0.0159954	0	0	GeneID:102184644,Genbank:XM_005690764.2	actin related protein T2	GO:0005737,GO:0005856	cytoplasm|cytoskeleton
ADAD1	0.168349	0.00425682	Down	0.282642	0.0472911	0.812682	2.50936	3.32593	1.24931	GeneID:102183350,Genbank:XM_005691287.3	adenosine deaminase domain containing 1	GO:0003723,GO:0003725,GO:0003726,GO:0005634,GO:0005730,GO:0005737,GO:0006382,GO:0006396,GO:0007275,GO:0007286,GO:0008251	RNA binding|double-stranded RNA binding|double-stranded RNA adenosine deaminase activity|nucleus|nucleolus|cytoplasm|adenosine to inosine editing|RNA processing|multicellular organism development|spermatid development|tRNA-specific adenosine deaminase activity
ADAD2	0.176221	0.00592594	Down	0.0573481	0.0578387	0.348991	1.34589	0.994619	0.471953	GeneID:102181979,Genbank:XM_018061784.1	adenosine deaminase domain containing 2	GO:0003723,GO:0004000,GO:0006396	RNA binding|adenosine deaminase activity|RNA processing
ADAMTS14	6.12423	0.0165448	Up	0.568449	15.8834	1.4589	1.57047	0.708799	1.41929	GeneID:102171406,Genbank:XM_018042583.1	ADAM metallopeptidase with thrombospondin type 1 motif 14	GO:0004222,GO:0005576,GO:0030199,GO:0030574,GO:0046872	metalloendopeptidase activity|extracellular region|collagen fibril organization|collagen catabolic process|metal ion binding
ADAMTS4	2.51376	0.0188693	Up	29.0225	11.4129	12.8584	12.011	7.56691	3.12993	GeneID:102176281,Genbank:XM_013975635.2	ADAM metallopeptidase with thrombospondin type 1 motif 4	GO:0004222,GO:0005576,GO:0008237,GO:0046872	metalloendopeptidase activity|extracellular region|metallopeptidase activity|metal ion binding
ADAMTSL3	2.23138	0.0401509	Up	5.47852	4.70848	1.31475	1.53893	1.9639	2.31084	GeneID:102191376,Genbank:XM_018066193.1	ADAMTS like 3	GO:0005576,GO:0008233,GO:0043231	extracellular region|peptidase activity|intracellular membrane-bounded organelle
ADAP2	2.61088	0.00218344	Up	30.5441	22.3696	10.0427	8.69005	7.6692	10.5129	GeneID:102188250,Genbank:XM_018064260.1	ArfGAP with dual PH domains 2	GO:0005096,GO:0005546,GO:0005547,GO:0005737,GO:0005740,GO:0005886,GO:0007507,GO:0030674,GO:0043325,GO:0043533,GO:0046872	GTPase activator activity|phosphatidylinositol-4,5-bisphosphate binding|phosphatidylinositol-3,4,5-trisphosphate binding|cytoplasm|mitochondrial envelope|plasma membrane|heart development|protein binding, bridging|phosphatidylinositol-3,4-bisphosphate binding|inositol 1,3,4,5 tetrakisphosphate binding|metal ion binding
ADCY8	0.434197	0.0380391	Down	2.46453	0.541487	2.8007	2.8851	5.41227	5.80281	GeneID:102184919,Genbank:XM_018058572.1	adenylate cyclase 8	GO:0003091,GO:0004016,GO:0005524,GO:0005622,GO:0005886,GO:0005887,GO:0006171,GO:0007165,GO:0007186,GO:0007189,GO:0007193,GO:0007611,GO:0007616,GO:0008294,GO:0010255,GO:0016020,GO:0016323,GO:0016324,GO:0030424,GO:0030425,GO:0031915,GO:0032793,GO:0032809,GO:0035774,GO:0046872,GO:0051480,GO:0060076,GO:0071377,GO:0080135,GO:0098685,GO:0098686,GO:0098978,GO:0099056,GO:0150076,GO:1900273,GO:1900454	renal water homeostasis|adenylate cyclase activity|ATP binding|intracellular|plasma membrane|integral component of plasma membrane|cAMP biosynthetic process|signal transduction|G protein-coupled receptor signaling pathway|adenylate cyclase-activating G protein-coupled receptor signaling pathway|adenylate cyclase-inhibiting G protein-coupled receptor signaling pathway|learning or memory|long-term …	ko04540,ko04727,ko04015,ko04211,ko04913,ko04611,ko04914,ko04923,ko04916,ko04970,ko04261,ko04925,ko04911,ko04918,ko04713,ko04724,ko04976,ko04024,ko04725,ko04114,ko04723,ko04020,ko04912,ko04742,ko04022,ko04971,ko04062,ko04270,ko04750,ko04972,ko04720,ko00230,ko04915,ko04072,ko04921,ko04213	Gap junction|GABAergic synapse|Rap1 signaling pathway|Longevity regulating pathway|Ovarian steroidogenesis|Platelet activation|Progesterone-mediated oocyte maturation|Regulation of lipolysis in adipocytes|Melanogenesis|Salivary secretion|Adrenergic signaling in cardiomyocytes|Aldosterone synthesis and secretion|Insulin secretion|Thyroid hormone synthesis|Circadian entrainment|Glutamatergic synaps…
ADGRA1	2.11625	0.0266911	Up	0.772557	0.871345	0.596316	0.278146	0.338193	0.581148	GeneID:106501788,Genbank:XM_018041698.1	adhesion G protein-coupled receptor A1	GO:0004930,GO:0007166,GO:0014069,GO:0016021,GO:0098978	G protein-coupled receptor activity|cell surface receptor signaling pathway|postsynaptic density|integral component of membrane|glutamatergic synapse
ADGRF3	0.148506	0.0410456	Down	0.00588628	0.00508855	0.0126427	0.0452107	0.0336557	0.0944617	GeneID:102181966,Genbank:XM_005687073.2	adhesion G protein-coupled receptor F3	GO:0004930,GO:0007166,GO:0007186,GO:0016021	G protein-coupled receptor activity|cell surface receptor signaling pathway|G protein-coupled receptor signaling pathway|integral component of membrane
ADIPOQ	4.65989	0.0441582	Up	1.56181	0.14612	0.0871295	0.138479	0.108241	0.150231	GeneID:102173125,Genbank:XM_005675149.3	adiponectin, C1Q and collagen domain containing	GO:0001934,GO:0005102,GO:0005179,GO:0005581,GO:0005615,GO:0005623,GO:0005783,GO:0006006,GO:0006635,GO:0009617,GO:0009749,GO:0009967,GO:0009986,GO:0010642,GO:0010739,GO:0010745,GO:0010804,GO:0010875,GO:0010906,GO:0019395,GO:0030336,GO:0030853,GO:0031953,GO:0032270,GO:0032720,GO:0032757,GO:0032869,GO:0033034,GO:0033691,GO:0034115,GO:0034383,GO:0034612,GO:0035690,GO:0042593,GO:0042802,GO:0042803,GO:…	positive regulation of protein phosphorylation|signaling receptor binding|hormone activity|collagen trimer|extracellular space|cell|endoplasmic reticulum|glucose metabolic process|fatty acid beta-oxidation|response to bacterium|response to glucose|positive regulation of signal transduction|cell surface|negative regulation of platelet-derived growth factor receptor signaling pathway|positive regul…	ko04211,ko04152,ko04920,ko03320	Longevity regulating pathway|AMPK signaling pathway|Adipocytokine signaling pathway|PPAR signaling pathway
ADORA3	3.67647	0.00839577	Up	1.16912	4.54407	4.97269	0.930962	0.521085	1.90345	GeneID:102177769,Genbank:XM_013962543.2	adenosine A3 receptor	GO:0005887,GO:0006954,GO:0007165,GO:0007190,GO:0008016,GO:0008285,GO:0009611,GO:0016020,GO:0030336,GO:0032088	integral component of plasma membrane|inflammatory response|signal transduction|activation of adenylate cyclase activity|regulation of heart contraction|negative regulation of cell proliferation|response to wounding|membrane|negative regulation of cell migration|negative regulation of NF-kappaB transcription factor activity
ADRA1A	0.478463	0.00571236	Down	1.99045	1.81602	4.21136	5.15392	7.0418	6.11831	GeneID:102182788,Genbank:XM_018052359.1	adrenoceptor alpha 1A	GO:0001994,GO:0004935,GO:0004937,GO:0005634,GO:0005737,GO:0005886,GO:0005887,GO:0005901,GO:0007188,GO:0007200,GO:0007204,GO:0031965,GO:0043410,GO:0045907,GO:0045987,GO:0046982,GO:0055117,GO:0071880	norepinephrine-epinephrine vasoconstriction involved in regulation of systemic arterial blood pressure|adrenergic receptor activity|alpha1-adrenergic receptor activity|nucleus|cytoplasm|plasma membrane|integral component of plasma membrane|caveola|adenylate cyclase-modulating G protein-coupled receptor signaling pathway|phospholipase C-activating G protein-coupled receptor signaling pathway|posit…	ko04970,ko04261,ko04020,ko04152,ko04080,ko04270,ko04022	Salivary secretion|Adrenergic signaling in cardiomyocytes|Calcium signaling pathway|AMPK signaling pathway|Neuroactive ligand-receptor interaction|Vascular smooth muscle contraction|cGMP-PKG signaling pathway
ADRB1	5.8369	0.0160133	Up	0.981033	7.35003	0.362509	0.607662	0.627266	0.625048	GeneID:102187558,Genbank:XM_018041732.1	adrenoceptor beta 1	GO:0001996,GO:0002025,GO:0004935,GO:0004940,GO:0005088,GO:0005769,GO:0005886,GO:0005887,GO:0007188,GO:0043547,GO:0043950,GO:0051379,GO:0051380,GO:0071880	positive regulation of heart rate by epinephrine-norepinephrine|norepinephrine-epinephrine-mediated vasodilation involved in regulation of systemic arterial blood pressure|adrenergic receptor activity|beta1-adrenergic receptor activity|Ras guanyl-nucleotide exchange factor activity|early endosome|plasma membrane|integral component of plasma membrane|adenylate cyclase-modulating G protein-coupled …	ko04024,ko04923,ko04144,ko04924,ko04540,ko04970,ko04261,ko04020,ko04080,ko04022	cAMP signaling pathway|Regulation of lipolysis in adipocytes|Endocytosis|Renin secretion|Gap junction|Salivary secretion|Adrenergic signaling in cardiomyocytes|Calcium signaling pathway|Neuroactive ligand-receptor interaction|cGMP-PKG signaling pathway
AGP	0.263238	0.0171419	Down	0.170458	0.189459	0.366113	1.18454	0.417694	1.44288	GeneID:100861287,Genbank:NM_001285630.1	alpha 1 acid glycoprotein	GO:0002682,GO:0005615,GO:0006953	regulation of immune system process|extracellular space|acute-phase response
AGTR1	0.462046	0.022913	Down	3.00949	2.74226	8.33786	8.3013	12.5566	12.3135	GeneID:102174163,Genbank:XM_018049126.1	angiotensin II receptor type 1	GO:0004945,GO:0005886,GO:0016021,GO:0019229	angiotensin type II receptor activity|plasma membrane|integral component of membrane|regulation of vasoconstriction	ko04924,ko04614,ko04261,ko04925,ko04072,ko04080,ko04020,ko04270,ko04022	Renin secretion|Renin-angiotensin system|Adrenergic signaling in cardiomyocytes|Aldosterone synthesis and secretion|Phospholipase D signaling pathway|Neuroactive ligand-receptor interaction|Calcium signaling pathway|Vascular smooth muscle contraction|cGMP-PKG signaling pathway
AIF1L	5.5467	0.00989267	Up	8.24978	113.58	12.2709	10.3853	12.0604	7.75823	GeneID:102174943,Genbank:XM_018055992.1	allograft inflammatory factor 1 like	GO:0005509,GO:0005737,GO:0005884,GO:0005925,GO:0015629,GO:0032587,GO:0032991,GO:0042995,GO:0051015,GO:0051017,GO:0097178	calcium ion binding|cytoplasm|actin filament|focal adhesion|actin cytoskeleton|ruffle membrane|protein-containing complex|cell projection|actin filament binding|actin filament bundle assembly|ruffle assembly
AKAP6	0.33548	4.38699e-05	Down	0.654882	0.302033	0.625343	1.21211	2.3026	1.55849	GeneID:102179241,Genbank:XM_005695223.3	A-kinase anchoring protein 6	GO:0001508,GO:0005635,GO:0005737,GO:0005901,GO:0006605,GO:0008179,GO:0010738,GO:0010880,GO:0014701,GO:0014704,GO:0016529,GO:0019933,GO:0030307,GO:0030315,GO:0031965,GO:0032516,GO:0032947,GO:0034237,GO:0034704,GO:0043495,GO:0044325,GO:0048471,GO:0051018,GO:0051281,GO:0060306,GO:0060316,GO:0061051,GO:0070886,GO:0071320,GO:0071345,GO:1901381,GO:1902261	action potential|nuclear envelope|cytoplasm|caveola|protein targeting|adenylate cyclase binding|regulation of protein kinase A signaling|regulation of release of sequestered calcium ion into cytosol by sarcoplasmic reticulum|junctional sarcoplasmic reticulum membrane|intercalated disc|sarcoplasmic reticulum|cAMP-mediated signaling|positive regulation of cell growth|T-tubule|nuclear membrane|posit…
ALAS1	15.4478	4.00869e-06	Up	1011.95	239.925	46.0263	32.7864	31.3515	24.5875	GeneID:100861387,Genbank:XM_005695886.3	5'-aminolevulinate synthase 1	GO:0003870,GO:0005654,GO:0005759,GO:0005829,GO:0006782,GO:0030170,GO:0042802	5-aminolevulinate synthase activity|nucleoplasm|mitochondrial matrix|cytosol|protoporphyrinogen IX biosynthetic process|pyridoxal phosphate binding|identical protein binding	ko00260,ko00860	Glycine, serine and threonine metabolism|Porphyrin and chlorophyll metabolism
ALDH1A1	5.58692	0.000178804	Up	332.922	505.139	78.7447	49.3848	70.4992	71.5871	GeneID:102171605,Genbank:XM_005683753.3	aldehyde dehydrogenase 1 family member A1	GO:0001523,GO:0001758,GO:0004029,GO:0005829,GO:0042572,GO:0051287,GO:0055114	retinoid metabolic process|retinal dehydrogenase activity|aldehyde dehydrogenase (NAD) activity|cytosol|retinol metabolic process|NAD binding|oxidation-reduction process	ko00830	Retinol metabolism
ALDH2	2.52125	0.020984	Up	181.317	520.683	156.84	140.764	121.345	142.254	GeneID:102170543,Genbank:XM_005691559.3	aldehyde dehydrogenase 2 family (mitochondrial)	GO:0004029,GO:0005759,GO:0006068,GO:0043878,GO:0051287	aldehyde dehydrogenase (NAD) activity|mitochondrial matrix|ethanol catabolic process|glyceraldehyde-3-phosphate dehydrogenase (NAD+) (non-phosphorylating) activity|NAD binding	ko00561,ko00071,ko00380,ko00310,ko00040,ko00410,ko00340,ko00620,ko00330,ko00903,ko00280,ko00625,ko00053,ko00010	Glycerolipid metabolism|Fatty acid degradation|Tryptophan metabolism|Lysine degradation|Pentose and glucuronate interconversions|beta-Alanine metabolism|Histidine metabolism|Pyruvate metabolism|Arginine and proline metabolism|Limonene and pinene degradation|Valine, leucine and isoleucine degradation|Chloroalkane and chloroalkene degradation|Ascorbate and aldarate metabolism|Glycolysis / Gluconeog…
ALDOC	2.71681	0.00415523	Up	17.6889	6.00174	5.17541	3.38004	4.57132	3.419	GeneID:102187622,Genbank:XM_018064308.1	aldolase, fructose-bisphosphate C	GO:0004332,GO:0006096,GO:0030388	fructose-bisphosphate aldolase activity|glycolytic process|fructose 1,6-bisphosphate metabolic process	ko00710,ko00680,ko01200,ko01230,ko00030,ko00051,ko00010	Carbon fixation in photosynthetic organisms|Methane metabolism|Carbon metabolism|Biosynthesis of amino acids|Pentose phosphate pathway|Fructose and mannose metabolism|Glycolysis / Gluconeogenesis
ALPK2	0.183045	0.00435441	Down	0.0351014	0.121377	0.325799	1.02706	1.50236	0.371406	GeneID:102173250,Genbank:XM_018039363.1	alpha kinase 2	GO:0004674,GO:0005524	protein serine/threonine kinase activity|ATP binding
ALPL	3.64918	0.00217256	Up	117.575	306.772	81.4782	46.875	72.4512	44.7286	GeneID:102189447,Genbank:XM_018055232.1	alkaline phosphatase, liver/bone/kidney	GO:0001958,GO:0003006,GO:0004035,GO:0005886,GO:0016462,GO:0031012,GO:0031214,GO:0031225,GO:0033280,GO:0046677,GO:0046872,GO:0065010,GO:0071407	endochondral ossification|developmental process involved in reproduction|alkaline phosphatase activity|plasma membrane|pyrophosphatase activity|extracellular matrix|biomineral tissue development|anchored component of membrane|response to vitamin D|response to antibiotic|metal ion binding|extracellular membrane-bounded organelle|cellular response to organic cyclic compound	ko02020,ko00627,ko00790	Two-component system|Aminobenzoate degradation|Folate biosynthesis
AMDHD1	9.11669	0.000106095	Up	13.934	26.419	2.23447	2.00066	1.15199	2.39417	GeneID:102185344,Genbank:XM_005680468.3	amidohydrolase domain containing 1	GO:0005737,GO:0019556,GO:0019557,GO:0046872,GO:0050480	cytoplasm|histidine catabolic process to glutamate and formamide|histidine catabolic process to glutamate and formate|metal ion binding|imidazolonepropionase activity	ko00340	Histidine metabolism
ANGPT2	0.325489	0.0203375	Down	4.56854	4.22331	24.6052	45.3332	40.2986	24.315	GeneID:102186656,Genbank:XM_013975359.2	angiopoietin 2	GO:0001525,GO:0004540,GO:0005615,GO:0010812,GO:0016525,GO:0030154,GO:0030971,GO:0043537,GO:0046872,GO:0048014,GO:0050928	angiogenesis|ribonuclease activity|extracellular space|negative regulation of cell-substrate adhesion|negative regulation of angiogenesis|cell differentiation|receptor tyrosine kinase binding|negative regulation of blood vessel endothelial cell migration|metal ion binding|Tie signaling pathway|negative regulation of positive chemotaxis	ko04014,ko04151,ko04066,ko04015	Ras signaling pathway|PI3K-Akt signaling pathway|HIF-1 signaling pathway|Rap1 signaling pathway
ANGPTL3	0.246164	0.00563375	Down	0.449008	0.0817173	0.532952	1.21007	1.08096	2.26086	GeneID:100860860,Genbank:NM_001285709.1	angiopoietin like 3	GO:0001525,GO:0004857,GO:0004859,GO:0005178,GO:0005576,GO:0005615,GO:0005769,GO:0005794,GO:0006071,GO:0006631,GO:0006644,GO:0007160,GO:0007165,GO:0007229,GO:0008083,GO:0008201,GO:0008203,GO:0009395,GO:0009725,GO:0009986,GO:0010519,GO:0019915,GO:0030027,GO:0030335,GO:0042632,GO:0045766,GO:0048844,GO:0050996,GO:0051004,GO:0051005,GO:0055088,GO:0055090,GO:0055091,GO:0070328	angiogenesis|enzyme inhibitor activity|phospholipase inhibitor activity|integrin binding|extracellular region|extracellular space|early endosome|Golgi apparatus|glycerol metabolic process|fatty acid metabolic process|phospholipid metabolic process|cell-matrix adhesion|signal transduction|integrin-mediated signaling pathway|growth factor activity|heparin binding|cholesterol metabolic process|phosp…
ANK3	0.343733	0.000932225	Down	2.94471	0.96027	3.63736	6.83171	6.29772	10.2423	GeneID:102189650,Genbank:XM_018042183.1	ankyrin 3
ANKRD9	2.79444	0.020843	Up	4.49709	11.5126	3.51007	3.1603	3.40628	1.6597	GeneID:108638503,Genbank:XM_018066032.1	ankyrin repeat domain 9	GO:0005829,GO:0016020,GO:0043194,GO:0043687,GO:0044325,GO:0072659	cytosol|membrane|axon initial segment|post-translational protein modification|ion channel binding|protein localization to plasma membrane
ANKS1B	0.440884	0.0353283	Down	0.937983	0.263112	1.23908	2.50771	1.25296	2.10059	GeneID:102190026,Genbank:XM_013964004.2	ankyrin repeat and sterile alpha motif domain containing 1B	GO:0005829,GO:0005886,GO:0014069,GO:0015030,GO:0030054,GO:0043197,GO:0043231,GO:0045211,GO:0046875,GO:1900383	cytosol|plasma membrane|postsynaptic density|Cajal body|cell junction|dendritic spine|intracellular membrane-bounded organelle|postsynaptic membrane|ephrin receptor binding|regulation of synaptic plasticity by receptor localization to synapse
ANXA3	2.71166	0.0280539	Up	27.5278	124.38	38.122	26.0233	31.3023	26.8232	GeneID:102169468,Genbank:XM_018049627.1	annexin A3	GO:0005509,GO:0005544,GO:0006909,GO:0019834,GO:0048306,GO:0051384	calcium ion binding|calcium-dependent phospholipid binding|phagocytosis|phospholipase A2 inhibitor activity|calcium-dependent protein binding|response to glucocorticoid
AP3B2	0.323171	0.00918955	Down	0.310775	0.0895524	0.551183	0.988541	1.16845	0.953272	GeneID:102176733,Genbank:XM_018066506.1	adaptor related protein complex 3 beta 2 subunit	GO:0005802,GO:0006886,GO:0008089,GO:0016192,GO:0030123,GO:0030665,GO:0048490,GO:1904115	trans-Golgi network|intracellular protein transport|anterograde axonal transport|vesicle-mediated transport|AP-3 adaptor complex|clathrin-coated vesicle membrane|anterograde synaptic vesicle transport|axon cytoplasm	ko04142	Lysosome
APCDD1	0.288899	0.00572468	Down	15.141	6.95898	37.4593	102.792	83.0773	33.0415	GeneID:102175529,Genbank:XM_018039497.1	APC down-regulated 1	GO:0001942,GO:0005887,GO:0016055,GO:0017147,GO:0030178,GO:0042802,GO:0043615	hair follicle development|integral component of plasma membrane|Wnt signaling pathway|Wnt-protein binding|negative regulation of Wnt signaling pathway|identical protein binding|astrocyte cell migration
APOA1	8.10591	0.00435986	Up	127.02	2740.78	184.145	165.895	176.007	133.762	GeneID:102180141,Genbank:XM_018059749.1	apolipoprotein A1	GO:0006869,GO:0008203,GO:0008289,GO:0034364,GO:0042157	lipid transport|cholesterol metabolic process|lipid binding|high-density lipoprotein particle|lipoprotein metabolic process	ko04977,ko03320,ko04975	Vitamin digestion and absorption|PPAR signaling pathway|Fat digestion and absorption
APOA2	12.5327	0.00319247	Up	10.0346	0.313166	4.12377	0.463735	0.662809	0.044719	GeneID:102190474,Genbank:XM_005677161.2	apolipoprotein A2	GO:0002740,GO:0006656,GO:0008035,GO:0008203,GO:0009395,GO:0009749,GO:0010873,GO:0010903,GO:0015485,GO:0017127,GO:0017129,GO:0018158,GO:0018206,GO:0030300,GO:0030301,GO:0031072,GO:0031210,GO:0031647,GO:0033344,GO:0033700,GO:0034190,GO:0034361,GO:0034366,GO:0034370,GO:0034374,GO:0034375,GO:0034380,GO:0034384,GO:0042157,GO:0042627,GO:0042632,GO:0042742,GO:0042803,GO:0043691,GO:0045416,GO:0046340,GO:…	negative regulation of cytokine secretion involved in immune response|phosphatidylcholine biosynthetic process|high-density lipoprotein particle binding|cholesterol metabolic process|phospholipid catabolic process|response to glucose|positive regulation of cholesterol esterification|negative regulation of very-low-density lipoprotein particle remodeling|cholesterol binding|cholesterol transporter…	ko03320	PPAR signaling pathway
APOA5	97.2373	0.0121249	Up	0	1.27118	0.0426797	0	0.0151489	0	GeneID:102179303,Genbank:XM_018058993.1	apolipoprotein A5	GO:0005543,GO:0005576,GO:0005615,GO:0005788,GO:0006641,GO:0006695,GO:0006869,GO:0008047,GO:0008201,GO:0008289,GO:0010873,GO:0010898,GO:0010902,GO:0015485,GO:0017127,GO:0019216,GO:0019433,GO:0019899,GO:0030300,GO:0031210,GO:0032374,GO:0033344,GO:0033700,GO:0034361,GO:0034364,GO:0034372,GO:0034380,GO:0035473,GO:0042157,GO:0042246,GO:0042627,GO:0042632,GO:0043687,GO:0043691,GO:0044267,GO:0045723,GO:…	phospholipid binding|extracellular region|extracellular space|endoplasmic reticulum lumen|triglyceride metabolic process|cholesterol biosynthetic process|lipid transport|enzyme activator activity|heparin binding|lipid binding|positive regulation of cholesterol esterification|positive regulation of triglyceride catabolic process|positive regulation of very-low-density lipoprotein particle remodeli…	ko03320	PPAR signaling pathway
APOE	2.20366	0.000881165	Up	486.328	184.98	248.909	152.029	154.613	141.435	GeneID:102170314,Genbank:XM_018062563.1	apolipoprotein E	GO:0006869,GO:0008201,GO:0008289,GO:0034361,GO:0034364,GO:0042157,GO:0042627	lipid transport|heparin binding|lipid binding|very-low-density lipoprotein particle|high-density lipoprotein particle|lipoprotein metabolic process|chylomicron
ARG2	3.52816	0.0154404	Up	13.765	49.344	6.85233	8.15221	8.16081	7.69312	GeneID:102171613,Genbank:XM_005686001.3	arginase 2	GO:0000050,GO:0002250,GO:0004053,GO:0005737,GO:0005739,GO:0019547,GO:0030145,GO:0045087	urea cycle|adaptive immune response|arginase activity|cytoplasm|mitochondrion|arginine catabolic process to ornithine|manganese ion binding|innate immune response	ko01230,ko00330,ko00220	Biosynthesis of amino acids|Arginine and proline metabolism|Arginine biosynthesis
ARHGAP20	0.45765	0.00837141	Down	13.4762	4.85715	18.1541	29.3437	26.5198	29.0528	GeneID:102169032,Genbank:XM_018059812.1	Rho GTPase activating protein 20
ARHGEF16	0.297196	0.0496449	Down	0.537679	0.0378334	0.275281	0.472199	1.52998	0.949295	GeneID:102183622,Genbank:XM_018060469.1	Rho guanine nucleotide exchange factor 16	GO:0005085,GO:0005089,GO:0005829,GO:0007186,GO:0017048,GO:0030165,GO:0030971,GO:0035023,GO:0043065,GO:0045296,GO:0051056,GO:0060326,GO:0090630,GO:1903078	guanyl-nucleotide exchange factor activity|Rho guanyl-nucleotide exchange factor activity|cytosol|G protein-coupled receptor signaling pathway|Rho GTPase binding|PDZ domain binding|receptor tyrosine kinase binding|regulation of Rho protein signal transduction|positive regulation of apoptotic process|cadherin binding|regulation of small GTPase mediated signal transduction|cell chemotaxis|activatio…
ARHGEF26	0.478414	0.0332038	Down	2.07603	0.828955	3.80708	4.43476	5.20581	5.3128	GeneID:102185872,Genbank:XM_018048732.1	Rho guanine nucleotide exchange factor 26	GO:0001726,GO:0001886,GO:0005085,GO:0005089,GO:0005829,GO:0007186,GO:0035023,GO:0043065,GO:0051056,GO:0097178	ruffle|endothelial cell morphogenesis|guanyl-nucleotide exchange factor activity|Rho guanyl-nucleotide exchange factor activity|cytosol|G protein-coupled receptor signaling pathway|regulation of Rho protein signal transduction|positive regulation of apoptotic process|regulation of small GTPase mediated signal transduction|ruffle assembly
ARHGEF38	0.109709	0.0358156	Down	0.0307687	0	0.0396514	0.03151	0.105555	0.531752	GeneID:102190863,Genbank:XM_005681342.3	Rho guanine nucleotide exchange factor 38	GO:0005089,GO:0005737,GO:0035023	Rho guanyl-nucleotide exchange factor activity|cytoplasm|regulation of Rho protein signal transduction
ARL14EPL	0.208796	0.0334402	Down	0.0317795	0.0274726	0.0682567	0.305111	0.199875	0.15692	GeneID:102190788,Genbank:XM_018053817.1	ADP ribosylation factor like GTPase 14 effector protein like
ARL2	2.01291	0.00217148	Up	37.2975	22.812	18.8776	16.1258	15.2369	11.6375	GeneID:102186093,Genbank:XM_005699871.3	ADP ribosylation factor like GTPase 2	GO:0003924,GO:0005525,GO:0005634,GO:0005737,GO:0005739,GO:0005758,GO:0005813,GO:0007098,GO:0010811,GO:0016328,GO:0019003,GO:0031116,GO:0034260,GO:0034333,GO:0051457,GO:0070830	GTPase activity|GTP binding|nucleus|cytoplasm|mitochondrion|mitochondrial intermembrane space|centrosome|centrosome cycle|positive regulation of cell-substrate adhesion|lateral plasma membrane|GDP binding|positive regulation of microtubule polymerization|negative regulation of GTPase activity|adherens junction assembly|maintenance of protein location in nucleus|bicellular tight junction assembly
ARL9	0.161328	0.0346844	Down	0.0520114	0.0224813	0.0558555	0.432774	0.148692	0.288923	GeneID:102177876,Genbank:XM_005681639.3	ADP ribosylation factor like GTPase 9	GO:0005525,GO:0005622	GTP binding|intracellular
ARMC2	0.487283	0.00109394	Down	1.9974	1.05808	2.16644	3.22548	3.5196	4.86247	GeneID:102188221,Genbank:XM_013966445.2	armadillo repeat containing 2
ARSA	2.007	0.0328269	Up	12.0561	25.1855	11.3207	10.2675	8.65928	9.22472	GeneID:102188131,Genbank:XM_005701596.3	arylsulfatase A	GO:0004098,GO:0005509,GO:0005764,GO:0005783,GO:0005886,GO:0007339,GO:0016021	cerebroside-sulfatase activity|calcium ion binding|lysosome|endoplasmic reticulum|plasma membrane|binding of sperm to zona pellucida|integral component of membrane	ko04142,ko00600	Lysosome|Sphingolipid metabolism
ART5	0.266719	0.0376863	Down	0.379437	0.0656028	0.991536	2.89814	0.969037	1.77989	GeneID:102169686,Genbank:XM_013969694.2	ADP-ribosyltransferase 5	GO:0003950,GO:0003956,GO:0005576,GO:0006471,GO:0016020,GO:0018120	NAD+ ADP-ribosyltransferase activity|NAD(P)+-protein-arginine ADP-ribosyltransferase activity|extracellular region|protein ADP-ribosylation|membrane|peptidyl-arginine ADP-ribosylation
ASB14	0.320411	0.0383354	Down	0.24276	0.13491	0.19863	0.199774	0.423014	1.34853	GeneID:102169230,Genbank:XM_013973561.2	ankyrin repeat and SOCS box containing 14	GO:0005829,GO:0016567,GO:0035556,GO:0043687	cytosol|protein ubiquitination|intracellular signal transduction|post-translational protein modification
ASIP	0.0244528	0.00103995	Down	0.186552	0.463651	0.375638	47.6124	0.159996	0.14393	GeneID:100860915,Genbank:XM_018057736.1	agouti signaling protein	GO:0005576,GO:0005622,GO:0006091,GO:0008343,GO:0009755,GO:0031781,GO:0031782,GO:0032402,GO:0032438,GO:0040030,GO:0042438,GO:0048023,GO:0071514	extracellular region|intracellular|generation of precursor metabolites and energy|adult feeding behavior|hormone-mediated signaling pathway|type 3 melanocortin receptor binding|type 4 melanocortin receptor binding|melanosome transport|melanosome organization|regulation of molecular function, epigenetic|melanin biosynthetic process|positive regulation of melanin biosynthetic process|genetic imprin…	ko04916	Melanogenesis
ASPG	0.0103067	0.00057612	Down	0	0.00740265	0	0.0219237	0.665872	0.274839	GeneID:102184849,Genbank:XM_018066608.1	asparaginase	GO:0003847,GO:0004067,GO:0004622,GO:0005829,GO:0008652,GO:0016042	1-alkyl-2-acetylglycerophosphocholine esterase activity|asparaginase activity|lysophospholipase activity|cytosol|cellular amino acid biosynthetic process|lipid catabolic process
ASPHD1	5.11244	0.0265657	Up	0.127447	0.535134	0.175971	0.0233066	0.0936895	0.078663	GeneID:102190009,Genbank:XM_005697685.3	aspartate beta-hydroxylase domain containing 1	GO:0004597,GO:0016021,GO:0042264	peptide-aspartate beta-dioxygenase activity|integral component of membrane|peptidyl-aspartic acid hydroxylation
ASPN	0.352127	0.0142604	Down	7.77002	7.43381	34.2216	57.4556	38.8761	55.2822	GeneID:102168726,Genbank:XM_005684162.2	asporin	GO:0005509,GO:0005518,GO:0030282,GO:0030512,GO:0031012,GO:0070171	calcium ion binding|collagen binding|bone mineralization|negative regulation of transforming growth factor beta receptor signaling pathway|extracellular matrix|negative regulation of tooth mineralization
ASS1	8.99832	4.38231e-06	Up	106.489	71.0764	11.9624	7.70394	8.40849	7.33453	GeneID:100860879,Genbank:XM_018055982.1	argininosuccinate synthase 1	GO:0000050,GO:0000052,GO:0000053,GO:0004055,GO:0005524,GO:0005737,GO:0005739,GO:0005829,GO:0006526,GO:0006531,GO:0007623,GO:0016597,GO:0042802,GO:0043209,GO:0045429,GO:0071499,GO:1903038	urea cycle|citrulline metabolic process|argininosuccinate metabolic process|argininosuccinate synthase activity|ATP binding|cytoplasm|mitochondrion|cytosol|arginine biosynthetic process|aspartate metabolic process|circadian rhythm|amino acid binding|identical protein binding|myelin sheath|positive regulation of nitric oxide biosynthetic process|cellular response to laminar fluid shear stress|nega…	ko01230,ko00250,ko00220	Biosynthesis of amino acids|Alanine, aspartate and glutamate metabolism|Arginine biosynthesis
ASTL	0.13646	0.00162265	Down	0.145061	0.0990016	1.16427	4.84762	3.9899	2.08287	GeneID:102173096,Genbank:XM_018054700.1	astacin like metalloendopeptidase
ASTN2	0.216017	3.78033e-06	Down	2.07173	0.542615	1.66657	7.59138	8.36226	4.96276	GeneID:102180224,Genbank:XM_018052685.1	astrotactin 2	GO:0005509,GO:0005769,GO:0005770,GO:0005938,GO:0015031,GO:0016021,GO:0030136,GO:0043204,GO:0043533,GO:0048105,GO:0060187,GO:2000009	calcium ion binding|early endosome|late endosome|cell cortex|protein transport|integral component of membrane|clathrin-coated vesicle|perikaryon|inositol 1,3,4,5 tetrakisphosphate binding|establishment of body hair planar orientation|cell pole|negative regulation of protein localization to cell surface
ASXL3	0.373334	3.48234e-05	Down	0.549711	0.255883	0.621154	1.19667	1.30558	1.61258	GeneID:102185524,Genbank:XM_018039352.1	additional sex combs like 3, transcriptional regulator	GO:0003677,GO:0003682,GO:0006351,GO:0009887,GO:0035517,GO:0042975,GO:0045944,GO:0046872	DNA binding|chromatin binding|transcription, DNA-templated|animal organ morphogenesis|PR-DUB complex|peroxisome proliferator activated receptor binding|positive regulation of transcription by RNA polymerase II|metal ion binding
ATOX1	2.00557	0.00759643	Up	28.346	32.3834	17.0099	16.3699	15.1054	12.4032	GeneID:102168628,Genbank:XM_005683195.3	antioxidant 1 copper chaperone	GO:0005829,GO:0006825,GO:0006878,GO:0006979,GO:0015680,GO:0016531	cytosol|copper ion transport|cellular copper ion homeostasis|response to oxidative stress|protein maturation by copper ion transfer|copper chaperone activity	ko04978	Mineral absorption
ATP10B	0.170456	0.00909048	Down	0.0272748	0.00196486	0.0439359	0.157117	0.0883703	0.202015	GeneID:102184055,Genbank:XM_018050084.1	ATPase phospholipid transporting 10B (putative)	GO:0000287,GO:0004012,GO:0005524,GO:0005783,GO:0005789,GO:0005886,GO:0016021,GO:0030659,GO:0045332	magnesium ion binding|phospholipid-translocating ATPase activity|ATP binding|endoplasmic reticulum|endoplasmic reticulum membrane|plasma membrane|integral component of membrane|cytoplasmic vesicle membrane|phospholipid translocation
ATP13A4	0.0312961	0.000663399	Down	0.0330704	0.00357357	0.0221966	0.00529174	1.45123	0.494986	GeneID:102186157,Genbank:XM_013963728.2	ATPase 13A4	GO:0005524,GO:0005886,GO:0006874,GO:0016021,GO:0019829,GO:0034220,GO:0046872	ATP binding|plasma membrane|cellular calcium ion homeostasis|integral component of membrane|cation-transporting ATPase activity|ion transmembrane transport|metal ion binding
ATP13A5	0.00320996	0.0112653	Down	0	0.00715723	0	0	2.4095	0.439473	GeneID:102186435,Genbank:XM_005675110.3	ATPase 13A5	GO:0005524,GO:0005886,GO:0006874,GO:0016021,GO:0019829,GO:0034220,GO:0046872	ATP binding|plasma membrane|cellular calcium ion homeostasis|integral component of membrane|cation-transporting ATPase activity|ion transmembrane transport|metal ion binding
ATP1B3	2.57649	0.0331124	Up	9.41991	39.4402	14.6832	11.2406	10.9105	7.20822	GeneID:102188357,Genbank:XM_018049690.1	ATPase Na+/K+ transporting subunit beta 3	GO:0001671,GO:0005391,GO:0005890,GO:0006883,GO:0010107,GO:0030007,GO:0036376,GO:0042470,GO:0050821,GO:0051117,GO:0072659,GO:0086009,GO:1901018,GO:1903278,GO:1903288	ATPase activator activity|sodium:potassium-exchanging ATPase activity|sodium:potassium-exchanging ATPase complex|cellular sodium ion homeostasis|potassium ion import|cellular potassium ion homeostasis|sodium ion export across plasma membrane|melanosome|protein stabilization|ATPase binding|protein localization to plasma membrane|membrane repolarization|positive regulation of potassium ion transmem…	ko04971,ko04976,ko04024,ko04973,ko04974,ko04972,ko04960,ko04964,ko04970,ko04261,ko04961,ko04911,ko04978,ko04919,ko04918,ko04022,ko04260	Gastric acid secretion|Bile secretion|cAMP signaling pathway|Carbohydrate digestion and absorption|Protein digestion and absorption|Pancreatic secretion|Aldosterone-regulated sodium reabsorption|Proximal tubule bicarbonate reclamation|Salivary secretion|Adrenergic signaling in cardiomyocytes|Endocrine and other factor-regulated calcium reabsorption|Insulin secretion|Mineral absorption|Thyroid hor…
ATP6V0D1	2.67366	0.00170353	Up	119.557	191.723	77.8363	55.4821	63.752	48.5943	GeneID:102178477,Genbank:XM_005692458.3	ATPase H+ transporting V0 subunit d1	GO:0005765,GO:0005769,GO:0006879,GO:0007034,GO:0007035,GO:0007420,GO:0008021,GO:0008286,GO:0008553,GO:0010008,GO:0015991,GO:0016020,GO:0016241,GO:0016324,GO:0016471,GO:0030670,GO:0033179,GO:0033181,GO:0033572,GO:0034220,GO:0036295,GO:0036498,GO:0043679,GO:0044877,GO:0046961,GO:0060271,GO:0070062,GO:1902600	lysosomal membrane|early endosome|cellular iron ion homeostasis|vacuolar transport|vacuolar acidification|brain development|synaptic vesicle|insulin receptor signaling pathway|proton-exporting ATPase activity, phosphorylative mechanism|endosome membrane|ATP hydrolysis coupled proton transport|membrane|regulation of macroautophagy|apical plasma membrane|vacuolar proton-transporting V-type ATPase c…	ko04966,ko04145,ko00190,ko04142,ko04721	Collecting duct acid secretion|Phagosome|Oxidative phosphorylation|Lysosome|Synaptic vesicle cycle
ATP6V0D2	6.03935	0.0136667	Up	0.137042	3.1708	1.80933	0.423094	0.138275	0.457756	GeneID:102172556,Genbank:XM_005689266.3	ATPase H+ transporting V0 subunit d2	GO:0005769,GO:0007034,GO:0007035,GO:0008553,GO:0015991,GO:0016324,GO:0016471,GO:0033179,GO:0033181,GO:0046961	early endosome|vacuolar transport|vacuolar acidification|proton-exporting ATPase activity, phosphorylative mechanism|ATP hydrolysis coupled proton transport|apical plasma membrane|vacuolar proton-transporting V-type ATPase complex|proton-transporting V-type ATPase, V0 domain|plasma membrane proton-transporting V-type ATPase complex|proton-transporting ATPase activity, rotational mechanism	ko04966,ko04145,ko00190,ko04142,ko04721	Collecting duct acid secretion|Phagosome|Oxidative phosphorylation|Lysosome|Synaptic vesicle cycle
ATP8A1	0.316336	0.00507655	Down	1.16732	0.968471	3.62467	9.87652	3.87368	5.93052	GeneID:102176951,Genbank:XM_018049411.1	ATPase phospholipid transporting 8A1	GO:0000287,GO:0004012,GO:0005524,GO:0005783,GO:0005794,GO:0005802,GO:0005886,GO:0007612,GO:0016020,GO:0016021,GO:0019829,GO:0030335,GO:0034220,GO:0035577,GO:0035579,GO:0042584,GO:0043231,GO:0043312,GO:0045332,GO:0061092,GO:0070062	magnesium ion binding|phospholipid-translocating ATPase activity|ATP binding|endoplasmic reticulum|Golgi apparatus|trans-Golgi network|plasma membrane|learning|membrane|integral component of membrane|cation-transporting ATPase activity|positive regulation of cell migration|ion transmembrane transport|azurophil granule membrane|specific granule membrane|chromaffin granule membrane|intracellular me…
AVIL	0.441742	0.000343771	Down	0.421587	0.241648	0.349402	0.6746	0.922274	0.899432	GeneID:102169261,Genbank:XM_005680258.3	advillin	GO:0003779,GO:0005737,GO:0007010,GO:0007399,GO:0010976,GO:0015629,GO:0030424,GO:0042995,GO:0043005,GO:0051015,GO:0051693,GO:0060271	actin binding|cytoplasm|cytoskeleton organization|nervous system development|positive regulation of neuron projection development|actin cytoskeleton|axon|cell projection|neuron projection|actin filament binding|actin filament capping|cilium assembly
AVPR1A	6.18782	0.00485302	Up	1.06307	6.78766	0.861234	0.572988	0.810432	0.345341	GeneID:102184883,Genbank:XM_018047994.1	arginine vasopressin receptor 1A	GO:0005000,GO:0005886,GO:0016021	vasopressin receptor activity|plasma membrane|integral component of membrane	ko04072,ko04020,ko04270,ko04080	Phospholipase D signaling pathway|Calcium signaling pathway|Vascular smooth muscle contraction|Neuroactive ligand-receptor interaction
B3GALT5	0.082879	0.0202297	Down	0.0653558	0.0608446	0.0377926	0.0386137	0.0114979	2.20313	GeneID:102187003,Genbank:XM_005675742.3	beta-1,3-galactosyltransferase 5			ko00603,ko00601	Glycosphingolipid biosynthesis - globo series|Glycosphingolipid biosynthesis - lacto and neolacto series
B3GNT4	0.319986	0.0108686	Down	0.457578	0.0941822	0.479697	0.948361	1.23339	1.2104	GeneID:102168846,Genbank:XM_018061304.1	UDP-GlcNAc:betaGal beta-1,3-N-acetylglucosaminyltransferase 4	GO:0000139,GO:0005783,GO:0005794,GO:0006486,GO:0008376,GO:0008499,GO:0008532,GO:0016021,GO:0016266,GO:0018146,GO:0030311	Golgi membrane|endoplasmic reticulum|Golgi apparatus|protein glycosylation|acetylgalactosaminyltransferase activity|UDP-galactose:beta-N-acetylglucosamine beta-1,3-galactosyltransferase activity|N-acetyllactosaminide beta-1,3-N-acetylglucosaminyltransferase activity|integral component of membrane|O-glycan processing|keratan sulfate biosynthetic process|poly-N-acetyllactosamine biosynthetic process	ko00601	Glycosphingolipid biosynthesis - lacto and neolacto series
B4GALNT2	0.0388593	0.0359203	Down	0	0.0100927	0.0125379	0	0.560729	0.100885	GeneID:102190989,Genbank:NM_001314262.1	beta-1,4-N-acetyl-galactosaminyltransferase 2
BARHL2	0.032194	0.00555388	Down	0.007102	0	0	0.0636396	0.12182	0.0701362	GeneID:102179829,Genbank:XM_018045735.1	BarH like homeobox 2	GO:0000977,GO:0000981,GO:0001077,GO:0001228,GO:0001709,GO:0001764,GO:0005634,GO:0006357,GO:0007399,GO:0009888,GO:0030182,GO:0030516,GO:0045727,GO:0048513	RNA polymerase II regulatory region sequence-specific DNA binding|DNA-binding transcription factor activity, RNA polymerase II-specific|proximal promoter DNA-binding transcription activator activity, RNA polymerase II-specific|DNA-binding transcription activator activity, RNA polymerase II-specific|cell fate determination|neuron migration|nucleus|regulation of transcription by RNA polymerase II|n…
BCAT1	0.264234	4.9359e-07	Down	0.411126	0.288508	0.685642	2.08658	1.97457	1.62404	GeneID:102174196,Genbank:XM_018048394.1	branched chain amino acid transaminase 1	GO:0005737,GO:0009082,GO:0052654,GO:0052655,GO:0052656	cytoplasm|branched-chain amino acid biosynthetic process|L-leucine transaminase activity|L-valine transaminase activity|L-isoleucine transaminase activity	ko00290,ko00770,ko00280,ko01210,ko01230,ko00270	Valine, leucine and isoleucine biosynthesis|Pantothenate and CoA biosynthesis|Valine, leucine and isoleucine degradation|2-Oxocarboxylic acid metabolism|Biosynthesis of amino acids|Cysteine and methionine metabolism
BCAT2	2.09836	0.00556255	Up	18.3217	8.91753	7.15193	6.73071	5.74458	5.33343	GeneID:102186149,Genbank:XM_013971441.2	branched chain amino acid transaminase 2	GO:0004084,GO:0005739,GO:0006550,GO:0009098,GO:0009099,GO:0010817,GO:0052654,GO:0052655,GO:0052656,GO:1990830	branched-chain-amino-acid transaminase activity|mitochondrion|isoleucine catabolic process|leucine biosynthetic process|valine biosynthetic process|regulation of hormone levels|L-leucine transaminase activity|L-valine transaminase activity|L-isoleucine transaminase activity|cellular response to leukemia inhibitory factor	ko00290,ko00770,ko00280,ko01210,ko01230,ko00270	Valine, leucine and isoleucine biosynthesis|Pantothenate and CoA biosynthesis|Valine, leucine and isoleucine degradation|2-Oxocarboxylic acid metabolism|Biosynthesis of amino acids|Cysteine and methionine metabolism
BCL2L10	0.15762	0.0345972	Down	0.0641379	0.0138614	0.241074	1.12893	0.861788	0.118762	GeneID:102174847,Genbank:XM_005685861.3	BCL2 like 10	GO:0005739,GO:0005741,GO:0005829,GO:0006919,GO:0007283,GO:0007292,GO:0008630,GO:0016020,GO:0016021,GO:0031965,GO:0042803,GO:0043066,GO:0046982,GO:0089720,GO:0097192	mitochondrion|mitochondrial outer membrane|cytosol|activation of cysteine-type endopeptidase activity involved in apoptotic process|spermatogenesis|female gamete generation|intrinsic apoptotic signaling pathway in response to DNA damage|membrane|integral component of membrane|nuclear membrane|protein homodimerization activity|negative regulation of apoptotic process|protein heterodimerization act…
BCO2	2.07826	0.0247286	Up	6.34861	5.0835	2.17104	2.25194	2.22256	2.85459	GeneID:102176146,Genbank:XM_005689454.3	beta-carotene oxygenase 2	GO:0001523,GO:0003834,GO:0004744,GO:0005622,GO:0005739,GO:0005759,GO:0010436,GO:0016116,GO:0016119,GO:0016121,GO:0016122,GO:0016702,GO:0042573,GO:0042574,GO:0046872,GO:0051881,GO:0055114,GO:0102076,GO:2000377	retinoid metabolic process|beta-carotene 15,15'-monooxygenase activity|retinal isomerase activity|intracellular|mitochondrion|mitochondrial matrix|carotenoid dioxygenase activity|carotenoid metabolic process|carotene metabolic process|carotene catabolic process|xanthophyll metabolic process|oxidoreductase activity, acting on single donors with incorporation of molecular oxygen, incorporation of t…
BLVRB	2.31529	0.0133871	Up	114.459	33.8687	34.3061	25.4973	28.5256	30.0341	GeneID:102187796,Genbank:XM_018062427.1	biliverdin reductase B	GO:0004074,GO:0005654,GO:0005829,GO:0005886,GO:0042167,GO:0042602	biliverdin reductase activity|nucleoplasm|cytosol|plasma membrane|heme catabolic process|riboflavin reductase (NADPH) activity	ko00860,ko00740	Porphyrin and chlorophyll metabolism|Riboflavin metabolism
BMP8A	14.3499	0.000117549	Up	0.665349	0.82316	0.0641789	0.0255007	0.0410037	0.0590182	GeneID:102187369,Genbank:XM_018042149.1	bone morphogenetic protein 8a			ko04390,ko04350	Hippo signaling pathway|TGF-beta signaling pathway
BOLA1	2.89708	0.00107798	Up	14.3808	25.6559	11.3556	5.88818	8.08135	6.54832	GeneID:106501928,Genbank:XM_018046023.1	bolA family member 1	GO:0005739	mitochondrion
BOLA3	2.06462	0.00191632	Up	20.3895	16.7418	13.6438	9.04546	11.5084	6.69625	GeneID:102184445,Genbank:XM_018055022.1	bolA family member 3	GO:0005739	mitochondrion
BOLL	0.111789	0.0246698	Down	0	0.00852175	0.0635177	0.201904	0.34945	0.133857	GeneID:102173977,Genbank:XM_005676311.2	boule homolog, RNA binding protein	GO:0003729,GO:0005737,GO:0006417,GO:0007275,GO:0007281,GO:0007283	mRNA binding|cytoplasm|regulation of translation|multicellular organism development|germ cell development|spermatogenesis
BPIFA2	0.00877633	0.00138786	Down	0	0	0	0.0986325	1.03528	0.166449	GeneID:102187962,Genbank:XM_005688464.3	BPI fold containing family A member 2	GO:0005576,GO:0008289	extracellular region|lipid binding
BRDT	0.0428532	0.0325134	Down	0	0.00541439	0	0.0160352	0.121757	0.0309263	GeneID:102179256,Genbank:XM_005678134.2	bromodomain testis associated	GO:0001207,GO:0005634,GO:0006338,GO:0006397,GO:0007140,GO:0007141,GO:0007283,GO:0008380,GO:0030154,GO:0042393,GO:0043484,GO:0051039,GO:0070577	histone displacement|nucleus|chromatin remodeling|mRNA processing|male meiotic nuclear division|male meiosis I|spermatogenesis|RNA splicing|cell differentiation|histone binding|regulation of RNA splicing|positive regulation of transcription involved in meiotic cell cycle|lysine-acetylated histone binding
BRINP2	0.320986	0.000193094	Down	0.829662	0.283211	0.817876	1.60671	2.34023	2.46852	GeneID:102183349,Genbank:XM_018060635.1	BMP/retinoic acid inducible neural specific 2	GO:0005576,GO:0005783,GO:0007050,GO:0007399,GO:0030425,GO:0043025,GO:0045666,GO:0045786,GO:0045930,GO:0071300	extracellular region|endoplasmic reticulum|cell cycle arrest|nervous system development|dendrite|neuronal cell body|positive regulation of neuron differentiation|negative regulation of cell cycle|negative regulation of mitotic cell cycle|cellular response to retinoic acid
BRSK2	0.431204	0.0277103	Down	0.0807125	0.109212	0.0829093	0.211135	0.325047	0.17761	GeneID:102178709,Genbank:XM_018043288.1	BR serine/threonine kinase 2	GO:0000086,GO:0000287,GO:0004674,GO:0005524,GO:0005634,GO:0005737,GO:0005783,GO:0005813,GO:0006468,GO:0006887,GO:0007409,GO:0010975,GO:0018105,GO:0019901,GO:0030010,GO:0030182,GO:0031532,GO:0035556,GO:0036503,GO:0048471,GO:0048812,GO:0050321,GO:0050770,GO:0051117,GO:0051301,GO:0061178,GO:0070059,GO:0090176,GO:0150034	G2/M transition of mitotic cell cycle|magnesium ion binding|protein serine/threonine kinase activity|ATP binding|nucleus|cytoplasm|endoplasmic reticulum|centrosome|protein phosphorylation|exocytosis|axonogenesis|regulation of neuron projection development|peptidyl-serine phosphorylation|protein kinase binding|establishment of cell polarity|neuron differentiation|actin cytoskeleton reorganization|…
BSPRY	0.329717	0.00353253	Down	0.632048	0.186923	0.392968	0.830386	1.65475	1.427	GeneID:102176883,Genbank:XM_018052629.1	B-box and SPRY domain containing	GO:0006816,GO:0008270,GO:0016020,GO:0031252,GO:0048471,GO:1990830	calcium ion transport|zinc ion binding|membrane|cell leading edge|perinuclear region of cytoplasm|cellular response to leukemia inhibitory factor
BTC	0.359611	0.00326192	Down	1.03183	0.270866	0.533738	2.24753	1.45174	1.71387	GeneID:102183499,Genbank:XM_018049586.1	betacellulin	GO:0005154,GO:0005615,GO:0005886,GO:0007173,GO:0008083,GO:0008284,GO:0016021,GO:0051781	epidermal growth factor receptor binding|extracellular space|plasma membrane|epidermal growth factor receptor signaling pathway|growth factor activity|positive regulation of cell proliferation|integral component of membrane|positive regulation of cell division	ko04012	ErbB signaling pathway
C10H14orf1	4.10969	0.000167684	Up	30.4194	38.0718	12.1093	7.59452	9.71475	5.1091	GeneID:102188774,Genbank:XM_018053949.1	chromosome 10 C14orf1 homolog	GO:0005789,GO:0006696,GO:0016021,GO:0030133,GO:0030674	endoplasmic reticulum membrane|ergosterol biosynthetic process|integral component of membrane|transport vesicle|protein binding, bridging
C10H14orf37	4.07395	0.0168591	Up	665.578	35.1303	112.297	76.7251	72.696	54.0884	GeneID:102191431,Genbank:XM_018054096.1	chromosome 10 C14orf37 homolog	GO:0016021	integral component of membrane
C15H11orf70	0.352184	0.0209642	Down	0.973124	0.243518	0.45377	1.14736	1.22993	2.67124	GeneID:102175044,Genbank:XM_005689373.3	chromosome 15 C11orf70 homolog	GO:0005737,GO:0005856,GO:0031514	cytoplasm|cytoskeleton|motile cilium
C15H11orf91	88.1383	0.0375004	Up	0	0.932241	0.176231	0	0	0	GeneID:102181322,Genbank:XM_018058959.1	chromosome 15 C11orf91 homolog
C16H1orf186	7.35996	0.0156537	Up	0.306509	4.63167	0.539827	0.23542	0.0981405	0.605389	GeneID:102174050,Genbank:XM_005690408.3	chromosome 16 C1orf186 homolog	GO:0005128,GO:0005886,GO:0016021,GO:0036018,GO:0038162,GO:0043249,GO:0045648	erythropoietin receptor binding|plasma membrane|integral component of membrane|cellular response to erythropoietin|erythropoietin-mediated signaling pathway|erythrocyte maturation|positive regulation of erythrocyte differentiation
C18H19orf18	0.444648	0.00535113	Down	0.454263	0.283617	0.28796	0.593624	0.714263	1.23056	GeneID:102181714,Genbank:XM_005693028.3	chromosome 18 C19orf18 homolog	GO:0016021,GO:0070062	integral component of membrane|extracellular exosome
C1GALT1C1L	0.287167	0.0361121	Down	0.1699	0.0734371	0.228071	0.407796	0.388571	0.970009	GeneID:106502602,Genbank:XM_013967577.2	C1GALT1-specific chaperone 1 like	GO:0016021,GO:0016263,GO:0016267	integral component of membrane|glycoprotein-N-acetylgalactosamine 3-beta-galactosyltransferase activity|O-glycan processing, core 1	ko00512	Mucin type O-Glycan biosynthesis
C1QA	6.111	0.00800667	Up	10.4152	171.712	30.5218	14.1763	5.94834	23.346	GeneID:102187545,Genbank:XM_005676887.3	complement C1q A chain	GO:0005576,GO:0005581,GO:0006958,GO:0045087	extracellular region|collagen trimer|complement activation, classical pathway|innate immune response	ko04610	Complement and coagulation cascades
C1QB	4.75417	0.0181855	Up	13.18	191.244	33.7959	21.9656	9.65929	30.8336	GeneID:102186813,Genbank:XM_005676883.3	complement C1q B chain	GO:0005576,GO:0005581,GO:0006958,GO:0042803,GO:0045087,GO:0048839	extracellular region|collagen trimer|complement activation, classical pathway|protein homodimerization activity|innate immune response|inner ear development	ko04610	Complement and coagulation cascades
C1QC	5.25822	0.00961162	Up	13.0721	190.613	41.1318	19.48	9.94375	28.3365	GeneID:102187279,Genbank:XM_018055450.1	complement C1q C chain	GO:0005581,GO:0005615,GO:0006958,GO:0030853,GO:0045087,GO:0045650	collagen trimer|extracellular space|complement activation, classical pathway|negative regulation of granulocyte differentiation|innate immune response|negative regulation of macrophage differentiation	ko04610	Complement and coagulation cascades
C1QL2	50.9744	0.00484509	Up	0	0.913025	0.0205289	0.0122354	0.00546494	0.00589942	GeneID:102176742,Genbank:XM_018061896.1	complement C1q like 2	GO:0005576,GO:0005581,GO:0042802,GO:0051259	extracellular region|collagen trimer|identical protein binding|protein complex oligomerization
C22H3orf67	2.05008	0.0446401	Up	6.37863	19.6941	15.1109	9.4351	6.69687	7.12508	GeneID:102182265,Genbank:XM_013973669.2	chromosome 22 C3orf67 homolog
C23H6orf25	0.202429	0.000377566	Down	0.169926	0.0383211	0.150749	0.463424	0.751919	0.656655	GeneID:102179996,Genbank:XM_018038624.1	chromosome 23 C6orf25 homolog	GO:0005783,GO:0005794,GO:0005886,GO:0007229,GO:0007596,GO:0008201,GO:0009968,GO:0016021,GO:0030168,GO:0030218,GO:0030219,GO:0030220,GO:0035855	endoplasmic reticulum|Golgi apparatus|plasma membrane|integrin-mediated signaling pathway|blood coagulation|heparin binding|negative regulation of signal transduction|integral component of membrane|platelet activation|erythrocyte differentiation|megakaryocyte differentiation|platelet formation|megakaryocyte development
C26H10orf90	0.212797	0.0344648	Down	0.0506498	0.00437855	0.0652719	0.272318	0.231678	0.0812816	GeneID:102174184,Genbank:XM_013975309.2	chromosome 26 C10orf90 homolog	GO:0000209,GO:0005654,GO:0005737,GO:0005813,GO:0005829,GO:0005886,GO:0015629,GO:0016567,GO:0042826,GO:0050821,GO:0051393,GO:0061630	protein polyubiquitination|nucleoplasm|cytoplasm|centrosome|cytosol|plasma membrane|actin cytoskeleton|protein ubiquitination|histone deacetylase binding|protein stabilization|alpha-actinin binding|ubiquitin protein ligase activity
C2H2orf66	0.0161642	0.000275689	Down	0	0	0.0504189	1.4424	1.39588	0.521603	GeneID:102182267,Genbank:XM_018066588.1	chromosome 2 C2orf66 homolog	GO:0005576	extracellular region
C3AR1	3.1277	0.0404795	Up	1.79914	8.51851	1.7251	1.23968	0.897475	2.56088	GeneID:102179550,Genbank:XM_005680899.3	complement C3a receptor 1			ko04080,ko04610	Neuroactive ligand-receptor interaction|Complement and coagulation cascades
C3H1orf162	3.25681	0.0151835	Up	0.915122	4.13262	3.13896	1.10152	0.640377	1.19711	GeneID:102178230,Genbank:XM_013962544.2	chromosome 3 C1orf162 homolog	GO:0016021	integral component of membrane
C3H1orf168	0.257808	0.0480708	Down	0.361895	0.0384201	0.388642	0.276335	0.755072	2.17883	GeneID:102186265,Genbank:XM_018044659.1	chromosome 3 C1orf168 homolog	GO:0001772,GO:0033627,GO:0045121,GO:0050852	immunological synapse|cell adhesion mediated by integrin|membrane raft|T cell receptor signaling pathway
C3H1orf194	0.32718	0.0395811	Down	0.393427	0.871527	0.369692	1.16465	1.23721	3.46035	GeneID:102171750,Genbank:XM_005677963.2	chromosome 3 C1orf194 homolog
C5AR1	3.29624	0.0179861	Up	1.15179	6.96306	5.37678	1.50451	1.01247	2.29231	GeneID:102178657,Genbank:XM_005692663.3	complement C5a receptor 1	GO:0002430,GO:0004878,GO:0004930,GO:0006935,GO:0006954,GO:0007200,GO:0007204,GO:0016021,GO:0016323,GO:0031410,GO:0042789,GO:0045177,GO:0050679,GO:0070374	complement receptor mediated signaling pathway|complement component C5a receptor activity|G protein-coupled receptor activity|chemotaxis|inflammatory response|phospholipase C-activating G protein-coupled receptor signaling pathway|positive regulation of cytosolic calcium ion concentration|integral component of membrane|basolateral plasma membrane|cytoplasmic vesicle|mRNA transcription by RNA poly…	ko04080,ko04610	Neuroactive ligand-receptor interaction|Complement and coagulation cascades
C5H12orf56	0.407679	0.00275183	Down	1.13844	0.353682	1.05544	2.29986	1.94768	2.39897	GeneID:102188383,Genbank:XM_013963898.2	chromosome 5 C12orf56 homolog
C6H4orf17	0.466154	0.0366348	Down	0.297421	0.106608	0.25708	0.43645	0.46454	0.617885	GeneID:102180579,Genbank:XM_018049282.1	chromosome 6 C4orf17 homolog
C6H4orf48	2.33652	0.00592007	Up	16.4813	11.9693	7.05714	4.04866	6.10816	6.72392	GeneID:102186201,Genbank:XM_018049820.1	chromosome 6 C4orf48 homolog	GO:0005576	extracellular region
C8H9orf131	0.0755384	0.00593548	Down	0.0371432	0	0.03419	0.339625	0.0424743	0.596065	GeneID:102178072,Genbank:XM_005683929.2	chromosome 8 C9orf131 homolog
C8H9orf84	0.20044	1.60414e-06	Down	0.118811	0.0432459	0.0705113	0.332199	0.421892	0.49403	GeneID:102174659,Genbank:XM_018052786.1	chromosome 8 C9orf84 homolog	GO:0000712,GO:0000794,GO:0003697,GO:0016887	resolution of meiotic recombination intermediates|condensed nuclear chromosome|single-stranded DNA binding|ATPase activity
CA14	0.261341	0.0256019	Down	1.14971	0.569833	6.87306	18.603	9.77279	6.35824	GeneID:102190368,Genbank:XM_005677683.3	carbonic anhydrase 14	GO:0004089,GO:0005886,GO:0008270,GO:0015701,GO:0016021	carbonate dehydratase activity|plasma membrane|zinc ion binding|bicarbonate transport|integral component of membrane	ko00910	Nitrogen metabolism
CA3	0.261523	0.00114863	Down	1.65831	5.97463	7.78465	21.4189	17.7369	28.1076	GeneID:102175043,Genbank:XM_018058178.1	carbonic anhydrase 3	GO:0004089,GO:0005829,GO:0008270,GO:0009617,GO:0016151	carbonate dehydratase activity|cytosol|zinc ion binding|response to bacterium|nickel cation binding	ko00910	Nitrogen metabolism
CACNA1B	0.356523	0.0425387	Down	0.135359	0.022138	0.178758	0.238839	0.282383	0.469668	GeneID:102189138,Genbank:XM_018056199.1	calcium voltage-gated channel subunit alpha1 B	GO:0005245,GO:0005262,GO:0005509,GO:0005524,GO:0005886,GO:0005891,GO:0006816,GO:0007268,GO:0007269,GO:0007626,GO:0008016,GO:0008022,GO:0008217,GO:0008331,GO:0030425,GO:0034765,GO:0043025,GO:0048265,GO:0051899,GO:0051924,GO:0070509,GO:0098793	voltage-gated calcium channel activity|calcium channel activity|calcium ion binding|ATP binding|plasma membrane|voltage-gated calcium channel complex|calcium ion transport|chemical synaptic transmission|neurotransmitter secretion|locomotory behavior|regulation of heart contraction|protein C-terminus binding|regulation of blood pressure|high voltage-gated calcium channel activity|dendrite|regulati…	ko04010,ko04725,ko04726,ko04723,ko04727,ko04020,ko04728,ko04721	MAPK signaling pathway|Cholinergic synapse|Serotonergic synapse|Retrograde endocannabinoid signaling|GABAergic synapse|Calcium signaling pathway|Dopaminergic synapse|Synaptic vesicle cycle
CACNA1D	2.1526	0.00810756	Up	3.77753	2.72425	1.38623	1.31961	1.42957	1.31997	GeneID:102174706,Genbank:XM_018066674.1	calcium voltage-gated channel subunit alpha1 D	GO:0005245,GO:0005262,GO:0005886,GO:0005891,GO:0006816,GO:0007188,GO:0007605,GO:0008331,GO:0030018,GO:0030506,GO:0046872,GO:0050796,GO:0051393,GO:0051928,GO:0060372,GO:0070509,GO:0070588,GO:0086002,GO:0086007,GO:0086012,GO:0086046,GO:0086059,GO:0086091,GO:0098683,GO:0099059,GO:0099635,GO:1901016,GO:1901379,GO:1990454	voltage-gated calcium channel activity|calcium channel activity|plasma membrane|voltage-gated calcium channel complex|calcium ion transport|adenylate cyclase-modulating G protein-coupled receptor signaling pathway|sensory perception of sound|high voltage-gated calcium channel activity|Z disc|ankyrin binding|metal ion binding|regulation of insulin secretion|alpha-actinin binding|positive regulatio…	ko04924,ko04727,ko04973,ko04728,ko04261,ko04925,ko04911,ko04713,ko04724,ko04024,ko04010,ko04725,ko04723,ko04270,ko04020,ko04912,ko04022,ko04726,ko04921,ko04260	Renin secretion|GABAergic synapse|Carbohydrate digestion and absorption|Dopaminergic synapse|Adrenergic signaling in cardiomyocytes|Aldosterone synthesis and secretion|Insulin secretion|Circadian entrainment|Glutamatergic synapse|cAMP signaling pathway|MAPK signaling pathway|Cholinergic synapse|Retrograde endocannabinoid signaling|Vascular smooth muscle contraction|Calcium signaling pathway|GnRH …
CACNA1I	0.222617	0.00696898	Down	0.0644034	0.0131862	0.138327	0.50768	0.284899	0.223862	GeneID:102185724,Genbank:XM_018048795.1	calcium voltage-gated channel subunit alpha1 I	GO:0005886,GO:0005891,GO:0008332,GO:0019228,GO:0030317,GO:0034765,GO:0045956,GO:0060402,GO:0070509,GO:0086010	plasma membrane|voltage-gated calcium channel complex|low voltage-gated calcium channel activity|neuronal action potential|flagellated sperm motility|regulation of ion transmembrane transport|positive regulation of calcium ion-dependent exocytosis|calcium ion transport into cytosol|calcium ion import|membrane depolarization during action potential	ko04713,ko04925,ko04020,ko04010	Circadian entrainment|Aldosterone synthesis and secretion|Calcium signaling pathway|MAPK signaling pathway
CACNG5	40.6842	2.64771e-05	Up	5.68086	0.0166474	2.24383	0.0677913	0.0825793	0.0475438	GeneID:102181161,Genbank:XM_018063974.1	calcium voltage-gated channel auxiliary subunit gamma 5	GO:0005245,GO:0005622,GO:0014069,GO:0016247,GO:0019226,GO:0030054,GO:0032281,GO:0051968,GO:0098839,GO:0098943,GO:0098962,GO:0098970,GO:0098978,GO:0099055,GO:0099590,GO:2000311	voltage-gated calcium channel activity|intracellular|postsynaptic density|channel regulator activity|transmission of nerve impulse|cell junction|AMPA glutamate receptor complex|positive regulation of synaptic transmission, glutamatergic|postsynaptic density membrane|neurotransmitter receptor transport, postsynaptic endosome to lysosome|regulation of postsynaptic neurotransmitter receptor activity…	ko04010,ko04261,ko04921,ko04260	MAPK signaling pathway|Adrenergic signaling in cardiomyocytes|Oxytocin signaling pathway|Cardiac muscle contraction
CACNG7	0.210773	0.0025175	Down	0.258419	0.0504446	0.456563	0.949735	1.52521	1.33776	GeneID:102176258,Genbank:XM_018063037.1	calcium voltage-gated channel auxiliary subunit gamma 7	GO:0005245,GO:0005246,GO:0005737,GO:0005769,GO:0016247,GO:0019226,GO:0032281,GO:0043005,GO:0043025,GO:0043488,GO:0044300,GO:0051968,GO:0098839,GO:0098943,GO:0098970,GO:0098978,GO:0099061,GO:0099590,GO:0099645,GO:1903861,GO:1990454,GO:2000311	voltage-gated calcium channel activity|calcium channel regulator activity|cytoplasm|early endosome|channel regulator activity|transmission of nerve impulse|AMPA glutamate receptor complex|neuron projection|neuronal cell body|regulation of mRNA stability|cerebellar mossy fiber|positive regulation of synaptic transmission, glutamatergic|postsynaptic density membrane|neurotransmitter receptor transp…	ko04010,ko04261,ko04921,ko04260	MAPK signaling pathway|Adrenergic signaling in cardiomyocytes|Oxytocin signaling pathway|Cardiac muscle contraction
CAGE1	0.477157	0.0416042	Down	1.37509	0.426725	0.750983	1.33149	1.50526	2.88715	GeneID:102175635,Genbank:XM_018039048.1	cancer antigen 1
CAMK1	2.15072	0.00426844	Up	28.5239	38.8197	19.8196	14.2687	17.5627	14.4251	GeneID:102185318,Genbank:XM_018038316.1	calcium/calmodulin dependent protein kinase I	GO:0004683,GO:0005516,GO:0005524,GO:0005634,GO:0005737,GO:0006468,GO:0006913,GO:0007049,GO:0007165,GO:0010976,GO:0014069,GO:0032091,GO:0032880,GO:0033138,GO:0043393,GO:0045944,GO:0046827,GO:0051147,GO:0051149,GO:0051835,GO:0060143,GO:0060999,GO:0071902,GO:0098978,GO:1901985	calmodulin-dependent protein kinase activity|calmodulin binding|ATP binding|nucleus|cytoplasm|protein phosphorylation|nucleocytoplasmic transport|cell cycle|signal transduction|positive regulation of neuron projection development|postsynaptic density|negative regulation of protein binding|regulation of protein localization|positive regulation of peptidyl-serine phosphorylation|regulation of prote…	ko04925,ko04921	Aldosterone synthesis and secretion|Oxytocin signaling pathway
CAPN13	0.199593	0.0196271	Down	0.00335861	0.0377447	0.046889	0.223569	0.17283	0.107797	GeneID:102191342,Genbank:XM_018055476.1	calpain 13	GO:0004198,GO:0005509,GO:0005737,GO:0006508	calcium-dependent cysteine-type endopeptidase activity|calcium ion binding|cytoplasm|proteolysis
CAPS2	0.109585	0.0421692	Down	0.0642289	0.00616937	0.275904	0.0822204	0.0816086	3.1891	GeneID:102179070,Genbank:XM_013963641.2	calcyphosine 2	GO:0005509	calcium ion binding
CARMIL2	0.359421	0.00491553	Down	0.391911	0.289933	0.946974	2.05501	1.6763	1.15831	GeneID:102179037,Genbank:XM_018062164.1	capping protein regulator and myosin 1 linker 2	GO:0001726,GO:0005543,GO:0005737,GO:0005886,GO:0007163,GO:0010592,GO:0015629,GO:0016020,GO:0030011,GO:0030027,GO:0030335,GO:0031234,GO:0031252,GO:0044319,GO:0044354,GO:0044877,GO:0045111,GO:0051639,GO:0061339,GO:0090091,GO:1900029,GO:1902745,GO:2000813	ruffle|phospholipid binding|cytoplasm|plasma membrane|establishment or maintenance of cell polarity|positive regulation of lamellipodium assembly|actin cytoskeleton|membrane|maintenance of cell polarity|lamellipodium|positive regulation of cell migration|extrinsic component of cytoplasmic side of plasma membrane|cell leading edge|wound healing, spreading of cells|macropinosome|protein-containing …
CBLN2	3.83163	0.00133927	Up	8.75175	1.54853	2.87179	1.09739	1.0242	1.4847	GeneID:102184747,Genbank:XM_018039810.1	cerebellin 2 precursor	GO:0005615,GO:0051965,GO:0098978,GO:1905606	extracellular space|positive regulation of synapse assembly|glutamatergic synapse|regulation of presynapse assembly
CCDC148	0.416629	0.00816559	Down	0.358149	0.505155	0.404863	1.13412	0.808331	1.5125	GeneID:102173133,Genbank:XM_018066726.1	coiled-coil domain containing 148
CCDC159	3.23279	0.0272647	Up	1.1381	1.43729	0.286954	0.456071	0.282923	0.280983	GeneID:102188581,Genbank:XM_018051109.1	coiled-coil domain containing 159
CCDC175	0.111559	0.00429332	Down	0.0128463	0.0111053	0.0137958	0.065779	0.0954859	0.214084	GeneID:102175584,Genbank:XM_018053798.1	coiled-coil domain containing 175
CCDC18	0.480777	0.0152774	Down	1.83112	0.679715	2.23659	3.35282	2.70342	4.49912	GeneID:102189926,Genbank:XM_018045770.1	coiled-coil domain containing 18
CCDC39	0.248367	0.028294	Down	0.428971	0.0780705	0.67889	0.502889	0.939773	3.61202	GeneID:102169422,Genbank:XM_005675228.3	coiled-coil domain containing 39	GO:0003341,GO:0005930,GO:0036159,GO:0060285,GO:0060287,GO:0070286	cilium movement|axoneme|inner dynein arm assembly|cilium-dependent cell motility|epithelial cilium movement involved in determination of left/right asymmetry|axonemal dynein complex assembly
CCDC42	0.237588	0.02251	Down	0.0255157	0.132346	0.191811	0.702256	0.598149	0.362224	GeneID:102177659,Genbank:XM_018064041.1	coiled-coil domain containing 42	GO:0007286	spermatid development
CCDC63	47.8303	0.00145021	Up	0.0273666	4.78676	0.0195928	0.0233549	0.0834521	0.0225217	GeneID:102179586,Genbank:XM_005691446.2	coiled-coil domain containing 63	GO:0003341,GO:0005930,GO:0007286,GO:0036158	cilium movement|axoneme|spermatid development|outer dynein arm assembly
CCDC78	0.375576	0.0322353	Down	0.97722	2.49314	5.65677	12.8045	5.85088	8.33639	GeneID:102188820,Genbank:XM_005697343.3	coiled-coil domain containing 78	GO:0003009,GO:0005737,GO:0005814,GO:0016529,GO:0030030,GO:0042383,GO:0048471,GO:0098535,GO:0098536	skeletal muscle contraction|cytoplasm|centriole|sarcoplasmic reticulum|cell projection organization|sarcolemma|perinuclear region of cytoplasm|de novo centriole assembly involved in multi-ciliated epithelial cell differentiation|deuterosome
CCDC85A	2.59833	0.0370371	Up	0.762635	1.73458	0.503664	0.318459	0.396407	0.649436	GeneID:102176429,Genbank:XM_018055267.1	coiled-coil domain containing 85A
CCL21	2.67161	0.0484059	Up	137.886	579.829	127.718	111.634	179.738	89.9107	GeneID:102175293,Genbank:XM_005684096.3	C-C motif chemokine ligand 21	GO:0001768,GO:0001954,GO:0002407,GO:0002548,GO:0005615,GO:0005623,GO:0006954,GO:0007186,GO:0008009,GO:0030593,GO:0030838,GO:0031274,GO:0031529,GO:0031732,GO:0033630,GO:0034695,GO:0035759,GO:0042379,GO:0043123,GO:0043547,GO:0043552,GO:0045860,GO:0046330,GO:0048020,GO:0048247,GO:0051209,GO:0051491,GO:0051897,GO:0070098,GO:0070374,GO:0071346,GO:0071347,GO:0071356,GO:0090023,GO:0090630,GO:1903237,GO:…	establishment of T cell polarity|positive regulation of cell-matrix adhesion|dendritic cell chemotaxis|monocyte chemotaxis|extracellular space|cell|inflammatory response|G protein-coupled receptor signaling pathway|chemokine activity|neutrophil chemotaxis|positive regulation of actin filament polymerization|positive regulation of pseudopodium assembly|ruffle organization|CCR7 chemokine receptor b…	ko04060,ko04062,ko04064	Cytokine-cytokine receptor interaction|Chemokine signaling pathway|NF-kappa B signaling pathway
CCL26	6.84459	0.00119284	Up	102.851	26.4754	5.74541	4.47256	8.95833	7.51405	GeneID:102173357,Genbank:XM_005697796.3	C-C motif chemokine ligand 26	GO:0001938,GO:0002548,GO:0005615,GO:0006954,GO:0007186,GO:0008009,GO:0010818,GO:0030335,GO:0030593,GO:0030838,GO:0031728,GO:0043547,GO:0048020,GO:0048245,GO:0048247,GO:0050921,GO:0070098,GO:0070374,GO:0071346,GO:0071347,GO:0071356	positive regulation of endothelial cell proliferation|monocyte chemotaxis|extracellular space|inflammatory response|G protein-coupled receptor signaling pathway|chemokine activity|T cell chemotaxis|positive regulation of cell migration|neutrophil chemotaxis|positive regulation of actin filament polymerization|CCR3 chemokine receptor binding|positive regulation of GTPase activity|CCR chemokine rec…	ko04060,ko04062	Cytokine-cytokine receptor interaction|Chemokine signaling pathway
CCND3	2.88362	0.00249062	Up	109.697	60.7392	26.4208	26.0673	27.2737	21.5332	GeneID:102190470,Genbank:XM_005696305.3	cyclin D3	GO:0000079,GO:0000278,GO:0000307,GO:0005634,GO:0005737,GO:0006468,GO:0007088,GO:0008284,GO:0016020,GO:0016538,GO:0019901,GO:0045787,GO:0051301,GO:1900087	regulation of cyclin-dependent protein serine/threonine kinase activity|mitotic cell cycle|cyclin-dependent protein kinase holoenzyme complex|nucleus|cytoplasm|protein phosphorylation|regulation of mitotic nuclear division|positive regulation of cell proliferation|membrane|cyclin-dependent protein serine/threonine kinase regulator activity|protein kinase binding|positive regulation of cell cycle|…	ko04630,ko04110,ko04115,ko04390,ko04151,ko04510,ko04310	Jak-STAT signaling pathway|Cell cycle|p53 signaling pathway|Hippo signaling pathway|PI3K-Akt signaling pathway|Focal adhesion|Wnt signaling pathway
CCNO	0.245583	0.0195036	Down	0.947624	0.0538946	0.669515	2.39421	3.02278	1.58537	GeneID:102190642,Genbank:XM_018065801.1	cyclin O	GO:0000079,GO:0000278,GO:0000307,GO:0005634,GO:0005737,GO:0006468,GO:0007088,GO:0008284,GO:0016538,GO:0019901,GO:0042493,GO:0045787,GO:0051301,GO:0060271,GO:1903251	regulation of cyclin-dependent protein serine/threonine kinase activity|mitotic cell cycle|cyclin-dependent protein kinase holoenzyme complex|nucleus|cytoplasm|protein phosphorylation|regulation of mitotic nuclear division|positive regulation of cell proliferation|cyclin-dependent protein serine/threonine kinase regulator activity|protein kinase binding|response to drug|positive regulation of cel…
CCR7	0.49494	0.015294	Down	0.264501	0.314401	0.346186	0.793575	0.680546	0.61221	GeneID:102189989,Genbank:XM_005693784.3	C-C motif chemokine receptor 7	GO:0005622,GO:0006935,GO:0006954,GO:0006955,GO:0007204,GO:0009897,GO:0016021,GO:0016493,GO:0019722,GO:0019956,GO:0019957,GO:0035757,GO:0035758,GO:0038117,GO:0060326	intracellular|chemotaxis|inflammatory response|immune response|positive regulation of cytosolic calcium ion concentration|external side of plasma membrane|integral component of membrane|C-C chemokine receptor activity|calcium-mediated signaling|chemokine binding|C-C chemokine binding|chemokine (C-C motif) ligand 19 binding|chemokine (C-C motif) ligand 21 binding|C-C motif chemokine 19 receptor ac…	ko04060,ko04062	Cytokine-cytokine receptor interaction|Chemokine signaling pathway
CCSER1	0.477932	0.00328407	Down	3.1294	1.19933	2.16287	4.90407	3.75434	5.93084	GeneID:102168616,Genbank:XM_018049307.1	coiled-coil serine rich protein 1
CD14	2.5997	0.0319023	Up	8.20035	31.6219	12.9817	9.35039	4.53588	10.291	GeneID:102177056,Genbank:XM_005683042.3	CD14 molecule	GO:0001530,GO:0005576,GO:0005794,GO:0006954,GO:0009617,GO:0009897,GO:0009986,GO:0031362,GO:0031663,GO:0032481,GO:0032729,GO:0032760,GO:0034142,GO:0045087,GO:0045121,GO:0046696,GO:0050715,GO:0071222,GO:0071726,GO:0071727,GO:1901224,GO:2000484	lipopolysaccharide binding|extracellular region|Golgi apparatus|inflammatory response|response to bacterium|external side of plasma membrane|cell surface|anchored component of external side of plasma membrane|lipopolysaccharide-mediated signaling pathway|positive regulation of type I interferon production|positive regulation of interferon-gamma production|positive regulation of tumor necrosis fac…	ko04620,ko04010,ko04145,ko04640,ko04810,ko04064	Toll-like receptor signaling pathway|MAPK signaling pathway|Phagosome|Hematopoietic cell lineage|Regulation of actin cytoskeleton|NF-kappa B signaling pathway
CD151	2.11672	0.0271255	Up	136.188	236.685	85.2447	87.2003	94.9086	68.7311	GeneID:102183301,Genbank:XM_018042699.1	CD151 molecule (Raph blood group)	GO:0005178,GO:0005887,GO:0007166	integrin binding|integral component of plasma membrane|cell surface receptor signaling pathway
CD164L2	0.280898	0.0469867	Down	0.523647	0.29363	3.61727	7.55478	6.39266	2.72542	GeneID:102178122,Genbank:XM_018056719.1	CD164 molecule like 2	GO:0016021,GO:0031410	integral component of membrane|cytoplasmic vesicle
CD207	0.142233	0.027073	Down	0	0.0210728	0.0196335	0.0780115	0.097563	0.157979	GeneID:102185368,Genbank:XM_005686383.3	CD207 molecule
CD209	15.2033	4.82814e-05	Up	8.95063	52.9502	3.72749	2.87391	1.09785	1.36746	GeneID:102172254,Genbank:XM_005682411.3	CD209 molecule	GO:0002250,GO:0005537,GO:0006897,GO:0016021,GO:0045087,GO:0046872	adaptive immune response|mannose binding|endocytosis|integral component of membrane|innate immune response|metal ion binding	ko04145	Phagosome
CD22	2.73094	0.0226577	Up	1.0776	2.94995	1.98233	0.74082	0.427873	1.39799	GeneID:102185210,Genbank:XM_018063295.1	CD22 molecule			ko04514,ko04640,ko04662	Cell adhesion molecules (CAMs)|Hematopoietic cell lineage|B cell receptor signaling pathway
CD300LG	6.23296	0.00967581	Up	3.73372	57.4718	4.17273	3.47672	4.51397	5.24074	GeneID:102177833,Genbank:XM_018065188.1	CD300 molecule like family member g	GO:0002376,GO:0016021,GO:0016323,GO:0016324,GO:0032585	immune system process|integral component of membrane|basolateral plasma membrane|apical plasma membrane|multivesicular body membrane
CD320	2.3267	0.0376668	Up	22.7281	50.7107	16.9472	19.416	16.8709	9.16288	GeneID:102175758,Genbank:XM_005682424.3	CD320 molecule	GO:0005509,GO:0005887,GO:0008083,GO:0015889,GO:0030890,GO:0031296	calcium ion binding|integral component of plasma membrane|growth factor activity|cobalamin transport|positive regulation of B cell proliferation|B cell costimulation
CD63	2.33804	0.00013768	Up	399.188	387.605	237.629	145.877	184.223	161.819	GeneID:102178984,Genbank:XM_018048120.1	CD63 molecule	GO:0002092,GO:0005765,GO:0005887,GO:0007160,GO:0007166,GO:0009986,GO:0015031,GO:0016477,GO:0031226,GO:0031902,GO:0032585,GO:0035646,GO:0042470,GO:0045807,GO:0048757,GO:0070062,GO:0097487,GO:1900746,GO:2001046	positive regulation of receptor internalization|lysosomal membrane|integral component of plasma membrane|cell-matrix adhesion|cell surface receptor signaling pathway|cell surface|protein transport|cell migration|intrinsic component of plasma membrane|late endosome membrane|multivesicular body membrane|endosome to melanosome transport|melanosome|positive regulation of endocytosis|pigment granule m…	ko04142	Lysosome
CDH12	0.128364	0.00534612	Down	0.0228796	0.0494472	0.595838	1.7207	2.37434	1.44042	GeneID:102188255,Genbank:XM_018065476.1	cadherin 12	GO:0005509,GO:0005886,GO:0005913,GO:0007043,GO:0007156,GO:0008092,GO:0009986,GO:0016021,GO:0016339,GO:0016342,GO:0034332,GO:0042803,GO:0044331,GO:0045296,GO:0098609	calcium ion binding|plasma membrane|cell-cell adherens junction|cell-cell junction assembly|homophilic cell adhesion via plasma membrane adhesion molecules|cytoskeletal protein binding|cell surface|integral component of membrane|calcium-dependent cell-cell adhesion via plasma membrane cell adhesion molecules|catenin complex|adherens junction organization|protein homodimerization activity|cell-cel…
CDH4	0.43284	0.0387899	Down	0.206319	0.0737211	0.224522	0.640911	0.31143	0.288647	GeneID:102173482,Genbank:XM_018057599.1	cadherin 4	GO:0005509,GO:0005886,GO:0005887,GO:0005913,GO:0007043,GO:0007155,GO:0007156,GO:0007157,GO:0007411,GO:0008092,GO:0009986,GO:0016339,GO:0016342,GO:0034332,GO:0042803,GO:0044331,GO:0045296,GO:0045773,GO:0098609	calcium ion binding|plasma membrane|integral component of plasma membrane|cell-cell adherens junction|cell-cell junction assembly|cell adhesion|homophilic cell adhesion via plasma membrane adhesion molecules|heterophilic cell-cell adhesion via plasma membrane cell adhesion molecules|axon guidance|cytoskeletal protein binding|cell surface|calcium-dependent cell-cell adhesion via plasma membrane ce…	ko04514	Cell adhesion molecules (CAMs)
CDH7	0.412067	0.00285902	Down	0.2962	0.252935	0.616789	0.97567	0.925268	1.18611	GeneID:102169638,Genbank:XM_018039794.1	cadherin 7	GO:0005509,GO:0005886,GO:0005913,GO:0007043,GO:0007156,GO:0008092,GO:0009986,GO:0016021,GO:0016339,GO:0016342,GO:0034332,GO:0042803,GO:0044331,GO:0045296,GO:0098609	calcium ion binding|plasma membrane|cell-cell adherens junction|cell-cell junction assembly|homophilic cell adhesion via plasma membrane adhesion molecules|cytoskeletal protein binding|cell surface|integral component of membrane|calcium-dependent cell-cell adhesion via plasma membrane cell adhesion molecules|catenin complex|adherens junction organization|protein homodimerization activity|cell-cel…
CDHR5	3.25225	2.95894e-05	Up	2.3685	0.966006	1.40222	0.412035	0.54169	0.614744	GeneID:102185250,Genbank:XM_018043027.1	cadherin related family member 5
CDK18	0.394579	0.03981	Down	0.251349	0.32099	1.0429	2.05485	1.30648	1.09302	GeneID:102170623,Genbank:XM_018060051.1	cyclin dependent kinase 18	GO:0004693,GO:0005524	cyclin-dependent protein serine/threonine kinase activity|ATP binding
CDK5R2	0.257227	0.0161969	Down	0.29135	0.0959486	0.737511	2.62849	1.25334	0.727874	GeneID:102178226,Genbank:XM_018059306.1	cyclin dependent kinase 5 regulatory subunit 2	GO:0001764,GO:0003779,GO:0005737,GO:0005886,GO:0008092,GO:0008289,GO:0016020,GO:0016533,GO:0016534,GO:0021549,GO:0021722,GO:0021766,GO:0021819,GO:0030426,GO:0043005,GO:0045860,GO:0045956	neuron migration|actin binding|cytoplasm|plasma membrane|cytoskeletal protein binding|lipid binding|membrane|protein kinase 5 complex|cyclin-dependent protein kinase 5 activator activity|cerebellum development|superior olivary nucleus maturation|hippocampus development|layer formation in cerebral cortex|growth cone|neuron projection|positive regulation of protein kinase activity|positive regulati…
CDO1	2.16981	0.0183378	Up	51.7867	101.783	50.0789	33.9842	47.3519	27.1811	GeneID:102190230,Genbank:XM_005685043.3	cysteine dioxygenase type 1	GO:0005506,GO:0017172,GO:0042412	iron ion binding|cysteine dioxygenase activity|taurine biosynthetic process	ko00430,ko00270	Taurine and hypotaurine metabolism|Cysteine and methionine metabolism
CEBPB	2.64935	0.0141637	Up	17.6242	59.241	25.5929	16.1267	17.6516	11.833	GeneID:108637430,Genbank:XM_018058020.1	CCAAT/enhancer binding protein beta	GO:0000122,GO:0001078,GO:0001541,GO:0003677,GO:0003705,GO:0005634,GO:0005737,GO:0006355,GO:0032753,GO:0034976,GO:0042130,GO:0042742,GO:0042803,GO:0045600,GO:0045670,GO:0060850,GO:0072574,GO:0097421,GO:1901329	negative regulation of transcription by RNA polymerase II|proximal promoter DNA-binding transcription repressor activity, RNA polymerase II-specific|ovarian follicle development|DNA binding|transcription factor activity, RNA polymerase II distal enhancer sequence-specific binding|nucleus|cytoplasm|regulation of transcription, DNA-templated|positive regulation of interleukin-4 production|response …	ko04668	TNF signaling pathway
CELSR3	3.18434	0.0278144	Up	0.244709	0.687838	0.149494	0.125677	0.0787551	0.202592	GeneID:102180899,Genbank:XM_018038271.1	cadherin EGF LAG seven-pass G-type receptor 3	GO:0001764,GO:0001932,GO:0004930,GO:0005509,GO:0005886,GO:0007156,GO:0007186,GO:0007413,GO:0016021,GO:0032880,GO:0036514,GO:0036515,GO:0060071,GO:0060271,GO:1904938	neuron migration|regulation of protein phosphorylation|G protein-coupled receptor activity|calcium ion binding|plasma membrane|homophilic cell adhesion via plasma membrane adhesion molecules|G protein-coupled receptor signaling pathway|axonal fasciculation|integral component of membrane|regulation of protein localization|dopaminergic neuron axon guidance|serotonergic neuron axon guidance|Wnt sign…
CEND1	0.345893	2.93493e-05	Down	0.841306	0.478946	0.572942	2.27214	2.14703	1.54515	GeneID:108634196,Genbank:XM_018042717.1	cell cycle exit and neuronal differentiation 1	GO:0007628,GO:0016021,GO:0021686,GO:0021702,GO:0021933,GO:0021941,GO:0030182	adult walking behavior|integral component of membrane|cerebellar granular layer maturation|cerebellar Purkinje cell differentiation|radial glia guided migration of cerebellar granule cell|negative regulation of cerebellar granule cell precursor proliferation|neuron differentiation
CERS3	0.0762434	0.00325377	Down	0	0.00413583	0.0205512	0.104114	0.142243	0.100399	GeneID:102169911,Genbank:XM_005694924.3	ceramide synthase 3	GO:0000981,GO:0003677,GO:0005783,GO:0005789,GO:0016021,GO:0030148,GO:0030216,GO:0031965,GO:0046513,GO:0050291	DNA-binding transcription factor activity, RNA polymerase II-specific|DNA binding|endoplasmic reticulum|endoplasmic reticulum membrane|integral component of membrane|sphingolipid biosynthetic process|keratinocyte differentiation|nuclear membrane|ceramide biosynthetic process|sphingosine N-acyltransferase activity	ko04071,ko00600	Sphingolipid signaling pathway|Sphingolipid metabolism
CFAP44	0.349733	0.0493752	Down	0.492315	0.256324	0.518688	0.582476	0.388113	2.98573	GeneID:102184093,Genbank:XM_005674928.3	cilia and flagella associated protein 44	GO:0005737,GO:0005856,GO:0007288,GO:0031514,GO:0060285	cytoplasm|cytoskeleton|sperm axoneme assembly|motile cilium|cilium-dependent cell motility
CFAP54	0.459173	0.0301443	Down	4.03802	1.27411	3.71866	4.75532	4.79512	11.4642	GeneID:102183852,Genbank:XM_013963991.2	cilia and flagella associated protein 54	GO:0005930,GO:0007283,GO:0030154,GO:0060271,GO:0060294	axoneme|spermatogenesis|cell differentiation|cilium assembly|cilium movement involved in cell motility
CFAP57	0.22281	0.0318174	Down	0.0724335	0.0430492	0.277116	0.226013	0.253666	1.41946	GeneID:102181833,Genbank:XM_018042755.1	cilia and flagella associated protein 57	GO:0060285	cilium-dependent cell motility
CFAP58	0.38134	0.0252318	Down	0.187097	0.113219	0.381759	0.490987	0.4386	1.00468	GeneID:102170849,Genbank:XM_018041736.1	cilia and flagella associated protein 58	GO:0005929	cilium
CFD	3.71125	0.000118546	Up	18.9657	49.3222	32.4956	11.5253	7.69303	12.3156	GeneID:102173560,Genbank:XM_018050499.1	complement factor D	GO:0004252,GO:0005576,GO:0006957	serine-type endopeptidase activity|extracellular region|complement activation, alternative pathway	ko04610	Complement and coagulation cascades
CFHR5	383.737	0.00322156	Up	0	1.21356	0.0131665	0	0	0	GeneID:102170257,Genbank:XM_005691048.3	complement factor H related 5	GO:0005576,GO:0006957,GO:0030449,GO:0032091,GO:0032991,GO:0042803,GO:0045919,GO:0046982	extracellular region|complement activation, alternative pathway|regulation of complement activation|negative regulation of protein binding|protein-containing complex|protein homodimerization activity|positive regulation of cytolysis|protein heterodimerization activity
CFTR	0.447117	0.0355731	Down	0.303799	0.260126	0.267216	0.266672	0.886705	0.910769	GeneID:102179446,Genbank:XM_013963305.2	cystic fibrosis transmembrane conductance regulator	GO:0005254,GO:0005260,GO:0005524,GO:0005634,GO:0005769,GO:0005789,GO:0005886,GO:0005887,GO:0015106,GO:0015108,GO:0015701,GO:0016021,GO:0016324,GO:0016887,GO:0019869,GO:0031901,GO:0034707,GO:0035377,GO:0042626,GO:0048240,GO:0050891,GO:0051454,GO:0055038,GO:0060081,GO:0071320,GO:1902476,GO:1904322	chloride channel activity|intracellularly ATP-gated chloride channel activity|ATP binding|nucleus|early endosome|endoplasmic reticulum membrane|plasma membrane|integral component of plasma membrane|bicarbonate transmembrane transporter activity|chloride transmembrane transporter activity|bicarbonate transport|integral component of membrane|apical plasma membrane|ATPase activity|chloride channel i…	ko04971,ko04976,ko04024,ko04972,ko04152,ko02010	Gastric acid secretion|Bile secretion|cAMP signaling pathway|Pancreatic secretion|AMPK signaling pathway|ABC transporters
CHAC1	0.195436	0.00431557	Down	0.181611	0.10317	0.874864	2.81636	2.43279	1.03767	GeneID:102173008,Genbank:XM_013966985.2	ChaC glutathione specific gamma-glutamylcyclotransferase 1	GO:0003839,GO:0005112,GO:0005737,GO:0005802,GO:0005829,GO:0006750,GO:0006751,GO:0006986,GO:0007219,GO:0010955,GO:0022008,GO:0045746,GO:0061928,GO:0070059	gamma-glutamylcyclotransferase activity|Notch binding|cytoplasm|trans-Golgi network|cytosol|glutathione biosynthetic process|glutathione catabolic process|response to unfolded protein|Notch signaling pathway|negative regulation of protein processing|neurogenesis|negative regulation of Notch signaling pathway|glutathione specific gamma-glutamylcyclotransferase activity|intrinsic apoptotic signalin…
CHCHD10	3.39452	0.0027046	Up	25.3644	60.7029	17.2036	14.0935	12.4102	9.3448	GeneID:106503062,Genbank:XM_018061195.1	coiled-coil-helix-coiled-coil-helix domain containing 10	GO:0005634,GO:0005739,GO:0005758,GO:0006119,GO:0006754,GO:0007005,GO:0032984,GO:0061617,GO:0090144,GO:0090200,GO:1901030,GO:1903852,GO:2000984	nucleus|mitochondrion|mitochondrial intermembrane space|oxidative phosphorylation|ATP biosynthetic process|mitochondrion organization|protein-containing complex disassembly|MICOS complex|mitochondrial nucleoid organization|positive regulation of release of cytochrome c from mitochondria|positive regulation of mitochondrial outer membrane permeabilization involved in apoptotic signaling pathway|po…
CHDH	0.299536	5.14505e-10	Down	0.881517	0.575772	0.904595	3.21606	3.10253	2.2731	GeneID:102174168,Genbank:XM_018067041.1	choline dehydrogenase	GO:0005743,GO:0008812,GO:0019285,GO:0042426,GO:0050660	mitochondrial inner membrane|choline dehydrogenase activity|glycine betaine biosynthetic process from choline|choline catabolic process|flavin adenine dinucleotide binding	ko00260	Glycine, serine and threonine metabolism
CHI3L1	3.94788	0.00675656	Up	33.364	102.709	14.1155	13.157	15.4028	17.3142	GeneID:100860825,Genbank:XM_005690369.3	chitinase 3 like 1	GO:0005615,GO:0005737,GO:0005783,GO:0005975,GO:0006915,GO:0006954,GO:0007250,GO:0008061,GO:0009612,GO:0010800,GO:0030246,GO:0030324,GO:0034612,GO:0045766,GO:0048471,GO:0051897,GO:0070374,GO:0070555,GO:0070741,GO:0071356,GO:0072606	extracellular space|cytoplasm|endoplasmic reticulum|carbohydrate metabolic process|apoptotic process|inflammatory response|activation of NF-kappaB-inducing kinase activity|chitin binding|response to mechanical stimulus|positive regulation of peptidyl-threonine phosphorylation|carbohydrate binding|lung development|response to tumor necrosis factor|positive regulation of angiogenesis|perinuclear re…
CHODL	0.441149	0.031404	Down	0.839654	2.07886	2.58972	3.70609	6.69046	3.73142	GeneID:102180425,Genbank:XM_018051724.1	chondrolectin
CHRNA1	0.0559805	0.00513481	Down	0	0	0.0289453	0.151814	0.184931	0.199634	GeneID:102181818,Genbank:XM_005675941.3	cholinergic receptor nicotinic alpha 1 subunit	GO:0003009,GO:0005887,GO:0005892,GO:0007165,GO:0007268,GO:0007271,GO:0007274,GO:0007528,GO:0009986,GO:0015464,GO:0019228,GO:0022848,GO:0030054,GO:0031594,GO:0034220,GO:0035094,GO:0042166,GO:0042391,GO:0043005,GO:0045202,GO:0046716,GO:0048630,GO:0050877,GO:0050905,GO:0070050,GO:0099060	skeletal muscle contraction|integral component of plasma membrane|acetylcholine-gated channel complex|signal transduction|chemical synaptic transmission|synaptic transmission, cholinergic|neuromuscular synaptic transmission|neuromuscular junction development|cell surface|acetylcholine receptor activity|neuronal action potential|acetylcholine-gated cation-selective channel activity|cell junction|n…	ko04080	Neuroactive ligand-receptor interaction
CHRNA2	224.407	0.00868359	Up	0	8.38417	0.106279	0.0126686	0	0.03665	GeneID:102184431,Genbank:XM_005684036.3	cholinergic receptor nicotinic alpha 2 subunit	GO:0005886,GO:0005887,GO:0005892,GO:0006811,GO:0007165,GO:0007268,GO:0015276,GO:0015464,GO:0016021,GO:0022848,GO:0030054,GO:0034220,GO:0042166,GO:0042391,GO:0043005,GO:0045202,GO:0045211,GO:0050877,GO:0051291	plasma membrane|integral component of plasma membrane|acetylcholine-gated channel complex|ion transport|signal transduction|chemical synaptic transmission|ligand-gated ion channel activity|acetylcholine receptor activity|integral component of membrane|acetylcholine-gated cation-selective channel activity|cell junction|ion transmembrane transport|acetylcholine binding|regulation of membrane potent…	ko04080	Neuroactive ligand-receptor interaction
CHRNA3	0.183399	0.00484116	Down	0.163623	0.0282897	0.442806	0.854583	1.65404	1.11495	GeneID:102184380,Genbank:XM_018066572.1	cholinergic receptor nicotinic alpha 3 subunit	GO:0005887,GO:0005892,GO:0007165,GO:0007268,GO:0007271,GO:0007274,GO:0007399,GO:0015464,GO:0022848,GO:0030054,GO:0034220,GO:0035094,GO:0035095,GO:0042391,GO:0043005,GO:0045202,GO:0045211,GO:0050877,GO:0060084	integral component of plasma membrane|acetylcholine-gated channel complex|signal transduction|chemical synaptic transmission|synaptic transmission, cholinergic|neuromuscular synaptic transmission|nervous system development|acetylcholine receptor activity|acetylcholine-gated cation-selective channel activity|cell junction|ion transmembrane transport|response to nicotine|behavioral response to nico…	ko04080,ko04725	Neuroactive ligand-receptor interaction|Cholinergic synapse
CHST15	2.88431	0.0479831	Up	7.23275	55.5437	13.4418	10.8005	11.9716	9.47659	GeneID:102179262,Genbank:XM_018041483.1	carbohydrate sulfotransferase 15	GO:0000139,GO:0016021,GO:0019319,GO:0030206,GO:0050656,GO:0050659	Golgi membrane|integral component of membrane|hexose biosynthetic process|chondroitin sulfate biosynthetic process|3'-phosphoadenosine 5'-phosphosulfate binding|N-acetylgalactosamine 4-sulfate 6-O-sulfotransferase activity	ko00532	Glycosaminoglycan biosynthesis - chondroitin sulfate / dermatan sulfate
CIDEB	0.463473	0.00946447	Down	0.734985	0.562345	1.42438	2.17372	1.82587	2.38818	GeneID:102186122,Genbank:XM_005685207.3	cell death-inducing DFFA-like effector b	GO:0005811,GO:0005829,GO:0042802,GO:0048471,GO:0090200,GO:0097194,GO:0097202	lipid droplet|cytosol|identical protein binding|perinuclear region of cytoplasm|positive regulation of release of cytochrome c from mitochondria|execution phase of apoptosis|activation of cysteine-type endopeptidase activity
CILP	0.372705	0.0330764	Down	4.82678	0.593682	3.88869	6.00901	12.409	7.54794	GeneID:102183602,Genbank:XM_018053654.1	cartilage intermediate layer protein	GO:0005201,GO:0005615,GO:0010629,GO:0016311,GO:0043569,GO:0060392,GO:0062023,GO:0070062,GO:0071560	extracellular matrix structural constituent|extracellular space|negative regulation of gene expression|dephosphorylation|negative regulation of insulin-like growth factor receptor signaling pathway|negative regulation of SMAD protein signal transduction|collagen-containing extracellular matrix|extracellular exosome|cellular response to transforming growth factor beta stimulus
CLCA4	0.188636	0.0068882	Down	0.0278574	0.00963281	0.0658158	0.192567	0.140165	0.247596	GeneID:102186175,Genbank:XM_005678150.2	chloride channel accessory 4	GO:0004222,GO:0005229,GO:0005254,GO:0005576,GO:0005886,GO:0005887,GO:0016324,GO:0034220,GO:0046872	metalloendopeptidase activity|intracellular calcium activated chloride channel activity|chloride channel activity|extracellular region|plasma membrane|integral component of plasma membrane|apical plasma membrane|ion transmembrane transport|metal ion binding	ko04972,ko04924	Pancreatic secretion|Renin secretion
CLDN20	0.394036	0.0476332	Down	0.466724	0.0896603	0.487296	0.605758	0.926585	1.25632	GeneID:102176608,Genbank:XM_018053398.1	claudin 20	GO:0005198,GO:0005886,GO:0005923,GO:0016021,GO:0016338,GO:0042802	structural molecule activity|plasma membrane|bicellular tight junction|integral component of membrane|calcium-independent cell-cell adhesion via plasma membrane cell-adhesion molecules|identical protein binding	ko04514,ko04670,ko04530	Cell adhesion molecules (CAMs)|Leukocyte transendothelial migration|Tight junction
CLDN4	0.381387	0.0433236	Down	0.824797	0.352107	1.3013	0.821205	2.70146	3.44417	GeneID:102170379,Genbank:XM_005697785.2	claudin 4	GO:0005198,GO:0005254,GO:0005887,GO:0005923,GO:0016338,GO:0034707,GO:0042802,GO:0061436,GO:0070293	structural molecule activity|chloride channel activity|integral component of plasma membrane|bicellular tight junction|calcium-independent cell-cell adhesion via plasma membrane cell-adhesion molecules|chloride channel complex|identical protein binding|establishment of skin barrier|renal absorption	ko04514,ko04670,ko04530	Cell adhesion molecules (CAMs)|Leukocyte transendothelial migration|Tight junction
CLEC4G	18.9773	0.00930287	Up	0.200522	9.26827	0.0143562	0.18824	0.351598	0.0990134	GeneID:102171965,Genbank:XM_005682410.3	C-type lectin domain family 4 member G
CNKSR1	0.482275	0.0326449	Down	0.348293	0.58447	0.359367	0.89171	1.30418	0.868326	GeneID:102171389,Genbank:XM_018056282.1	connector enhancer of kinase suppressor of Ras 1	GO:0005886,GO:0005911,GO:0005938,GO:0007169,GO:0007265,GO:0007266,GO:0030674	plasma membrane|cell-cell junction|cell cortex|transmembrane receptor protein tyrosine kinase signaling pathway|Ras protein signal transduction|Rho protein signal transduction|protein binding, bridging
CNP	2.35822	0.0132566	Up	34.4432	67.5766	23.5093	21.1904	20.9245	19.99	GeneID:102182826,Genbank:XM_018065101.1	2',3'-cyclic nucleotide 3' phosphodiesterase	GO:0003723,GO:0004113,GO:0005615,GO:0005654,GO:0005737,GO:0005829,GO:0007409,GO:0008344,GO:0009214,GO:0009636,GO:0016020,GO:0042470,GO:0043209,GO:0048709	RNA binding|2',3'-cyclic-nucleotide 3'-phosphodiesterase activity|extracellular space|nucleoplasm|cytoplasm|cytosol|axonogenesis|adult locomotory behavior|cyclic nucleotide catabolic process|response to toxic substance|membrane|melanosome|myelin sheath|oligodendrocyte differentiation
CNPY1	0.310774	0.0189997	Down	0.0603767	0.0574137	0.136162	0.21641	0.455681	0.216142	GeneID:102191208,Genbank:XM_005679696.3	canopy FGF signaling regulator 1	GO:0005783	endoplasmic reticulum
CNTD2	0.231229	0.0130322	Down	0.143676	0.0286626	0.272984	0.820575	0.74566	0.450222	GeneID:102186714,Genbank:XM_018063176.1	cyclin N-terminal domain containing 2	GO:0000079,GO:0000278,GO:0000307,GO:0005634,GO:0005737,GO:0006468,GO:0007088,GO:0008284,GO:0016538,GO:0019901,GO:0045787	regulation of cyclin-dependent protein serine/threonine kinase activity|mitotic cell cycle|cyclin-dependent protein kinase holoenzyme complex|nucleus|cytoplasm|protein phosphorylation|regulation of mitotic nuclear division|positive regulation of cell proliferation|cyclin-dependent protein serine/threonine kinase regulator activity|protein kinase binding|positive regulation of cell cycle
COBLL1	4.16283	0.00142838	Up	26.7305	38.9356	6.54282	5.73785	7.82126	6.60257	GeneID:102191186,Genbank:XM_018063956.1	cordon-bleu WH2 repeat protein like 1	GO:0003779,GO:0045296,GO:0070062	actin binding|cadherin binding|extracellular exosome
COL15A1	4.84908	0.0231805	Up	14.2041	292.96	30.7157	26.3421	31.3452	29.9458	GeneID:100860925,Genbank:XM_018052229.1	collagen type XV alpha 1 chain	GO:0001525,GO:0005201,GO:0005576,GO:0005582,GO:0005615,GO:0005788,GO:0007155,GO:0007165,GO:0016021,GO:0030020,GO:0030154,GO:0030198,GO:0030574,GO:0031012,GO:0062023,GO:0070062	angiogenesis|extracellular matrix structural constituent|extracellular region|collagen type XV trimer|extracellular space|endoplasmic reticulum lumen|cell adhesion|signal transduction|integral component of membrane|extracellular matrix structural constituent conferring tensile strength|cell differentiation|extracellular matrix organization|collagen catabolic process|extracellular matrix|collagen-…	ko04974	Protein digestion and absorption
COL8A1	4.75784	0.0229979	Up	2.60371	35.342	3.00022	2.83799	4.61671	3.34171	GeneID:102175894,Genbank:XM_018058129.1	collagen type VIII alpha 1 chain	GO:0001525,GO:0005201,GO:0005576,GO:0005591,GO:0005615,GO:0005788,GO:0007155,GO:0010811,GO:0030020,GO:0030198,GO:0031012,GO:0035987,GO:0048593,GO:0050673,GO:0062023	angiogenesis|extracellular matrix structural constituent|extracellular region|collagen type VIII trimer|extracellular space|endoplasmic reticulum lumen|cell adhesion|positive regulation of cell-substrate adhesion|extracellular matrix structural constituent conferring tensile strength|extracellular matrix organization|extracellular matrix|endodermal cell differentiation|camera-type eye morphogenes…
COL9A3	0.349938	0.00125619	Down	2.78249	1.86752	5.94956	13.4257	11.5207	7.69918	GeneID:102188580,Genbank:XM_005701390.3	collagen type IX alpha 3 chain	GO:0005201,GO:0005576,GO:0005594,GO:0005615,GO:0005788,GO:0008584,GO:0008585,GO:0030020,GO:0030198,GO:0031012	extracellular matrix structural constituent|extracellular region|collagen type IX trimer|extracellular space|endoplasmic reticulum lumen|male gonad development|female gonad development|extracellular matrix structural constituent conferring tensile strength|extracellular matrix organization|extracellular matrix	ko04974,ko04151,ko04512,ko04510	Protein digestion and absorption|PI3K-Akt signaling pathway|ECM-receptor interaction|Focal adhesion
CORIN	4.42161	0.048254	Up	65.9884	1.1995	4.61853	6.32836	5.72791	4.32248	GeneID:102186571,Genbank:XM_018049422.1	corin, serine peptidase	GO:0003050,GO:0004252,GO:0005576,GO:0005886,GO:0005887,GO:0007565,GO:0008217,GO:0009986,GO:0015629,GO:0016021,GO:0016486,GO:0016604,GO:0035813,GO:1903779	regulation of systemic arterial blood pressure by atrial natriuretic peptide|serine-type endopeptidase activity|extracellular region|plasma membrane|integral component of plasma membrane|female pregnancy|regulation of blood pressure|cell surface|actin cytoskeleton|integral component of membrane|peptide hormone processing|nuclear body|regulation of renal sodium excretion|regulation of cardiac cond…
CPA3	3.60177	0.02297	Up	0.772469	0.129846	0.495433	0.151074	0.110418	0.145684	GeneID:102173692,Genbank:XM_005675465.3	carboxypeptidase A3	GO:0002003,GO:0004181,GO:0005576,GO:0005615,GO:0006508,GO:0008270,GO:0030133,GO:0030141,GO:0062023	angiotensin maturation|metallocarboxypeptidase activity|extracellular region|extracellular space|proteolysis|zinc ion binding|transport vesicle|secretory granule|collagen-containing extracellular matrix	ko04974,ko04972,ko04614	Protein digestion and absorption|Pancreatic secretion|Renin-angiotensin system
CPAMD8	0.437551	0.0178316	Down	0.928465	0.295463	1.0809	1.62606	1.37563	2.6112	GeneID:102176516,Genbank:XM_018051356.1	C3 and PZP like, alpha-2-macroglobulin domain containing 8	GO:0001654,GO:0004867,GO:0005615,GO:0005886	eye development|serine-type endopeptidase inhibitor activity|extracellular space|plasma membrane
CPB2	0.352902	0.0226246	Down	0.110982	0.252937	0.357555	0.826591	0.519185	0.959012	GeneID:102181135,Genbank:XM_005687437.3	carboxypeptidase B2	GO:0004181,GO:0005615,GO:0006508,GO:0007596,GO:0008270,GO:0042730	metallocarboxypeptidase activity|extracellular space|proteolysis|blood coagulation|zinc ion binding|fibrinolysis	ko04974,ko04972,ko04610	Protein digestion and absorption|Pancreatic secretion|Complement and coagulation cascades
CPEB1	0.399353	0.0357372	Down	4.84429	0.607092	3.75644	9.2074	8.09712	6.67023	GeneID:102176273,Genbank:XM_018066362.1	cytoplasmic polyadenylation element binding protein 1	GO:0000900,GO:0000932,GO:0003730,GO:0005634,GO:0005654,GO:0005737,GO:0005829,GO:0006397,GO:0008135,GO:0014069,GO:0030054,GO:0030425,GO:0032869,GO:0035925,GO:0043005,GO:0043022,GO:0045202,GO:0045211,GO:0046872,GO:0071230,GO:0071456,GO:1900365,GO:1990124,GO:2000766	translation repressor activity, mRNA regulatory element binding|P-body|mRNA 3'-UTR binding|nucleus|nucleoplasm|cytoplasm|cytosol|mRNA processing|translation factor activity, RNA binding|postsynaptic density|cell junction|dendrite|cellular response to insulin stimulus|mRNA 3'-UTR AU-rich region binding|neuron projection|ribosome binding|synapse|postsynaptic membrane|metal ion binding|cellular resp…	ko04914,ko04114,ko04320	Progesterone-mediated oocyte maturation|Oocyte meiosis|Dorso-ventral axis formation
CPEB2	2.32411	0.00804251	Up	15.4716	15.0849	5.66846	5.38303	5.58687	6.66637	GeneID:102169571,Genbank:XM_018049742.1	cytoplasmic polyadenylation element binding protein 2	GO:0000900,GO:0003723,GO:0003730,GO:0005095,GO:0005634,GO:0005737,GO:0008135,GO:0032869,GO:0034260,GO:0034599,GO:0035925,GO:0043005,GO:0043022,GO:0043023,GO:0043024,GO:0045202,GO:0071243,GO:0071456,GO:1900248,GO:1990124,GO:2000766	translation repressor activity, mRNA regulatory element binding|RNA binding|mRNA 3'-UTR binding|GTPase inhibitor activity|nucleus|cytoplasm|translation factor activity, RNA binding|cellular response to insulin stimulus|negative regulation of GTPase activity|cellular response to oxidative stress|mRNA 3'-UTR AU-rich region binding|neuron projection|ribosome binding|ribosomal large subunit binding|r…	ko04914,ko04114,ko04320	Progesterone-mediated oocyte maturation|Oocyte meiosis|Dorso-ventral axis formation
CPO	0.044423	0.042199	Down	0	0	0.0144219	0.240675	0.0921411	0.0165778	GeneID:102184387,Genbank:XM_005676425.3	carboxypeptidase O	GO:0004181,GO:0005615,GO:0006508,GO:0008270,GO:0016324,GO:0046658	metallocarboxypeptidase activity|extracellular space|proteolysis|zinc ion binding|apical plasma membrane|anchored component of plasma membrane
CPS1	0.206881	0.0496527	Down	0.0218203	0.0215579	0.0167379	0.0279325	0.260215	0.0346319	GeneID:102179612,Genbank:XM_005676491.3	carbamoyl-phosphate synthase 1			ko00910,ko00250,ko00220,ko01230,ko01200	Nitrogen metabolism|Alanine, aspartate and glutamate metabolism|Arginine biosynthesis|Biosynthesis of amino acids|Carbon metabolism
CPXM2	9.37665	6.45885e-05	Up	12.8985	64.8783	9.48704	2.86864	5.55313	2.93215	GeneID:102178789,Genbank:XM_005698585.3	carboxypeptidase X, M14 family member 2	GO:0004181,GO:0005615,GO:0006518,GO:0008270,GO:0016485	metallocarboxypeptidase activity|extracellular space|peptide metabolic process|zinc ion binding|protein processing
CR2	2.53607	0.0324709	Up	1.38796	0.683213	0.571667	0.28428	0.175523	0.681312	GeneID:102186615,Genbank:XM_013970057.2	complement C3d receptor 2	GO:0001618,GO:0001848,GO:0003677,GO:0004875,GO:0004888,GO:0005886,GO:0006955,GO:0006958,GO:0016021,GO:0030183,GO:0030449,GO:0042100,GO:0042803,GO:0043235,GO:0045087,GO:0070062	virus receptor activity|complement binding|DNA binding|complement receptor activity|transmembrane signaling receptor activity|plasma membrane|immune response|complement activation, classical pathway|integral component of membrane|B cell differentiation|regulation of complement activation|B cell proliferation|protein homodimerization activity|receptor complex|innate immune response|extracellular e…	ko04640,ko04662,ko04610	Hematopoietic cell lineage|B cell receptor signaling pathway|Complement and coagulation cascades
CRABP1	144.48	0.000112124	Up	2.76502	732.943	8.86775	2.52825	2.58113	1.50927	GeneID:102182914,Genbank:XM_005695096.3	cellular retinoic acid binding protein 1	GO:0001972,GO:0005501,GO:0005737,GO:0005829,GO:0016918,GO:0019841,GO:0034653	retinoic acid binding|retinoid binding|cytoplasm|cytosol|retinal binding|retinol binding|retinoic acid catabolic process
CREBL2	2.73277	0.0269279	Up	19.6911	55.4384	11.4066	9.93406	12.6089	15.3274	GeneID:102176402,Genbank:XM_005680820.3	cAMP responsive element binding protein like 2	GO:0003677,GO:0003700,GO:0005634,GO:0016032,GO:0016604,GO:0030154,GO:0033138,GO:0045600,GO:0045893,GO:0046326,GO:0046889,GO:0050821	DNA binding|DNA-binding transcription factor activity|nucleus|viral process|nuclear body|cell differentiation|positive regulation of peptidyl-serine phosphorylation|positive regulation of fat cell differentiation|positive regulation of transcription, DNA-templated|positive regulation of glucose import|positive regulation of lipid biosynthetic process|protein stabilization
CREM	2.37582	0.0426642	Up	5.67746	19.0075	5.59207	5.23428	4.91844	5.04754	GeneID:100861259,Genbank:XM_018056829.1	cAMP responsive element modulator	GO:0000122,GO:0000977,GO:0003700,GO:0005634,GO:0005667,GO:0006687,GO:0007283,GO:0045944	negative regulation of transcription by RNA polymerase II|RNA polymerase II regulatory region sequence-specific DNA binding|DNA-binding transcription factor activity|nucleus|transcription factor complex|glycosphingolipid metabolic process|spermatogenesis|positive regulation of transcription by RNA polymerase II	ko04261	Adrenergic signaling in cardiomyocytes
CRHR1	0.108272	0.0313645	Down	0	0.00575637	0.0214528	0.153432	0.0533017	0.0657593	GeneID:102191647,Genbank:XM_018065278.1	corticotropin releasing hormone receptor 1	GO:0005768,GO:0007166,GO:0007189,GO:0015056,GO:0016021,GO:0017046,GO:0031226,GO:0043404,GO:0051424,GO:0051458,GO:0071376,GO:2000852	endosome|cell surface receptor signaling pathway|adenylate cyclase-activating G protein-coupled receptor signaling pathway|corticotrophin-releasing factor receptor activity|integral component of membrane|peptide hormone binding|intrinsic component of plasma membrane|corticotropin-releasing hormone receptor activity|corticotropin-releasing hormone binding|corticotropin secretion|cellular response …	ko04080,ko04730	Neuroactive ligand-receptor interaction|Long-term depression
CRSP-1	42.5221	0.0100758	Up	0.0270859	2.10736	0.0581757	0.0346731	0.0309736	0	GeneID:100861290,Genbank:NM_001285634.1	calcitonin receptor-stimulating peptide-1	GO:0005179,GO:0005576	hormone activity|extracellular region
CRYBA1	0.305357	4.58699e-05	Down	0.0598076	0.0355453	0.0582066	0.148336	0.20945	0.189187	GeneID:102169792,Genbank:XM_005693277.2	crystallin beta A1	GO:0005212	structural constituent of eye lens
CRYBB3	0.0980837	0.000738587	Down	0.0837377	0.0180973	0.0674451	0.911148	0.550601	0.361793	GeneID:102182062,Genbank:XM_018061272.1	crystallin beta B3	GO:0005212,GO:0007601	structural constituent of eye lens|visual perception
CSF1R	3.454	0.0136356	Up	14.9272	76.9978	21.2723	13.2236	8.0636	18.4381	GeneID:100861303,Genbank:XM_018050168.1	colony stimulating factor 1 receptor	GO:0004714,GO:0004888,GO:0005011,GO:0005524,GO:0005737,GO:0005887,GO:0006954,GO:0007169,GO:0008284,GO:0008360,GO:0009968,GO:0009986,GO:0018108,GO:0019955,GO:0030154,GO:0030316,GO:0030335,GO:0031529,GO:0036006,GO:0042531,GO:0043066,GO:0043235,GO:0045087,GO:0045124,GO:0046488,GO:0046777,GO:0048015,GO:0070374,GO:0071345,GO:0071902,GO:1990682,GO:2000249	transmembrane receptor protein tyrosine kinase activity|transmembrane signaling receptor activity|macrophage colony-stimulating factor receptor activity|ATP binding|cytoplasm|integral component of plasma membrane|inflammatory response|transmembrane receptor protein tyrosine kinase signaling pathway|positive regulation of cell proliferation|regulation of cell shape|negative regulation of signal tr…	ko04060,ko04144,ko04380,ko04015,ko04640,ko04014,ko04151	Cytokine-cytokine receptor interaction|Endocytosis|Osteoclast differentiation|Rap1 signaling pathway|Hematopoietic cell lineage|Ras signaling pathway|PI3K-Akt signaling pathway
CSF2RB	3.82125	0.0384812	Up	2.10789	32.4744	6.26305	3.91025	2.87099	6.52133	GeneID:102176401,Genbank:XM_005680669.3	colony stimulating factor 2 receptor beta common subunit	GO:0000165,GO:0004713,GO:0004896,GO:0005088,GO:0005622,GO:0005886,GO:0005887,GO:0007165,GO:0007585,GO:0019221,GO:0030526,GO:0032496,GO:0036016,GO:0038023,GO:0038043,GO:0038156,GO:0044267	MAPK cascade|protein tyrosine kinase activity|cytokine receptor activity|Ras guanyl-nucleotide exchange factor activity|intracellular|plasma membrane|integral component of plasma membrane|signal transduction|respiratory gaseous exchange|cytokine-mediated signaling pathway|granulocyte macrophage colony-stimulating factor receptor complex|response to lipopolysaccharide|cellular response to interleu…	ko04060,ko04210,ko04630	Cytokine-cytokine receptor interaction|Apoptosis|Jak-STAT signaling pathway
CSN1S1	221.046	0.000711662	Up	3.51232	0	0.713176	0	0	0.0182175	GeneID:100750242,Genbank:XM_018049127.1	casein alpha s1	GO:0005576	extracellular region
CSTA	9.81934	0.0484672	Up	0.658847	0.348063	0.55031	0	0.167425	0	GeneID:102186055,Genbank:XM_005675022.3	cystatin A	GO:0004869,GO:0005829	cysteine-type endopeptidase inhibitor activity|cytosol
CTNNA2	0.279003	0.0392974	Down	0.577037	0.122017	2.1845	4.97941	1.62829	4.27392	GeneID:102189765,Genbank:XM_005686768.2	catenin alpha 2	GO:0005198,GO:0005634,GO:0005737,GO:0005912,GO:0005913,GO:0007409,GO:0015629,GO:0016323,GO:0021942,GO:0030027,GO:0030424,GO:0042802,GO:0045296,GO:0048813,GO:0048854,GO:0051015,GO:0051823,GO:0060134,GO:0098609,GO:0098686,GO:0098688,GO:0098831,GO:0098885,GO:0098888,GO:0098890,GO:0099092	structural molecule activity|nucleus|cytoplasm|adherens junction|cell-cell adherens junction|axonogenesis|actin cytoskeleton|basolateral plasma membrane|radial glia guided migration of Purkinje cell|lamellipodium|axon|identical protein binding|cadherin binding|dendrite morphogenesis|brain morphogenesis|actin filament binding|regulation of synapse structural plasticity|prepulse inhibition|cell-cel…	ko04390,ko04520,ko04670,ko04530	Hippo signaling pathway|Adherens junction|Leukocyte transendothelial migration|Tight junction
CTNND2	0.349518	0.0105861	Down	0.944572	0.414802	2.50517	3.85154	4.28953	3.621	GeneID:102178768,Genbank:XM_018065721.1	catenin delta 2	GO:0001763,GO:0005634,GO:0005737,GO:0005886,GO:0005911,GO:0005913,GO:0007043,GO:0007612,GO:0008013,GO:0014069,GO:0030425,GO:0043005,GO:0043204,GO:0045296,GO:0048167,GO:0050808,GO:0060828,GO:0060997,GO:0098609	morphogenesis of a branching structure|nucleus|cytoplasm|plasma membrane|cell-cell junction|cell-cell adherens junction|cell-cell junction assembly|learning|beta-catenin binding|postsynaptic density|dendrite|neuron projection|perikaryon|cadherin binding|regulation of synaptic plasticity|synapse organization|regulation of canonical Wnt signaling pathway|dendritic spine morphogenesis|cell-cell adhe…
CTSA	2.24837	0.0172559	Up	48.6297	112.832	47.4373	38.4184	37.0058	33.1619	GeneID:102182324,Genbank:XM_018057939.1	cathepsin A	GO:0004185,GO:0005654,GO:0005764,GO:0031647,GO:0051603,GO:1904715	serine-type carboxypeptidase activity|nucleoplasm|lysosome|regulation of protein stability|proteolysis involved in cellular protein catabolic process|negative regulation of chaperone-mediated autophagy	ko04142,ko04614	Lysosome|Renin-angiotensin system
CTSB	2.79517	2.52566e-07	Up	527.544	617.109	495.031	249.787	172.639	238.465	GeneID:102173295,Genbank:XM_018051778.1	cathepsin B	GO:0004197,GO:0005518,GO:0005615,GO:0005730,GO:0005764,GO:0030574,GO:0030855,GO:0042470,GO:0043394,GO:0046697,GO:0046718,GO:0048471,GO:0050790,GO:0051603,GO:0097067	cysteine-type endopeptidase activity|collagen binding|extracellular space|nucleolus|lysosome|collagen catabolic process|epithelial cell differentiation|melanosome|proteoglycan binding|decidualization|viral entry into host cell|perinuclear region of cytoplasm|regulation of catalytic activity|proteolysis involved in cellular protein catabolic process|cellular response to thyroid hormone stimulus	ko04142,ko04924,ko04612,ko04210	Lysosome|Renin secretion|Antigen processing and presentation|Apoptosis
CTSS	3.11116	0.0263691	Up	19.285	143.541	77.0688	29.749	18.6445	43.7613	GeneID:102183747,Genbank:XM_005677657.3	cathepsin S	GO:0001968,GO:0002250,GO:0004197,GO:0005518,GO:0005615,GO:0005764,GO:0010447,GO:0016485,GO:0030574,GO:0034769,GO:0043236,GO:0043394,GO:0048002,GO:0051603,GO:0097067,GO:2001259	fibronectin binding|adaptive immune response|cysteine-type endopeptidase activity|collagen binding|extracellular space|lysosome|response to acidic pH|protein processing|collagen catabolic process|basement membrane disassembly|laminin binding|proteoglycan binding|antigen processing and presentation of peptide antigen|proteolysis involved in cellular protein catabolic process|cellular response to t…	ko04142,ko04210,ko04612,ko04145	Lysosome|Apoptosis|Antigen processing and presentation|Phagosome
CWH43	0.127438	0.0280656	Down	0.0276279	0.00597091	0.0890095	0.0530503	0.813527	0.13642	GeneID:102168709,Genbank:XM_018049445.1	cell wall biogenesis 43 C-terminal homolog	GO:0006506,GO:0016021	GPI anchor biosynthetic process|integral component of membrane
CXCR2	8.1012	0.00627146	Up	0.145004	2.68463	0.324418	0.177887	0.124362	0.186457	GeneID:102188811,Genbank:XM_005676527.3	C-X-C motif chemokine receptor 2	GO:0005622,GO:0006935,GO:0006955,GO:0007204,GO:0009897,GO:0016021,GO:0016493,GO:0016494,GO:0019722,GO:0019956,GO:0019957,GO:0019959,GO:0030593,GO:0060326	intracellular|chemotaxis|immune response|positive regulation of cytosolic calcium ion concentration|external side of plasma membrane|integral component of membrane|C-C chemokine receptor activity|C-X-C chemokine receptor activity|calcium-mediated signaling|chemokine binding|C-C chemokine binding|interleukin-8 binding|neutrophil chemotaxis|cell chemotaxis	ko04060,ko04062,ko04072,ko04144	Cytokine-cytokine receptor interaction|Chemokine signaling pathway|Phospholipase D signaling pathway|Endocytosis
CYP19A1	7.65116	0.00556068	Up	4.21627	7.70642	136.747	6.94961	6.15009	7.54721	GeneID:100861413,Genbank:XM_013967046.2	cytochrome P450, family 19, subfamily A, polypeptide 1	GO:0004497,GO:0005506,GO:0016020,GO:0016705,GO:0020037	monooxygenase activity|iron ion binding|membrane|oxidoreductase activity, acting on paired donors, with incorporation or reduction of molecular oxygen|heme binding	ko00140,ko04913	Steroid hormone biosynthesis|Ovarian steroidogenesis
DAO	18.4378	0.0136039	Up	0.57214	0.00867722	0.0862353	0.0128492	0.0114782	0.0123908	GeneID:102179224,Genbank:XM_005691592.3	D-amino acid oxidase			ko00260,ko00311,ko04146,ko00330,ko00472	Glycine, serine and threonine metabolism|Penicillin and cephalosporin biosynthesis|Peroxisome|Arginine and proline metabolism|D-Arginine and D-ornithine metabolism
DAZL	0.0453783	0.000527605	Down	0	0.0100927	0.0376136	0.328797	0.614131	0.187357	GeneID:102183274,Genbank:NM_001314241.1	deleted in azoospermia like	GO:0001556,GO:0003730,GO:0005622,GO:0005634,GO:0005737,GO:0005844,GO:0007147,GO:0007275,GO:0007281,GO:0007283,GO:0008494,GO:0032991,GO:0042802,GO:0045836,GO:0045948	oocyte maturation|mRNA 3'-UTR binding|intracellular|nucleus|cytoplasm|polysome|female meiosis II|multicellular organism development|germ cell development|spermatogenesis|translation activator activity|protein-containing complex|identical protein binding|positive regulation of meiotic nuclear division|positive regulation of translational initiation
DBI	3.06709	0.0010517	Up	98.8042	177.401	73.6906	41.9073	57.5982	32.4252	GeneID:102182266,Genbank:XM_005676252.3	diazepam binding inhibitor, acyl-CoA binding protein	GO:0005783,GO:0005794,GO:0008289,GO:0036042,GO:0036151,GO:0046983	endoplasmic reticulum|Golgi apparatus|lipid binding|long-chain fatty acyl-CoA binding|phosphatidylcholine acyl-chain remodeling|protein dimerization activity	ko03320	PPAR signaling pathway
DCBLD2	2.62999	0.0193794	Up	25.3399	70.6037	18.8564	17.2495	15.382	19.2802	GeneID:102169054,Genbank:XM_005674883.3	discoidin, CUB and LCCL domain containing 2	GO:0005887,GO:0009986,GO:0030308,GO:0030522,GO:0042060	integral component of plasma membrane|cell surface|negative regulation of cell growth|intracellular receptor signaling pathway|wound healing
DCSTAMP	3.02957	0.0388272	Up	0.255802	0.509572	0.382203	0.113898	0.089027	0.233398	GeneID:102187609,Genbank:XM_018058121.1	dendrocyte expressed seven transmembrane protein	GO:0005789,GO:0005886,GO:0009986,GO:0010008,GO:0016021,GO:0030176,GO:0030308,GO:0030316,GO:0033116,GO:0034241,GO:0036006,GO:0043011,GO:0045657,GO:0045780,GO:0061025,GO:0071353,GO:0071356,GO:0072675	endoplasmic reticulum membrane|plasma membrane|cell surface|endosome membrane|integral component of membrane|integral component of endoplasmic reticulum membrane|negative regulation of cell growth|osteoclast differentiation|endoplasmic reticulum-Golgi intermediate compartment membrane|positive regulation of macrophage fusion|cellular response to macrophage colony-stimulating factor stimulus|myelo…
DDAH1	3.90175	0.0256853	Up	3.98649	32.8509	3.88175	4.26134	3.66146	5.03867	GeneID:102188184,Genbank:XM_005678156.3	dimethylarginine dimethylaminohydrolase 1	GO:0000052,GO:0003073,GO:0006525,GO:0006527,GO:0006809,GO:0008270,GO:0008285,GO:0016403,GO:0016597,GO:0017014,GO:0043116,GO:0045429,GO:1900038	citrulline metabolic process|regulation of systemic arterial blood pressure|arginine metabolic process|arginine catabolic process|nitric oxide biosynthetic process|zinc ion binding|negative regulation of cell proliferation|dimethylargininase activity|amino acid binding|protein nitrosylation|negative regulation of vascular permeability|positive regulation of nitric oxide biosynthetic process|negat…
DDC	9.39582	0.00186226	Up	0.645444	21.1559	4.1756	1.06516	0.880367	1.50713	GeneID:102169726,Genbank:XM_005678877.3	dopa decarboxylase	GO:0004058,GO:0006520,GO:0030170,GO:0042416	aromatic-L-amino-acid decarboxylase activity|cellular amino acid metabolic process|pyridoxal phosphate binding|dopamine biosynthetic process	ko04728,ko00901,ko00380,ko00950,ko00350,ko00340,ko00965,ko04726,ko00360	Dopaminergic synapse|Indole alkaloid biosynthesis|Tryptophan metabolism|Isoquinoline alkaloid biosynthesis|Tyrosine metabolism|Histidine metabolism|Betalain biosynthesis|Serotonergic synapse|Phenylalanine metabolism
DDI1	0.414139	0.012695	Down	0.307559	0.252908	0.70086	1.14272	0.90928	1.25937	GeneID:102168367,Genbank:XM_005689353.2	DNA damage inducible 1 homolog 1	GO:0004190,GO:0043130	aspartic-type endopeptidase activity|ubiquitin binding
DDIT4L	2.40085	0.00186835	Up	11.6672	6.72399	4.25802	3.17693	3.81956	3.35193	GeneID:102177605,Genbank:XM_018049272.1	DNA damage inducible transcript 4 like	GO:0005737,GO:0009968	cytoplasm|negative regulation of signal transduction
DDX60	0.0617517	0.0121326	Down	0	0	0.0147366	0.0878313	0.062768	0.0959908	GeneID:102191522,Genbank:XM_018052751.1	DEXD/H-box helicase 60	GO:0003690,GO:0003725,GO:0003727,GO:0004386,GO:0005524,GO:0005737,GO:0005829,GO:0009615,GO:0045087,GO:0045111,GO:0051607,GO:1900245,GO:1900246	double-stranded DNA binding|double-stranded RNA binding|single-stranded RNA binding|helicase activity|ATP binding|cytoplasm|cytosol|response to virus|innate immune response|intermediate filament cytoskeleton|defense response to virus|positive regulation of MDA-5 signaling pathway|positive regulation of RIG-I signaling pathway
DEPTOR	2.16609	0.000494213	Up	13.7628	9.28799	8.12768	5.75999	3.77032	6.34737	GeneID:102177816,Genbank:XM_018058144.1	DEP domain containing MTOR-interacting protein	GO:0005622,GO:0006469,GO:0032007,GO:0035556,GO:0045792,GO:2001236	intracellular|negative regulation of protein kinase activity|negative regulation of TOR signaling|intracellular signal transduction|negative regulation of cell size|regulation of extrinsic apoptotic signaling pathway	ko04150	mTOR signaling pathway
DGKG	0.463077	0.00374079	Down	0.486242	0.248257	0.357465	0.593203	0.869499	1.09976	GeneID:102177282,Genbank:XM_018050170.1	diacylglycerol kinase gamma	GO:0003951,GO:0004143,GO:0005509,GO:0005524,GO:0005737,GO:0005886,GO:0007165,GO:0007205,GO:0030168,GO:0035556,GO:0046486,GO:0046834,GO:0048666	NAD+ kinase activity|diacylglycerol kinase activity|calcium ion binding|ATP binding|cytoplasm|plasma membrane|signal transduction|protein kinase C-activating G protein-coupled receptor signaling pathway|platelet activation|intracellular signal transduction|glycerolipid metabolic process|lipid phosphorylation|neuron development	ko00564,ko04072,ko04070,ko00561	Glycerophospholipid metabolism|Phospholipase D signaling pathway|Phosphatidylinositol signaling system|Glycerolipid metabolism
DHCR24	3.55286	0.00423841	Up	736.527	1838.65	624.427	556.08	325.96	174.721	GeneID:102172859,Genbank:XM_005678362.3	24-dehydrocholesterol reductase	GO:0000139,GO:0000246,GO:0005634,GO:0005737,GO:0005783,GO:0005789,GO:0006695,GO:0006915,GO:0006979,GO:0007050,GO:0008202,GO:0009888,GO:0016020,GO:0016021,GO:0016628,GO:0019899,GO:0033489,GO:0033490,GO:0042605,GO:0043066,GO:0043154,GO:0043588,GO:0050614,GO:0055114,GO:0071949,GO:1901214	Golgi membrane|delta24(24-1) sterol reductase activity|nucleus|cytoplasm|endoplasmic reticulum|endoplasmic reticulum membrane|cholesterol biosynthetic process|apoptotic process|response to oxidative stress|cell cycle arrest|steroid metabolic process|tissue development|membrane|integral component of membrane|oxidoreductase activity, acting on the CH-CH group of donors, NAD or NADP as acceptor|enzy…	ko00100	Steroid biosynthesis
DHCR7	7.84691	0.000130121	Up	69.4102	245.222	33.0362	24.8876	17.3854	11.2259	GeneID:102171848,Genbank:XM_018043426.1	7-dehydrocholesterol reductase	GO:0006695,GO:0009918,GO:0016126,GO:0016132,GO:0030176,GO:0047598,GO:0050661	cholesterol biosynthetic process|sterol delta7 reductase activity|sterol biosynthetic process|brassinosteroid biosynthetic process|integral component of endoplasmic reticulum membrane|7-dehydrocholesterol reductase activity|NADP binding	ko00100	Steroid biosynthesis
DHRS12	3.3583	0.000211605	Up	55.0368	22.4412	15.8394	11.1595	10.0859	8.73834	GeneID:102183247,Genbank:XM_018056702.1	dehydrogenase/reductase 12	GO:0016491	oxidoreductase activity
DLG2	0.426255	0.00206958	Down	1.23449	0.575598	1.54997	2.56712	2.11751	3.80652	GeneID:102169162,Genbank:XM_018042817.1	discs large MAGUK scaffold protein 2	GO:0004385,GO:0005829,GO:0005886,GO:0007268,GO:0010923,GO:0014069,GO:0016020,GO:0016323,GO:0019233,GO:0019900,GO:0030054,GO:0031594,GO:0035255,GO:0035865,GO:0043005,GO:0043113,GO:0044224,GO:0045197,GO:0097120,GO:0098609,GO:0098839,GO:0098919,GO:0098978,GO:0099641,GO:0099642,GO:0099645,GO:1904115	guanylate kinase activity|cytosol|plasma membrane|chemical synaptic transmission|negative regulation of phosphatase activity|postsynaptic density|membrane|basolateral plasma membrane|sensory perception of pain|kinase binding|cell junction|neuromuscular junction|ionotropic glutamate receptor binding|cellular response to potassium ion|neuron projection|receptor clustering|juxtaparanode region of ax…	ko04390	Hippo signaling pathway
DLX6	0.0532357	0.0222444	Down	0	0	0.0196744	0.0586304	0.240924	0.0791541	GeneID:102184493,Genbank:XM_018047529.1	distal-less homeobox 6	GO:0005634,GO:0006355,GO:0030326,GO:0030855,GO:0042472,GO:0043565,GO:0048646,GO:0050679,GO:0060021,GO:0060322	nucleus|regulation of transcription, DNA-templated|embryonic limb morphogenesis|epithelial cell differentiation|inner ear morphogenesis|sequence-specific DNA binding|anatomical structure formation involved in morphogenesis|positive regulation of epithelial cell proliferation|roof of mouth development|head development
DNAJB5	2.07146	0.00329439	Up	3.43583	1.97199	1.52308	1.17688	1.31683	1.16976	GeneID:102172263,Genbank:XM_018052107.1	DnaJ heat shock protein family (Hsp40) member B5	GO:0000122,GO:0005634,GO:0005829,GO:0006986,GO:0051082,GO:0051085,GO:0051087	negative regulation of transcription by RNA polymerase II|nucleus|cytosol|response to unfolded protein|unfolded protein binding|chaperone cofactor-dependent protein refolding|chaperone binding
DNAJB9	2.25816	0.00551761	Up	11.5883	19.0869	9.83388	5.90599	6.1369	8.63351	GeneID:102187454,Genbank:XM_018047171.1	DnaJ heat shock protein family (Hsp40) member B9	GO:0002377,GO:0005730,GO:0005737,GO:0005783,GO:0005788,GO:0006986,GO:0030183,GO:0030433,GO:0030544,GO:0034976,GO:0051087,GO:0051787,GO:1903895	immunoglobulin production|nucleolus|cytoplasm|endoplasmic reticulum|endoplasmic reticulum lumen|response to unfolded protein|B cell differentiation|ubiquitin-dependent ERAD pathway|Hsp70 protein binding|response to endoplasmic reticulum stress|chaperone binding|misfolded protein binding|negative regulation of IRE1-mediated unfolded protein response
DOC2A	0.078551	0.0387363	Down	0.00760184	0	0.00816369	0.0194625	0.121701	0.0656883	GeneID:102189927,Genbank:XM_018039947.1	double C2 domain alpha	GO:0005509,GO:0005544,GO:0005730,GO:0005764,GO:0016079,GO:0017158,GO:0030054,GO:0043005,GO:0098850	calcium ion binding|calcium-dependent phospholipid binding|nucleolus|lysosome|synaptic vesicle exocytosis|regulation of calcium ion-dependent exocytosis|cell junction|neuron projection|extrinsic component of synaptic vesicle membrane
DPYS	4.49095	0.000595802	Up	13.4904	8.08969	6.08841	4.21895	0.849445	1.6864	GeneID:102187332,Genbank:XM_005689299.3	dihydropyrimidinase	GO:0002058,GO:0002059,GO:0004157,GO:0005829,GO:0006208,GO:0006210,GO:0006212,GO:0008270,GO:0016597,GO:0019482,GO:0046135,GO:0051219,GO:0051289,GO:0070062	uracil binding|thymine binding|dihydropyrimidinase activity|cytosol|pyrimidine nucleobase catabolic process|thymine catabolic process|uracil catabolic process|zinc ion binding|amino acid binding|beta-alanine metabolic process|pyrimidine nucleoside catabolic process|phosphoprotein binding|protein homotetramerization|extracellular exosome	ko00770,ko00240,ko00983,ko00410	Pantothenate and CoA biosynthesis|Pyrimidine metabolism|Drug metabolism - other enzymes|beta-Alanine metabolism
DSC3	0.351019	0.0448425	Down	0.030623	0.0122182	0.0379457	0.0572937	0.0646492	0.125039	GeneID:102184861,Genbank:XM_018039461.1	desmocollin 3	GO:0005509,GO:0005886,GO:0007156,GO:0016021,GO:0030057	calcium ion binding|plasma membrane|homophilic cell adhesion via plasma membrane adhesion molecules|integral component of membrane|desmosome
DUOX1	0.338121	0.0334671	Down	0.141148	0.0569422	0.25937	0.208792	0.426832	0.813117	GeneID:102179569,Genbank:XM_018054146.1	dual oxidase 1	GO:0004601,GO:0005509,GO:0006590,GO:0006979,GO:0016021,GO:0016174,GO:0016324,GO:0019221,GO:0020037,GO:0042335,GO:0042446,GO:0042744,GO:0050665,GO:0051591	peroxidase activity|calcium ion binding|thyroid hormone generation|response to oxidative stress|integral component of membrane|NAD(P)H oxidase activity|apical plasma membrane|cytokine-mediated signaling pathway|heme binding|cuticle development|hormone biosynthetic process|hydrogen peroxide catabolic process|hydrogen peroxide biosynthetic process|response to cAMP	ko04013	MAPK signaling pathway - fly
DUOX2	0.311726	0.022741	Down	0.415167	0.0669951	0.609331	1.78571	0.712134	1.1685	GeneID:106502554,Genbank:XM_018054138.1	dual oxidase 2	GO:0004601,GO:0005509,GO:0006590,GO:0006979,GO:0016021,GO:0016174,GO:0016324,GO:0019221,GO:0020037,GO:0030054,GO:0042335,GO:0042446,GO:0042744,GO:0050665,GO:0051591,GO:0055114	peroxidase activity|calcium ion binding|thyroid hormone generation|response to oxidative stress|integral component of membrane|NAD(P)H oxidase activity|apical plasma membrane|cytokine-mediated signaling pathway|heme binding|cell junction|cuticle development|hormone biosynthetic process|hydrogen peroxide catabolic process|hydrogen peroxide biosynthetic process|response to cAMP|oxidation-reduction …	ko04013	MAPK signaling pathway - fly
ECT2L	0.229391	0.0355925	Down	0.300643	0.0472544	0.396242	0.326546	0.401094	2.70473	GeneID:102183693,Genbank:XM_018053272.1	epithelial cell transforming 2 like	GO:0005089,GO:0035023	Rho guanyl-nucleotide exchange factor activity|regulation of Rho protein signal transduction
EDEM2	2.01749	0.0202448	Up	22.2624	43.1015	22.0051	18.5359	16.993	14.531	GeneID:102170888,Genbank:XM_005688488.3	ER degradation enhancing alpha-mannosidase like protein 2	GO:0004571,GO:0005509,GO:0005783,GO:0005788,GO:0006986,GO:0016020,GO:0036509,GO:0036510,GO:0036511,GO:0036512,GO:0044322,GO:0097466,GO:1904154,GO:1904382	mannosyl-oligosaccharide 1,2-alpha-mannosidase activity|calcium ion binding|endoplasmic reticulum|endoplasmic reticulum lumen|response to unfolded protein|membrane|trimming of terminal mannose on B branch|trimming of terminal mannose on C branch|trimming of first mannose on A branch|trimming of second mannose on A branch|endoplasmic reticulum quality control compartment|ubiquitin-dependent glycop…	ko04141	Protein processing in endoplasmic reticulum
EDNRA	0.413234	0.000399132	Down	12.839	4.64629	12.0078	27.0707	22.4764	26.6816	GeneID:102174144,Genbank:XM_005691200.3	endothelin receptor type A	GO:0004962,GO:0005886,GO:0008217,GO:0016021,GO:0042310,GO:0048484	endothelin receptor activity|plasma membrane|regulation of blood pressure|integral component of membrane|vasoconstriction|enteric nervous system development	ko04024,ko04924,ko04020,ko04080,ko04270,ko04022	cAMP signaling pathway|Renin secretion|Calcium signaling pathway|Neuroactive ligand-receptor interaction|Vascular smooth muscle contraction|cGMP-PKG signaling pathway
EEF1A2	7.87619	0.0216049	Up	0.537516	0.266614	11.5259	0.214321	0.211606	1.24005	GeneID:102170440,Genbank:XM_018057535.1	eukaryotic translation elongation factor 1 alpha 2	GO:0003746,GO:0003924,GO:0005525,GO:0005634,GO:0005737	translation elongation factor activity|GTPase activity|GTP binding|nucleus|cytoplasm	ko03013	RNA transport
EHD3	14.9884	0.00083672	Up	3.11132	82.5453	2.77101	2.02014	3.19867	2.28968	GeneID:102190796,Genbank:XM_005686846.3	EH domain containing 3	GO:0001881,GO:0003676,GO:0005509,GO:0005524,GO:0005525,GO:0005634,GO:0005737,GO:0005829,GO:0005925,GO:0007596,GO:0010008,GO:0015031,GO:0020018,GO:0030139,GO:0032456,GO:0034498,GO:0043209,GO:0048471,GO:0051260,GO:0055038,GO:0055117,GO:0060271,GO:0072659,GO:0086036,GO:0090160,GO:1901387,GO:1903358,GO:1903779	receptor recycling|nucleic acid binding|calcium ion binding|ATP binding|GTP binding|nucleus|cytoplasm|cytosol|focal adhesion|blood coagulation|endosome membrane|protein transport|ciliary pocket membrane|endocytic vesicle|endocytic recycling|early endosome to Golgi transport|myelin sheath|perinuclear region of cytoplasm|protein homooligomerization|recycling endosome membrane|regulation of cardiac …	ko04144	Endocytosis
EHD4	2.02658	0.0308247	Up	18.2782	45.4837	23.6135	18.0177	15.8271	16.4171	GeneID:102187322,Genbank:XM_005685523.3	EH domain containing 4	GO:0005509,GO:0005524,GO:0005525,GO:0005783,GO:0005886,GO:0006907,GO:0030100,GO:0031901,GO:0032456,GO:0048471,GO:0050731,GO:0051260,GO:0055038,GO:0071363	calcium ion binding|ATP binding|GTP binding|endoplasmic reticulum|plasma membrane|pinocytosis|regulation of endocytosis|early endosome membrane|endocytic recycling|perinuclear region of cytoplasm|positive regulation of peptidyl-tyrosine phosphorylation|protein homooligomerization|recycling endosome membrane|cellular response to growth factor stimulus	ko04144	Endocytosis
EIF4E1B	0.0763305	0.000326793	Down	0.0259482	0.0224316	0.320459	1.87674	2.01773	1.20119	GeneID:102177054,Genbank:XM_018051666.1	eukaryotic translation initiation factor 4E family member 1B	GO:0003743,GO:0005737,GO:0005845,GO:0006417	translation initiation factor activity|cytoplasm|mRNA cap binding complex|regulation of translation	ko04066,ko03013,ko04211,ko04910,ko04151,ko04150	HIF-1 signaling pathway|RNA transport|Longevity regulating pathway|Insulin signaling pathway|PI3K-Akt signaling pathway|mTOR signaling pathway
ELF3	0.222456	0.0355062	Down	0.272449	0.0243647	0.423745	0.312687	1.13878	1.93676	GeneID:102170871,Genbank:XM_018060877.1	E74 like ETS transcription factor 3	GO:0000978,GO:0000981,GO:0001077,GO:0001824,GO:0003700,GO:0003713,GO:0005634,GO:0005654,GO:0005794,GO:0005829,GO:0006357,GO:0006366,GO:0006954,GO:0007275,GO:0008544,GO:0030154,GO:0030198,GO:0030855,GO:0045747,GO:0045892,GO:0045893,GO:0060056	RNA polymerase II proximal promoter sequence-specific DNA binding|DNA-binding transcription factor activity, RNA polymerase II-specific|proximal promoter DNA-binding transcription activator activity, RNA polymerase II-specific|blastocyst development|DNA-binding transcription factor activity|transcription coactivator activity|nucleus|nucleoplasm|Golgi apparatus|cytosol|regulation of transcription …
ELFN2	6.9806	0.00648797	Up	0.488872	4.11634	0.252095	0.231578	0.179779	0.462584	GeneID:102179743,Genbank:XM_018048309.1	extracellular leucine rich repeat and fibronectin type III domain containing 2	GO:0004864,GO:0005615,GO:0010923,GO:0016021,GO:0031012	protein phosphatase inhibitor activity|extracellular space|negative regulation of phosphatase activity|integral component of membrane|extracellular matrix
ELOVL5	4.1749	0.0112674	Up	40.6984	263.987	36.8982	33.5781	33.7003	33.4409	GeneID:100861282,Genbank:NM_001285628.1	ELOVL fatty acid elongase 5	GO:0006636,GO:0009922,GO:0019367,GO:0030148,GO:0030176,GO:0030425,GO:0034625,GO:0034626,GO:0035338,GO:0042759,GO:0042761,GO:0043025,GO:0045723,GO:0097447,GO:0102336,GO:0102337,GO:0102338,GO:0102756	unsaturated fatty acid biosynthetic process|fatty acid elongase activity|fatty acid elongation, saturated fatty acid|sphingolipid biosynthetic process|integral component of endoplasmic reticulum membrane|dendrite|fatty acid elongation, monounsaturated fatty acid|fatty acid elongation, polyunsaturated fatty acid|long-chain fatty-acyl-CoA biosynthetic process|long-chain fatty acid biosynthetic proc…	ko01040,ko00062,ko01212	Biosynthesis of unsaturated fatty acids|Fatty acid elongation|Fatty acid metabolism
ELOVL7	2.49709	0.0416364	Up	3.99298	13.0301	3.84164	3.52729	4.20678	2.19602	GeneID:102182633,Genbank:XM_018065758.1	ELOVL fatty acid elongase 7	GO:0005783,GO:0006636,GO:0009922,GO:0019367,GO:0030148,GO:0030176,GO:0034625,GO:0034626,GO:0035338,GO:0042761,GO:0102336,GO:0102337,GO:0102338,GO:0102756	endoplasmic reticulum|unsaturated fatty acid biosynthetic process|fatty acid elongase activity|fatty acid elongation, saturated fatty acid|sphingolipid biosynthetic process|integral component of endoplasmic reticulum membrane|fatty acid elongation, monounsaturated fatty acid|fatty acid elongation, polyunsaturated fatty acid|long-chain fatty-acyl-CoA biosynthetic process|very long-chain fatty acid…	ko00062	Fatty acid elongation
ELSPBP1	18.3328	0.0136378	Up	1.43656	0.0275972	0.274264	0	0.0182528	0.0788158	GeneID:102181623,Genbank:XM_005692673.3	epididymal sperm binding protein 1	GO:0005576,GO:0007338,GO:0008201,GO:0009986,GO:0048240	extracellular region|single fertilization|heparin binding|cell surface|sperm capacitation
EMB	0.379461	0.0374707	Down	3.24417	0.559601	5.12488	8.38292	9.79528	6.4392	GeneID:102173505,Genbank:XM_005694727.3	embigin	GO:0005886,GO:0005887,GO:0007156,GO:0007411,GO:0008028,GO:0030054,GO:0030424,GO:0035879,GO:0045202,GO:0070593,GO:0098632	plasma membrane|integral component of plasma membrane|homophilic cell adhesion via plasma membrane adhesion molecules|axon guidance|monocarboxylic acid transmembrane transporter activity|cell junction|axon|plasma membrane lactate transport|synapse|dendrite self-avoidance|cell-cell adhesion mediator activity
EMC7	2.08641	0.00546559	Up	63.6448	86.4246	44.3609	32.7439	39.8932	33.7204	GeneID:102191801,Genbank:XM_005685453.3	ER membrane protein complex subunit 7	GO:0016021,GO:0030246,GO:0072546	integral component of membrane|carbohydrate binding|ER membrane protein complex
EMILIN2	4.34755	0.0295786	Up	7.55717	121.094	12.8902	12.2446	16.2631	12.2872	GeneID:102169064,Genbank:XM_018039475.1	elastin microfibril interfacer 2	GO:0005576,GO:0005581,GO:0007155,GO:0010811,GO:0030023,GO:0031012,GO:0062023	extracellular region|collagen trimer|cell adhesion|positive regulation of cell-substrate adhesion|extracellular matrix constituent conferring elasticity|extracellular matrix|collagen-containing extracellular matrix
ENDOD1	2.1866	0.0307934	Up	21.8867	7.91314	5.31751	4.81852	6.92616	5.50834	GeneID:102182707,Genbank:XM_018059862.1	endonuclease domain containing 1	GO:0002576,GO:0003676,GO:0004519,GO:0005576,GO:0005829,GO:0016020,GO:0046872,GO:0070062	platelet degranulation|nucleic acid binding|endonuclease activity|extracellular region|cytosol|membrane|metal ion binding|extracellular exosome
ENTPD3	0.212276	0.0295231	Down	0.289808	0.0887302	0.466842	0.21641	0.621384	3.42846	GeneID:102190080,Genbank:XM_005695570.3	ectonucleoside triphosphate diphosphohydrolase 3	GO:0005524,GO:0005886,GO:0009134,GO:0009143,GO:0016021,GO:0017110,GO:0017111,GO:0034656,GO:0102485,GO:0102486,GO:0102487,GO:0102488,GO:0102489,GO:0102490,GO:0102491	ATP binding|plasma membrane|nucleoside diphosphate catabolic process|nucleoside triphosphate catabolic process|integral component of membrane|nucleoside-diphosphatase activity|nucleoside-triphosphatase activity|nucleobase-containing small molecule catabolic process|dATP phosphohydrolase activity|dCTP phosphohydrolase activity|dUTP phosphohydrolase activity|dTTP phosphohydrolase activity|GTP phosp…	ko00230,ko00240	Purine metabolism|Pyrimidine metabolism
EPB42	0.431948	0.00545473	Down	0.209879	0.150332	0.321987	0.506634	0.589722	0.621802	GeneID:102170150,Genbank:XM_005685549.2	erythrocyte membrane protein band 4.2	GO:0003810,GO:0005737,GO:0005856,GO:0005886,GO:0008360,GO:0018149,GO:0043249	protein-glutamine gamma-glutamyltransferase activity|cytoplasm|cytoskeleton|plasma membrane|regulation of cell shape|peptide cross-linking|erythrocyte maturation
EPHA6	0.226358	0.0208724	Down	0.05784	0.0361121	0.0724674	0.0452478	0.235171	0.523602	GeneID:102170633,Genbank:XM_013972057.2	EPH receptor A6	GO:0004714,GO:0004888,GO:0005005,GO:0005524,GO:0005654,GO:0005737,GO:0005886,GO:0005887,GO:0009968,GO:0030154,GO:0043005,GO:0043066,GO:0043235,GO:0048013,GO:0070374	transmembrane receptor protein tyrosine kinase activity|transmembrane signaling receptor activity|transmembrane-ephrin receptor activity|ATP binding|nucleoplasm|cytoplasm|plasma membrane|integral component of plasma membrane|negative regulation of signal transduction|cell differentiation|neuron projection|negative regulation of apoptotic process|receptor complex|ephrin receptor signaling pathway|…	ko04360	Axon guidance
EPHX1	3.83513	0.0258831	Up	83.3073	761.898	113.006	83.1923	82.6169	144.5	GeneID:100860945,Genbank:XM_013970075.2	epoxide hydrolase 1	GO:0005789,GO:0009636,GO:0016021,GO:0019439,GO:0031090,GO:0033961	endoplasmic reticulum membrane|response to toxic substance|integral component of membrane|aromatic compound catabolic process|organelle membrane|cis-stilbene-oxide hydrolase activity	ko04976,ko00980	Bile secretion|Metabolism of xenobiotics by cytochrome P450
EPOR	5.31383	0.00863277	Up	0.636266	3.83085	0.474285	0.373709	0.427994	0.341895	GeneID:102191790,Genbank:XM_018051121.1	erythropoietin receptor	GO:0004900,GO:0007420,GO:0007507,GO:0016021,GO:0042802,GO:0046697	erythropoietin receptor activity|brain development|heart development|integral component of membrane|identical protein binding|decidualization	ko04060,ko04151,ko04640,ko04630	Cytokine-cytokine receptor interaction|PI3K-Akt signaling pathway|Hematopoietic cell lineage|Jak-STAT signaling pathway
EPSTI1	2.42524	0.0413219	Up	3.33618	10.6467	3.44881	3.32608	2.28188	2.93799	GeneID:102177448,Genbank:XM_018056782.1	epithelial stromal interaction 1 (breast)
EQTN	0.331001	0.0131587	Down	0.60191	0.14191	0.763923	1.26084	1.70511	1.84067	GeneID:102175126,Genbank:XM_018051886.1	equatorin	GO:0002079,GO:0002080,GO:0002081,GO:0005886,GO:0006897,GO:0007342,GO:0016021,GO:0060478	inner acrosomal membrane|acrosomal membrane|outer acrosomal membrane|plasma membrane|endocytosis|fusion of sperm to egg plasma membrane involved in single fertilization|integral component of membrane|acrosomal vesicle exocytosis
EREG	8.94543	0.0247461	Up	0.0139508	3.18387	0.352073	0.107151	0.23132	0.163604	GeneID:102183226,Genbank:XM_018049581.1	epiregulin	GO:0000165,GO:0001525,GO:0001550,GO:0001556,GO:0001819,GO:0004713,GO:0005088,GO:0005154,GO:0005576,GO:0005615,GO:0005622,GO:0005887,GO:0007143,GO:0007173,GO:0007267,GO:0008083,GO:0008284,GO:0008285,GO:0009299,GO:0009653,GO:0009887,GO:0019221,GO:0030216,GO:0030728,GO:0038128,GO:0042060,GO:0042108,GO:0042327,GO:0042700,GO:0043434,GO:0043616,GO:0045089,GO:0045410,GO:0045740,GO:0045741,GO:0045840,GO:…	MAPK cascade|angiogenesis|ovarian cumulus expansion|oocyte maturation|positive regulation of cytokine production|protein tyrosine kinase activity|Ras guanyl-nucleotide exchange factor activity|epidermal growth factor receptor binding|extracellular region|extracellular space|intracellular|integral component of plasma membrane|female meiotic nuclear division|epidermal growth factor receptor signali…	ko04012	ErbB signaling pathway
ERN1	4.28563	0.000318807	Up	18.174	49.2626	13.7996	7.45474	6.88521	8.15587	GeneID:102173038,Genbank:XM_018065355.1	endoplasmic reticulum to nucleus signaling 1	GO:0000287,GO:0001935,GO:0004521,GO:0004674,GO:0005161,GO:0005524,GO:0005637,GO:0005737,GO:0005739,GO:0005783,GO:0005789,GO:0006379,GO:0006402,GO:0006468,GO:0007050,GO:0007257,GO:0016241,GO:0019899,GO:0030176,GO:0030544,GO:0033120,GO:0034620,GO:0034976,GO:0035924,GO:0036289,GO:0036498,GO:0042802,GO:0042803,GO:0043531,GO:0046777,GO:0051879,GO:0070054,GO:0070059,GO:0071333,GO:0098787,GO:1900103,GO:…	magnesium ion binding|endothelial cell proliferation|endoribonuclease activity|protein serine/threonine kinase activity|platelet-derived growth factor receptor binding|ATP binding|nuclear inner membrane|cytoplasm|mitochondrion|endoplasmic reticulum|endoplasmic reticulum membrane|mRNA cleavage|mRNA catabolic process|protein phosphorylation|cell cycle arrest|activation of JUN kinase activity|regula…	ko04210,ko04141	Apoptosis|Protein processing in endoplasmic reticulum
ERP27	13.1602	1.92663e-06	Up	168.543	18.4162	21.3934	6.17072	5.09742	5.07611	GeneID:108636041,Genbank:XM_018048440.1	endoplasmic reticulum protein 27	GO:0003756,GO:0005783,GO:0005788,GO:0006457,GO:0019511,GO:0034976,GO:1902175	protein disulfide isomerase activity|endoplasmic reticulum|endoplasmic reticulum lumen|protein folding|peptidyl-proline hydroxylation|response to endoplasmic reticulum stress|regulation of oxidative stress-induced intrinsic apoptotic signaling pathway
ESM1	4.1247	0.0319059	Up	1.56984	16.7666	4.38688	1.59902	4.05359	1.06271	GeneID:102168666,Genbank:XM_005694710.3	endothelial cell specific molecule 1	GO:0001525,GO:0001558,GO:0002040,GO:0005171,GO:0005178,GO:0005520,GO:0005576,GO:0008284,GO:1902204	angiogenesis|regulation of cell growth|sprouting angiogenesis|hepatocyte growth factor receptor binding|integrin binding|insulin-like growth factor binding|extracellular region|positive regulation of cell proliferation|positive regulation of hepatocyte growth factor receptor signaling pathway
ESRP1	0.171926	0.0221689	Down	0.137858	0.00768873	0.573087	0.745748	1.48492	2.14645	GeneID:102185935,Genbank:XM_013969296.2	epithelial splicing regulatory protein 1	GO:0003729,GO:0005634,GO:0005654,GO:0006397,GO:0008380,GO:0008543,GO:0016604,GO:0042669,GO:0043484	mRNA binding|nucleus|nucleoplasm|mRNA processing|RNA splicing|fibroblast growth factor receptor signaling pathway|nuclear body|regulation of inner ear auditory receptor cell fate specification|regulation of RNA splicing
ETV1	2.37594	0.025506	Up	2.84305	3.0555	1.19866	0.611065	1.1399	1.65081	GeneID:102175267,Genbank:XM_013963162.2	ETS variant 1	GO:0000978,GO:0000981,GO:0001077,GO:0005634,GO:0006357,GO:0006366,GO:0007411,GO:0007517,GO:0007638,GO:0030154,GO:0048935	RNA polymerase II proximal promoter sequence-specific DNA binding|DNA-binding transcription factor activity, RNA polymerase II-specific|proximal promoter DNA-binding transcription activator activity, RNA polymerase II-specific|nucleus|regulation of transcription by RNA polymerase II|transcription by RNA polymerase II|axon guidance|muscle organ development|mechanosensory behavior|cell differentiat…
ETV2	2.05988	0.00660065	Up	2.28335	1.93927	1.5487	0.999958	1.03069	1.08791	GeneID:102171737,Genbank:XM_018063164.1	ETS variant 2	GO:0000978,GO:0000981,GO:0001077,GO:0001824,GO:0001890,GO:0005634,GO:0006357,GO:0007219,GO:0016055,GO:0030154,GO:0030218,GO:0045603,GO:0048514,GO:0060803,GO:2000382	RNA polymerase II proximal promoter sequence-specific DNA binding|DNA-binding transcription factor activity, RNA polymerase II-specific|proximal promoter DNA-binding transcription activator activity, RNA polymerase II-specific|blastocyst development|placenta development|nucleus|regulation of transcription by RNA polymerase II|Notch signaling pathway|Wnt signaling pathway|cell differentiation|eryt…
ETV5	2.27984	0.0264241	Up	6.89006	7.91496	3.02155	1.74737	3.52537	3.64517	GeneID:102178111,Genbank:NM_001288818.1	ETS variant 5	GO:0000977,GO:0000981,GO:0001228,GO:0003700,GO:0005634,GO:0005654,GO:0005886,GO:0006357,GO:0007274,GO:0007626,GO:0030154,GO:0034599,GO:0044212,GO:0045666,GO:0045893,GO:0045944,GO:0048133,GO:0050807,GO:0060252,GO:0060762,GO:0071340	RNA polymerase II regulatory region sequence-specific DNA binding|DNA-binding transcription factor activity, RNA polymerase II-specific|DNA-binding transcription activator activity, RNA polymerase II-specific|DNA-binding transcription factor activity|nucleus|nucleoplasm|plasma membrane|regulation of transcription by RNA polymerase II|neuromuscular synaptic transmission|locomotory behavior|cell di…
EXOC3L2	4.49993	0.00083727	Up	5.41239	9.84337	1.91034	1.68361	1.67221	1.11171	GeneID:102187257,Genbank:XM_018062588.1	exocyst complex component 3 like 2	GO:0000145,GO:0000149,GO:0006887,GO:0051601	exocyst|SNARE binding|exocytosis|exocyst localization
EXTL1	2.43648	0.00232545	Up	3.70561	2.06917	1.36851	1.03565	0.953913	1.22639	GeneID:102182004,Genbank:XM_018056208.1	exostosin like glycosyltransferase 1			ko00534	Glycosaminoglycan biosynthesis - heparan sulfate / heparin
F13A1	5.61601	0.00353247	Up	6.00024	38.0673	4.37705	3.9567	2.68853	4.01164	GeneID:102169238,Genbank:XM_018039247.1	coagulation factor XIII A chain			ko04610	Complement and coagulation cascades
F2RL2	4.20954	0.0433142	Up	0.435071	14.588	3.13976	2.13123	1.65175	1.57541	GeneID:102171427,Genbank:XM_005685060.3	coagulation factor II thrombin receptor like 2	GO:0004930,GO:0005887,GO:0007596,GO:0015057,GO:0035025,GO:0051482	G protein-coupled receptor activity|integral component of plasma membrane|blood coagulation|thrombin-activated receptor activity|positive regulation of Rho protein signal transduction|positive regulation of cytosolic calcium ion concentration involved in phospholipase C-activating G protein-coupled signaling pathway	ko04080,ko04360,ko04610	Neuroactive ligand-receptor interaction|Axon guidance|Complement and coagulation cascades
F3	3.08548	0.032507	Up	3.27551	19.3178	4.86601	2.53911	4.49477	3.77387	GeneID:102178131,Genbank:XM_018045791.1	coagulation factor III, tissue factor	GO:0001938,GO:0002020,GO:0002541,GO:0004252,GO:0005543,GO:0005615,GO:0005886,GO:0006919,GO:0007596,GO:0009986,GO:0010641,GO:0016021,GO:0019221,GO:0031012,GO:0045766,GO:0051897,GO:0062023,GO:1905286	positive regulation of endothelial cell proliferation|protease binding|activation of plasma proteins involved in acute inflammatory response|serine-type endopeptidase activity|phospholipid binding|extracellular space|plasma membrane|activation of cysteine-type endopeptidase activity involved in apoptotic process|blood coagulation|cell surface|positive regulation of platelet-derived growth factor …	ko04610	Complement and coagulation cascades
F5	2.21851	0.00843421	Up	0.509378	0.83822	0.510928	0.297896	0.289766	0.373449	GeneID:102190058,Genbank:XM_018060286.1	coagulation factor V	GO:0005507,GO:0005576,GO:0007596	copper ion binding|extracellular region|blood coagulation	ko04610	Complement and coagulation cascades
FABP3	12.6933	0.00185755	Up	6.12111	224.971	9.10179	7.31159	8.80226	8.01105	GeneID:100860846,Genbank:XM_013971605.2	fatty acid binding protein 3	GO:0005737,GO:0008289	cytoplasm|lipid binding	ko03320	PPAR signaling pathway
FABP7	8.26991	0.00642575	Up	0.781759	35.4942	11.0889	1.43857	1.11746	4.54372	GeneID:102187769,Genbank:XM_005684506.3	fatty acid binding protein 7	GO:0005737,GO:0005911,GO:0008289,GO:0021846,GO:0022008,GO:0042995,GO:0043025,GO:0060134,GO:0071944	cytoplasm|cell-cell junction|lipid binding|cell proliferation in forebrain|neurogenesis|cell projection|neuronal cell body|prepulse inhibition|cell periphery	ko03320	PPAR signaling pathway
FADS1	2.33543	0.00212798	Up	48.1903	33.3762	21.8439	18.2676	19.455	11.1165	GeneID:102178247,Genbank:XM_018043053.1	fatty acid desaturase 1	GO:0000248,GO:0005739,GO:0005789,GO:0006355,GO:0006636,GO:0007267,GO:0008654,GO:0009267,GO:0016020,GO:0016021,GO:0016491,GO:0019216,GO:0036109,GO:0043231,GO:0043651,GO:0045485,GO:0045595,GO:0046456	C-5 sterol desaturase activity|mitochondrion|endoplasmic reticulum membrane|regulation of transcription, DNA-templated|unsaturated fatty acid biosynthetic process|cell-cell signaling|phospholipid biosynthetic process|cellular response to starvation|membrane|integral component of membrane|oxidoreductase activity|regulation of lipid metabolic process|alpha-linolenic acid metabolic process|intracell…	ko01040,ko01212	Biosynthesis of unsaturated fatty acids|Fatty acid metabolism
FADS2	3.3605	0.000178459	Up	83.6973	80.7853	29.5085	22.6754	23.2581	19.2416	GeneID:102171133,Genbank:XM_018043056.1	fatty acid desaturase 2	GO:0004768,GO:0005789,GO:0006636,GO:0016021	stearoyl-CoA 9-desaturase activity|endoplasmic reticulum membrane|unsaturated fatty acid biosynthetic process|integral component of membrane	ko01212,ko01040,ko00592,ko03320	Fatty acid metabolism|Biosynthesis of unsaturated fatty acids|alpha-Linolenic acid metabolism|PPAR signaling pathway
FADS6	4.78242	0.00180041	Up	9.95114	30.1034	5.59262	3.64648	5.22334	2.54047	GeneID:102176827,Genbank:XM_018063849.1	fatty acid desaturase 6	GO:0006633,GO:0016021,GO:0016491	fatty acid biosynthetic process|integral component of membrane|oxidoreductase activity
FAM110B	2.56513	0.0416074	Up	6.15075	33.2672	11.9705	8.33278	7.7923	7.92923	GeneID:102187507,Genbank:XM_018058485.1	family with sequence similarity 110 member B	GO:0005737,GO:0005815	cytoplasm|microtubule organizing center
FAM110D	3.11707	0.043585	Up	3.60382	17.0642	2.29114	2.46043	2.89025	3.66574	GeneID:102181450,Genbank:XM_018056277.1	family with sequence similarity 110 member D
FAM155A	6.68123	0.00561409	Up	2.94594	0.438531	0.164931	0.119152	0.154336	0.281506	GeneID:102170529,Genbank:XM_005687778.3	family with sequence similarity 155 member A	GO:0005886,GO:0016021,GO:0098703	plasma membrane|integral component of membrane|calcium ion import across plasma membrane
FAM167B	6.32809	0.00466898	Up	1.72865	18.4487	2.02789	1.35083	1.33372	1.69685	GeneID:102187817,Genbank:XM_005676707.3	family with sequence similarity 167 member B
FAM177B	0.032875	0.0201543	Down	0	0	0.0123254	0.058768	0.314986	0.0283357	GeneID:102180690,Genbank:XM_018060189.1	family with sequence similarity 177 member B
FAM198A	2.94442	0.0162493	Up	16.053	18.52	3.15466	4.74605	5.31992	4.64062	GeneID:102180438,Genbank:XM_018066909.1	family with sequence similarity 198 member A	GO:0005576,GO:0043231	extracellular region|intracellular membrane-bounded organelle
FAM19A2	0.157673	0.0085881	Down	0.119362	0.00573252	0.242125	1.12051	0.73555	0.556638	GeneID:102191020,Genbank:XM_005680252.3	family with sequence similarity 19 member A2, C-C motif chemokine like	GO:0005737	cytoplasm
FAM19A3	0.3505	0.0294151	Down	1.04542	0.362866	2.67489	2.26085	4.09358	6.03218	GeneID:102172780,Genbank:XM_018045926.1	family with sequence similarity 19 member A3, C-C motif chemokine like	GO:0005615,GO:1903979,GO:1903980	extracellular space|negative regulation of microglial cell activation|positive regulation of microglial cell activation
FAM19A4	8.09247	3.29428e-05	Up	17.6059	19.9748	3.05031	1.64486	1.52092	2.61581	GeneID:102190363,Genbank:XM_013973472.2	family with sequence similarity 19 member A4, C-C motif chemokine like	GO:0005576	extracellular region
FAM20A	3.76059	0.00444816	Up	16.538	6.04416	1.94857	2.50555	2.10088	2.42418	GeneID:102178394,Genbank:XM_018063933.1	FAM20A, golgi associated secretory pathway pseudokinase	GO:0001934,GO:0005615,GO:0005623,GO:0005783,GO:0005794,GO:0006468,GO:0009617,GO:0031214,GO:0043539,GO:0044691,GO:0055074,GO:0070062,GO:0070166	positive regulation of protein phosphorylation|extracellular space|cell|endoplasmic reticulum|Golgi apparatus|protein phosphorylation|response to bacterium|biomineral tissue development|protein serine/threonine kinase activator activity|tooth eruption|calcium ion homeostasis|extracellular exosome|enamel mineralization
FAM222A	5.50106	0.00313094	Up	1.4617	7.51562	1.04258	0.872735	0.754669	0.599218	GeneID:102181416,Genbank:XM_018061104.1	family with sequence similarity 222 member A
FAM26D	0.34314	0.0148307	Down	0.201664	0.063394	0.124691	0.320735	0.30049	0.595954	GeneID:102173659,Genbank:XM_005684536.3	family with sequence similarity 26 member D	GO:0005887,GO:0006811	integral component of plasma membrane|ion transport
FAM43B	2.70935	0.0143449	Up	0.848145	0.946066	0.411343	0.376501	0.19554	0.354625	GeneID:108637133,Genbank:XM_018055027.1	family with sequence similarity 43 member B
FAM83F	0.409602	0.0303339	Down	0.598439	0.138572	0.27543	0.601913	1.11204	0.897041	GeneID:102186284,Genbank:XM_018048797.1	family with sequence similarity 83 member F
FAT2	23.8817	0.0306458	Up	22.9186	0.0133778	0.118888	0.0975254	0.205548	0.673017	GeneID:102191697,Genbank:XM_005683192.3	FAT atypical cadherin 2	GO:0005509,GO:0005794,GO:0005886,GO:0005913,GO:0007156,GO:0010631,GO:0016021,GO:0031589,GO:0070062	calcium ion binding|Golgi apparatus|plasma membrane|cell-cell adherens junction|homophilic cell adhesion via plasma membrane adhesion molecules|epithelial cell migration|integral component of membrane|cell-substrate adhesion|extracellular exosome
FAT3	0.421899	0.000683681	Down	0.810872	0.438425	0.922575	1.58849	2.55133	1.41398	GeneID:102176856,Genbank:XM_018043498.1	FAT atypical cadherin 3	GO:0005509,GO:0005886,GO:0007156,GO:0007275,GO:0016021	calcium ion binding|plasma membrane|homophilic cell adhesion via plasma membrane adhesion molecules|multicellular organism development|integral component of membrane
FAT4	0.437604	0.00395171	Down	8.21273	9.10439	17.1136	19.3209	27.842	39.8562	GeneID:102179034,Genbank:XM_018061516.1	FAT atypical cadherin 4	GO:0001658,GO:0003007,GO:0005509,GO:0005622,GO:0005886,GO:0007009,GO:0007156,GO:0007157,GO:0007219,GO:0008543,GO:0016021,GO:0021987,GO:0022008,GO:0035329,GO:0043931,GO:0045177,GO:0048565,GO:0060122,GO:0070062,GO:0072137,GO:0072307	branching involved in ureteric bud morphogenesis|heart morphogenesis|calcium ion binding|intracellular|plasma membrane|plasma membrane organization|homophilic cell adhesion via plasma membrane adhesion molecules|heterophilic cell-cell adhesion via plasma membrane cell adhesion molecules|Notch signaling pathway|fibroblast growth factor receptor signaling pathway|integral component of membrane|cere…	ko04392,ko04391	Hippo signaling pathway -multiple species|Hippo signaling pathway - fly
FBP1	5.53925	2.25257e-06	Up	12.0691	24.887	9.78307	2.86302	2.77587	4.22548	GeneID:102186015,Genbank:XM_005684138.3	fructose-bisphosphatase 1	GO:0005737,GO:0005829,GO:0006002,GO:0006094,GO:0006111,GO:0016208,GO:0016311,GO:0030308,GO:0035690,GO:0042132,GO:0045820,GO:0046580,GO:0046872,GO:0048029,GO:0051289,GO:0071286	cytoplasm|cytosol|fructose 6-phosphate metabolic process|gluconeogenesis|regulation of gluconeogenesis|AMP binding|dephosphorylation|negative regulation of cell growth|cellular response to drug|fructose 1,6-bisphosphate 1-phosphatase activity|negative regulation of glycolytic process|negative regulation of Ras protein signal transduction|metal ion binding|monosaccharide binding|protein homotetram…	ko00710,ko00680,ko01200,ko04152,ko04910,ko00030,ko00051,ko00010	Carbon fixation in photosynthetic organisms|Methane metabolism|Carbon metabolism|AMPK signaling pathway|Insulin signaling pathway|Pentose phosphate pathway|Fructose and mannose metabolism|Glycolysis / Gluconeogenesis
FBXO10	3.18271	0.0145435	Up	6.19035	25.6654	5.98933	5.29065	4.80084	4.2374	GeneID:102188313,Genbank:XM_018052187.1	F-box protein 10	GO:0000151,GO:0000209,GO:0004842,GO:0005737,GO:0005829,GO:0006511,GO:0006915,GO:0016567,GO:0042981,GO:0043687	ubiquitin ligase complex|protein polyubiquitination|ubiquitin-protein transferase activity|cytoplasm|cytosol|ubiquitin-dependent protein catabolic process|apoptotic process|protein ubiquitination|regulation of apoptotic process|post-translational protein modification
FBXO43	0.0109695	0.000310623	Down	0	0	0	0.10117	0.145991	0.0825511	GeneID:102190619,Genbank:XM_018058083.1	F-box protein 43	GO:0005634,GO:0016567,GO:0045835,GO:0046872,GO:0051321	nucleus|protein ubiquitination|negative regulation of meiotic nuclear division|metal ion binding|meiotic cell cycle	ko04114	Oocyte meiosis
FCER1A	9.88223	0.00201416	Up	0.729525	0.742773	0.470066	0.103764	0	0.120074	GeneID:102168313,Genbank:XM_005677253.3	Fc fragment of IgE receptor Ia	GO:0005886,GO:0005887,GO:0009986,GO:0019863,GO:0038095	plasma membrane|integral component of plasma membrane|cell surface|IgE binding|Fc-epsilon receptor signaling pathway	ko04071,ko04664,ko04072	Sphingolipid signaling pathway|Fc epsilon RI signaling pathway|Phospholipase D signaling pathway
FCER1G	2.66677	0.00754668	Up	9.56628	26.7049	15.8722	7.9214	5.38609	9.52342	GeneID:102191004,Genbank:XM_005677163.3	Fc fragment of IgE receptor Ig	GO:0001798,GO:0001805,GO:0001812,GO:0002283,GO:0002292,GO:0002431,GO:0002554,GO:0005887,GO:0006911,GO:0007229,GO:0009897,GO:0010543,GO:0016064,GO:0019767,GO:0019863,GO:0019864,GO:0019886,GO:0030316,GO:0030593,GO:0031623,GO:0032623,GO:0032733,GO:0032753,GO:0032755,GO:0032760,GO:0032765,GO:0032998,GO:0033026,GO:0038094,GO:0038156,GO:0042590,GO:0042742,GO:0042803,GO:0043306,GO:0045087,GO:0045576,GO:…	positive regulation of type IIa hypersensitivity|positive regulation of type III hypersensitivity|positive regulation of type I hypersensitivity|neutrophil activation involved in immune response|T cell differentiation involved in immune response|Fc receptor mediated stimulatory signaling pathway|serotonin secretion by platelet|integral component of plasma membrane|phagocytosis, engulfment|integri…	ko04650,ko04072,ko04664,ko04611,ko04071	Natural killer cell mediated cytotoxicity|Phospholipase D signaling pathway|Fc epsilon RI signaling pathway|Platelet activation|Sphingolipid signaling pathway
FDFT1	3.82277	0.000982925	Up	115.387	105.592	25.9762	30.914	23.2926	18.733	GeneID:102173564,Genbank:XM_018051830.1	farnesyl-diphosphate farnesyltransferase 1	GO:0004310,GO:0005789,GO:0006695,GO:0006696,GO:0008299,GO:0016021,GO:0045338,GO:0051996	farnesyl-diphosphate farnesyltransferase activity|endoplasmic reticulum membrane|cholesterol biosynthetic process|ergosterol biosynthetic process|isoprenoid biosynthetic process|integral component of membrane|farnesyl diphosphate metabolic process|squalene synthase activity	ko00909,ko00100	Sesquiterpenoid and triterpenoid biosynthesis|Steroid biosynthesis
FDPS	6.08963	0.000142164	Up	114.595	204.814	30.8145	27.0546	24.2451	16.166	GeneID:102186540,Genbank:XM_005677388.3	farnesyl diphosphate synthase	GO:0004161,GO:0004337,GO:0005737,GO:0006695,GO:0016032,GO:0033384,GO:0045337,GO:0046872	dimethylallyltranstransferase activity|geranyltranstransferase activity|cytoplasm|cholesterol biosynthetic process|viral process|geranyl diphosphate biosynthetic process|farnesyl diphosphate biosynthetic process|metal ion binding	ko00900	Terpenoid backbone biosynthesis
FDX1	9.65765	0.000145394	Up	87.384	344.854	24.1197	19.6463	19.9885	18.1487	GeneID:102174321,Genbank:XM_018059813.1	ferredoxin 1	GO:0005739,GO:0005759,GO:0006694,GO:0008022,GO:0008203,GO:0009055,GO:0042446,GO:0042803,GO:0046872,GO:0051537,GO:0055114,GO:0071320,GO:1904322	mitochondrion|mitochondrial matrix|steroid biosynthetic process|protein C-terminus binding|cholesterol metabolic process|electron transfer activity|hormone biosynthetic process|protein homodimerization activity|metal ion binding|2 iron, 2 sulfur cluster binding|oxidation-reduction process|cellular response to cAMP|cellular response to forskolin
FDXR	3.24982	0.00326	Up	44.8849	117.802	41.5615	33.8277	22.4581	17.6533	GeneID:102174063,Genbank:XM_018063852.1	ferredoxin reductase	GO:0004324,GO:0005739,GO:0005743,GO:0006694,GO:0006744,GO:0008203,GO:0015039,GO:0016491,GO:0050660,GO:0050661,GO:0055114	ferredoxin-NADP+ reductase activity|mitochondrion|mitochondrial inner membrane|steroid biosynthetic process|ubiquinone biosynthetic process|cholesterol metabolic process|NADPH-adrenodoxin reductase activity|oxidoreductase activity|flavin adenine dinucleotide binding|NADP binding|oxidation-reduction process
FGF18	41.2612	0.00556805	Up	0.0789894	22.4656	0.207356	0.112351	0.401452	0.195016	GeneID:102178396,Genbank:XM_018065624.1	fibroblast growth factor 18	GO:0001503,GO:0001525,GO:0001957,GO:0001958,GO:0002063,GO:0005104,GO:0005105,GO:0005111,GO:0005576,GO:0005634,GO:0005730,GO:0005737,GO:0007165,GO:0007399,GO:0008083,GO:0008283,GO:0008284,GO:0008543,GO:0030324,GO:0030949,GO:0032332,GO:0043406,GO:0043536,GO:0045766,GO:0070374,GO:2000546	ossification|angiogenesis|intramembranous ossification|endochondral ossification|chondrocyte development|fibroblast growth factor receptor binding|type 1 fibroblast growth factor receptor binding|type 2 fibroblast growth factor receptor binding|extracellular region|nucleus|nucleolus|cytoplasm|signal transduction|nervous system development|growth factor activity|cell proliferation|positive regulat…	ko04010,ko04015,ko04810,ko04014,ko04151	MAPK signaling pathway|Rap1 signaling pathway|Regulation of actin cytoskeleton|Ras signaling pathway|PI3K-Akt signaling pathway
FGF23	21.3704	0.0252929	Up	0	3.25845	0.128097	0.0305386	0.0272803	0.147246	GeneID:102168896,Genbank:XM_018049064.1	fibroblast growth factor 23			ko04010,ko04015,ko04810,ko04014,ko04151	MAPK signaling pathway|Rap1 signaling pathway|Regulation of actin cytoskeleton|Ras signaling pathway|PI3K-Akt signaling pathway
FGG	8.88477	0.000173361	Up	3.43609	10.7713	1.15973	0.429386	0.785854	0.878629	GeneID:102184178,Genbank:XM_005691156.3	fibrinogen gamma chain	GO:0005102,GO:0005577,GO:0030168,GO:0046872,GO:0051258	signaling receptor binding|fibrinogen complex|platelet activation|metal ion binding|protein polymerization	ko04610,ko04611	Complement and coagulation cascades|Platelet activation
FGL2	2.97541	0.0150958	Up	33.895	134.831	36.8677	29.7011	26.3985	26.8457	GeneID:102188376,Genbank:XM_005679098.3	fibrinogen like 2	GO:0005576,GO:0008233,GO:0009986,GO:0016504	extracellular region|peptidase activity|cell surface|peptidase activator activity
FICD	2.41158	0.000861026	Up	6.55251	8.10512	4.56984	2.85086	3.62952	2.56155	GeneID:102180789,Genbank:XM_018061078.1	FIC domain containing	GO:0005524,GO:0006986,GO:0018117,GO:0030176,GO:0030544,GO:0034260,GO:0034976,GO:0042802,GO:0042803,GO:0044602,GO:0044603,GO:0051087,GO:0070733,GO:1903894	ATP binding|response to unfolded protein|protein adenylylation|integral component of endoplasmic reticulum membrane|Hsp70 protein binding|negative regulation of GTPase activity|response to endoplasmic reticulum stress|identical protein binding|protein homodimerization activity|protein deadenylylation|protein adenylylhydrolase activity|chaperone binding|protein adenylyltransferase activity|regulat…
FIGLA	0.0827571	0.00110483	Down	0.046638	0.0201587	0.350595	2.17912	2.29328	0.806009	GeneID:102188600,Genbank:XM_018054759.1	folliculogenesis specific bHLH transcription factor	GO:0000978,GO:0000981,GO:0001077,GO:0005634,GO:0005667,GO:0007275,GO:0008134,GO:0046983,GO:0048599	RNA polymerase II proximal promoter sequence-specific DNA binding|DNA-binding transcription factor activity, RNA polymerase II-specific|proximal promoter DNA-binding transcription activator activity, RNA polymerase II-specific|nucleus|transcription factor complex|multicellular organism development|transcription factor binding|protein dimerization activity|oocyte development
FMN1	4.03139	0.00335664	Up	3.27621	1.52893	0.530089	0.237756	0.53958	0.66923	GeneID:102191337,Genbank:XM_018054501.1	formin 1	GO:0003779,GO:0005634,GO:0005737,GO:0005884,GO:0005886,GO:0005912,GO:0008017,GO:0010467,GO:0017124,GO:0035136,GO:0035137,GO:0045010,GO:0048705,GO:0051127,GO:0051894,GO:0072092	actin binding|nucleus|cytoplasm|actin filament|plasma membrane|adherens junction|microtubule binding|gene expression|SH3 domain binding|forelimb morphogenesis|hindlimb morphogenesis|actin nucleation|skeletal system morphogenesis|positive regulation of actin nucleation|positive regulation of focal adhesion assembly|ureteric bud invasion
FNDC4	5.50398	0.00551936	Up	15.2142	124.992	13.8154	9.71096	13.4339	11.5886	GeneID:102176431,Genbank:XM_018055496.1	fibronectin type III domain containing 4	GO:0005615,GO:0005783,GO:0005886,GO:0016021,GO:0050728	extracellular space|endoplasmic reticulum|plasma membrane|integral component of membrane|negative regulation of inflammatory response
FOLR2	3.89338	0.00180139	Up	8.00688	37.014	27.9374	6.74741	5.51488	9.67415	GeneID:102174766,Genbank:XM_005689890.3	folate receptor beta	GO:0005542,GO:0005576,GO:0005886,GO:0006898,GO:0006954,GO:0007155,GO:0007342,GO:0008144,GO:0008284,GO:0009986,GO:0015884,GO:0031362,GO:0035036,GO:0038023,GO:0046655,GO:0050758,GO:0051870,GO:0061714,GO:1904447	folic acid binding|extracellular region|plasma membrane|receptor-mediated endocytosis|inflammatory response|cell adhesion|fusion of sperm to egg plasma membrane involved in single fertilization|drug binding|positive regulation of cell proliferation|cell surface|folic acid transport|anchored component of external side of plasma membrane|sperm-egg recognition|signaling receptor activity|folic acid …	ko04144	Endocytosis
FOXA3	16.1968	0.00284669	Up	0.0178017	0.815624	0.197546	0.0227882	0.0339279	0.0219752	GeneID:102190812,Genbank:XM_018062634.1	forkhead box A3	GO:0000981,GO:0001678,GO:0005634,GO:0005654,GO:0006357,GO:0007283,GO:0008134,GO:0009267,GO:0009653,GO:0015629,GO:0019904,GO:0030154,GO:0043565,GO:0044212,GO:0045944	DNA-binding transcription factor activity, RNA polymerase II-specific|cellular glucose homeostasis|nucleus|nucleoplasm|regulation of transcription by RNA polymerase II|spermatogenesis|transcription factor binding|cellular response to starvation|anatomical structure morphogenesis|actin cytoskeleton|protein domain specific binding|cell differentiation|sequence-specific DNA binding|transcription reg…
FOXI3	0.13554	0.00724708	Down	0.0106348	0.00459675	0.0513935	0.136137	0.133773	0.249433	GeneID:102184160,Genbank:XM_018055350.1	forkhead box I3	GO:0000981,GO:0005634,GO:0006357,GO:0009653,GO:0030154,GO:0043565	DNA-binding transcription factor activity, RNA polymerase II-specific|nucleus|regulation of transcription by RNA polymerase II|anatomical structure morphogenesis|cell differentiation|sequence-specific DNA binding
FOXN4	0.0272127	0.0301581	Down	0	0	0	0.0578999	0.0517221	0.139585	GeneID:102182246,Genbank:XM_005691687.2	forkhead box N4	GO:0000981,GO:0001158,GO:0001947,GO:0003682,GO:0003700,GO:0005634,GO:0006355,GO:0008016,GO:0010842,GO:0035881,GO:0036302,GO:0045893,GO:0060579	DNA-binding transcription factor activity, RNA polymerase II-specific|enhancer sequence-specific DNA binding|heart looping|chromatin binding|DNA-binding transcription factor activity|nucleus|regulation of transcription, DNA-templated|regulation of heart contraction|retina layer formation|amacrine cell differentiation|atrioventricular canal development|positive regulation of transcription, DNA-tem…
FOXR1	0.189237	0.0176636	Down	0.139177	0.0751969	1.17702	2.44973	3.56104	1.73954	GeneID:102171354,Genbank:XM_018058992.1	forkhead box R1	GO:0000981,GO:0005634,GO:0043565	DNA-binding transcription factor activity, RNA polymerase II-specific|nucleus|sequence-specific DNA binding
FRK	0.230898	0.0423338	Down	0.178531	0.0316585	0.398199	0.15822	0.811386	1.81395	GeneID:102176125,Genbank:XM_005684546.3	fyn related Src family tyrosine kinase	GO:0000122,GO:0004713,GO:0004715,GO:0005102,GO:0005524,GO:0005634,GO:0005829,GO:0005886,GO:0007169,GO:0030154,GO:0031234,GO:0038083	negative regulation of transcription by RNA polymerase II|protein tyrosine kinase activity|non-membrane spanning protein tyrosine kinase activity|signaling receptor binding|ATP binding|nucleus|cytosol|plasma membrane|transmembrane receptor protein tyrosine kinase signaling pathway|cell differentiation|extrinsic component of cytoplasmic side of plasma membrane|peptidyl-tyrosine autophosphorylation	ko04013	MAPK signaling pathway - fly
FRMD3	0.462443	0.00936406	Down	4.49155	1.76849	5.97531	10.2754	7.16735	10.844	GeneID:102175577,Genbank:XM_005684098.3	FERM domain containing 3	GO:0005856,GO:0008092,GO:0016021,GO:0031032	cytoskeleton|cytoskeletal protein binding|integral component of membrane|actomyosin structure organization
FTL	2.37038	0.00162397	Up	509.319	810.731	410.217	261.304	303.379	274.043	GeneID:102187344,Genbank:XM_018062752.1	ferritin light chain	GO:0005506,GO:0005737,GO:0006826,GO:0006880,GO:0008043,GO:0008198,GO:0008199,GO:0042802,GO:0044754,GO:0055114	iron ion binding|cytoplasm|iron ion transport|intracellular sequestering of iron ion|intracellular ferritin complex|ferrous iron binding|ferric iron binding|identical protein binding|autolysosome|oxidation-reduction process	ko04978	Mineral absorption
FUOM	2.1988	0.012056	Up	10.5961	15.401	8.10304	7.69138	4.36744	5.69209	GeneID:102184971,Genbank:XM_018041721.1	fucose mutarotase	GO:0006004,GO:0016857,GO:0036065,GO:0042806	fucose metabolic process|racemase and epimerase activity, acting on carbohydrates and derivatives|fucosylation|fucose binding
FUT7	2.64997	0.0317238	Up	0.581936	0.247542	0.277754	0.153719	0.105629	0.193845	GeneID:108637190,Genbank:XM_018056273.1	fucosyltransferase 7			ko00514,ko00601	Other types of O-glycan biosynthesis|Glycosphingolipid biosynthesis - lacto and neolacto series
FZD3	0.422721	0.00759273	Down	1.81393	0.505223	1.90211	2.83726	3.74821	3.99686	GeneID:102178446,Genbank:XM_018051862.1	frizzled class receptor 3	GO:0001736,GO:0001764,GO:0001843,GO:0001942,GO:0002052,GO:0004930,GO:0005737,GO:0005886,GO:0007223,GO:0009986,GO:0016021,GO:0016324,GO:0016328,GO:0017147,GO:0030165,GO:0030182,GO:0030424,GO:0030425,GO:0032433,GO:0033278,GO:0035567,GO:0036342,GO:0036514,GO:0036515,GO:0042472,GO:0042493,GO:0042813,GO:0043025,GO:0045976,GO:0048786,GO:0051602,GO:0060070,GO:0060071,GO:0061549,GO:0071679,GO:1900118,GO:…	establishment of planar polarity|neuron migration|neural tube closure|hair follicle development|positive regulation of neuroblast proliferation|G protein-coupled receptor activity|cytoplasm|plasma membrane|Wnt signaling pathway, calcium modulating pathway|cell surface|integral component of membrane|apical plasma membrane|lateral plasma membrane|Wnt-protein binding|PDZ domain binding|neuron differ…	ko04916,ko04150,ko04360,ko04390,ko04310,ko04550	Melanogenesis|mTOR signaling pathway|Axon guidance|Hippo signaling pathway|Wnt signaling pathway|Signaling pathways regulating pluripotency of stem cells
GABRA1	0.246902	0.0101397	Down	1.3698	0.112931	1.53517	3.44011	3.0816	6.21087	GeneID:102183962,Genbank:XM_013965743.2	gamma-aminobutyric acid type A receptor alpha1 subunit	GO:0004890,GO:0005237,GO:0005254,GO:0005887,GO:0007165,GO:0007214,GO:0007268,GO:0022851,GO:0030054,GO:0030659,GO:0032590,GO:0034220,GO:0034707,GO:0042391,GO:0043005,GO:0045202,GO:0045211,GO:0050877,GO:0051932,GO:0060078,GO:0098794,GO:0098982,GO:1902476,GO:1902711,GO:1904315	GABA-A receptor activity|inhibitory extracellular ligand-gated ion channel activity|chloride channel activity|integral component of plasma membrane|signal transduction|gamma-aminobutyric acid signaling pathway|chemical synaptic transmission|GABA-gated chloride ion channel activity|cell junction|cytoplasmic vesicle membrane|dendrite membrane|ion transmembrane transport|chloride channel complex|reg…	ko04723,ko04727,ko04080,ko04742	Retrograde endocannabinoid signaling|GABAergic synapse|Neuroactive ligand-receptor interaction|Taste transduction
GABRA2	0.316449	0.0153119	Down	0.0981983	0.198077	0.386672	0.363148	0.746122	1.30379	GeneID:102183947,Genbank:XM_005681573.3	gamma-aminobutyric acid type A receptor alpha2 subunit	GO:0004890,GO:0005237,GO:0005254,GO:0005887,GO:0007165,GO:0007214,GO:0007268,GO:0022851,GO:0030054,GO:0030659,GO:0032590,GO:0034220,GO:0034707,GO:0042391,GO:0043005,GO:0045202,GO:0045211,GO:0050877,GO:0051932,GO:0060078,GO:0098794,GO:1902476,GO:1902711,GO:1904315	GABA-A receptor activity|inhibitory extracellular ligand-gated ion channel activity|chloride channel activity|integral component of plasma membrane|signal transduction|gamma-aminobutyric acid signaling pathway|chemical synaptic transmission|GABA-gated chloride ion channel activity|cell junction|cytoplasmic vesicle membrane|dendrite membrane|ion transmembrane transport|chloride channel complex|reg…	ko04723,ko04727,ko04080,ko04742	Retrograde endocannabinoid signaling|GABAergic synapse|Neuroactive ligand-receptor interaction|Taste transduction
GABRA5	0.160268	0.0268008	Down	0.320107	0.0108519	0.330284	0.787407	0.244034	3.2697	GeneID:102168580,Genbank:XM_018066604.1	gamma-aminobutyric acid type A receptor alpha5 subunit	GO:0001662,GO:0004890,GO:0005237,GO:0005254,GO:0005654,GO:0005829,GO:0005887,GO:0007165,GO:0007214,GO:0007268,GO:0007605,GO:0008306,GO:0022851,GO:0030054,GO:0032590,GO:0034220,GO:0034707,GO:0042391,GO:0043005,GO:0043524,GO:0044297,GO:0045202,GO:0045211,GO:0050877,GO:0051932,GO:0060078,GO:0060119,GO:0060384,GO:0090102,GO:0098794,GO:1902476,GO:1902711,GO:1904315	behavioral fear response|GABA-A receptor activity|inhibitory extracellular ligand-gated ion channel activity|chloride channel activity|nucleoplasm|cytosol|integral component of plasma membrane|signal transduction|gamma-aminobutyric acid signaling pathway|chemical synaptic transmission|sensory perception of sound|associative learning|GABA-gated chloride ion channel activity|cell junction|dendrite …	ko04723,ko04727,ko04080,ko04742	Retrograde endocannabinoid signaling|GABAergic synapse|Neuroactive ligand-receptor interaction|Taste transduction
GABRB2	0.330074	0.0304262	Down	3.56656	0.622648	7.69764	10.4802	9.14743	18.277	GeneID:102184338,Genbank:XM_018050082.1	gamma-aminobutyric acid type A receptor beta2 subunit	GO:0004890,GO:0005254,GO:0005887,GO:0007165,GO:0007214,GO:0007268,GO:0007605,GO:0030054,GO:0030659,GO:0034220,GO:0034707,GO:0042391,GO:0043005,GO:0043524,GO:0045202,GO:0050877,GO:0060119,GO:0060384,GO:0071420,GO:0090102,GO:0098982,GO:0099060,GO:1902476,GO:1902711,GO:1904315	GABA-A receptor activity|chloride channel activity|integral component of plasma membrane|signal transduction|gamma-aminobutyric acid signaling pathway|chemical synaptic transmission|sensory perception of sound|cell junction|cytoplasmic vesicle membrane|ion transmembrane transport|chloride channel complex|regulation of membrane potential|neuron projection|negative regulation of neuron apoptotic pr…	ko04726,ko04727,ko04723,ko04080	Serotonergic synapse|GABAergic synapse|Retrograde endocannabinoid signaling|Neuroactive ligand-receptor interaction
GABRG1	0.450647	0.000653976	Down	1.73279	1.33652	2.99883	4.3474	5.2244	5.10366	GeneID:102183675,Genbank:XM_005681572.3	gamma-aminobutyric acid type A receptor gamma1 subunit	GO:0004890,GO:0005237,GO:0005254,GO:0005887,GO:0007165,GO:0007214,GO:0007268,GO:0016020,GO:0022851,GO:0030054,GO:0032590,GO:0034220,GO:0034707,GO:0042391,GO:0043005,GO:0043235,GO:0045202,GO:0045211,GO:0050811,GO:0050877,GO:0051932,GO:0060078,GO:0098794,GO:1902476,GO:1902711,GO:1904315	GABA-A receptor activity|inhibitory extracellular ligand-gated ion channel activity|chloride channel activity|integral component of plasma membrane|signal transduction|gamma-aminobutyric acid signaling pathway|chemical synaptic transmission|membrane|GABA-gated chloride ion channel activity|cell junction|dendrite membrane|ion transmembrane transport|chloride channel complex|regulation of membrane …	ko04727,ko04080,ko04723	GABAergic synapse|Neuroactive ligand-receptor interaction|Retrograde endocannabinoid signaling
GADD45B	2.24774	0.000176558	Up	57.9198	50.7849	47.2469	26.9028	32.3189	17.6674	GeneID:102183684,Genbank:XM_018050778.1	growth arrest and DNA damage inducible beta	GO:0000185,GO:0000186,GO:0005634,GO:0005737,GO:0006469,GO:0006915,GO:0007275,GO:0030154,GO:0043065,GO:0046330,GO:0051726,GO:1900745	activation of MAPKKK activity|activation of MAPKK activity|nucleus|cytoplasm|negative regulation of protein kinase activity|apoptotic process|multicellular organism development|cell differentiation|positive regulation of apoptotic process|positive regulation of JNK cascade|regulation of cell cycle|positive regulation of p38MAPK cascade	ko04068,ko04115,ko04210,ko04010,ko04110	FoxO signaling pathway|p53 signaling pathway|Apoptosis|MAPK signaling pathway|Cell cycle
GALNT14	0.209107	0.0130181	Down	0.158741	0.31812	2.2704	5.11713	5.97384	2.9928	GeneID:102177250,Genbank:XM_018055469.1	polypeptide N-acetylgalactosaminyltransferase 14			ko00512	Mucin type O-Glycan biosynthesis
GBA	2.07158	0.0291797	Up	25.9384	53.5276	21.8578	20.5782	19.6547	16.7195	GeneID:102189810,Genbank:XM_005677401.2	glucosylceramidase beta	GO:0004348,GO:0005765,GO:0006680,GO:0016787	glucosylceramidase activity|lysosomal membrane|glucosylceramide catabolic process|hydrolase activity	ko04142,ko00511,ko00600	Lysosome|Other glycan degradation|Sphingolipid metabolism
GBGT1	2.42946	0.00870764	Up	10.9192	22.6607	10.7637	8.91484	6.93871	5.31262	GeneID:102180325,Genbank:XM_018056058.1	globoside alpha-1,3-N-acetylgalactosaminyltransferase 1	GO:0000139,GO:0005794,GO:0005975,GO:0006486,GO:0016021,GO:0016757,GO:0030259,GO:0031982,GO:0046872,GO:0047277	Golgi membrane|Golgi apparatus|carbohydrate metabolic process|protein glycosylation|integral component of membrane|transferase activity, transferring glycosyl groups|lipid glycosylation|vesicle|metal ion binding|globoside alpha-N-acetylgalactosaminyltransferase activity	ko00603	Glycosphingolipid biosynthesis - globo series
GCNT3	0.160204	0.00100959	Down	0.235081	0.1379	1.13605	3.24575	4.73318	2.01063	GeneID:102178175,Genbank:XM_005685702.3	glucosaminyl (N-acetyl) transferase 3, mucin type	GO:0000139,GO:0003829,GO:0006486,GO:0008109,GO:0016021,GO:0047225	Golgi membrane|beta-1,3-galactosyl-O-glycosyl-glycoprotein beta-1,6-N-acetylglucosaminyltransferase activity|protein glycosylation|N-acetyllactosaminide beta-1,6-N-acetylglucosaminyltransferase activity|integral component of membrane|acetylgalactosaminyl-O-glycosyl-glycoprotein beta-1,6-N-acetylglucosaminyltransferase activity	ko00512	Mucin type O-Glycan biosynthesis
GDA	0.320169	0.0310665	Down	0.0382875	0.0303404	0.0616759	0.110278	0.07662	0.259951	GeneID:102171067,Genbank:XM_005683751.3	guanine deaminase	GO:0005622,GO:0005829,GO:0006139,GO:0006147,GO:0006195,GO:0007399,GO:0008270,GO:0008892,GO:0046098	intracellular|cytosol|nucleobase-containing compound metabolic process|guanine catabolic process|purine nucleotide catabolic process|nervous system development|zinc ion binding|guanine deaminase activity|guanine metabolic process	ko00230	Purine metabolism
GDAP1	3.004	0.0356388	Up	1.5739	5.85431	1.00239	0.944896	0.928933	1.52828	GeneID:102183527,Genbank:XM_018058393.1	ganglioside induced differentiation associated protein 1	GO:0000266,GO:0005739,GO:0005829,GO:0006626,GO:0007005,GO:0008053,GO:0031307,GO:0032526	mitochondrial fission|mitochondrion|cytosol|protein targeting to mitochondrion|mitochondrion organization|mitochondrial fusion|integral component of mitochondrial outer membrane|response to retinoic acid
GDF10	0.408604	0.0331549	Down	1.57813	0.667739	2.93904	4.34725	2.34528	6.90473	GeneID:102178514,Genbank:XM_018042641.1	growth differentiation factor 10	GO:0001649,GO:0005125,GO:0005160,GO:0005615,GO:0008083,GO:0010862,GO:0042981,GO:0043408,GO:0045444,GO:0045668,GO:0048468,GO:0060395	osteoblast differentiation|cytokine activity|transforming growth factor beta receptor binding|extracellular space|growth factor activity|positive regulation of pathway-restricted SMAD protein phosphorylation|regulation of apoptotic process|regulation of MAPK cascade|fat cell differentiation|negative regulation of osteoblast differentiation|cell development|SMAD protein signal transduction
GFPT2	3.96694	0.0166266	Up	19.9824	138.588	18.875	19.181	19.5989	16.3389	GeneID:102170134,Genbank:XM_018051624.1	glutamine-fructose-6-phosphate transaminase 2	GO:0004360,GO:0006002,GO:0006047,GO:0006048,GO:0006487,GO:0006541,GO:0097367,GO:1990830	glutamine-fructose-6-phosphate transaminase (isomerizing) activity|fructose 6-phosphate metabolic process|UDP-N-acetylglucosamine metabolic process|UDP-N-acetylglucosamine biosynthetic process|protein N-linked glycosylation|glutamine metabolic process|carbohydrate derivative binding|cellular response to leukemia inhibitory factor	ko00250,ko00520	Alanine, aspartate and glutamate metabolism|Amino sugar and nucleotide sugar metabolism
GGACT	2.07019	0.0317367	Up	6.04291	7.22461	3.08368	3.47828	1.96035	3.57639	GeneID:102168275,Genbank:XM_018056391.1	gamma-glutamylamine cyclotransferase	GO:0042219,GO:0061929	cellular modified amino acid catabolic process|gamma-glutamylaminecyclotransferase activity
GGT6	0.188809	0.026736	Down	0.0165546	0.0572444	0.0622236	0.0635755	0.321822	0.439369	GeneID:102189518,Genbank:XM_005693420.3	gamma-glutamyltransferase 6	GO:0006750,GO:0006751,GO:0016021,GO:0036374,GO:0102953,GO:0103068	glutathione biosynthetic process|glutathione catabolic process|integral component of membrane|glutathione hydrolase activity|hypoglycin A gamma-glutamyl transpeptidase activity|leukotriene C4 gamma-glutamyl transferase activity	ko00460,ko00480,ko00430	Cyanoamino acid metabolism|Glutathione metabolism|Taurine and hypotaurine metabolism
GH1	0.0352744	0.0111025	Down	0	0	0.0289099	0.206766	0.153921	0.531705	GeneID:100861230,Genbank:NM_001285586.1	growth hormone 1	GO:0005131,GO:0005179,GO:0005615,GO:0005634,GO:0005802,GO:0005886,GO:0010960,GO:0030073,GO:0030141,GO:0032094,GO:0032869,GO:0032930,GO:0040018,GO:0042538,GO:0046872,GO:0055074,GO:0055078,GO:1903408	growth hormone receptor binding|hormone activity|extracellular space|nucleus|trans-Golgi network|plasma membrane|magnesium ion homeostasis|insulin secretion|secretory granule|response to food|cellular response to insulin stimulus|positive regulation of superoxide anion generation|positive regulation of multicellular organism growth|hyperosmotic salinity response|metal ion binding|calcium ion home…	ko04060,ko04080,ko04151,ko04630	Cytokine-cytokine receptor interaction|Neuroactive ligand-receptor interaction|PI3K-Akt signaling pathway|Jak-STAT signaling pathway
GHITM	2.26135	0.0334305	Up	85.1676	214.512	67.5793	68.4856	66.1312	56.8767	GeneID:100860799,Genbank:XM_013975675.2	growth hormone inducible transmembrane protein	GO:0005739,GO:0005743,GO:0006915,GO:0016021,GO:0070062	mitochondrion|mitochondrial inner membrane|apoptotic process|integral component of membrane|extracellular exosome
GINS2	0.353857	0.0274479	Down	0.228931	0.339266	1.06926	2.53518	1.5084	1.00032	GeneID:102183625,Genbank:XM_018061811.1	GINS complex subunit 2	GO:0000727,GO:0000811,GO:0005654,GO:0006271,GO:0031298,GO:0032508	double-strand break repair via break-induced replication|GINS complex|nucleoplasm|DNA strand elongation involved in DNA replication|replication fork protection complex|DNA duplex unwinding
GIPC2	0.386504	0.00435332	Down	0.251825	0.0820307	0.203808	0.411132	0.49247	0.581181	GeneID:102175081,Genbank:XM_005678198.3	GIPC PDZ domain containing family member 2	GO:0005737,GO:0042802	cytoplasm|identical protein binding
GJA4	2.00047	0.0427216	Up	77.9345	65.5066	22.3022	30.8827	31.4521	30.7094	GeneID:102185334,Genbank:XM_018041202.1	gap junction protein alpha 4	GO:0005922,GO:0007154,GO:0016021	connexin complex|cell communication|integral component of membrane
GLB1	2.45115	0.00393549	Up	29.0744	69.1632	48.3662	25.1564	18.4283	25.545	GeneID:102178493,Genbank:XM_018067164.1	galactosidase beta 1	GO:0004565,GO:0005764,GO:0005773,GO:0005975	beta-galactosidase activity|lysosome|vacuole|carbohydrate metabolic process	ko00604,ko00511,ko00052,ko00600,ko00531,ko04142	Glycosphingolipid biosynthesis - ganglio series|Other glycan degradation|Galactose metabolism|Sphingolipid metabolism|Glycosaminoglycan degradation|Lysosome
GLDN	36.9529	5.91116e-07	Up	12.8067	232.649	16.2103	2.35696	2.69102	3.91363	GeneID:102172162,Genbank:XM_018054194.1	gliomedin	GO:0005581,GO:0005615,GO:0005886,GO:0016021,GO:0030424,GO:0032528,GO:0045162,GO:0086080	collagen trimer|extracellular space|plasma membrane|integral component of membrane|axon|microvillus organization|clustering of voltage-gated sodium channels|protein binding involved in heterotypic cell-cell adhesion
GLI2	0.447927	0.00959662	Down	2.96182	1.17052	4.52429	5.82464	7.18174	7.62347	GeneID:102178402,Genbank:XM_018061648.1	GLI family zinc finger 2	GO:0000122,GO:0000978,GO:0000981,GO:0001077,GO:0001501,GO:0001649,GO:0001701,GO:0001822,GO:0002062,GO:0002076,GO:0003700,GO:0005634,GO:0005654,GO:0005730,GO:0005829,GO:0005929,GO:0005930,GO:0007224,GO:0007389,GO:0007411,GO:0007418,GO:0007442,GO:0007507,GO:0008134,GO:0008270,GO:0008283,GO:0008589,GO:0009913,GO:0009952,GO:0009954,GO:0016020,GO:0016607,GO:0021508,GO:0021513,GO:0021517,GO:0021696,GO:…	negative regulation of transcription by RNA polymerase II|RNA polymerase II proximal promoter sequence-specific DNA binding|DNA-binding transcription factor activity, RNA polymerase II-specific|proximal promoter DNA-binding transcription activator activity, RNA polymerase II-specific|skeletal system development|osteoblast differentiation|in utero embryonic development|kidney development|chondrocy…	ko04390,ko04340	Hippo signaling pathway|Hedgehog signaling pathway
GLP1R	0.18482	0.0111362	Down	0.138273	0.041377	0.0799575	0.0544631	0.933511	0.505505	GeneID:102169145,Genbank:XM_018039225.1	glucagon like peptide 1 receptor			ko04080,ko04024,ko04911	Neuroactive ligand-receptor interaction|cAMP signaling pathway|Insulin secretion
GLP2R	0.243739	0.00652034	Down	0.108062	0.316182	0.892686	1.87281	1.35455	2.75516	GeneID:102174156,Genbank:XM_005694224.3	glucagon like peptide 2 receptor	GO:0004930,GO:0004967,GO:0005886,GO:0007166,GO:0007186,GO:0007188,GO:0008284,GO:0008528,GO:0016021,GO:0017046	G protein-coupled receptor activity|glucagon receptor activity|plasma membrane|cell surface receptor signaling pathway|G protein-coupled receptor signaling pathway|adenylate cyclase-modulating G protein-coupled receptor signaling pathway|positive regulation of cell proliferation|G protein-coupled peptide receptor activity|integral component of membrane|peptide hormone binding	ko04080	Neuroactive ligand-receptor interaction
GM2A	2.02207	0.0445792	Up	27.2105	81.1444	46.7826	31.3629	25.5593	32.776	GeneID:102190510,Genbank:XM_005683188.3	GM2 ganglioside activator	GO:0005764,GO:0006689,GO:0008047,GO:0016787	lysosome|ganglioside catabolic process|enzyme activator activity|hydrolase activity	ko04142	Lysosome
GML	74.773	0.00503677	Up	0	3.2074	0.228408	0.0302517	0	0.0291724	GeneID:102174759,Genbank:XM_018058130.1	glycosylphosphatidylinositol anchored molecule like	GO:0005622,GO:0005886,GO:0006915,GO:0006977,GO:0008285,GO:0019898,GO:0031225	intracellular|plasma membrane|apoptotic process|DNA damage response, signal transduction by p53 class mediator resulting in cell cycle arrest|negative regulation of cell proliferation|extrinsic component of membrane|anchored component of membrane
GNRHR	0.200661	0.00546667	Down	0.514791	0.118673	1.65852	4.78867	3.9834	3.21977	GeneID:100860755,Genbank:NM_001285612.1	gonadotropin releasing hormone receptor	GO:0004968,GO:0005886,GO:0016021	gonadotropin-releasing hormone receptor activity|plasma membrane|integral component of membrane	ko04080,ko04912	Neuroactive ligand-receptor interaction|GnRH signaling pathway
GOT1	2.82058	0.000653516	Up	24.2358	26.7342	11.9062	9.51245	9.41351	6.31175	GeneID:100861063,Genbank:XM_005698316.3	glutamic-oxaloacetic transaminase 1	GO:0004069,GO:0004609,GO:0005654,GO:0005829,GO:0006107,GO:0006114,GO:0006532,GO:0006533,GO:0007219,GO:0019550,GO:0019551,GO:0030170,GO:0032869,GO:0047801,GO:0051384,GO:0055089	L-aspartate:2-oxoglutarate aminotransferase activity|phosphatidylserine decarboxylase activity|nucleoplasm|cytosol|oxaloacetate metabolic process|glycerol biosynthetic process|aspartate biosynthetic process|aspartate catabolic process|Notch signaling pathway|glutamate catabolic process to aspartate|glutamate catabolic process to 2-oxoglutarate|pyridoxal phosphate binding|cellular response to insu…	ko00710,ko00400,ko00950,ko00350,ko01200,ko00330,ko01210,ko01230,ko00250,ko00220,ko00960,ko00270,ko00360	Carbon fixation in photosynthetic organisms|Phenylalanine, tyrosine and tryptophan biosynthesis|Isoquinoline alkaloid biosynthesis|Tyrosine metabolism|Carbon metabolism|Arginine and proline metabolism|2-Oxocarboxylic acid metabolism|Biosynthesis of amino acids|Alanine, aspartate and glutamate metabolism|Arginine biosynthesis|Tropane, piperidine and pyridine alkaloid biosynthesis|Cysteine and meth…
GPAT3	2.38447	0.0300046	Up	15.9553	30.6554	7.37645	8.62583	8.62002	9.32634	GeneID:102180745,Genbank:XM_018049681.1	glycerol-3-phosphate acyltransferase 3	GO:0003841,GO:0004366,GO:0005783,GO:0005789,GO:0006654,GO:0016021,GO:0016024,GO:0019432,GO:0032006,GO:0102420	1-acylglycerol-3-phosphate O-acyltransferase activity|glycerol-3-phosphate O-acyltransferase activity|endoplasmic reticulum|endoplasmic reticulum membrane|phosphatidic acid biosynthetic process|integral component of membrane|CDP-diacylglycerol biosynthetic process|triglyceride biosynthetic process|regulation of TOR signaling|sn-1-glycerol-3-phosphate C16:0-DCA-CoA acyl transferase activity	ko00564,ko00561	Glycerophospholipid metabolism|Glycerolipid metabolism
GPIHBP1	3.01625	0.0401247	Up	0.519779	2.00473	0.701323	0.392402	0.51818	0.36195	GeneID:102186610,Genbank:XM_018058666.1	glycosylphosphatidylinositol anchored high density lipoprotein binding protein 1	GO:0005576,GO:0005622,GO:0005886,GO:0006886,GO:0008289,GO:0008320,GO:0009897,GO:0016020,GO:0016323,GO:0016324,GO:0017038,GO:0031225,GO:0031362,GO:0034364,GO:0034394,GO:0035473,GO:0035478,GO:0042632,GO:0045056,GO:0050821,GO:0051004,GO:0051006,GO:0070328,GO:0071503,GO:0071813,GO:0090321	extracellular region|intracellular|plasma membrane|intracellular protein transport|lipid binding|protein transmembrane transporter activity|external side of plasma membrane|membrane|basolateral plasma membrane|apical plasma membrane|protein import|anchored component of membrane|anchored component of external side of plasma membrane|high-density lipoprotein particle|protein localization to cell su…
GPLD1	0.320606	0.000631613	Down	0.318859	0.21633	0.663179	1.6172	1.32003	1.09614	GeneID:102169718,Genbank:XM_018061655.1	glycosylphosphatidylinositol specific phospholipase D1	GO:0001503,GO:0002042,GO:0002062,GO:0002430,GO:0004621,GO:0005615,GO:0005737,GO:0006507,GO:0008285,GO:0008286,GO:0009749,GO:0010595,GO:0010694,GO:0010867,GO:0010897,GO:0010907,GO:0010983,GO:0017080,GO:0031012,GO:0032869,GO:0034364,GO:0035690,GO:0035774,GO:0043065,GO:0043231,GO:0045919,GO:0046470,GO:0051044,GO:0051047,GO:0070633,GO:0071277,GO:0071397,GO:0071401,GO:0071467,GO:1900076	ossification|cell migration involved in sprouting angiogenesis|chondrocyte differentiation|complement receptor mediated signaling pathway|glycosylphosphatidylinositol phospholipase D activity|extracellular space|cytoplasm|GPI anchor release|negative regulation of cell proliferation|insulin receptor signaling pathway|response to glucose|positive regulation of endothelial cell migration|positive re…	ko00563	Glycosylphosphatidylinositol(GPI)-anchor biosynthesis
GPNMB	4.8391	0.0349087	Up	5.08425	5.56754	105.841	4.66961	4.97107	16.058	GeneID:102173634,Genbank:XM_013963196.2	glycoprotein nmb
GPR158	0.301054	0.0212719	Down	0.012082	0.0208892	0.0285449	0.0773316	0.0967127	0.0536923	GeneID:102172168,Genbank:XM_005687944.3	G protein-coupled receptor 158	GO:0004930,GO:0005886,GO:0016021,GO:0072659	G protein-coupled receptor activity|plasma membrane|integral component of membrane|protein localization to plasma membrane
GPR19	0.444995	0.0217123	Down	0.495572	0.163472	0.476179	0.909848	0.686008	1.12692	GeneID:102175750,Genbank:XM_005680817.3	G protein-coupled receptor 19	GO:0004930,GO:0005887,GO:0007186	G protein-coupled receptor activity|integral component of plasma membrane|G protein-coupled receptor signaling pathway
GPR22	0.265834	0.000420692	Down	0.759175	0.159754	0.445188	1.59201	1.54209	2.28124	GeneID:102174358,Genbank:XM_005679132.3	G protein-coupled receptor 22	GO:0004930,GO:0005886,GO:0005887,GO:0007186,GO:0030030	G protein-coupled receptor activity|plasma membrane|integral component of plasma membrane|G protein-coupled receptor signaling pathway|cell projection organization
GPR3	0.215775	0.00827087	Down	0.0836383	0.0361516	0.062874	0.28908	0.1339	0.495585	GeneID:102186167,Genbank:XM_005676792.3	G protein-coupled receptor 3	GO:0004930,GO:0005622,GO:0005887,GO:0007189,GO:0040020,GO:0120162	G protein-coupled receptor activity|intracellular|integral component of plasma membrane|adenylate cyclase-activating G protein-coupled receptor signaling pathway|regulation of meiotic nuclear division|positive regulation of cold-induced thermogenesis
GPR37	3.87494	5.90603e-05	Up	0.744758	1.25925	0.817445	0.252364	0.2317	0.351521	GeneID:102190018,Genbank:XM_005679413.3	G protein-coupled receptor 37	GO:0000151,GO:0004930,GO:0005783,GO:0005789,GO:0005886,GO:0005887,GO:0007186,GO:0007193,GO:0008528,GO:0030544,GO:0031072,GO:0031625,GO:0031987,GO:0036505,GO:0042277,GO:0042416,GO:0043235,GO:0043410,GO:0045964,GO:1903206	ubiquitin ligase complex|G protein-coupled receptor activity|endoplasmic reticulum|endoplasmic reticulum membrane|plasma membrane|integral component of plasma membrane|G protein-coupled receptor signaling pathway|adenylate cyclase-inhibiting G protein-coupled receptor signaling pathway|G protein-coupled peptide receptor activity|Hsp70 protein binding|heat shock protein binding|ubiquitin protein l…
GPR4	3.91042	0.0161546	Up	1.33317	6.7473	1.19742	0.672299	1.18265	1.0373	GeneID:102172185,Genbank:XM_018062612.1	G protein-coupled receptor 4	GO:0004930,GO:0005887,GO:0010447,GO:0016525,GO:0035025,GO:0051482,GO:0060055,GO:0072144	G protein-coupled receptor activity|integral component of plasma membrane|response to acidic pH|negative regulation of angiogenesis|positive regulation of Rho protein signal transduction|positive regulation of cytosolic calcium ion concentration involved in phospholipase C-activating G protein-coupled signaling pathway|angiogenesis involved in wound healing|glomerular mesangial cell development
GPR52	0.415766	8.03491e-06	Down	0.777968	0.47977	0.734359	1.40186	1.81326	2.01247	GeneID:102181228,Genbank:XM_018060624.1	G protein-coupled receptor 52	GO:0004930,GO:0005886,GO:0007626,GO:0016021,GO:0042493	G protein-coupled receptor activity|plasma membrane|locomotory behavior|integral component of membrane|response to drug
GPR61	62.5649	0.00285338	Up	3.61867	0.0108057	0.0134236	0	0.0500283	0.0077151	GeneID:102191478,Genbank:XM_018045869.1	G protein-coupled receptor 61	GO:0004930,GO:0005768,GO:0005886,GO:0007186,GO:0010008,GO:0016021,GO:0043235,GO:0043950,GO:1990763	G protein-coupled receptor activity|endosome|plasma membrane|G protein-coupled receptor signaling pathway|endosome membrane|integral component of membrane|receptor complex|positive regulation of cAMP-mediated signaling|arrestin family protein binding
GPR84	0.240935	0.0215622	Down	0.0231656	0.0801044	0.099511	0.415165	0.238415	0.300265	GeneID:102186662,Genbank:XM_005679846.2	G protein-coupled receptor 84	GO:0001604,GO:0005887,GO:0007218,GO:0008528	urotensin II receptor activity|integral component of plasma membrane|neuropeptide signaling pathway|G protein-coupled peptide receptor activity
GPRIN3	3.3649	0.0330448	Up	3.85194	10.1502	1.2641	1.24758	1.05658	3.16653	GeneID:102170402,Genbank:XM_005681433.3	GPRIN family member 3
GPX3	6.17525	0.00533041	Up	59.1873	790.373	108.097	81.9106	73.1327	37.6246	GeneID:102189207,Genbank:XM_005683183.3	glutathione peroxidase 3	GO:0004602,GO:0005615,GO:0006979,GO:0008430,GO:0051289	glutathione peroxidase activity|extracellular space|response to oxidative stress|selenium binding|protein homotetramerization	ko00480,ko04918,ko00590	Glutathione metabolism|Thyroid hormone synthesis|Arachidonic acid metabolism
GPX4	3.84793	0.00302271	Up	190.307	633.944	156.832	115.12	118.246	71.0632	GeneID:100860867,Genbank:NM_001285712.1	glutathione peroxidase 4	GO:0004602,GO:0005739,GO:0006979,GO:0007275,GO:0007283,GO:0047066,GO:0110076	glutathione peroxidase activity|mitochondrion|response to oxidative stress|multicellular organism development|spermatogenesis|phospholipid-hydroperoxide glutathione peroxidase activity|negative regulation of ferroptosis	ko00480	Glutathione metabolism
GRAMD1B	22.0168	1.9084e-06	Up	43.4263	118.574	4.17403	2.91781	2.72667	3.49853	GeneID:102188154,Genbank:XM_018059627.1	GRAM domain containing 1B	GO:0016020,GO:0016021	membrane|integral component of membrane
GRHL3	0.215725	0.00882252	Down	0.13559	0.024044	0.0448035	0.57857	0.250468	0.163087	GeneID:102178225,Genbank:XM_005676846.3	grainyhead like transcription factor 3	GO:0000981,GO:0001228,GO:0001736,GO:0001843,GO:0003677,GO:0003700,GO:0005634,GO:0005654,GO:0006357,GO:0007389,GO:0007398,GO:0007417,GO:0008544,GO:0010628,GO:0031490,GO:0032956,GO:0042060,GO:0043547,GO:0043565,GO:0045893,GO:0045944,GO:0061029,GO:0061436,GO:0090103,GO:0090179	DNA-binding transcription factor activity, RNA polymerase II-specific|DNA-binding transcription activator activity, RNA polymerase II-specific|establishment of planar polarity|neural tube closure|DNA binding|DNA-binding transcription factor activity|nucleus|nucleoplasm|regulation of transcription by RNA polymerase II|pattern specification process|ectoderm development|central nervous system develo…
GRIN2C	51.3293	3.02455e-05	Up	0.0591178	1.90066	0.07558	0.0108111	0.0289727	0.0104254	GeneID:102177097,Genbank:XM_018063857.1	glutamate ionotropic receptor NMDA type subunit 2C	GO:0000165,GO:0004972,GO:0005088,GO:0005622,GO:0005886,GO:0005887,GO:0007215,GO:0007420,GO:0009611,GO:0017146,GO:0022849,GO:0030054,GO:0033058,GO:0042177,GO:0048167,GO:0050885,GO:0060079,GO:0060291,GO:0097553,GO:0098839,GO:0098976,GO:0098978,GO:1903539,GO:1904315	MAPK cascade|NMDA glutamate receptor activity|Ras guanyl-nucleotide exchange factor activity|intracellular|plasma membrane|integral component of plasma membrane|glutamate receptor signaling pathway|brain development|response to wounding|NMDA selective glutamate receptor complex|glutamate-gated calcium ion channel activity|cell junction|directional locomotion|negative regulation of protein catabol…	ko04024,ko04720,ko04020,ko04080,ko04713,ko04724	cAMP signaling pathway|Long-term potentiation|Calcium signaling pathway|Neuroactive ligand-receptor interaction|Circadian entrainment|Glutamatergic synapse
GRIP2	3.44077	0.00562283	Up	1.94397	1.52647	0.361858	0.389865	0.381612	0.479944	GeneID:108633372,Genbank:XM_018038426.1	glutamate receptor interacting protein 2	GO:0005829,GO:0005886,GO:0030159	cytosol|plasma membrane|receptor signaling complex scaffold activity
GRM7	0.259226	0.0486643	Down	0.120219	0.0143347	0.0489706	0.0902138	0.455086	0.189343	GeneID:102190560,Genbank:XM_005695650.3	glutamate metabotropic receptor 7	GO:0001642,GO:0005246,GO:0005509,GO:0005886,GO:0005887,GO:0005938,GO:0007186,GO:0007193,GO:0007196,GO:0007216,GO:0007268,GO:0007605,GO:0008066,GO:0010855,GO:0014050,GO:0016021,GO:0016595,GO:0030165,GO:0030424,GO:0030425,GO:0032279,GO:0042734,GO:0043198,GO:0043235,GO:0045211,GO:0048786,GO:0051966,GO:0070905	group III metabotropic glutamate receptor activity|calcium channel regulator activity|calcium ion binding|plasma membrane|integral component of plasma membrane|cell cortex|G protein-coupled receptor signaling pathway|adenylate cyclase-inhibiting G protein-coupled receptor signaling pathway|adenylate cyclase-inhibiting G protein-coupled glutamate receptor signaling pathway|G protein-coupled glutam…	ko04080,ko04072,ko04724	Neuroactive ligand-receptor interaction|Phospholipase D signaling pathway|Glutamatergic synapse
GSTM3	2.6313	0.0422222	Up	3668.71	458.871	721.427	557.958	660.821	693.138	GeneID:102188913,Genbank:XM_005677937.3	glutathione S-transferase mu 3	GO:0004364,GO:0005737,GO:0006749,GO:0042803	glutathione transferase activity|cytoplasm|glutathione metabolic process|protein homodimerization activity	ko00982,ko00480,ko00980	Drug metabolism - cytochrome P450|Glutathione metabolism|Metabolism of xenobiotics by cytochrome P450
GTF2A1L	0.404021	0.00585535	Down	1.34215	0.591504	1.97832	3.70572	2.70845	3.96335	GeneID:102174850,Genbank:XM_005686581.3	general transcription factor IIA subunit 1 like	GO:0003677,GO:0003713,GO:0005672,GO:0005737,GO:0006366,GO:0006367,GO:0050890	DNA binding|transcription coactivator activity|transcription factor TFIIA complex|cytoplasm|transcription by RNA polymerase II|transcription initiation from RNA polymerase II promoter|cognition	ko03022	Basal transcription factors
GUCY1A2	0.419628	0.0194552	Down	0.174649	0.209253	0.542929	0.670713	0.967049	0.779166	GeneID:102184168,Genbank:XM_018059849.1	guanylate cyclase 1 soluble subunit alpha 2	GO:0004383,GO:0005525,GO:0005737,GO:0007165,GO:0010750,GO:0020037,GO:0035556	guanylate cyclase activity|GTP binding|cytoplasm|signal transduction|positive regulation of nitric oxide mediated signal transduction|heme binding|intracellular signal transduction	ko04921,ko04924,ko04540,ko04713,ko04970,ko00230,ko04730,ko04611,ko04270,ko04022	Oxytocin signaling pathway|Renin secretion|Gap junction|Circadian entrainment|Salivary secretion|Purine metabolism|Long-term depression|Platelet activation|Vascular smooth muscle contraction|cGMP-PKG signaling pathway
HADHB	2.16181	0.0396485	Up	52.2984	141.117	50.0554	45.681	43.5309	43.6554	GeneID:102188776,Genbank:XM_013967822.2	hydroxyacyl-CoA dehydrogenase/3-ketoacyl-CoA thiolase/enoyl-CoA hydratase (trifunctional protein), beta subunit	GO:0003857,GO:0003985,GO:0003988,GO:0004300,GO:0005739,GO:0005741,GO:0005743,GO:0005783,GO:0005829,GO:0006635,GO:0006696,GO:0016509,GO:0042645	3-hydroxyacyl-CoA dehydrogenase activity|acetyl-CoA C-acetyltransferase activity|acetyl-CoA C-acyltransferase activity|enoyl-CoA hydratase activity|mitochondrion|mitochondrial outer membrane|mitochondrial inner membrane|endoplasmic reticulum|cytosol|fatty acid beta-oxidation|ergosterol biosynthetic process|long-chain-3-hydroxyacyl-CoA dehydrogenase activity|mitochondrial nucleoid	ko01212,ko00062,ko00280,ko00071	Fatty acid metabolism|Fatty acid elongation|Valine, leucine and isoleucine degradation|Fatty acid degradation
HAGH	2.65716	0.00950129	Up	35.1812	70.5911	22.9341	21.5814	20.9695	13.9809	GeneID:102181744,Genbank:XM_018040692.1	hydroxyacylglutathione hydrolase	GO:0004416,GO:0005759,GO:0006750,GO:0019243,GO:0046872	hydroxyacylglutathione hydrolase activity|mitochondrial matrix|glutathione biosynthetic process|methylglyoxal catabolic process to D-lactate via S-lactoyl-glutathione|metal ion binding	ko00620	Pyruvate metabolism
HAO2	168.216	1.99992e-05	Up	0.0406445	3.1037	0.160045	0.0173432	0.00774638	0	GeneID:102174892,Genbank:XM_005677786.3	hydroxyacid oxidase 2	GO:0003973,GO:0005102,GO:0005777,GO:0010181,GO:0019395,GO:0052852,GO:0052853,GO:0052854	(S)-2-hydroxy-acid oxidase activity|signaling receptor binding|peroxisome|FMN binding|fatty acid oxidation|very-long-chain-(S)-2-hydroxy-acid oxidase activity|long-chain-(S)-2-hydroxy-long-chain-acid oxidase activity|medium-chain-(S)-2-hydroxy-acid oxidase activity	ko01200,ko00630,ko04146	Carbon metabolism|Glyoxylate and dicarboxylate metabolism|Peroxisome
HAPLN1	0.402573	0.0129341	Down	0.472297	0.472238	1.24662	2.62962	1.35997	1.95278	GeneID:102169475,Genbank:XM_005683399.3	hyaluronan and proteoglycan link protein 1	GO:0005540,GO:0007155,GO:0007417,GO:0031012,GO:0045202	hyaluronic acid binding|cell adhesion|central nervous system development|extracellular matrix|synapse
HAPLN4	10.5627	0.0162902	Up	0.0813204	1.56856	0.0382072	0.13663	0.0348721	0.0313705	GeneID:106502262,Genbank:XM_018051485.1	hyaluronan and proteoglycan link protein 4	GO:0005540,GO:0007155,GO:0007417,GO:0031012	hyaluronic acid binding|cell adhesion|central nervous system development|extracellular matrix
HCK	4.1067	0.0160424	Up	1.13293	10.0155	3.31252	1.47145	0.756518	2.06207	GeneID:102183977,Genbank:XM_018057690.1	HCK proto-oncogene, Src family tyrosine kinase	GO:0001784,GO:0002522,GO:0002758,GO:0004713,GO:0004715,GO:0005102,GO:0005524,GO:0005654,GO:0005764,GO:0005794,GO:0005829,GO:0005856,GO:0005886,GO:0005901,GO:0005925,GO:0006468,GO:0006954,GO:0007155,GO:0007169,GO:0007229,GO:0007498,GO:0008284,GO:0008360,GO:0018108,GO:0019221,GO:0030133,GO:0030154,GO:0030838,GO:0031234,GO:0031663,GO:0038083,GO:0038096,GO:0042995,GO:0043066,GO:0043299,GO:0045728,GO:…	phosphotyrosine residue binding|leukocyte migration involved in immune response|innate immune response-activating signal transduction|protein tyrosine kinase activity|non-membrane spanning protein tyrosine kinase activity|signaling receptor binding|ATP binding|nucleoplasm|lysosome|Golgi apparatus|cytosol|cytoskeleton|plasma membrane|caveola|focal adhesion|protein phosphorylation|inflammatory resp…	ko04666,ko04062	Fc gamma R-mediated phagocytosis|Chemokine signaling pathway
HDGFL1	0.0940263	0.00490347	Down	0.0176411	0.00762517	0.00947249	0.180661	0.0806927	0.141551	GeneID:102181915,Genbank:XM_018038663.1	hepatoma derived growth factor-like 1	GO:0000122,GO:0000166,GO:0000978,GO:0001078,GO:0005634,GO:0005737,GO:0008083,GO:0008201,GO:0034504,GO:0045944	negative regulation of transcription by RNA polymerase II|nucleotide binding|RNA polymerase II proximal promoter sequence-specific DNA binding|proximal promoter DNA-binding transcription repressor activity, RNA polymerase II-specific|nucleus|cytoplasm|growth factor activity|heparin binding|protein localization to nucleus|positive regulation of transcription by RNA polymerase II
HECW1	7.20692	0.00323544	Up	10.4316	1.40529	0.491264	0.243126	0.723951	0.811759	GeneID:102177590,Genbank:XM_018047001.1	HECT, C2 and WW domain containing E3 ubiquitin protein ligase 1	GO:0000209,GO:0005737,GO:0005829,GO:0006511,GO:0016567,GO:0043161,GO:0045732,GO:0048814,GO:0061630,GO:0090090,GO:2000650	protein polyubiquitination|cytoplasm|cytosol|ubiquitin-dependent protein catabolic process|protein ubiquitination|proteasome-mediated ubiquitin-dependent protein catabolic process|positive regulation of protein catabolic process|regulation of dendrite morphogenesis|ubiquitin protein ligase activity|negative regulation of canonical Wnt signaling pathway|negative regulation of sodium ion transmembr…
HECW2	3.20123	0.0450188	Up	1.79889	13.4099	1.97356	2.37737	2.40835	1.82619	GeneID:102169918,Genbank:XM_018061392.1	HECT, C2 and WW domain containing E3 ubiquitin protein ligase 2	GO:0000209,GO:0005737,GO:0006511,GO:0016567,GO:0030071,GO:0043161,GO:0045732,GO:0048814,GO:0061630,GO:0072686,GO:2000650	protein polyubiquitination|cytoplasm|ubiquitin-dependent protein catabolic process|protein ubiquitination|regulation of mitotic metaphase/anaphase transition|proteasome-mediated ubiquitin-dependent protein catabolic process|positive regulation of protein catabolic process|regulation of dendrite morphogenesis|ubiquitin protein ligase activity|mitotic spindle|negative regulation of sodium ion trans…
HERPUD1	2.83513	0.0230001	Up	35.4779	162.816	54.5376	46.7031	30.6685	29.4191	GeneID:102188888,Genbank:XM_013971020.2	homocysteine inducible ER protein with ubiquitin like domain 1	GO:0005783,GO:0005789,GO:0006511,GO:0006986,GO:0016020,GO:0030970,GO:0031396,GO:0032092,GO:0032469,GO:0034704,GO:0034976,GO:0036499,GO:0043154,GO:0044325,GO:1902236,GO:1903071,GO:1990037,GO:2001243	endoplasmic reticulum|endoplasmic reticulum membrane|ubiquitin-dependent protein catabolic process|response to unfolded protein|membrane|retrograde protein transport, ER to cytosol|regulation of protein ubiquitination|positive regulation of protein binding|endoplasmic reticulum calcium ion homeostasis|calcium channel complex|response to endoplasmic reticulum stress|PERK-mediated unfolded protein …	ko04141	Protein processing in endoplasmic reticulum
HEXA	2.25112	0.00360959	Up	59.802	91.3941	43.9266	35.1585	33.0289	31.3319	GeneID:102180045,Genbank:XM_005685181.3	hexosaminidase subunit alpha	GO:0001501,GO:0004563,GO:0005764,GO:0005975,GO:0006689,GO:0007040,GO:0007605,GO:0007628,GO:0016020,GO:0019915,GO:0019953,GO:0030203,GO:0042552,GO:0048667,GO:0050884,GO:0050885,GO:0060395,GO:0102148	skeletal system development|beta-N-acetylhexosaminidase activity|lysosome|carbohydrate metabolic process|ganglioside catabolic process|lysosome organization|sensory perception of sound|adult walking behavior|membrane|lipid storage|sexual reproduction|glycosaminoglycan metabolic process|myelination|cell morphogenesis involved in neuron differentiation|neuromuscular process controlling posture|neur…	ko00520,ko00604,ko00511,ko00603,ko00531,ko04142	Amino sugar and nucleotide sugar metabolism|Glycosphingolipid biosynthesis - ganglio series|Other glycan degradation|Glycosphingolipid biosynthesis - globo series|Glycosaminoglycan degradation|Lysosome
HEXB	2.23029	0.047743	Up	29.491	104.034	40.4095	27.0934	28.3587	37.2324	GeneID:102181720,Genbank:XM_018065541.1	hexosaminidase subunit beta	GO:0004563,GO:0005764,GO:0005975,GO:0102148	beta-N-acetylhexosaminidase activity|lysosome|carbohydrate metabolic process|N-acetyl-beta-D-galactosaminidase activity	ko00520,ko00604,ko00511,ko00603,ko00531,ko04142	Amino sugar and nucleotide sugar metabolism|Glycosphingolipid biosynthesis - ganglio series|Other glycan degradation|Glycosphingolipid biosynthesis - globo series|Glycosaminoglycan degradation|Lysosome
HFM1	0.382782	0.012719	Down	6.42441	1.08828	4.93714	12.6402	9.06211	12.3726	GeneID:102171478,Genbank:XM_018046506.1	HFM1, ATP dependent DNA helicase homolog	GO:0000712,GO:0003676,GO:0004386,GO:0005524	resolution of meiotic recombination intermediates|nucleic acid binding|helicase activity|ATP binding
HHATL	0.18417	0.0144216	Down	0.0240846	0.00297437	0.0332546	0.070471	0.094428	0.178387	GeneID:102171467,Genbank:XM_005695586.3	hedgehog acyltransferase-like	GO:0005783,GO:0005789,GO:0016021,GO:0048471,GO:0060262	endoplasmic reticulum|endoplasmic reticulum membrane|integral component of membrane|perinuclear region of cytoplasm|negative regulation of N-terminal protein palmitoylation
HHIPL2	0.0948835	0.00367638	Down	0.0237356	0	0.0127449	0.144325	0.142497	0.109876	GeneID:102180064,Genbank:XM_005690491.3	HHIP like 2	GO:0003824,GO:0005576	catalytic activity|extracellular region
HHLA2	3.99598	0.0299889	Up	2.34943	26.7736	3.66006	2.36796	3.7477	4.10439	GeneID:102174779,Genbank:XM_013962458.2	HERV-H LTR-associating 2	GO:0001819,GO:0005102,GO:0009897,GO:0016021,GO:0031295,GO:0042104,GO:0050776,GO:0050852	positive regulation of cytokine production|signaling receptor binding|external side of plasma membrane|integral component of membrane|T cell costimulation|positive regulation of activated T cell proliferation|regulation of immune response|T cell receptor signaling pathway
HIGD1B	3.21059	0.0244045	Up	7.65366	14.5434	2.10079	2.66068	3.74694	2.50538	GeneID:102186048,Genbank:XM_005693940.3	HIG1 hypoxia inducible domain family member 1B	GO:0016021	integral component of membrane
HINT2	2.21522	0.00240954	Up	26.0439	29.5163	15.5233	11.2346	13.8426	11.2513	GeneID:102179766,Genbank:XM_018052155.1	histidine triad nucleotide binding protein 2	GO:0000166,GO:0005730,GO:0005739,GO:0006694,GO:0006915,GO:0016042,GO:0016787,GO:2000757	nucleotide binding|nucleolus|mitochondrion|steroid biosynthetic process|apoptotic process|lipid catabolic process|hydrolase activity|negative regulation of peptidyl-lysine acetylation
HLX	2.21012	0.0432173	Up	3.51357	9.08589	3.30772	3.37819	2.39159	2.70377	GeneID:102179582,Genbank:XM_018060179.1	H2.0 like homeobox	GO:0001889,GO:0005634,GO:0006355,GO:0007519,GO:0008284,GO:0030154,GO:0043565,GO:0045627,GO:0045629,GO:0046622,GO:0048484,GO:0048557	liver development|nucleus|regulation of transcription, DNA-templated|skeletal muscle tissue development|positive regulation of cell proliferation|cell differentiation|sequence-specific DNA binding|positive regulation of T-helper 1 cell differentiation|negative regulation of T-helper 2 cell differentiation|positive regulation of organ growth|enteric nervous system development|embryonic digestive t…
HMCN1	0.402269	0.0259519	Down	2.59351	8.47301	13.2604	17.5422	23.2315	27.6336	GeneID:102175882,Genbank:XM_005690978.3	hemicentin 1	GO:0005201,GO:0005509,GO:0005604,GO:0005913,GO:0005938,GO:0007049,GO:0007156,GO:0007157,GO:0007601,GO:0009617,GO:0032154,GO:0038023,GO:0042803,GO:0050839,GO:0051301,GO:0062023,GO:0070062	extracellular matrix structural constituent|calcium ion binding|basement membrane|cell-cell adherens junction|cell cortex|cell cycle|homophilic cell adhesion via plasma membrane adhesion molecules|heterophilic cell-cell adhesion via plasma membrane cell adhesion molecules|visual perception|response to bacterium|cleavage furrow|signaling receptor activity|protein homodimerization activity|cell adh…
HMGCLL1	0.355307	0.0215806	Down	0.0903379	0.0390475	0.113184	0.269833	0.298434	0.16108	GeneID:102178959,Genbank:XM_018039307.1	3-hydroxymethyl-3-methylglutaryl-CoA lyase like 1	GO:0004419,GO:0005783,GO:0005789,GO:0005829,GO:0006552,GO:0006629,GO:0016020,GO:0046872,GO:0046951,GO:0048471	hydroxymethylglutaryl-CoA lyase activity|endoplasmic reticulum|endoplasmic reticulum membrane|cytosol|leucine catabolic process|lipid metabolic process|membrane|metal ion binding|ketone body biosynthetic process|perinuclear region of cytoplasm	ko00280,ko00072,ko00281,ko00650,ko04146	Valine, leucine and isoleucine degradation|Synthesis and degradation of ketone bodies|Geraniol degradation|Butanoate metabolism|Peroxisome
HMGCR	5.47637	0.000297012	Up	85.6463	198.006	31.9847	25.1105	25.4348	17.8426	GeneID:102169762,Genbank:XM_018053703.1	3-hydroxy-3-methylglutaryl-CoA reductase	GO:0004420,GO:0005778,GO:0005789,GO:0006695,GO:0008299,GO:0008542,GO:0015936,GO:0016021,GO:0016126,GO:0042282,GO:0043407,GO:0051262,GO:0070402	hydroxymethylglutaryl-CoA reductase (NADPH) activity|peroxisomal membrane|endoplasmic reticulum membrane|cholesterol biosynthetic process|isoprenoid biosynthetic process|visual learning|coenzyme A metabolic process|integral component of membrane|sterol biosynthetic process|hydroxymethylglutaryl-CoA reductase activity|negative regulation of MAP kinase activity|protein tetramerization|NADPH binding	ko00900,ko04976,ko04152	Terpenoid backbone biosynthesis|Bile secretion|AMPK signaling pathway
HMGCS1	9.39146	3.52019e-05	Up	317.902	635.889	58.0031	47.4188	50.1094	30.031	GeneID:102176561,Genbank:XM_005694739.3	3-hydroxy-3-methylglutaryl-CoA synthase 1	GO:0001889,GO:0004421,GO:0005737,GO:0005829,GO:0006084,GO:0006629,GO:0006695,GO:0007420,GO:0008144,GO:0008584,GO:0009645,GO:0010142,GO:0014074,GO:0016853,GO:0019216,GO:0033197,GO:0042493,GO:0042803,GO:0043177,GO:0045540,GO:0046690,GO:0071372,GO:0071397,GO:0071404	liver development|hydroxymethylglutaryl-CoA synthase activity|cytoplasm|cytosol|acetyl-CoA metabolic process|lipid metabolic process|cholesterol biosynthetic process|brain development|drug binding|male gonad development|response to low light intensity stimulus|farnesyl diphosphate biosynthetic process, mevalonate pathway|response to purine-containing compound|isomerase activity|regulation of lipi…	ko00900,ko00280,ko00072,ko00650	Terpenoid backbone biosynthesis|Valine, leucine and isoleucine degradation|Synthesis and degradation of ketone bodies|Butanoate metabolism
HMOX2	2.96858	0.0197868	Up	25.3004	92.1963	19.8064	20.1286	18.0936	17.4159	GeneID:102189453,Genbank:XM_018040383.1	heme oxygenase 2			ko04978,ko00860	Mineral absorption|Porphyrin and chlorophyll metabolism
HNF1B	0.172132	0.00944971	Down	0.0246667	0.0266547	0.0927143	0.0868346	0.3949	0.426295	GeneID:102169414,Genbank:XM_018064202.1	HNF1 homeobox B	GO:0001822,GO:0001889,GO:0003677,GO:0003700,GO:0005634,GO:0006357,GO:0030073,GO:0031018,GO:0042803,GO:0045893,GO:0048806	kidney development|liver development|DNA binding|DNA-binding transcription factor activity|nucleus|regulation of transcription by RNA polymerase II|insulin secretion|endocrine pancreas development|protein homodimerization activity|positive regulation of transcription, DNA-templated|genitalia development
HOXA2	0.151233	0.039205	Down	0.0610255	0	0.0491519	0.0683547	0.296584	0.386079	GeneID:102172597,Genbank:XM_018047085.1	homeobox A2	GO:0000122,GO:0000978,GO:0003700,GO:0005634,GO:0009952,GO:0045944,GO:0048704	negative regulation of transcription by RNA polymerase II|RNA polymerase II proximal promoter sequence-specific DNA binding|DNA-binding transcription factor activity|nucleus|anterior/posterior pattern specification|positive regulation of transcription by RNA polymerase II|embryonic skeletal system morphogenesis
HPDL	2.34101	0.0472631	Up	1.77858	0.732163	0.579833	0.528541	0.59321	0.300583	GeneID:102185973,Genbank:XM_005678545.3	4-hydroxyphenylpyruvate dioxygenase like	GO:0003868,GO:0009072,GO:0046872	4-hydroxyphenylpyruvate dioxygenase activity|aromatic amino acid family metabolic process|metal ion binding
HPSE	0.234819	0.00142108	Down	0.99202	0.320509	1.25904	6.83694	2.48652	2.27601	GeneID:102188207,Genbank:XM_013964763.2	heparanase	GO:0005634,GO:0005765,GO:0007160,GO:0030200,GO:0030305,GO:0031012,GO:0060055	nucleus|lysosomal membrane|cell-matrix adhesion|heparan sulfate proteoglycan catabolic process|heparanase activity|extracellular matrix|angiogenesis involved in wound healing	ko00531	Glycosaminoglycan degradation
HS3ST2	2.9419	0.0227661	Up	12.5438	1.8394	2.68923	1.85846	2.28383	1.89646	GeneID:102183286,Genbank:XM_013974991.2	heparan sulfate-glucosamine 3-sulfotransferase 2	GO:0000139,GO:0006024,GO:0007623,GO:0008146,GO:0008467,GO:0016021,GO:0033871	Golgi membrane|glycosaminoglycan biosynthetic process|circadian rhythm|sulfotransferase activity|[heparan sulfate]-glucosamine 3-sulfotransferase 1 activity|integral component of membrane|[heparan sulfate]-glucosamine 3-sulfotransferase 2 activity	ko00534	Glycosaminoglycan biosynthesis - heparan sulfate / heparin
HSD17B12	2.18208	0.00261937	Up	53.8192	51.721	26.0447	21.474	24.2429	22.1408	GeneID:102186887,Genbank:XM_005690127.3	hydroxysteroid 17-beta dehydrogenase 12	GO:0004303,GO:0005789,GO:0006633,GO:0006703,GO:0016021,GO:0102339,GO:0102340,GO:0102341,GO:0102342	estradiol 17-beta-dehydrogenase activity|endoplasmic reticulum membrane|fatty acid biosynthetic process|estrogen biosynthetic process|integral component of membrane|3-oxo-arachidoyl-CoA reductase activity|3-oxo-behenoyl-CoA reductase activity|3-oxo-lignoceroyl-CoA reductase activity|3-oxo-cerotoyl-CoA reductase activity	ko01212,ko01040,ko00062,ko00140	Fatty acid metabolism|Biosynthesis of unsaturated fatty acids|Fatty acid elongation|Steroid hormone biosynthesis
HSD17B14	9.35114	1.94184e-08	Up	8.08162	10.4986	3.50951	0.791451	0.656505	1.27202	GeneID:102179697,Genbank:XM_018062745.1	hydroxysteroid 17-beta dehydrogenase 14	GO:0004303,GO:0005829,GO:0006706,GO:0042802,GO:0047045	estradiol 17-beta-dehydrogenase activity|cytosol|steroid catabolic process|identical protein binding|testosterone 17-beta-dehydrogenase (NADP+) activity
HSD17B7	6.94252	0.00067738	Up	11.2737	38.2253	3.36177	3.45046	2.68275	3.1161	GeneID:102179058,Genbank:XM_005677120.3	hydroxysteroid 17-beta dehydrogenase 7	GO:0000253,GO:0004303,GO:0005783,GO:0005789,GO:0005886,GO:0006695,GO:0006703,GO:0016021	3-keto sterol reductase activity|estradiol 17-beta-dehydrogenase activity|endoplasmic reticulum|endoplasmic reticulum membrane|plasma membrane|cholesterol biosynthetic process|estrogen biosynthetic process|integral component of membrane	ko00140,ko00100,ko04913	Steroid hormone biosynthesis|Steroid biosynthesis|Ovarian steroidogenesis
HSD3B7	2.35076	0.0114376	Up	30.6189	43.8223	15.0193	14.4909	16.6624	12.6399	GeneID:102170750,Genbank:XM_013974644.2	hydroxy-delta-5-steroid dehydrogenase, 3 beta- and steroid delta-isomerase 7	GO:0003854,GO:0005789,GO:0005811,GO:0006699,GO:0006707,GO:0016021,GO:0016491,GO:0016616,GO:0035754,GO:0047016	3-beta-hydroxy-delta5-steroid dehydrogenase activity|endoplasmic reticulum membrane|lipid droplet|bile acid biosynthetic process|cholesterol catabolic process|integral component of membrane|oxidoreductase activity|oxidoreductase activity, acting on the CH-OH group of donors, NAD or NADP as acceptor|B cell chemotaxis|cholest-5-ene-3-beta,7-alpha-diol 3-beta-dehydrogenase activity	ko00120	Primary bile acid biosynthesis
HSPD1	2.47288	0.0462174	Up	78.5302	323.85	96.7451	94.3468	88.2488	58.9606	GeneID:100861238,Genbank:XM_018061279.1	heat shock protein family D (Hsp60) member 1	GO:0005524,GO:0005737,GO:0005739,GO:0005759,GO:0005829,GO:0006458,GO:0007005,GO:0008637,GO:0009409,GO:0016787,GO:0032991,GO:0042026,GO:0042110,GO:0045041,GO:0051082	ATP binding|cytoplasm|mitochondrion|mitochondrial matrix|cytosol|'de novo' protein folding|mitochondrion organization|apoptotic mitochondrial changes|response to cold|hydrolase activity|protein-containing complex|protein refolding|T cell activation|protein import into mitochondrial intermembrane space|unfolded protein binding	ko03018,ko04212	RNA degradation|Longevity regulating pathway - worm
HSPE1	2.02237	0.0226673	Up	55.0443	93.2733	40.1119	33.5739	41.727	32.2865	GeneID:102173048,Genbank:XM_018061298.1	heat shock protein family E (Hsp10) member 1	GO:0005737,GO:0005794,GO:0005829,GO:0016020,GO:0019900,GO:0032580,GO:0043025,GO:0043197,GO:0046872,GO:0048471	cytoplasm|Golgi apparatus|cytosol|membrane|kinase binding|Golgi cisterna membrane|neuronal cell body|dendritic spine|metal ion binding|perinuclear region of cytoplasm
HTATIP2	2.76822	0.00309029	Up	22.8216	13.8889	6.74852	4.06238	6.07219	7.20139	GeneID:102186278,Genbank:XM_018043525.1	HIV-1 Tat interactive protein 2
HTR1B	0.375992	0.000106714	Down	0.55416	0.393892	0.678875	1.91272	1.72272	1.07932	GeneID:102191798,Genbank:XM_005684442.3	5-hydroxytryptamine receptor 1B	GO:0002031,GO:0004930,GO:0004993,GO:0005737,GO:0005887,GO:0007187,GO:0007198,GO:0007205,GO:0007268,GO:0007610,GO:0008144,GO:0014063,GO:0030425,GO:0030594,GO:0035690,GO:0042310,GO:0046849,GO:0050795,GO:0051378,GO:0071312,GO:0071502,GO:0099056,GO:0099154,GO:1904707	G protein-coupled receptor internalization|G protein-coupled receptor activity|G protein-coupled serotonin receptor activity|cytoplasm|integral component of plasma membrane|G protein-coupled receptor signaling pathway, coupled to cyclic nucleotide second messenger|adenylate cyclase-inhibiting serotonin receptor signaling pathway|protein kinase C-activating G protein-coupled receptor signaling pat…	ko04080,ko04024,ko04742,ko04726	Neuroactive ligand-receptor interaction|cAMP signaling pathway|Taste transduction|Serotonergic synapse
ICAM5	0.434694	0.00541389	Down	0.217982	0.109558	0.223205	0.408829	0.423178	0.538174	GeneID:102187673,Genbank:XM_018051026.1	intercellular adhesion molecule 5	GO:0005178,GO:0005886,GO:0005887,GO:0006909,GO:0007155,GO:0030198,GO:0050776,GO:0098609	integrin binding|plasma membrane|integral component of plasma membrane|phagocytosis|cell adhesion|extracellular matrix organization|regulation of immune response|cell-cell adhesion
IFI6	3.65074	0.00165397	Up	297.707	226.572	54.9651	49.887	62.8999	65.0431	GeneID:102185230,Genbank:XM_018056827.1	interferon alpha inducible protein 6	GO:0001836,GO:0005739,GO:0005743,GO:0006915,GO:0016021,GO:0042058,GO:0043066,GO:0043154,GO:0045087,GO:0051607,GO:0051902,GO:0072593,GO:0097190,GO:0097193,GO:0098586,GO:2001240	release of cytochrome c from mitochondria|mitochondrion|mitochondrial inner membrane|apoptotic process|integral component of membrane|regulation of epidermal growth factor receptor signaling pathway|negative regulation of apoptotic process|negative regulation of cysteine-type endopeptidase activity involved in apoptotic process|innate immune response|defense response to virus|negative regulation …
IGF2	3.70615	0.02689	Up	2184.44	181.402	209.236	185.382	230.08	299.236	GeneID:100861277,Genbank:NM_001287042.1	insulin like growth factor 2	GO:0000122,GO:0001503,GO:0001701,GO:0001892,GO:0005178,GO:0005179,GO:0005615,GO:0006006,GO:0008083,GO:0008284,GO:0031056,GO:0051147,GO:0051781,GO:0060669	negative regulation of transcription by RNA polymerase II|ossification|in utero embryonic development|embryonic placenta development|integrin binding|hormone activity|extracellular space|glucose metabolic process|growth factor activity|positive regulation of cell proliferation|regulation of histone modification|regulation of muscle cell differentiation|positive regulation of cell division|embryon…
IGF2BP3	0.392782	0.00168438	Down	0.51821	0.338857	0.884709	1.85403	1.59543	1.34501	GeneID:102174183,Genbank:XM_005679051.3	insulin like growth factor 2 mRNA binding protein 3	GO:0003723,GO:0003730,GO:0005634,GO:0005737,GO:0005829,GO:0006412,GO:0009653,GO:0017148,GO:0042035,GO:0043488,GO:0045182,GO:0048027,GO:0051028	RNA binding|mRNA 3'-UTR binding|nucleus|cytoplasm|cytosol|translation|anatomical structure morphogenesis|negative regulation of translation|regulation of cytokine biosynthetic process|regulation of mRNA stability|translation regulator activity|mRNA 5'-UTR binding|mRNA transport
IKZF3	0.419275	0.000277489	Down	0.777806	1.12132	1.29716	2.78498	2.30732	3.48481	GeneID:102183541,Genbank:XM_013972232.2	IKAROS family zinc finger 3	GO:0003700,GO:0005654,GO:0005737,GO:0030888,GO:0042113,GO:0042803,GO:0042981,GO:0043565,GO:0044212,GO:0045577,GO:0045619,GO:0045944,GO:0046872,GO:0046982	DNA-binding transcription factor activity|nucleoplasm|cytoplasm|regulation of B cell proliferation|B cell activation|protein homodimerization activity|regulation of apoptotic process|sequence-specific DNA binding|transcription regulatory region DNA binding|regulation of B cell differentiation|regulation of lymphocyte differentiation|positive regulation of transcription by RNA polymerase II|metal …
IL12RB2	0.380003	0.0125576	Down	0.171486	0.362377	0.173929	0.597586	0.680899	0.88792	GeneID:102176287,Genbank:XM_018045355.1	interleukin 12 receptor subunit beta 2	GO:0004896,GO:0009897,GO:0016517,GO:0019955,GO:0019972,GO:0042022,GO:0043235	cytokine receptor activity|external side of plasma membrane|interleukin-12 receptor activity|cytokine binding|interleukin-12 binding|interleukin-12 receptor complex|receptor complex	ko04060,ko04630	Cytokine-cytokine receptor interaction|Jak-STAT signaling pathway
IL15RA	4.95006	0.0193466	Up	2.59939	29.4803	2.45867	3.60907	2.86959	2.24616	GeneID:102171722,Genbank:XM_018056949.1	interleukin 15 receptor subunit alpha			ko04060,ko04672,ko04630	Cytokine-cytokine receptor interaction|Intestinal immune network for IgA production|Jak-STAT signaling pathway
IL17B	0.158058	0.00125241	Down	0.144838	0.0278242	0.0691301	0.473824	0.570492	0.576115	GeneID:102181208,Genbank:XM_005683151.3	interleukin 17B			ko04060	Cytokine-cytokine receptor interaction
IL19	0.0265918	0.000696703	Down	0.0138411	0	0.0148641	0.708727	0.284899	0.119602	GeneID:102176445,Genbank:XM_018060098.1	interleukin 19			ko04060,ko04630	Cytokine-cytokine receptor interaction|Jak-STAT signaling pathway
IL1R2	10.897	0.00749999	Up	0.165109	7.81275	0.307964	0.26698	0.298117	0.407636	GeneID:102186601,Genbank:XM_005686292.3	interleukin 1 receptor type 2			ko04060,ko04010,ko04640	Cytokine-cytokine receptor interaction|MAPK signaling pathway|Hematopoietic cell lineage
IL20RB	0.32218	0.0492643	Down	0.213404	0.0614943	0.331033	0.591894	0.325379	1.08301	GeneID:102189714,Genbank:XM_005675529.3	interleukin 20 receptor subunit beta	GO:0001808,GO:0002437,GO:0002765,GO:0005886,GO:0016021,GO:0019221,GO:0032689,GO:0032703,GO:0032733,GO:0032753,GO:0042015,GO:0042130,GO:0048873	negative regulation of type IV hypersensitivity|inflammatory response to antigenic stimulus|immune response-inhibiting signal transduction|plasma membrane|integral component of membrane|cytokine-mediated signaling pathway|negative regulation of interferon-gamma production|negative regulation of interleukin-2 production|positive regulation of interleukin-10 production|positive regulation of interl…	ko04060,ko04630	Cytokine-cytokine receptor interaction|Jak-STAT signaling pathway
IL22RA1	0.221909	0.00233192	Down	0.0614944	0.0531605	0.198118	0.692736	0.379732	0.447878	GeneID:102178497,Genbank:XM_018055820.1	interleukin 22 receptor subunit alpha 1	GO:0005886,GO:0016021,GO:0019221	plasma membrane|integral component of membrane|cytokine-mediated signaling pathway	ko04060,ko04630	Cytokine-cytokine receptor interaction|Jak-STAT signaling pathway
IL6	30.6134	0.000284068	Up	0.814306	56.6071	1.08557	0.754845	0.899074	0.79724	GeneID:100860785,Genbank:NM_001285640.1	interleukin 6	GO:0005125,GO:0005138,GO:0005615,GO:0006953,GO:0008083,GO:0072540	cytokine activity|interleukin-6 receptor binding|extracellular space|acute-phase response|growth factor activity|T-helper 17 cell lineage commitment	ko04066,ko04623,ko04640,ko04668,ko04672,ko04151,ko04060,ko04620,ko04621,ko04630,ko04068	HIF-1 signaling pathway|Cytosolic DNA-sensing pathway|Hematopoietic cell lineage|TNF signaling pathway|Intestinal immune network for IgA production|PI3K-Akt signaling pathway|Cytokine-cytokine receptor interaction|Toll-like receptor signaling pathway|NOD-like receptor signaling pathway|Jak-STAT signaling pathway|FoxO signaling pathway
INSIG1	4.72858	0.000286992	Up	88.8812	88.6955	20.1841	18.6071	18.4483	10.3628	GeneID:102183937,Genbank:NM_001286088.1	insulin induced gene 1	GO:0006641,GO:0006695,GO:0010894,GO:0032933,GO:0032937,GO:0036316,GO:0042472,GO:0042474,GO:0042632,GO:0045599,GO:0045717,GO:0060021,GO:0060363,GO:0070862,GO:1901303	triglyceride metabolic process|cholesterol biosynthetic process|negative regulation of steroid biosynthetic process|SREBP signaling pathway|SREBP-SCAP-Insig complex|SREBP-SCAP complex retention in endoplasmic reticulum|inner ear morphogenesis|middle ear morphogenesis|cholesterol homeostasis|negative regulation of fat cell differentiation|negative regulation of fatty acid biosynthetic process|roof…
INSL3	16.5144	0.0121394	Up	6115.95	32.2461	200.339	143.25	120.085	122.992	GeneID:100861214,Genbank:NM_001285579.1	insulin like 3	GO:0001664,GO:0005179,GO:0005615,GO:0007193	G protein-coupled receptor binding|hormone activity|extracellular space|adenylate cyclase-inhibiting G protein-coupled receptor signaling pathway
IRF6	0.170765	0.000743759	Down	0.931697	0.111094	1.04369	3.70142	6.43846	2.54813	GeneID:102190443,Genbank:XM_018060775.1	interferon regulatory factor 6	GO:0000981,GO:0001228,GO:0003677,GO:0003700,GO:0005634,GO:0005737,GO:0005829,GO:0007050,GO:0008285,GO:0030054,GO:0030216,GO:0043565,GO:0043616,GO:0044212,GO:0045893,GO:0045944,GO:0048468,GO:0060333,GO:0060337,GO:0060644,GO:0070062	DNA-binding transcription factor activity, RNA polymerase II-specific|DNA-binding transcription activator activity, RNA polymerase II-specific|DNA binding|DNA-binding transcription factor activity|nucleus|cytoplasm|cytosol|cell cycle arrest|negative regulation of cell proliferation|cell junction|keratinocyte differentiation|sequence-specific DNA binding|keratinocyte proliferation|transcription re…
IRX3	2.19527	0.0228935	Up	2.47509	5.09827	2.2998	1.69949	1.49528	2.0424	GeneID:106503097,Genbank:XM_018061995.1	iroquois homeobox 3	GO:0001656,GO:0001822,GO:0005634,GO:0005737,GO:0006355,GO:0007498,GO:0030424,GO:0043565,GO:0045665,GO:0045666,GO:0072047,GO:0072086	metanephros development|kidney development|nucleus|cytoplasm|regulation of transcription, DNA-templated|mesoderm development|axon|sequence-specific DNA binding|negative regulation of neuron differentiation|positive regulation of neuron differentiation|proximal/distal pattern formation involved in nephron development|specification of loop of Henle identity
ISCU	2.36819	0.00373136	Up	125.411	176.269	72.828	57.1503	62.9401	61.4413	GeneID:102183899,Genbank:XM_018061082.1	iron-sulfur cluster assembly enzyme	GO:0005506,GO:0005634,GO:0005737,GO:0005739,GO:0005759,GO:0005829,GO:0006879,GO:0008198,GO:0016226,GO:0032947,GO:0036455,GO:0044281,GO:0051537,GO:0051539	iron ion binding|nucleus|cytoplasm|mitochondrion|mitochondrial matrix|cytosol|cellular iron ion homeostasis|ferrous iron binding|iron-sulfur cluster assembly|protein-containing complex scaffold activity|iron-sulfur transferase activity|small molecule metabolic process|2 iron, 2 sulfur cluster binding|4 iron, 4 sulfur cluster binding
ISG15	3.8428	0.00623286	Up	9.76062	6.37373	1.52158	1.27634	1.92027	1.91099	GeneID:102169982,Genbank:XM_005690795.3	ISG15 ubiquitin-like modifier	GO:0005576,GO:0005737,GO:0019941,GO:0030501,GO:0031386,GO:0031397,GO:0032020,GO:0032649,GO:0034340,GO:0042742,GO:0045071,GO:0045648,GO:0051607	extracellular region|cytoplasm|modification-dependent protein catabolic process|positive regulation of bone mineralization|protein tag|negative regulation of protein ubiquitination|ISG15-protein conjugation|regulation of interferon-gamma production|response to type I interferon|defense response to bacterium|negative regulation of viral genome replication|positive regulation of erythrocyte differe…	ko04622	RIG-I-like receptor signaling pathway
ISM1	0.451397	0.000532635	Down	1.95954	1.14227	2.74468	5.22782	3.95736	4.82678	GeneID:102184352,Genbank:XM_018056928.1	isthmin 1	GO:0005576,GO:0016525	extracellular region|negative regulation of angiogenesis
ITGB5	3.04431	6.06026e-10	Up	184.232	207.172	178.274	81.0994	58.8386	70.159	GeneID:102173608,Genbank:XM_018045853.1	integrin subunit beta 5	GO:0005178,GO:0005925,GO:0007160,GO:0007229,GO:0008305,GO:0009986,GO:0016477,GO:0033627,GO:0038023	integrin binding|focal adhesion|cell-matrix adhesion|integrin-mediated signaling pathway|integrin complex|cell surface|cell migration|cell adhesion mediated by integrin|signaling receptor activity	ko04145,ko04810,ko04151,ko04512,ko04510	Phagosome|Regulation of actin cytoskeleton|PI3K-Akt signaling pathway|ECM-receptor interaction|Focal adhesion
ITIH2	0.457882	0.0398132	Down	0.167895	0.105103	0.242478	0.289038	0.549498	0.378781	GeneID:102171619,Genbank:XM_005687846.3	inter-alpha-trypsin inhibitor heavy chain 2	GO:0004866,GO:0004867,GO:0005576,GO:0005788,GO:0030212,GO:0043687,GO:0044267,GO:0062023,GO:0070062,GO:0072562	endopeptidase inhibitor activity|serine-type endopeptidase inhibitor activity|extracellular region|endoplasmic reticulum lumen|hyaluronan metabolic process|post-translational protein modification|cellular protein metabolic process|collagen-containing extracellular matrix|extracellular exosome|blood microparticle
ITIH4	7.1967	0.00799838	Up	8.35142	295.684	36.7403	28.4493	12.8005	18.3219	GeneID:102178021,Genbank:XM_005695856.3	inter-alpha-trypsin inhibitor heavy chain family member 4	GO:0004867,GO:0005576,GO:0006953,GO:0030212	serine-type endopeptidase inhibitor activity|extracellular region|acute-phase response|hyaluronan metabolic process
IVD	2.10733	0.0311566	Up	15.8222	31.0565	11.7875	12.7581	10.7317	8.90204	GeneID:102176611,Genbank:XM_018054449.1	isovaleryl-CoA dehydrogenase	GO:0005654,GO:0005739,GO:0005759,GO:0006552,GO:0008470,GO:0050660	nucleoplasm|mitochondrion|mitochondrial matrix|leucine catabolic process|isovaleryl-CoA dehydrogenase activity|flavin adenine dinucleotide binding	ko00280	Valine, leucine and isoleucine degradation
JAKMIP3	4.53989	0.0427015	Up	0.0692503	0.468357	0.0743685	0.0834337	0.041924	0.0402285	GeneID:102178326,Genbank:XM_018041637.1	Janus kinase and microtubule interacting protein 3	GO:0005794,GO:0008017,GO:0019900	Golgi apparatus|microtubule binding|kinase binding
JPH1	7.50064	0.00650351	Up	0.971536	21.4055	1.73758	1.90098	1.0096	1.14459	GeneID:102171440,Genbank:XM_018058395.1	junctophilin 1	GO:0005634,GO:0005654,GO:0005783,GO:0005789,GO:0005886,GO:0007517,GO:0008307,GO:0014701,GO:0015278,GO:0016021,GO:0016529,GO:0030018,GO:0030314,GO:0060314,GO:0060402	nucleus|nucleoplasm|endoplasmic reticulum|endoplasmic reticulum membrane|plasma membrane|muscle organ development|structural constituent of muscle|junctional sarcoplasmic reticulum membrane|calcium-release channel activity|integral component of membrane|sarcoplasmic reticulum|Z disc|junctional membrane complex|regulation of ryanodine-sensitive calcium-release channel activity|calcium ion transpor…
KCNA1	29.629	0.00624764	Up	0.0888544	0.0329196	0.109053	0	0	0.0078347	GeneID:106502139,Genbank:XM_013964239.2	potassium voltage-gated channel subfamily A member 1	GO:0001964,GO:0005249,GO:0005251,GO:0005267,GO:0005783,GO:0005829,GO:0005886,GO:0005887,GO:0006813,GO:0006937,GO:0007268,GO:0007405,GO:0008076,GO:0009986,GO:0010644,GO:0010960,GO:0015079,GO:0016021,GO:0016324,GO:0019228,GO:0021766,GO:0023041,GO:0030054,GO:0030424,GO:0030425,GO:0031410,GO:0033270,GO:0034613,GO:0042391,GO:0042734,GO:0043025,GO:0043204,GO:0043679,GO:0044224,GO:0044305,GO:0045202,GO:…	startle response|voltage-gated potassium channel activity|delayed rectifier potassium channel activity|potassium channel activity|endoplasmic reticulum|cytosol|plasma membrane|integral component of plasma membrane|potassium ion transport|regulation of muscle contraction|chemical synaptic transmission|neuroblast proliferation|voltage-gated potassium channel complex|cell surface|cell communication …
KCNB2	0.406853	0.0082328	Down	0.373591	0.184549	0.600118	1.24985	0.696464	1.11225	GeneID:102179495,Genbank:XM_005689061.3	potassium voltage-gated channel subfamily B member 2	GO:0005249,GO:0005251,GO:0005886,GO:0006813,GO:0008076,GO:0016021,GO:0030425,GO:0032809,GO:0034765,GO:0043025,GO:0043204,GO:0046982,GO:0051260,GO:0071805,GO:0072659	voltage-gated potassium channel activity|delayed rectifier potassium channel activity|plasma membrane|potassium ion transport|voltage-gated potassium channel complex|integral component of membrane|dendrite|neuronal cell body membrane|regulation of ion transmembrane transport|neuronal cell body|perikaryon|protein heterodimerization activity|protein homooligomerization|potassium ion transmembrane t…
KCNC2	0.22687	0.0293479	Down	0.14304	0.502348	4.25634	8.62896	6.68595	7.8907	GeneID:102178512,Genbank:XM_018047566.1	potassium voltage-gated channel subfamily C member 2	GO:0005249,GO:0005251,GO:0005622,GO:0005886,GO:0005887,GO:0008076,GO:0009642,GO:0014070,GO:0014075,GO:0016020,GO:0016021,GO:0016323,GO:0016324,GO:0021759,GO:0030054,GO:0030424,GO:0030425,GO:0030673,GO:0031982,GO:0032026,GO:0032590,GO:0032809,GO:0038060,GO:0042734,GO:0043025,GO:0043195,GO:0043204,GO:0044325,GO:0045202,GO:0045211,GO:0045471,GO:0050796,GO:0051260,GO:0051291,GO:0071242,GO:0071732,GO:…	voltage-gated potassium channel activity|delayed rectifier potassium channel activity|intracellular|plasma membrane|integral component of plasma membrane|voltage-gated potassium channel complex|response to light intensity|response to organic cyclic compound|response to amine|membrane|integral component of membrane|basolateral plasma membrane|apical plasma membrane|globus pallidus development|cell…
KCNE4	16.2708	3.17611e-05	Up	10.8065	50.9381	2.1653	1.28646	2.0511	1.50752	GeneID:102185961,Genbank:XM_005676611.3	potassium voltage-gated channel subfamily E regulatory subunit 4	GO:0005249,GO:0015459,GO:0016021,GO:0016324,GO:0044325,GO:0060307,GO:0071435,GO:0086005,GO:0086011,GO:0086091,GO:0098915,GO:1902260	voltage-gated potassium channel activity|potassium channel regulator activity|integral component of membrane|apical plasma membrane|ion channel binding|regulation of ventricular cardiac muscle cell membrane repolarization|potassium ion export|ventricular cardiac muscle cell action potential|membrane repolarization during action potential|regulation of heart rate by cardiac conduction|membrane rep…
KCNF1	3.72426	0.00567796	Up	6.95875	11.7875	2.13196	1.36429	2.08497	3.13426	GeneID:102182414,Genbank:XM_005687000.3	potassium voltage-gated channel modifier subfamily F member 1	GO:0005249,GO:0005267,GO:0005886,GO:0006813,GO:0008076,GO:0016021,GO:0034765,GO:0051260,GO:0071805	voltage-gated potassium channel activity|potassium channel activity|plasma membrane|potassium ion transport|voltage-gated potassium channel complex|integral component of membrane|regulation of ion transmembrane transport|protein homooligomerization|potassium ion transmembrane transport
KCNH1	0.344786	0.000224304	Down	0.194264	0.182331	0.315913	0.888143	0.660093	0.657759	GeneID:102191162,Genbank:XM_018060769.1	potassium voltage-gated channel subfamily H member 1	GO:0000155,GO:0005249,GO:0005251,GO:0005516,GO:0005637,GO:0005887,GO:0008076,GO:0014069,GO:0030054,GO:0030424,GO:0030425,GO:0031901,GO:0034765,GO:0042127,GO:0042391,GO:0042734,GO:0043204,GO:0045211,GO:0048015,GO:0071277,GO:0071805,GO:1902936	phosphorelay sensor kinase activity|voltage-gated potassium channel activity|delayed rectifier potassium channel activity|calmodulin binding|nuclear inner membrane|integral component of plasma membrane|voltage-gated potassium channel complex|postsynaptic density|cell junction|axon|dendrite|early endosome membrane|regulation of ion transmembrane transport|regulation of cell proliferation|regulatio…
KCNJ10	0.487352	0.00482949	Down	0.813647	0.340252	0.575418	0.969583	1.42968	1.42086	GeneID:102186816,Genbank:XM_005677234.3	potassium voltage-gated channel subfamily J member 10	GO:0005242,GO:0005524,GO:0005886,GO:0005887,GO:0006813,GO:0007601,GO:0007628,GO:0010107,GO:0015272,GO:0015467,GO:0016323,GO:0022010,GO:0034765,GO:0048169,GO:0051935,GO:0055075,GO:0060075,GO:0098793	inward rectifier potassium channel activity|ATP binding|plasma membrane|integral component of plasma membrane|potassium ion transport|visual perception|adult walking behavior|potassium ion import|ATP-activated inward rectifier potassium channel activity|G-protein activated inward rectifier potassium channel activity|basolateral plasma membrane|central nervous system myelination|regulation of ion …	ko04971	Gastric acid secretion
KCNJ13	0.458685	0.00195328	Down	1.53318	0.729414	1.48074	3.60916	2.48277	2.70557	GeneID:102188013,Genbank:XM_005678736.3	potassium voltage-gated channel subfamily J member 13	GO:0005242,GO:0006813,GO:0010107,GO:0016021,GO:0034765	inward rectifier potassium channel activity|potassium ion transport|potassium ion import|integral component of membrane|regulation of ion transmembrane transport	ko04974	Protein digestion and absorption
KCNJ5	3.52542	0.0242305	Up	0.325894	1.88692	0.659266	0.368672	0.320669	0.290029	GeneID:102169739,Genbank:XM_005699629.3	potassium voltage-gated channel subfamily J member 5	GO:0005242,GO:0010107,GO:0015467,GO:0016021,GO:0034765	inward rectifier potassium channel activity|potassium ion import|G-protein activated inward rectifier potassium channel activity|integral component of membrane|regulation of ion transmembrane transport	ko04728,ko04726,ko04723,ko04915,ko04921,ko04713	Dopaminergic synapse|Serotonergic synapse|Retrograde endocannabinoid signaling|Estrogen signaling pathway|Oxytocin signaling pathway|Circadian entrainment
KCNK3	10.1622	0.000395692	Up	2.71047	12.0312	0.642779	0.703908	0.639932	0.516605	GeneID:106502632,Genbank:XM_018055533.1	potassium two pore domain channel subfamily K member 3	GO:0005216,GO:0005252,GO:0005267,GO:0005615,GO:0005886,GO:0005887,GO:0006813,GO:0007268,GO:0007420,GO:0008022,GO:0008083,GO:0022841,GO:0034220,GO:0042493,GO:0044548,GO:0051481,GO:0061337,GO:0071294,GO:0071456,GO:0071805,GO:0090102	ion channel activity|open rectifier potassium channel activity|potassium channel activity|extracellular space|plasma membrane|integral component of plasma membrane|potassium ion transport|chemical synaptic transmission|brain development|protein C-terminus binding|growth factor activity|potassium ion leak channel activity|ion transmembrane transport|response to drug|S100 protein binding|negative r…	ko04925	Aldosterone synthesis and secretion
KCNT2	0.438131	0.0219893	Down	3.2467	0.702853	3.24641	6.55554	5.06675	5.66154	GeneID:102188067,Genbank:XM_005690450.3	potassium sodium-activated channel subfamily T member 2	GO:0005228,GO:0005524,GO:0005886,GO:0015271,GO:0016021,GO:0042391,GO:0070089,GO:0071435	intracellular sodium activated potassium channel activity|ATP binding|plasma membrane|outward rectifier potassium channel activity|integral component of membrane|regulation of membrane potential|chloride-activated potassium channel activity|potassium ion export
KCTD4	0.28218	0.000841895	Down	0.357197	0.116653	0.477366	1.1787	1.04386	1.36202	GeneID:102179106,Genbank:XM_005687429.3	potassium channel tetramerization domain containing 4	GO:0051260	protein homooligomerization
KHDC3L	0.126449	0.0214826	Down	0.0299419	0.012942	0.691331	2.52972	2.58508	0.961003	GeneID:102183705,Genbank:XM_018058116.1	KH domain containing 3 like, subcortical maternal complex member	GO:0003723,GO:0032991	RNA binding|protein-containing complex
KIAA0895	0.46622	0.000325347	Down	0.610454	0.47801	0.570063	1.67049	1.10275	1.14674	GeneID:102189825,Genbank:XM_005679189.3	KIAA0895 ortholog
KIAA0895L	2.16958	0.0393317	Up	2.77436	1.53103	0.861969	0.882291	1.08745	0.635418	GeneID:102176817,Genbank:XM_018062128.1	KIAA0895 like
KIAA1161	2.38254	0.0417552	Up	5.25349	15.5321	4.29247	4.28233	4.80871	3.41221	GeneID:102184432,Genbank:XM_018052377.1	KIAA1161 ortholog	GO:0004553,GO:0005789,GO:0005975,GO:0016021,GO:0016139,GO:0031965,GO:0043568,GO:0048741,GO:0051897	hydrolase activity, hydrolyzing O-glycosyl compounds|endoplasmic reticulum membrane|carbohydrate metabolic process|integral component of membrane|glycoside catabolic process|nuclear membrane|positive regulation of insulin-like growth factor receptor signaling pathway|skeletal muscle fiber development|positive regulation of protein kinase B signaling
KIAA1324	46.8732	0.00140002	Up	1.34169	85.9099	0.959465	0.49072	0.551488	1.38911	GeneID:102171293,Genbank:XM_005677961.3	KIAA1324 ortholog	GO:0000045,GO:0003723,GO:0005765,GO:0005794,GO:0005886,GO:0005887,GO:0009267,GO:0031902,GO:0044090,GO:0070062,GO:2000786	autophagosome assembly|RNA binding|lysosomal membrane|Golgi apparatus|plasma membrane|integral component of plasma membrane|cellular response to starvation|late endosome membrane|positive regulation of vacuole organization|extracellular exosome|positive regulation of autophagosome assembly
KIF12	0.199429	0.000675236	Down	0.183333	0.122699	0.717669	1.6201	1.72451	2.15363	GeneID:102177163,Genbank:XM_018052660.1	kinesin family member 12	GO:0003777,GO:0005524,GO:0005737,GO:0005871,GO:0005874,GO:0007018,GO:0008017,GO:0016887,GO:0070062	microtubule motor activity|ATP binding|cytoplasm|kinesin complex|microtubule|microtubule-based movement|microtubule binding|ATPase activity|extracellular exosome
KIF13B	2.34666	0.0414141	Up	7.07927	30.1125	12.9504	8.43355	7.49993	9.48659	GeneID:102188499,Genbank:XM_018051853.1	kinesin family member 13B	GO:0003777,GO:0005524,GO:0005737,GO:0005829,GO:0005871,GO:0005874,GO:0005902,GO:0006605,GO:0007018,GO:0007165,GO:0008017,GO:0016887,GO:0019901,GO:0030424,GO:0033270,GO:0042110,GO:0050770,GO:0071889	microtubule motor activity|ATP binding|cytoplasm|cytosol|kinesin complex|microtubule|microvillus|protein targeting|microtubule-based movement|signal transduction|microtubule binding|ATPase activity|protein kinase binding|axon|paranode region of axon|T cell activation|regulation of axonogenesis|14-3-3 protein binding
KIT	3.90753	0.0226141	Up	6.99614	60.4472	8.07236	7.41981	8.505	8.01916	GeneID:100861386,Genbank:XM_018049156.1	KIT proto-oncogene receptor tyrosine kinase	GO:0000187,GO:0001541,GO:0002327,GO:0002371,GO:0004714,GO:0005524,GO:0005886,GO:0006954,GO:0007283,GO:0008360,GO:0016021,GO:0018108,GO:0019221,GO:0019955,GO:0030032,GO:0030217,GO:0030218,GO:0030318,GO:0031532,GO:0032762,GO:0035162,GO:0035855,GO:0038093,GO:0038109,GO:0038162,GO:0042629,GO:0043303,GO:0043473,GO:0046872,GO:0048565,GO:0048863,GO:0050910,GO:0060326,GO:0060374,GO:0097324,GO:0097326	activation of MAPK activity|ovarian follicle development|immature B cell differentiation|dendritic cell cytokine production|transmembrane receptor protein tyrosine kinase activity|ATP binding|plasma membrane|inflammatory response|spermatogenesis|regulation of cell shape|integral component of membrane|peptidyl-tyrosine phosphorylation|cytokine-mediated signaling pathway|cytokine binding|lamellipod…	ko04060,ko04144,ko04916,ko04015,ko04640,ko04072,ko04014,ko04151	Cytokine-cytokine receptor interaction|Endocytosis|Melanogenesis|Rap1 signaling pathway|Hematopoietic cell lineage|Phospholipase D signaling pathway|Ras signaling pathway|PI3K-Akt signaling pathway
KLHL41	0.375089	0.00716607	Down	0.856412	0.405768	0.512915	1.7815	0.87575	2.4905	GeneID:102173422,Genbank:XM_005676004.3	kelch like family member 41	GO:0001726,GO:0005634,GO:0005737,GO:0005789,GO:0005829,GO:0005856,GO:0005886,GO:0006941,GO:0016567,GO:0030239,GO:0031143,GO:0031275,GO:0031430,GO:0031463,GO:0033017,GO:0035914,GO:0043687,GO:0045214,GO:0045661,GO:0048741,GO:2000291,GO:2001014	ruffle|nucleus|cytoplasm|endoplasmic reticulum membrane|cytosol|cytoskeleton|plasma membrane|striated muscle contraction|protein ubiquitination|myofibril assembly|pseudopodium|regulation of lateral pseudopodium assembly|M band|Cul3-RING ubiquitin ligase complex|sarcoplasmic reticulum membrane|skeletal muscle cell differentiation|post-translational protein modification|sarcomere organization|regul…
KPNA7	0.123099	0.000277855	Down	0.313865	0.0763112	0.969054	5.5873	3.81346	2.1794	GeneID:102172591,Genbank:XM_005697882.3	karyopherin subunit alpha 7	GO:0005634,GO:0005737,GO:0006606,GO:0008565,GO:0061608	nucleus|cytoplasm|protein import into nucleus|protein transporter activity|nuclear import signal receptor activity
KRT14	0.00629269	0.0177178	Down	0	0	0	0	0.904338	0.0244059	GeneID:102178106,Genbank:XM_005693818.3	keratin 14
KSR2	0.119945	0.0338748	Down	0.0696342	0	0.024927	0.0594266	0.590581	0.150429	GeneID:102183258,Genbank:XM_018061222.1	kinase suppressor of ras 2	GO:0004674,GO:0005524,GO:0005829,GO:0005886,GO:0007265,GO:0019722,GO:0046872,GO:0120162	protein serine/threonine kinase activity|ATP binding|cytosol|plasma membrane|Ras protein signal transduction|calcium-mediated signaling|metal ion binding|positive regulation of cold-induced thermogenesis	ko04014,ko04013	Ras signaling pathway|MAPK signaling pathway - fly
KY	2.3925	0.00571777	Up	0.385622	0.344291	0.380179	0.250866	0.11205	0.152173	GeneID:102169426,Genbank:XM_018050935.1	kyphoscoliosis peptidase	GO:0005856,GO:0007517,GO:0007528,GO:0008233,GO:0030018	cytoskeleton|muscle organ development|neuromuscular junction development|peptidase activity|Z disc
LACTB	2.90877	0.00111416	Up	76.9812	22.6971	25.4032	16.8618	15.155	13.728	GeneID:102172902,Genbank:XM_018054312.1	lactamase beta	GO:0005739,GO:0005829,GO:0006508,GO:0006629,GO:0008233,GO:0019216	mitochondrion|cytosol|proteolysis|lipid metabolic process|peptidase activity|regulation of lipid metabolic process
LAMC2	0.311514	0.0395314	Down	0.357566	0.179576	2.11745	3.00791	3.36456	2.65257	GeneID:102170540,Genbank:XM_013970345.2	laminin subunit gamma 2	GO:0005604,GO:0007155,GO:0008201,GO:0048731,GO:0070831	basement membrane|cell adhesion|heparin binding|system development|basement membrane assembly	ko04151,ko04512,ko04510	PI3K-Akt signaling pathway|ECM-receptor interaction|Focal adhesion
LCN9	2.95656	0.0113656	Up	1.20746	0.514236	0.371849	0.272769	0.274123	0.219198	GeneID:102187957,Genbank:XM_018054791.1	lipocalin 9	GO:0005576,GO:0036094	extracellular region|small molecule binding
LDHD	2.18913	0.0398045	Up	6.86097	3.00121	1.58379	1.94653	1.93786	1.78662	GeneID:102172747,Genbank:XM_018061713.1	lactate dehydrogenase D	GO:0004458,GO:0005739,GO:0005743,GO:0008720,GO:0050660,GO:0071949,GO:1903457	D-lactate dehydrogenase (cytochrome) activity|mitochondrion|mitochondrial inner membrane|D-lactate dehydrogenase activity|flavin adenine dinucleotide binding|FAD binding|lactate catabolic process	ko00620	Pyruvate metabolism
LDLR	11.7333	2.99074e-07	Up	264.2	351.262	55.6754	26.3083	26.9889	12.6947	GeneID:102186579,Genbank:XM_005682375.3	low density lipoprotein receptor	GO:0001540,GO:0002020,GO:0005041,GO:0005509,GO:0005764,GO:0005769,GO:0005770,GO:0005771,GO:0005794,GO:0005901,GO:0005905,GO:0007616,GO:0008203,GO:0009897,GO:0009986,GO:0010628,GO:0010629,GO:0010867,GO:0010899,GO:0010986,GO:0015914,GO:0016021,GO:0016323,GO:0030169,GO:0030229,GO:0030299,GO:0034362,GO:0034383,GO:0034384,GO:0036477,GO:0042159,GO:0042632,GO:0042802,GO:0043235,GO:0045177,GO:0045807,GO:…	amyloid-beta binding|protease binding|low-density lipoprotein particle receptor activity|calcium ion binding|lysosome|early endosome|late endosome|multivesicular body|Golgi apparatus|caveola|clathrin-coated pit|long-term memory|cholesterol metabolic process|external side of plasma membrane|cell surface|positive regulation of gene expression|negative regulation of gene expression|positive regulati…	ko04976,ko04144,ko04925,ko04913	Bile secretion|Endocytosis|Aldosterone synthesis and secretion|Ovarian steroidogenesis
LDLRAD2	0.218889	6.59996e-05	Down	0.206985	0.231561	0.209207	1.18454	0.66831	1.47294	GeneID:102188909,Genbank:XM_018055338.1	low density lipoprotein receptor class A domain containing 2	GO:0016021	integral component of membrane
LECT1	4.88609	0.000922697	Up	2.00093	3.73786	0.827417	0.485786	0.578605	0.511041	GeneID:102172637,Genbank:XM_018056814.1	leukocyte cell derived chemotaxin 1	GO:0005576,GO:0012505,GO:0016021,GO:0016525,GO:0030154,GO:0051216	extracellular region|endomembrane system|integral component of membrane|negative regulation of angiogenesis|cell differentiation|cartilage development
LETM2	0.466237	0.000139686	Down	1.29766	0.572347	0.949905	2.15612	2.15017	2.21323	GeneID:102189186,Genbank:XM_013975418.2	leucine zipper and EF-hand containing transmembrane protein 2	GO:0005743,GO:0016021,GO:0043022	mitochondrial inner membrane|integral component of membrane|ribosome binding
LGALS16	0.0315187	0.00193029	Down	0	0.0341252	0.0423926	0.353728	1.94106	0.438567	GeneID:100860791,Genbank:NM_001285650.1	lectin, galactoside-binding, soluble, 16
LGALS3	2.21769	1.39419e-06	Up	54.9269	62.5999	75.0438	30.9428	34.9942	30.8468	GeneID:102186125,Genbank:XM_018054119.1	galectin 3
LGALS3BP	2.69651	0.00688999	Up	67.1867	160.473	56.5576	47.509	35.6349	40.7256	GeneID:102177374,Genbank:XM_018063672.1	galectin 3 binding protein	GO:0005044,GO:0005615,GO:0007155,GO:0016020	scavenger receptor activity|extracellular space|cell adhesion|membrane
LGI2	0.351272	0.029824	Down	0.892759	0.215539	0.846457	0.875144	1.66471	3.36576	GeneID:102169747,Genbank:XM_018049343.1	leucine rich repeat LGI family member 2	GO:0005576	extracellular region
LGR5	0.201862	0.0120317	Down	0.102681	0.225327	0.216299	0.197165	2.30322	0.560643	GeneID:102172413,Genbank:XM_005679712.3	leucine rich repeat containing G protein-coupled receptor 5	GO:0001942,GO:0004888,GO:0005887,GO:0007189,GO:0007190,GO:0008528,GO:0009755,GO:0009994,GO:0016500,GO:0032588,GO:0042127,GO:0048839,GO:0090263,GO:2001013	hair follicle development|transmembrane signaling receptor activity|integral component of plasma membrane|adenylate cyclase-activating G protein-coupled receptor signaling pathway|activation of adenylate cyclase activity|G protein-coupled peptide receptor activity|hormone-mediated signaling pathway|oocyte differentiation|protein-hormone receptor activity|trans-Golgi network membrane|regulation of…
LHCGR	17.6591	4.70712e-07	Up	390.51	355.282	27.3132	11.2527	17.5289	21.0927	GeneID:100860843,Genbank:NM_001314279.1	luteinizing hormone/choriogonadotropin receptor	GO:0004964,GO:0005622,GO:0005886,GO:0005887,GO:0007189,GO:0007190,GO:0007200,GO:0008528,GO:0009755,GO:0022602,GO:0042700,GO:0045762,GO:0071373	luteinizing hormone receptor activity|intracellular|plasma membrane|integral component of plasma membrane|adenylate cyclase-activating G protein-coupled receptor signaling pathway|activation of adenylate cyclase activity|phospholipase C-activating G protein-coupled receptor signaling pathway|G protein-coupled peptide receptor activity|hormone-mediated signaling pathway|ovulation cycle process|lut…	ko04080,ko04020,ko04913,ko04917	Neuroactive ligand-receptor interaction|Calcium signaling pathway|Ovarian steroidogenesis|Prolactin signaling pathway
LHX2	0.0940177	0.0325549	Down	0	0.0124651	0.0309699	0.221499	0.230843	0.0533991	GeneID:102185664,Genbank:NM_001314295.1	LIM homeobox 2	GO:0000978,GO:0000981,GO:0001077,GO:0001843,GO:0001942,GO:0003682,GO:0005634,GO:0007411,GO:0007498,GO:0009953,GO:0021772,GO:0021978,GO:0021987,GO:0045199,GO:0045814,GO:0045893,GO:0046872,GO:0048675,GO:0050768,GO:0060041,GO:2000179,GO:2000678	RNA polymerase II proximal promoter sequence-specific DNA binding|DNA-binding transcription factor activity, RNA polymerase II-specific|proximal promoter DNA-binding transcription activator activity, RNA polymerase II-specific|neural tube closure|hair follicle development|chromatin binding|nucleus|axon guidance|mesoderm development|dorsal/ventral pattern formation|olfactory bulb development|telen…
LHX8	0.148794	0.00865685	Down	0.0157547	0.0680977	0.38068	1.40166	1.3602	0.602897	GeneID:102168878,Genbank:XM_018046570.1	LIM homeobox 8	GO:0000981,GO:0001674,GO:0007611,GO:0008585,GO:0021884,GO:0042475,GO:0043565,GO:0046872	DNA-binding transcription factor activity, RNA polymerase II-specific|female germ cell nucleus|learning or memory|female gonad development|forebrain neuron development|odontogenesis of dentin-containing tooth|sequence-specific DNA binding|metal ion binding
LIMK2	2.22348	0.0204471	Up	17.7571	32.8919	11.3016	11.1235	10.9963	10.3181	GeneID:102171364,Genbank:XM_018060949.1	LIM domain kinase 2	GO:0004674,GO:0005524,GO:0005634,GO:0005737,GO:0030036,GO:0046872	protein serine/threonine kinase activity|ATP binding|nucleus|cytoplasm|actin cytoskeleton organization|metal ion binding	ko04666,ko04360,ko04810	Fc gamma R-mediated phagocytosis|Axon guidance|Regulation of actin cytoskeleton
LINGO3	0.327152	0.0164366	Down	0.0837178	0.0434232	0.184306	0.257204	0.454736	0.304868	GeneID:102179279,Genbank:XM_018050770.1	leucine rich repeat and Ig domain containing 3	GO:0005615,GO:0016021,GO:0031012	extracellular space|integral component of membrane|extracellular matrix
LIPA	4.3943	0.00483962	Up	14.5537	125.53	46.916	17.1547	13.0998	21.2807	GeneID:102169934,Genbank:XM_018041263.1	lipase A, lysosomal acid type	GO:0004771,GO:0005764,GO:0016042	sterol esterase activity|lysosome|lipid catabolic process	ko04142,ko00100	Lysosome|Steroid biosynthesis
LIPE	2.12933	0.0299468	Up	5.34531	7.26007	2.66601	3.41435	2.72703	2.07879	GeneID:100860801,Genbank:XM_018062484.1	lipase E, hormone sensitive type	GO:0005634,GO:0005737,GO:0005739,GO:0005811,GO:0005829,GO:0005901,GO:0006361,GO:0006363,GO:0008203,GO:0016042,GO:0016298,GO:0019433,GO:0033878,GO:0042134	nucleus|cytoplasm|mitochondrion|lipid droplet|cytosol|caveola|transcription initiation from RNA polymerase I promoter|termination of RNA polymerase I transcription|cholesterol metabolic process|lipid catabolic process|lipase activity|triglyceride catabolic process|hormone-sensitive lipase activity|rRNA primary transcript binding	ko04910,ko04925,ko04024,ko04923,ko04152	Insulin signaling pathway|Aldosterone synthesis and secretion|cAMP signaling pathway|Regulation of lipolysis in adipocytes|AMPK signaling pathway
LIX1	29.7096	0.00208764	Up	0.00922981	4.69162	0.0743398	0.0531685	0.0686047	0.0854526	GeneID:102186958,Genbank:XM_005683455.3	limb and CNS expressed 1	GO:0005737,GO:0006914,GO:0097352	cytoplasm|autophagy|autophagosome maturation
LMNTD2	0.0554742	0.00262124	Down	0.0119524	0	0.00641789	0.0994527	0.0615056	0.184432	GeneID:102186095,Genbank:XM_018043026.1	lamin tail domain containing 2
LOC100860781	4.98316	0.0310334	Up	1.142	22.0482	3.06602	3.20804	1.26964	2.11461	GeneID:100860781,Genbank:NM_001285637.1	serum amyloid A3	GO:0006953,GO:0034364	acute-phase response|high-density lipoprotein particle
LOC100861164	0.338913	0.020218	Down	1.8564	0.595334	3.63351	4.98279	4.86201	9.24041	GeneID:100861164,Genbank:NM_001285756.1	interferon-tau 2a	GO:0005125,GO:0005126,GO:0005179,GO:0005615,GO:0007565,GO:0051607	cytokine activity|cytokine receptor binding|hormone activity|extracellular space|female pregnancy|defense response to virus	ko04060,ko04622,ko04630	Cytokine-cytokine receptor interaction|RIG-I-like receptor signaling pathway|Jak-STAT signaling pathway
LOC100861338	2.29255	0.0414821	Up	8.13587	28.7192	15.6894	8.34308	6.85267	11.7982	GeneID:100861338,Genbank:XM_005697733.3	apoptosis-associated speck-like protein containing a CARD	GO:0002277,GO:0002588,GO:0005634,GO:0005737,GO:0005739,GO:0005783,GO:0006915,GO:0006954,GO:0030838,GO:0031647,GO:0032090,GO:0032729,GO:0032755,GO:0042104,GO:0042803,GO:0043280,GO:0044351,GO:0045087,GO:0050718,GO:0050766,GO:0072559,GO:0097169,GO:2000406	myeloid dendritic cell activation involved in immune response|positive regulation of antigen processing and presentation of peptide antigen via MHC class II|nucleus|cytoplasm|mitochondrion|endoplasmic reticulum|apoptotic process|inflammatory response|positive regulation of actin filament polymerization|regulation of protein stability|Pyrin domain binding|positive regulation of interferon-gamma pr…	ko04621,ko04623	NOD-like receptor signaling pathway|Cytosolic DNA-sensing pathway
LOC102168428	13.7275	0.00349061	Up	1.66505	131.339	8.67674	7.05826	1.18612	4.91951	GeneID:102168428,Genbank:XM_018043001.1	serum amyloid A protein	GO:0005615,GO:0006953,GO:0034364,GO:0042056,GO:0060326	extracellular space|acute-phase response|high-density lipoprotein particle|chemoattractant activity|cell chemotaxis
LOC102168459	9.60887	0.00149345	Up	16.1024	0.753458	1.61459	0.669431	0.747506	0.537957	GeneID:102168459,Genbank:XM_005686772.3	lithostathine	GO:0004888,GO:0005615,GO:0008284,GO:0042834,GO:0043434,GO:0044278,GO:0061844,GO:0070492	transmembrane signaling receptor activity|extracellular space|positive regulation of cell proliferation|peptidoglycan binding|response to peptide hormone|cell wall disruption in other organism|antimicrobial humoral immune response mediated by antimicrobial peptide|oligosaccharide binding
LOC102168673	83.1213	0.0010707	Up	0.120001	3.82349	0.01841	0	0.0392071	0.0211621	GeneID:102168673,Genbank:XM_018054948.1	group IID secretory phospholipase A2			ko00564,ko00592,ko04972,ko00591,ko00565,ko00590,ko04014,ko04270,ko04975	Glycerophospholipid metabolism|alpha-Linolenic acid metabolism|Pancreatic secretion|Linoleic acid metabolism|Ether lipid metabolism|Arachidonic acid metabolism|Ras signaling pathway|Vascular smooth muscle contraction|Fat digestion and absorption
LOC102169125	0.0184867	0.00973095	Down	0	0	0	0.512216	0.114391	0.45278	GeneID:102169125,Genbank:XM_005692259.2	major allergen I polypeptide chain 2	GO:0005615	extracellular space
LOC102169183	5.02748	0.00760472	Up	8.03612	9.19201	1.50422	2.78774	1.04055	0.429116	GeneID:102169183,Genbank:XM_018052609.1	major allergen Equ c 1	GO:0005576,GO:0036094	extracellular region|small molecule binding
LOC102169846	18.1749	0.0445853	Up	0.157635	0.195891	0.0105804	0	0.0225325	0	GeneID:102169846,Genbank:XM_005681720.3	estrogen sulfotransferase	GO:0004304,GO:0005496,GO:0005737,GO:0008210,GO:0050294	estrone sulfotransferase activity|steroid binding|cytoplasm|estrogen metabolic process|steroid sulfotransferase activity	ko00140	Steroid hormone biosynthesis
LOC102169889	2.20476	0.0352481	Up	3.73914	6.1733	2.72873	1.85757	1.38396	3.40421	GeneID:102169889,Genbank:XM_018059444.1	tripartite motif-containing protein 5	GO:0000932,GO:0002218,GO:0004842,GO:0005634,GO:0006914,GO:0008270,GO:0008329,GO:0031664,GO:0043123,GO:0043410,GO:0045087,GO:0051092,GO:0051607,GO:0070534	P-body|activation of innate immune response|ubiquitin-protein transferase activity|nucleus|autophagy|zinc ion binding|signaling pattern recognition receptor activity|regulation of lipopolysaccharide-mediated signaling pathway|positive regulation of I-kappaB kinase/NF-kappaB signaling|positive regulation of MAPK cascade|innate immune response|positive regulation of NF-kappaB transcription factor a…
LOC102170007	0.218659	0.0137289	Down	0.0747368	0.0461487	0.240782	0.396354	0.366273	1.01484	GeneID:102170007,Genbank:XM_018038661.1	kinesin-like protein KIF6	GO:0001673,GO:0003777,GO:0005524,GO:0005737,GO:0005871,GO:0005874,GO:0007018,GO:0008017,GO:0016887	male germ cell nucleus|microtubule motor activity|ATP binding|cytoplasm|kinesin complex|microtubule|microtubule-based movement|microtubule binding|ATPase activity
LOC102170043	11.7033	0.0163647	Up	2.04219	20.3117	2.12387	0.715477	1.86825	0	GeneID:102170043,Genbank:XM_005701609.3	apolipoprotein R	GO:0003723,GO:0005576,GO:0005615,GO:0005886,GO:0006958,GO:0030449,GO:0044216,GO:0045087,GO:0045732,GO:0045959,GO:0072562,GO:1903027	RNA binding|extracellular region|extracellular space|plasma membrane|complement activation, classical pathway|regulation of complement activation|other organism cell|innate immune response|positive regulation of protein catabolic process|negative regulation of complement activation, classical pathway|blood microparticle|regulation of opsonization
LOC102170165	0.484153	0.0259244	Down	0.289136	0.228216	0.310506	0.675884	0.38095	0.830232	GeneID:102170165,Genbank:XM_005689800.3	tripartite motif-containing protein 5	GO:0000932,GO:0002218,GO:0004842,GO:0005634,GO:0006914,GO:0008270,GO:0008329,GO:0031664,GO:0043123,GO:0043410,GO:0045087,GO:0051092,GO:0051607,GO:0070534	P-body|activation of innate immune response|ubiquitin-protein transferase activity|nucleus|autophagy|zinc ion binding|signaling pattern recognition receptor activity|regulation of lipopolysaccharide-mediated signaling pathway|positive regulation of I-kappaB kinase/NF-kappaB signaling|positive regulation of MAPK cascade|innate immune response|positive regulation of NF-kappaB transcription factor a…
LOC102170234	0.0901035	0.0425701	Down	0	0.0163128	0.0202648	0.12078	0.0863144	0.256236	GeneID:102170234,Genbank:XM_013966213.1	olfactory receptor 13D1			ko04740	Olfactory transduction
LOC102170310	12.1137	3.57341e-05	Up	586.005	65.7737	44.4216	20.0785	11.974	27.4922	GeneID:102170310,Genbank:XM_005701406.2	C-C motif chemokine 15			ko04060,ko04062	Cytokine-cytokine receptor interaction|Chemokine signaling pathway
LOC102170772	10.2291	0.00547227	Up	4.07737	325.094	32.9864	17.7463	6.31243	20.9333	GeneID:102170772,Genbank:XM_005701408.3	regakine-1	GO:0002548,GO:0005615,GO:0006954,GO:0007186,GO:0008009,GO:0008201,GO:0030593,GO:0043547,GO:0048020,GO:0048247,GO:0050729,GO:0070098,GO:0070374,GO:0071346,GO:0071347,GO:0071356	monocyte chemotaxis|extracellular space|inflammatory response|G protein-coupled receptor signaling pathway|chemokine activity|heparin binding|neutrophil chemotaxis|positive regulation of GTPase activity|CCR chemokine receptor binding|lymphocyte chemotaxis|positive regulation of inflammatory response|chemokine-mediated signaling pathway|positive regulation of ERK1 and ERK2 cascade|cellular respons…
LOC102170866	0.408927	0.0217725	Down	0.903108	2.58047	1.17404	3.65079	4.59837	5.13998	GeneID:102170866,Genbank:XM_005701507.3	GTPase IMAP family member 4	GO:0005525,GO:0005829	GTP binding|cytosol
LOC102171004	7.06417	0.0432874	Up	1.12525	0.0897926	0.278866	0.177286	0.0197963	0.0213702	GeneID:102171004,Genbank:XM_005692997.2	vomeronasal type-1 receptor 4
LOC102171051	0.0811063	0.000267764	Down	0.0358207	0.0154831	0.0769363	0.366837	0.798759	0.508514	GeneID:102171051,Genbank:XM_018051429.1	putative protein TPRXL
LOC102171358	0.011236	0.000334791	Down	0	0	0.0244594	1.80767	0.312541	0.224926	GeneID:102171358,Genbank:XM_005690338.2	oocyte-secreted protein 1	GO:0005576	extracellular region
LOC102171702	0.400803	0.000311722	Down	1.42285	0.865071	1.32652	3.32258	2.36015	4.16912	GeneID:102171702,Genbank:XM_013977070.2	uncharacterized LOC102171702	GO:0001835	blastocyst hatching
LOC102171968	0.265611	0.0323463	Down	0.296123	0.0543012	0.0674565	0.781117	0.246273	0.6314	GeneID:102171968,Genbank:XM_018056883.1	sodium- and chloride-dependent glycine transporter 1-like	GO:0005283,GO:0005328,GO:0005886,GO:0005887,GO:0015187,GO:0061537,GO:0098793	amino acid:sodium symporter activity|neurotransmitter:sodium symporter activity|plasma membrane|integral component of plasma membrane|glycine transmembrane transporter activity|glycine secretion, neurotransmission|presynapse
LOC102172044	0.160452	0.0450467	Down	0.0341861	0.0147765	0.0183564	0.109405	0.136825	0.211004	GeneID:102172044,Genbank:XM_018049907.1	rho GTPase-activating protein 20-like
LOC102172077	3.23591	0.0371221	Up	0.452055	2.69772	1.17452	0.423123	0.277924	0.90606	GeneID:102172077,Genbank:XM_005688327.3	signal-regulatory protein beta-2	GO:0005886,GO:0016021	plasma membrane|integral component of membrane
LOC102172205	16.0115	6.94657e-07	Up	136.163	241.347	19.5072	8.08949	13.5849	7.53687	GeneID:102172205,Genbank:XM_005675551.3	serotransferrin	GO:0005615,GO:0005623,GO:0006879,GO:0008199,GO:0015091	extracellular space|cell|cellular iron ion homeostasis|ferric iron binding|ferric iron transmembrane transporter activity	ko04978,ko04066	Mineral absorption|HIF-1 signaling pathway
LOC102172435	0.230396	0.0409784	Down	0.241176	0.0189537	0.117728	0.813933	0.37608	0.514241	GeneID:102172435,Genbank:XM_005683026.3	ferritin light chain	GO:0005506,GO:0005737,GO:0006826,GO:0006880,GO:0008043,GO:0008198,GO:0008199,GO:0042802,GO:0044754,GO:0055114	iron ion binding|cytoplasm|iron ion transport|intracellular sequestering of iron ion|intracellular ferritin complex|ferrous iron binding|ferric iron binding|identical protein binding|autolysosome|oxidation-reduction process	ko04978	Mineral absorption
LOC102172488	0.148568	0.00121184	Down	0.0483511	0.0417984	0.0778871	0.177948	0.241898	0.828154	GeneID:102172488,Genbank:XM_005675553.3	inhibitor of carbonic anhydrase	GO:0004857,GO:0005615	enzyme inhibitor activity|extracellular space	ko04978,ko04066	Mineral absorption|HIF-1 signaling pathway
LOC102172500	0.0199414	0.0147652	Down	0	0	0.0130484	0.0155538	0.0277886	0.674952	GeneID:102172500,Genbank:XM_013975087.2	alpha-1,3-mannosyl-glycoprotein 4-beta-N-acetylglucosaminyltransferase C-like	GO:0000139,GO:0006486,GO:0008454,GO:0016021,GO:0046872	Golgi membrane|protein glycosylation|alpha-1,3-mannosylglycoprotein 4-beta-N-acetylglucosaminyltransferase activity|integral component of membrane|metal ion binding
LOC102172502	0.0319879	0.014424	Down	0	0	0.0398884	0.451701	0.0212372	0.825321	GeneID:102172502,Genbank:XM_005696792.2	olfactory receptor 10C1-like			ko04740	Olfactory transduction
LOC102172768	5.28657	0.0101259	Up	0.804329	5.56258	0.94604	0.849856	0.452587	0.394007	GeneID:102172768,Genbank:XM_013973453.2	atypical chemokine receptor 2	GO:0004950,GO:0005044,GO:0005654,GO:0005769,GO:0005829,GO:0005884,GO:0005886,GO:0005887,GO:0006935,GO:0006954,GO:0006955,GO:0007186,GO:0007204,GO:0007275,GO:0009897,GO:0016493,GO:0019722,GO:0019956,GO:0019957,GO:0031965,GO:0043231,GO:0055037,GO:0060326	chemokine receptor activity|scavenger receptor activity|nucleoplasm|early endosome|cytosol|actin filament|plasma membrane|integral component of plasma membrane|chemotaxis|inflammatory response|immune response|G protein-coupled receptor signaling pathway|positive regulation of cytosolic calcium ion concentration|multicellular organism development|external side of plasma membrane|C-C chemokine rece…
LOC102172792	12.0798	0.0182401	Up	0.012657	5.72249	3.09908	0.0324048	0.217105	0.640598	GeneID:102172792,Genbank:XM_005699741.3	pepsin A	GO:0004190,GO:0005576,GO:0006508,GO:0007586,GO:0030163	aspartic-type endopeptidase activity|extracellular region|proteolysis|digestion|protein catabolic process	ko04974	Protein digestion and absorption
LOC102173131	38.8389	5.54711e-08	Up	997.811	5303.72	212.442	82.3451	69.2333	55.9818	GeneID:102173131,Genbank:XM_018065821.1	cholesterol side-chain cleavage enzyme, mitochondrial-like	GO:0005506,GO:0005743,GO:0006700,GO:0008203,GO:0008386,GO:0020037	iron ion binding|mitochondrial inner membrane|C21-steroid hormone biosynthetic process|cholesterol metabolic process|cholesterol monooxygenase (side-chain-cleaving) activity|heme binding	ko04925,ko00140,ko04913	Aldosterone synthesis and secretion|Steroid hormone biosynthesis|Ovarian steroidogenesis
LOC102173348	0.258435	0.0283891	Down	0.52181	0.0451092	0.773319	2.11081	0.99053	2.30604	GeneID:102173348,Genbank:XM_005696794.3	putative olfactory receptor 2W6			ko04740	Olfactory transduction
LOC102173362	0.222609	0.0046246	Down	0.0404655	0.0204058	0.0579417	0.146768	0.320058	0.104067	GeneID:102173362,Genbank:XM_018041768.1	low-density lipoprotein receptor-related protein 1B-like	GO:0001843,GO:0003139,GO:0003148,GO:0003223,GO:0005509,GO:0005615,GO:0005737,GO:0005768,GO:0005903,GO:0005905,GO:0006766,GO:0006897,GO:0006898,GO:0007568,GO:0007605,GO:0008144,GO:0008584,GO:0009897,GO:0009986,GO:0010165,GO:0010951,GO:0016020,GO:0016021,GO:0016197,GO:0016324,GO:0017124,GO:0020028,GO:0030001,GO:0030165,GO:0030424,GO:0030425,GO:0030492,GO:0030514,GO:0031100,GO:0031526,GO:0031904,GO:…	neural tube closure|secondary heart field specification|outflow tract septum morphogenesis|ventricular compact myocardium morphogenesis|calcium ion binding|extracellular space|cytoplasm|endosome|brush border|clathrin-coated pit|vitamin metabolic process|endocytosis|receptor-mediated endocytosis|aging|sensory perception of sound|drug binding|male gonad development|external side of plasma membrane|…
LOC102173645	2.47034	0.0129712	Up	882.617	233.361	234.842	201.498	210.213	167.632	GeneID:102173645,Genbank:XM_018048860.1	NADH-cytochrome b5 reductase 3	GO:0004128,GO:0005741,GO:0005789,GO:0006695,GO:0071949	cytochrome-b5 reductase activity, acting on NAD(P)H|mitochondrial outer membrane|endoplasmic reticulum membrane|cholesterol biosynthetic process|FAD binding	ko00520	Amino sugar and nucleotide sugar metabolism
LOC102173689	0.339824	0.0428713	Down	0.437957	0.132511	0.540875	1.20536	0.575939	1.70299	GeneID:102173689,Genbank:XM_005675064.3	peptidyl-prolyl cis-trans isomerase-like 3	GO:0000398,GO:0000413,GO:0003755,GO:0006457,GO:0071013	mRNA splicing, via spliceosome|protein peptidyl-prolyl isomerization|peptidyl-prolyl cis-trans isomerase activity|protein folding|catalytic step 2 spliceosome
LOC102173702	17.6379	0.000362911	Up	4.37706	80.3613	2.86577	1.66636	3.34927	1.26544	GeneID:102173702,Genbank:XM_005696422.3	glutathione S-transferase A2	GO:0004364,GO:0005737,GO:0006749	glutathione transferase activity|cytoplasm|glutathione metabolic process	ko00982,ko00480,ko00980	Drug metabolism - cytochrome P450|Glutathione metabolism|Metabolism of xenobiotics by cytochrome P450
LOC102173738	12.9416	0.00400035	Up	0.124864	9.1481	0.614592	0.279721	0.321269	0.3725	GeneID:102173738,Genbank:XM_018049289.1	alcohol dehydrogenase 4			ko00982,ko00980,ko00071,ko00350,ko00830,ko00010	Drug metabolism - cytochrome P450|Metabolism of xenobiotics by cytochrome P450|Fatty acid degradation|Tyrosine metabolism|Retinol metabolism|Glycolysis / Gluconeogenesis
LOC102173758	16.6162	0.0227201	Up	4.73622	0.192928	0	0.095229	0.113424	0.0918315	GeneID:102173758,Genbank:XM_018056888.1	cystatin-9-like	GO:0004869,GO:0005576	cysteine-type endopeptidase inhibitor activity|extracellular region
LOC102173852	5.1146	0.00432661	Up	20.2607	156.789	36.8067	16.6859	9.29032	25.3557	GeneID:102173852,Genbank:XM_005685390.3	brain ribonuclease	GO:0003676,GO:0004519,GO:0005576	nucleic acid binding|endonuclease activity|extracellular region
LOC102173859	0.0789518	0.000535192	Down	0.0162005	0	0.0347957	0.207385	0.1621	0.299979	GeneID:102173859,Genbank:XM_018056299.1	multidrug resistance-associated protein 4-like			ko04976,ko04024,ko02010	Bile secretion|cAMP signaling pathway|ABC transporters
LOC102173901	0.18422	0.0310353	Down	0.495374	0.011574	1.19338	4.16473	1.45446	3.98309	GeneID:102173901,Genbank:XM_018038642.1	poly(U)-specific endoribonuclease-like	GO:0003723,GO:0004521,GO:0005044,GO:0005576,GO:0005737,GO:0006955,GO:0007565,GO:0008236,GO:0030247,GO:0046872	RNA binding|endoribonuclease activity|scavenger receptor activity|extracellular region|cytoplasm|immune response|female pregnancy|serine-type peptidase activity|polysaccharide binding|metal ion binding
LOC102173909	0.352271	0.000177763	Down	0.0745484	0.0945198	0.0960699	0.305378	0.244379	0.294483	GeneID:102173909,Genbank:XM_018039861.1	uncharacterized LOC102173909
LOC102173987	6.35059	0.00297676	Up	3.03857	33.0665	6.44404	2.53322	1.79575	3.97159	GeneID:102173987,Genbank:XM_018046019.1	high affinity immunoglobulin gamma Fc receptor I			ko04145,ko04380,ko04640,ko04666	Phagosome|Osteoclast differentiation|Hematopoietic cell lineage|Fc gamma R-mediated phagocytosis
LOC102174020	12.4636	8.51491e-11	Up	2.56888	1.46163	5.95093	0.216438	0.274425	0.370304	GeneID:102174020,Genbank:XM_018066599.1	myeloid-associated differentiation marker-like	GO:0001726,GO:0001933,GO:0005886,GO:0005911,GO:0010629,GO:0016021,GO:0030335,GO:0030837,GO:0030864,GO:0031579,GO:0034115,GO:0045121,GO:0061028,GO:0072659,GO:0090038,GO:1900026	ruffle|negative regulation of protein phosphorylation|plasma membrane|cell-cell junction|negative regulation of gene expression|integral component of membrane|positive regulation of cell migration|negative regulation of actin filament polymerization|cortical actin cytoskeleton|membrane raft organization|negative regulation of heterotypic cell-cell adhesion|membrane raft|establishment of endotheli…
LOC102174044	30.3134	0.000157453	Up	1.11466	81.1643	4.23568	2.08545	1.01318	0.529224	GeneID:102174044,Genbank:XM_005688590.3	antileukoproteinase	GO:0004867,GO:0005615,GO:0006955,GO:0019731,GO:0032496,GO:0045087	serine-type endopeptidase inhibitor activity|extracellular space|immune response|antibacterial humoral response|response to lipopolysaccharide|innate immune response
LOC102174170	2.37176	0.000165635	Up	622.579	278.907	536.892	229.634	260.33	161.438	GeneID:102174170,Genbank:XM_018038498.1	glutathione S-transferase A1	GO:0004364,GO:0005737,GO:0006749	glutathione transferase activity|cytoplasm|glutathione metabolic process	ko00982,ko00480,ko00980	Drug metabolism - cytochrome P450|Glutathione metabolism|Metabolism of xenobiotics by cytochrome P450
LOC102174177	0.261205	0.0214681	Down	0.377146	0.133377	0.828451	1.20698	0.921366	3.34361	GeneID:102174177,Genbank:XM_005696796.3	putative olfactory receptor 2W6			ko04740	Olfactory transduction
LOC102174188	0.341479	0.0374126	Down	0.697136	0.0986167	0.721437	1.05467	1.60889	1.98715	GeneID:102174188,Genbank:XM_005699260.3	conglutinin	GO:0001530,GO:0005537,GO:0005581,GO:0005615,GO:0005771,GO:0005791,GO:0043129,GO:0048029,GO:0050766	lipopolysaccharide binding|mannose binding|collagen trimer|extracellular space|multivesicular body|rough endoplasmic reticulum|surfactant homeostasis|monosaccharide binding|positive regulation of phagocytosis	ko04145	Phagosome
LOC102174264	0.0750531	4.67466e-11	Down	0.624026	1.20119	0.419959	16.754	7.95418	10.1375	GeneID:102174264,Genbank:XM_018045713.1	guanylate-binding protein 5	GO:0000139,GO:0003924,GO:0005525,GO:0005737,GO:0005794,GO:0006954,GO:0009617,GO:0016020,GO:0031410,GO:0034067,GO:0042802,GO:0042803,GO:0045089,GO:0048471,GO:0050702,GO:0051289,GO:0071346,GO:0072616,GO:1900017,GO:1900227	Golgi membrane|GTPase activity|GTP binding|cytoplasm|Golgi apparatus|inflammatory response|response to bacterium|membrane|cytoplasmic vesicle|protein localization to Golgi apparatus|identical protein binding|protein homodimerization activity|positive regulation of innate immune response|perinuclear region of cytoplasm|interleukin-1 beta secretion|protein homotetramerization|cellular response to i…
LOC102174444	0.154325	0.00521139	Down	3.26591	0.219049	2.23741	25.4448	9.96983	2.64138	GeneID:102174444,Genbank:XM_005696425.3	glutathione S-transferase A2	GO:0004364,GO:0005737,GO:0006749	glutathione transferase activity|cytoplasm|glutathione metabolic process	ko00982,ko00480,ko00980	Drug metabolism - cytochrome P450|Glutathione metabolism|Metabolism of xenobiotics by cytochrome P450
LOC102174745	0.400838	0.0354453	Down	0.5479	0.647317	0.784527	1.14558	1.14866	3.24649	GeneID:102174745,Genbank:XM_018053766.1	fibrous sheath-interacting protein 1
LOC102174824	0.420928	0.00460622	Down	0.77294	1.45304	0.935473	2.27731	3.33209	3.02148	GeneID:102174824,Genbank:XM_013976736.2	zinc finger protein 331-like	GO:0000981,GO:0003676,GO:0005622	DNA-binding transcription factor activity, RNA polymerase II-specific|nucleic acid binding|intracellular
LOC102174835	3.46251	0.0111969	Up	1.63106	6.53582	3.84324	1.94056	0.614408	1.52786	GeneID:102174835,Genbank:XM_018063487.1	leukocyte immunoglobulin-like receptor subfamily A member 5	GO:0002250,GO:0003823,GO:0005886,GO:0007165,GO:0016021,GO:0038023,GO:0045591,GO:0045671,GO:0050860,GO:0070062,GO:1900181,GO:1902894	adaptive immune response|antigen binding|plasma membrane|signal transduction|integral component of membrane|signaling receptor activity|positive regulation of regulatory T cell differentiation|negative regulation of osteoclast differentiation|negative regulation of T cell receptor signaling pathway|extracellular exosome|negative regulation of protein localization to nucleus|negative regulation of…	ko04380	Osteoclast differentiation
LOC102174969	6.93728	0.0218358	Up	0.686753	16.0654	0.893953	0.559442	0.809121	1.87534	GeneID:102174969,Genbank:XM_005693214.3	C-C motif chemokine 8	GO:0001525,GO:0002548,GO:0004672,GO:0005615,GO:0005623,GO:0006816,GO:0006874,GO:0006887,GO:0006954,GO:0007186,GO:0007267,GO:0008009,GO:0008201,GO:0016004,GO:0030593,GO:0031727,GO:0043547,GO:0048020,GO:0048245,GO:0048247,GO:0070098,GO:0070374,GO:0071346,GO:0071347,GO:0071356	angiogenesis|monocyte chemotaxis|protein kinase activity|extracellular space|cell|calcium ion transport|cellular calcium ion homeostasis|exocytosis|inflammatory response|G protein-coupled receptor signaling pathway|cell-cell signaling|chemokine activity|heparin binding|phospholipase activator activity|neutrophil chemotaxis|CCR2 chemokine receptor binding|positive regulation of GTPase activity|CCR…	ko04060,ko04062	Cytokine-cytokine receptor interaction|Chemokine signaling pathway
LOC102175082	0.089723	0.0408259	Down	0	0.0230604	0.114588	0.0170739	1.02189	0.62566	GeneID:102175082,Genbank:XM_005697803.3	uroplakin-3b-like protein	GO:0016021	integral component of membrane
LOC102175160	0.260833	0.00831424	Down	0.163867	0.713961	1.1685	3.56606	3.53037	1.73965	GeneID:102175160,Genbank:XM_018064008.1	transcription factor CP2-like protein 1	GO:0000122,GO:0000902,GO:0000977,GO:0001227,GO:0001650,GO:0002070,GO:0003700,GO:0005634,GO:0005667,GO:0005737,GO:0005739,GO:0006357,GO:0007028,GO:0007431,GO:0008340,GO:0016020,GO:0043565,GO:0045927	negative regulation of transcription by RNA polymerase II|cell morphogenesis|RNA polymerase II regulatory region sequence-specific DNA binding|DNA-binding transcription repressor activity, RNA polymerase II-specific|fibrillar center|epithelial cell maturation|DNA-binding transcription factor activity|nucleus|transcription factor complex|cytoplasm|mitochondrion|regulation of transcription by RNA p…
LOC102175171	2.60974	0.0294488	Up	467.642	89.1276	84.2443	82.6079	84.8956	90.2179	GeneID:102175171,Genbank:XM_005696428.3	glutathione S-transferase A4	GO:0004364,GO:0005737,GO:0006749,GO:0006805,GO:0042803	glutathione transferase activity|cytoplasm|glutathione metabolic process|xenobiotic metabolic process|protein homodimerization activity	ko00982,ko00480,ko00980	Drug metabolism - cytochrome P450|Glutathione metabolism|Metabolism of xenobiotics by cytochrome P450
LOC102175184	2.37203	0.00178629	Up	0.725783	0.624188	0.56649	0.397496	0.290912	0.207821	GeneID:102175184,Genbank:XM_005679597.3	solute carrier family 23 member 1	GO:0005215,GO:0005737,GO:0005886,GO:0005887,GO:0006979,GO:0008520,GO:0009925,GO:0015229,GO:0015882,GO:0016323,GO:0016324,GO:0019852,GO:0043292,GO:0070890,GO:0070904	transporter activity|cytoplasm|plasma membrane|integral component of plasma membrane|response to oxidative stress|L-ascorbate:sodium symporter activity|basal plasma membrane|L-ascorbic acid transmembrane transporter activity|L-ascorbic acid transmembrane transport|basolateral plasma membrane|apical plasma membrane|L-ascorbic acid metabolic process|contractile fiber|sodium-dependent L-ascorbate tr…
LOC102175218	0.457066	0.0025169	Down	2.87403	1.04437	2.78896	4.86113	4.86162	5.96055	GeneID:102175218,Genbank:XM_013968507.2	ankyrin repeat domain-containing protein 26	GO:0005813,GO:0045599	centrosome|negative regulation of fat cell differentiation
LOC102175348	2.17935	0.0087905	Up	80.7841	69.9612	33.5154	33.1802	37.3452	24.0588	GeneID:102175348,Genbank:XM_018039561.1	myosin regulatory light chain 12B	GO:0005509,GO:0016459,GO:0099738	calcium ion binding|myosin complex|cell cortex region	ko04670,ko04611,ko04510,ko04810,ko04530	Leukocyte transendothelial migration|Platelet activation|Focal adhesion|Regulation of actin cytoskeleton|Tight junction
LOC102175393	24.0549	0.0328141	Up	0.338574	0.178866	0.0201999	0	0	0.0232195	GeneID:102175393,Genbank:XM_013965443.2	olfactory receptor 2T11			ko04740	Olfactory transduction
LOC102175466	26.6133	0.01681	Up	1.57508	0.0151291	0.056383	0	0.0400255	0.0216038	GeneID:102175466,Genbank:XM_005699265.3	mannose-binding protein A	GO:0001867,GO:0005509,GO:0005537,GO:0005581,GO:0005615,GO:0006958,GO:0044130,GO:0050766,GO:0050830,GO:0051873,GO:0070207,GO:0070492,GO:0120153	complement activation, lectin pathway|calcium ion binding|mannose binding|collagen trimer|extracellular space|complement activation, classical pathway|negative regulation of growth of symbiont in host|positive regulation of phagocytosis|defense response to Gram-positive bacterium|killing by host of symbiont cells|protein homotrimerization|oligosaccharide binding|calcium-dependent carbohydrate bin…	ko04610,ko04145	Complement and coagulation cascades|Phagosome
LOC102175610	2.08392	0.00454009	Up	75.1099	78.6541	41.0334	32.1038	38.7207	34.711	GeneID:102175610,Genbank:XM_018063400.1	cytochrome c oxidase subunit 7A1, mitochondrial	GO:0002082,GO:0004129,GO:0005739,GO:0005746,GO:0016021,GO:0045277,GO:0097249,GO:0097250	regulation of oxidative phosphorylation|cytochrome-c oxidase activity|mitochondrion|mitochondrial respiratory chain|integral component of membrane|respiratory chain complex IV|mitochondrial respiratory chain supercomplex|mitochondrial respiratory chain supercomplex assembly	ko00190,ko04260	Oxidative phosphorylation|Cardiac muscle contraction
LOC102175964	4.41802	0.0439616	Up	0.260249	3.27345	2.24985	0.233204	0.223202	1.10836	GeneID:102175964,Genbank:XM_018053757.1	feline leukemia virus subgroup C receptor-related protein 2	GO:0005886,GO:0015232,GO:0016021,GO:0020037,GO:0097037	plasma membrane|heme transporter activity|integral component of membrane|heme binding|heme export
LOC102176354	0.459054	0.011982	Down	0.564763	0.679268	0.896571	1.16302	1.88131	2.15213	GeneID:102176354,Genbank:XM_005692202.3	haptoglobin	GO:0002376,GO:0005615,GO:0006953,GO:0016209,GO:0030492,GO:0042742	immune system process|extracellular space|acute-phase response|antioxidant activity|hemoglobin binding|defense response to bacterium
LOC102176361	0.308742	0.000520629	Down	1.05655	0.51816	0.665512	2.9001	3.49682	1.44221	GeneID:102176361,Genbank:XM_005694376.3	testis-expressed protein 19.1-like	GO:0001890,GO:0005634,GO:0005737,GO:0007140,GO:0007283,GO:0008584,GO:0010529,GO:0030154,GO:0034584	placenta development|nucleus|cytoplasm|male meiotic nuclear division|spermatogenesis|male gonad development|negative regulation of transposition|cell differentiation|piRNA binding
LOC102176379	0.0236959	0.0040726	Down	0.0103503	0	0	0.264991	0.20121	0.0383306	GeneID:102176379,Genbank:XM_018039341.1	wee1-like protein kinase 2	GO:0000287,GO:0004672,GO:0004713,GO:0004715,GO:0005524,GO:0005634,GO:0007093,GO:0007143,GO:0060283,GO:0060631,GO:1904145	magnesium ion binding|protein kinase activity|protein tyrosine kinase activity|non-membrane spanning protein tyrosine kinase activity|ATP binding|nucleus|mitotic cell cycle checkpoint|female meiotic nuclear division|negative regulation of oocyte development|regulation of meiosis I|negative regulation of meiotic cell cycle process involved in oocyte maturation	ko04110	Cell cycle
LOC102176425	0.327915	0.0337349	Down	0.813523	0.0862502	0.83244	1.37052	1.34277	2.80432	GeneID:102176425,Genbank:XM_005685936.3	leucine-rich repeat-containing protein 9
LOC102176457	0.113436	0.0211917	Down	0.0432576	0	0.0464548	0.359936	0.383365	0.0667489	GeneID:102176457,Genbank:XM_005693813.3	keratin, type I microfibrillar, 47.6 kDa-like	GO:0005198,GO:0005882	structural molecule activity|intermediate filament
LOC102176672	5.41931	0.00794626	Up	10.2026	117.166	13.5667	9.39372	11.547	11.5141	GeneID:102176672,Genbank:XM_018043373.1	HRAS-like suppressor 3	GO:0004623,GO:0005777,GO:0005778,GO:0005783,GO:0005829,GO:0006641,GO:0006644,GO:0007031,GO:0008654,GO:0008970,GO:0009617,GO:0016021,GO:0016042,GO:0016746,GO:0036149,GO:0036150,GO:0036151,GO:0036152,GO:0045786,GO:0046485,GO:0048471,GO:0052739,GO:0052740,GO:0102567,GO:0102568,GO:1904177	phospholipase A2 activity|peroxisome|peroxisomal membrane|endoplasmic reticulum|cytosol|triglyceride metabolic process|phospholipid metabolic process|peroxisome organization|phospholipid biosynthetic process|phospholipase A1 activity|response to bacterium|integral component of membrane|lipid catabolic process|transferase activity, transferring acyl groups|phosphatidylinositol acyl-chain remodelin…	ko00564,ko04923,ko00592,ko00591,ko00565,ko00590,ko04014	Glycerophospholipid metabolism|Regulation of lipolysis in adipocytes|alpha-Linolenic acid metabolism|Linoleic acid metabolism|Ether lipid metabolism|Arachidonic acid metabolism|Ras signaling pathway
LOC102176691	2.01856	0.000901821	Up	7.47029	8.43744	9.89028	4.99766	5.56622	3.66086	GeneID:102176691,Genbank:XM_005685401.3	purine nucleoside phosphorylase-like	GO:0004731,GO:0005737,GO:0005856,GO:0009116	purine-nucleoside phosphorylase activity|cytoplasm|cytoskeleton|nucleoside metabolic process	ko00230,ko00240,ko00760	Purine metabolism|Pyrimidine metabolism|Nicotinate and nicotinamide metabolism
LOC102176872	9.65784	0.040099	Up	0.0106509	0.78263	0.11438	0.0681716	0.0365387	0.0131479	GeneID:102176872,Genbank:XM_018049290.1	alcohol dehydrogenase 4			ko00982,ko00980,ko00071,ko00350,ko00830,ko00010	Drug metabolism - cytochrome P450|Metabolism of xenobiotics by cytochrome P450|Fatty acid degradation|Tyrosine metabolism|Retinol metabolism|Glycolysis / Gluconeogenesis
LOC102177400	5.78569	0.000152178	Up	87.7792	117.878	19.4711	17.3513	17.5662	10.0178	GeneID:102177400,Genbank:XM_018047439.1	lanosterol 14-alpha demethylase	GO:0005506,GO:0005783,GO:0005789,GO:0005886,GO:0006694,GO:0008398,GO:0016021,GO:0016125,GO:0016126,GO:0020037,GO:0031090,GO:0033488,GO:0055114	iron ion binding|endoplasmic reticulum|endoplasmic reticulum membrane|plasma membrane|steroid biosynthetic process|sterol 14-demethylase activity|integral component of membrane|sterol metabolic process|sterol biosynthetic process|heme binding|organelle membrane|cholesterol biosynthetic process via 24,25-dihydrolanosterol|oxidation-reduction process	ko00100	Steroid biosynthesis
LOC102178129	4.21775	0.0243613	Up	5.21655	0.390252	2.31625	0.727707	0.248553	0.970059	GeneID:102178129,Genbank:XM_018040765.1	tryptase-2	GO:0004252,GO:0005576	serine-type endopeptidase activity|extracellular region
LOC102178151	0.0610113	4.01578e-06	Down	0.0522739	0.00903791	0.0785924	1.2848	0.597768	0.516234	GeneID:102178151,Genbank:XM_018049115.1	developmental pluripotency-associated protein 3	GO:0005634,GO:0005737,GO:0006325,GO:0035064,GO:0044726,GO:1901536,GO:2000653	nucleus|cytoplasm|chromatin organization|methylated histone binding|protection of DNA demethylation of female pronucleus|negative regulation of DNA demethylation|regulation of genetic imprinting
LOC102178257	0.177762	0.00143678	Down	0.462376	0.292098	1.41326	6.26042	5.20607	1.53671	GeneID:102178257,Genbank:XM_005682056.3	histone H3.1	GO:0000228,GO:0000786,GO:0000788,GO:0005634,GO:0005654,GO:0006334,GO:0006335,GO:0031492,GO:0032991,GO:0046982,GO:0051290,GO:0060968	nuclear chromosome|nucleosome|nuclear nucleosome|nucleus|nucleoplasm|nucleosome assembly|DNA replication-dependent nucleosome assembly|nucleosomal DNA binding|protein-containing complex|protein heterodimerization activity|protein heterotetramerization|regulation of gene silencing
LOC102178303	2.63326	0.0106779	Up	1.42497	2.73925	1.81218	0.816055	0.664662	1.13412	GeneID:102178303,Genbank:XM_018065350.1	intercellular adhesion molecule 2			ko04514,ko04650	Cell adhesion molecules (CAMs)|Natural killer cell mediated cytotoxicity
LOC102178941	0.279123	0.0099669	Down	0.281372	0.0926627	0.345335	0.531707	0.796733	1.42243	GeneID:102178941,Genbank:XM_005693652.2	ankyrin repeat domain-containing protein 40-like
LOC102179159	0.41524	0.00412335	Down	0.896902	0.473825	0.57078	2.14744	1.36751	1.57875	GeneID:102179159,Genbank:XM_018047431.1	EF-hand calcium-binding domain-containing protein 1-like	GO:0005509	calcium ion binding
LOC102179187	0.161004	0.00234515	Down	1.15071	3.0506	4.65469	33.6835	24.4313	3.45652	GeneID:102179187,Genbank:XM_013977046.2	histone H2B type 1	GO:0000786,GO:0003677,GO:0005634,GO:0042742,GO:0046982	nucleosome|DNA binding|nucleus|defense response to bacterium|protein heterodimerization activity
LOC102179246	0.41012	0.00324912	Down	0.0821629	0.0596634	0.0952943	0.222977	0.210461	0.198794	GeneID:102179246,Genbank:XM_013973500.2	laminin subunit beta-2	GO:0005604,GO:0007155	basement membrane|cell adhesion	ko04151,ko04512,ko04510	PI3K-Akt signaling pathway|ECM-receptor interaction|Focal adhesion
LOC102179328	0.204567	0.030713	Down	0.0347427	0.00750856	0.0839486	0.122305	0.278105	0.246606	GeneID:102179328,Genbank:XM_018065782.1	cytochrome P450 27C1
LOC102179403	7.07439	0.00216299	Up	19.8264	192.253	19.631	11.7002	12.7191	16.4714	GeneID:102179403,Genbank:XM_005690428.3	apolipoprotein R	GO:0003723,GO:0005576,GO:0005615,GO:0005886,GO:0006958,GO:0030449,GO:0044216,GO:0045087,GO:0045732,GO:0045959,GO:0072562,GO:1903027	RNA binding|extracellular region|extracellular space|plasma membrane|complement activation, classical pathway|regulation of complement activation|other organism cell|innate immune response|positive regulation of protein catabolic process|negative regulation of complement activation, classical pathway|blood microparticle|regulation of opsonization
LOC102179419	3.27555	0.00328002	Up	3.73722	1.49646	1.00876	0.498162	0.951399	0.604627	GeneID:102179419,Genbank:XM_018066617.1	myeloid-associated differentiation marker	GO:0001726,GO:0001933,GO:0005886,GO:0005911,GO:0010629,GO:0016021,GO:0030335,GO:0030837,GO:0030864,GO:0031579,GO:0034115,GO:0045121,GO:0061028,GO:0072659,GO:0090038,GO:1900026	ruffle|negative regulation of protein phosphorylation|plasma membrane|cell-cell junction|negative regulation of gene expression|integral component of membrane|positive regulation of cell migration|negative regulation of actin filament polymerization|cortical actin cytoskeleton|membrane raft organization|negative regulation of heterotypic cell-cell adhesion|membrane raft|establishment of endotheli…
LOC102179561	0.0159509	0.0063332	Down	0	0	0	0.584192	0.192264	0.1186	GeneID:102179561,Genbank:XM_005682872.2	uncharacterized LOC102179561
LOC102179628	0.49006	0.0410966	Down	0.26794	0.193023	0.191828	0.543073	0.485128	0.441008	GeneID:102179628,Genbank:XM_018047502.1	uncharacterized LOC102179628	GO:0003723,GO:0005634,GO:0005785,GO:0005829,GO:0008380,GO:0046872,GO:0050890	RNA binding|nucleus|signal recognition particle receptor complex|cytosol|RNA splicing|metal ion binding|cognition	ko03040	Spliceosome
LOC102179867	106.308	0.000703531	Up	0.0586862	3.77114	0.29411	0.0500834	0	0	GeneID:102179867,Genbank:XM_018058922.1	apolipoprotein A-I	GO:0001540,GO:0002740,GO:0005543,GO:0005548,GO:0005615,GO:0005634,GO:0006656,GO:0006695,GO:0007186,GO:0007229,GO:0007584,GO:0009986,GO:0010804,GO:0010873,GO:0010903,GO:0014012,GO:0015485,GO:0015914,GO:0017127,GO:0018158,GO:0018206,GO:0019433,GO:0019899,GO:0030139,GO:0030301,GO:0031072,GO:0031100,GO:0032374,GO:0032489,GO:0033344,GO:0033700,GO:0034115,GO:0034191,GO:0034361,GO:0034362,GO:0034363,GO:…	amyloid-beta binding|negative regulation of cytokine secretion involved in immune response|phospholipid binding|phospholipid transporter activity|extracellular space|nucleus|phosphatidylcholine biosynthetic process|cholesterol biosynthetic process|G protein-coupled receptor signaling pathway|integrin-mediated signaling pathway|response to nutrient|cell surface|negative regulation of tumor necrosi…	ko04977,ko03320,ko04975	Vitamin digestion and absorption|PPAR signaling pathway|Fat digestion and absorption
LOC102180040	0.462491	0.00623536	Down	0.259037	0.130626	0.162273	0.403443	0.399892	0.495638	GeneID:102180040,Genbank:XM_013966032.2	olfactory receptor 13C7-like			ko04740	Olfactory transduction
LOC102180261	26.2469	0.0145577	Up	99.7271	0.0680977	1.9457	0.781502	1.03592	2.09069	GeneID:102180261,Genbank:XM_018065855.1	myeloid-associated differentiation marker-like	GO:0016021	integral component of membrane
LOC102180368	0.433064	0.017298	Down	0.46632	0.260844	0.486056	1.04172	0.512339	1.49555	GeneID:102180368,Genbank:XM_018040561.1	integrin alpha-D	GO:0005886,GO:0006955,GO:0007229,GO:0008305,GO:0009986,GO:0030198,GO:0034113,GO:0046872	plasma membrane|immune response|integrin-mediated signaling pathway|integrin complex|cell surface|extracellular matrix organization|heterotypic cell-cell adhesion|metal ion binding	ko04810	Regulation of actin cytoskeleton
LOC102180540	41.1184	0.00298414	Up	142.621	0.404514	1.73786	1.47255	1.07018	0.98679	GeneID:102180540,Genbank:XM_005695021.3	myeloid-associated differentiation marker-like	GO:0001726,GO:0001933,GO:0005886,GO:0005911,GO:0010629,GO:0016021,GO:0030335,GO:0030837,GO:0030864,GO:0031579,GO:0034115,GO:0045121,GO:0061028,GO:0072659,GO:0090038,GO:1900026	ruffle|negative regulation of protein phosphorylation|plasma membrane|cell-cell junction|negative regulation of gene expression|integral component of membrane|positive regulation of cell migration|negative regulation of actin filament polymerization|cortical actin cytoskeleton|membrane raft organization|negative regulation of heterotypic cell-cell adhesion|membrane raft|establishment of endotheli…
LOC102180556	7.15066	0.0269236	Up	0.106643	0.201143	0.124937	0	0.0332591	0.0359033	GeneID:102180556,Genbank:XM_018039673.1	serpin B3	GO:0001618,GO:0002020,GO:0004867,GO:0004869,GO:0005576,GO:0005615,GO:0005634,GO:0005737,GO:0008284,GO:0010466,GO:0010718,GO:0010950,GO:0010951,GO:0030335,GO:0031410,GO:0031982,GO:0035425,GO:0035578,GO:0038001,GO:0043086,GO:0043312,GO:0043508,GO:0045861,GO:0070062	virus receptor activity|protease binding|serine-type endopeptidase inhibitor activity|cysteine-type endopeptidase inhibitor activity|extracellular region|extracellular space|nucleus|cytoplasm|positive regulation of cell proliferation|negative regulation of peptidase activity|positive regulation of epithelial to mesenchymal transition|positive regulation of endopeptidase activity|negative regulati…
LOC102180584	0.0422913	2.36075e-06	Down	0.363311	0.0339539	1.62392	15.3853	15.4393	19.2001	GeneID:102180584,Genbank:XM_018038832.1	BOLA class I histocompatibility antigen, alpha chain BL3-7	GO:0001916,GO:0002474,GO:0002476,GO:0005102,GO:0005886,GO:0006955,GO:0016021,GO:0042605,GO:0042612	positive regulation of T cell mediated cytotoxicity|antigen processing and presentation of peptide antigen via MHC class I|antigen processing and presentation of endogenous peptide antigen via MHC class Ib|signaling receptor binding|plasma membrane|immune response|integral component of membrane|peptide antigen binding|MHC class I protein complex	ko04650,ko04144,ko04145,ko04514,ko04612	Natural killer cell mediated cytotoxicity|Endocytosis|Phagosome|Cell adhesion molecules (CAMs)|Antigen processing and presentation
LOC102180586	0.112798	0.000255555	Down	0.0596404	0.0206231	0.217765	1.02304	0.818408	0.942372	GeneID:102180586,Genbank:XM_013977013.2	zinc finger protein OZF-like
LOC102180664	2.52441	0.0348691	Up	25.6722	89.9072	29.5884	18.6035	17.2284	32.917	GeneID:102180664,Genbank:XM_018038927.1	boLa class II histocompatibility antigen, DQB*0101 beta chain	GO:0002504,GO:0006955,GO:0016021,GO:0042613	antigen processing and presentation of peptide or polysaccharide antigen via MHC class II|immune response|integral component of membrane|MHC class II protein complex	ko04145,ko04514,ko04672,ko04612	Phagosome|Cell adhesion molecules (CAMs)|Intestinal immune network for IgA production|Antigen processing and presentation
LOC102181054	43.5729	4.75655e-07	Up	4.34591	242.109	344.915	3.12933	7.48275	4.96852	GeneID:102181054,Genbank:XM_018041699.1	60S ribosomal protein L9	GO:0002181,GO:0003735,GO:0019843,GO:0022625	cytoplasmic translation|structural constituent of ribosome|rRNA binding|cytosolic large ribosomal subunit	ko03010	Ribosome
LOC102181554	0.215548	5.39349e-05	Down	2.14614	2.15473	0.606515	9.65894	7.24196	8.9611	GeneID:102181554,Genbank:XM_018045706.1	guanylate-binding protein 4	GO:0003924,GO:0005525,GO:0006955,GO:0042742,GO:0070062,GO:0071346	GTPase activity|GTP binding|immune response|defense response to bacterium|extracellular exosome|cellular response to interferon-gamma
LOC102181663	6.02833	0.0232448	Up	0.0911434	0.564671	0.489399	0.0388913	0.0521126	0.131263	GeneID:102181663,Genbank:XM_018048769.1	protein chibby homolog 1	GO:0005794,GO:0005814,GO:0016607,GO:0030178,GO:0036064,GO:0045444,GO:0055007,GO:0060271,GO:0090090,GO:1905349	Golgi apparatus|centriole|nuclear speck|negative regulation of Wnt signaling pathway|ciliary basal body|fat cell differentiation|cardiac muscle cell differentiation|cilium assembly|negative regulation of canonical Wnt signaling pathway|ciliary transition zone assembly
LOC102181752	0.0239116	0.00661064	Down	0.0283052	0	0	0.144936	0.161839	1.08318	GeneID:102181752,Genbank:XM_005679548.3	prolactin-inducible protein homolog	GO:0005576	extracellular region
LOC102181776	3.21754	0.0244525	Up	0.534862	0.687141	3.07938	0.437437	0.586146	0.421831	GeneID:102181776,Genbank:XM_018062950.1	sialic acid-binding Ig-like lectin 14	GO:0005886,GO:0007155,GO:0016021,GO:0030246,GO:0043312,GO:0045087,GO:0070821,GO:0101003	plasma membrane|cell adhesion|integral component of membrane|carbohydrate binding|neutrophil degranulation|innate immune response|tertiary granule membrane|ficolin-1-rich granule membrane
LOC102181811	0.469301	0.0469703	Down	0.667198	0.932848	2.3579	2.01321	3.56957	3.69788	GeneID:102181811,Genbank:XM_018053229.1	multidrug resistance-associated protein 1			ko02010	ABC transporters
LOC102181832	2.35196	0.00221087	Up	101.945	75.154	38.5481	35.9601	35.8595	30.0171	GeneID:102181832,Genbank:XM_018040400.1	NADPH--cytochrome P450 reductase	GO:0003958,GO:0005789,GO:0005829,GO:0009725,GO:0010181,GO:0016021,GO:0016491,GO:0050660,GO:0050661	NADPH-hemoprotein reductase activity|endoplasmic reticulum membrane|cytosol|response to hormone|FMN binding|integral component of membrane|oxidoreductase activity|flavin adenine dinucleotide binding|NADP binding
LOC102181880	0.0430629	0.0269454	Down	0.0097756	0.0169015	0	0	0.25711	0.482697	GeneID:102181880,Genbank:XM_005689475.3	NXPE family member 2	GO:0016021	integral component of membrane
LOC102181933	0.280133	0.000723596	Down	0.368043	0.306595	0.201216	0.86518	0.788172	1.85036	GeneID:102181933,Genbank:XM_018049053.1	ovochymase-1	GO:0004252,GO:0005576,GO:0046872	serine-type endopeptidase activity|extracellular region|metal ion binding
LOC102182294	0.0674683	0.0184486	Down	0.0092129	0.00796433	0.00989382	0.0471743	0.368733	0.0227456	GeneID:102182294,Genbank:XM_005701375.3	cytochrome P450 2E1	GO:0005506,GO:0005737,GO:0005789,GO:0006082,GO:0006805,GO:0008392,GO:0008395,GO:0016712,GO:0019373,GO:0020037,GO:0031090,GO:0042738,GO:0043231,GO:0055114	iron ion binding|cytoplasm|endoplasmic reticulum membrane|organic acid metabolic process|xenobiotic metabolic process|arachidonic acid epoxygenase activity|steroid hydroxylase activity|oxidoreductase activity, acting on paired donors, with incorporation or reduction of molecular oxygen, reduced flavin or flavoprotein as one donor, and incorporation of one atom of oxygen|epoxygenase P450 pathway|h…	ko00982,ko00980,ko00140,ko00591,ko00590	Drug metabolism - cytochrome P450|Metabolism of xenobiotics by cytochrome P450|Steroid hormone biosynthesis|Linoleic acid metabolism|Arachidonic acid metabolism
LOC102182376	16.7199	0.021329	Up	340.947	0.376693	15.5684	6.81167	8.24095	6.37211	GeneID:102182376,Genbank:XM_018041742.1	steroid 17-alpha-hydroxylase/17,20 lyase-like	GO:0004508,GO:0005506,GO:0006694,GO:0008202,GO:0016020,GO:0020037,GO:0042446,GO:0042448,GO:0047442	steroid 17-alpha-monooxygenase activity|iron ion binding|steroid biosynthetic process|steroid metabolic process|membrane|heme binding|hormone biosynthetic process|progesterone metabolic process|17-alpha-hydroxyprogesterone aldolase activity	ko00140,ko04913,ko04917	Steroid hormone biosynthesis|Ovarian steroidogenesis|Prolactin signaling pathway
LOC102182532	0.106351	0.0348696	Down	0.016167	0	0.0868094	0.455303	0.462186	0.079829	GeneID:102182532,Genbank:XM_018063183.1	carcinoembryonic antigen-related cell adhesion molecule 6-like
LOC102182856	0.493498	0.0364773	Down	0.546303	1.00893	0.786685	1.66886	1.4482	2.31435	GeneID:102182856,Genbank:XM_005680839.3	NKG2-A/NKG2-B type II integral membrane protein	GO:0016021,GO:0030246	integral component of membrane|carbohydrate binding	ko04612,ko04650	Antigen processing and presentation|Natural killer cell mediated cytotoxicity
LOC102183200	0.0606165	0.000146365	Down	0.0108377	0.00468447	0.0116387	0.201166	0.198292	0.0802713	GeneID:102183200,Genbank:XM_018046497.1	protein zyg-11 homolog A	GO:0004842,GO:0031462,GO:0051438	ubiquitin-protein transferase activity|Cul2-RING ubiquitin ligase complex|regulation of ubiquitin-protein transferase activity
LOC102183203	0.204835	0.0194671	Down	0.0553353	0.00797268	0.0594251	0.165283	0.179287	0.284618	GeneID:102183203,Genbank:XM_018042749.1	L-amino-acid oxidase-like	GO:0001716,GO:0005576,GO:0006915,GO:0042742,GO:0044179,GO:0090729	L-amino-acid oxidase activity|extracellular region|apoptotic process|defense response to bacterium|hemolysis in other organism|toxin activity	ko00400,ko00380,ko00950,ko00350,ko00280,ko00250,ko00270,ko00360	Phenylalanine, tyrosine and tryptophan biosynthesis|Tryptophan metabolism|Isoquinoline alkaloid biosynthesis|Tyrosine metabolism|Valine, leucine and isoleucine degradation|Alanine, aspartate and glutamate metabolism|Cysteine and methionine metabolism|Phenylalanine metabolism
LOC102183297	27.9912	0.00133914	Up	0.281694	1.93596	0.136131	0.0721201	0.0322125	0	GeneID:102183297,Genbank:XM_005680319.3	retinol dehydrogenase 16	GO:0004745,GO:0005789,GO:0006629,GO:0009055,GO:0016021,GO:0031090,GO:0043231	retinol dehydrogenase activity|endoplasmic reticulum membrane|lipid metabolic process|electron transfer activity|integral component of membrane|organelle membrane|intracellular membrane-bounded organelle	ko00830	Retinol metabolism
LOC102183650	4.71472	0.0431763	Up	1.20201	14.5964	3.14359	2.11798	0.210222	2.6534	GeneID:102183650,Genbank:XM_005677303.3	SLAM family member 7	GO:0005886,GO:0007155,GO:0009986,GO:0016021,GO:0032740,GO:0045087,GO:0072540	plasma membrane|cell adhesion|cell surface|integral component of membrane|positive regulation of interleukin-17 production|innate immune response|T-helper 17 cell lineage commitment
LOC102183941	0.444556	0.0214945	Down	0.940244	0.730791	1.92684	2.41828	1.8742	4.54156	GeneID:102183941,Genbank:XM_018048485.1	NKG2-D type II integral membrane protein	GO:0002223,GO:0002250,GO:0002860,GO:0009897,GO:0009986,GO:0016021,GO:0019900,GO:0030101,GO:0030154,GO:0030246,GO:0030887,GO:0032394,GO:0032729,GO:0034260,GO:0038023,GO:0042267,GO:0042288,GO:0042803,GO:0043065,GO:0045429,GO:0045954,GO:0050830,GO:0071222,GO:2000502	stimulatory C-type lectin receptor signaling pathway|adaptive immune response|positive regulation of natural killer cell mediated cytotoxicity directed against tumor cell target|external side of plasma membrane|cell surface|integral component of membrane|kinase binding|natural killer cell activation|cell differentiation|carbohydrate binding|positive regulation of myeloid dendritic cell activation…	ko04650	Natural killer cell mediated cytotoxicity
LOC102183943	3.74967	0.0214729	Up	7.0934	53.1985	16.0823	11.5139	3.1539	10.1126	GeneID:102183943,Genbank:XM_013964230.2	scavenger receptor cysteine-rich type 1 protein M130	GO:0005044,GO:0005576,GO:0006953,GO:0009897,GO:0016021	scavenger receptor activity|extracellular region|acute-phase response|external side of plasma membrane|integral component of membrane
LOC102183952	2.33575	0.00954576	Up	8.56614	5.09962	2.60541	2.26545	2.50829	2.90258	GeneID:102183952,Genbank:XM_005682294.3	zinc finger protein 791	GO:0000981,GO:0003677,GO:0005634,GO:0046872	DNA-binding transcription factor activity, RNA polymerase II-specific|DNA binding|nucleus|metal ion binding
LOC102184041	2.1421	0.0192436	Up	5.4632	11.0486	6.65924	5.10476	3.53408	3.83966	GeneID:102184041,Genbank:XM_018043048.1	glutathione S-transferase P	GO:0004364,GO:0005634,GO:0005739	glutathione transferase activity|nucleus|mitochondrion	ko00982,ko00480,ko00980	Drug metabolism - cytochrome P450|Glutathione metabolism|Metabolism of xenobiotics by cytochrome P450
LOC102184151	0.0564143	0.0369694	Down	0	0	0.00540357	0.0257645	0.0345233	0.0434793	GeneID:102184151,Genbank:XM_018053437.1	solute carrier family 22 member 2	GO:0006811,GO:0016021,GO:0022857	ion transport|integral component of membrane|transmembrane transporter activity
LOC102184299	6.01684	0.00502116	Up	0.147329	0.867658	0.810869	0.165024	0.0631783	0.125036	GeneID:102184299,Genbank:XM_018039670.1	serpin B3	GO:0001618,GO:0002020,GO:0004867,GO:0004869,GO:0005576,GO:0005615,GO:0005634,GO:0005737,GO:0008284,GO:0010466,GO:0010718,GO:0010950,GO:0010951,GO:0030335,GO:0031410,GO:0031982,GO:0035425,GO:0035578,GO:0038001,GO:0043086,GO:0043312,GO:0043508,GO:0045861,GO:0070062	virus receptor activity|protease binding|serine-type endopeptidase inhibitor activity|cysteine-type endopeptidase inhibitor activity|extracellular region|extracellular space|nucleus|cytoplasm|positive regulation of cell proliferation|negative regulation of peptidase activity|positive regulation of epithelial to mesenchymal transition|positive regulation of endopeptidase activity|negative regulati…
LOC102184553	2.20544	0.0486693	Up	1.21504	1.86966	1.05692	0.6066	1.06986	0.464967	GeneID:102184553,Genbank:XM_018064010.1	primary amine oxidase, liver isozyme	GO:0005507,GO:0005615,GO:0005769,GO:0005783,GO:0005794,GO:0005886,GO:0008131,GO:0009308,GO:0046677,GO:0048038,GO:0052593,GO:0052594,GO:0052595,GO:0052596,GO:1902283	copper ion binding|extracellular space|early endosome|endoplasmic reticulum|Golgi apparatus|plasma membrane|primary amine oxidase activity|amine metabolic process|response to antibiotic|quinone binding|tryptamine:oxygen oxidoreductase (deaminating) activity|aminoacetone:oxygen oxidoreductase(deaminating) activity|aliphatic-amine oxidase activity|phenethylamine:oxygen oxidoreductase (deaminating) …	ko00260,ko00950,ko00350,ko00410,ko00960,ko00360	Glycine, serine and threonine metabolism|Isoquinoline alkaloid biosynthesis|Tyrosine metabolism|beta-Alanine metabolism|Tropane, piperidine and pyridine alkaloid biosynthesis|Phenylalanine metabolism
LOC102184601	0.350385	0.0381012	Down	0.173953	0.0554024	0.23597	0.316439	0.40831	0.689413	GeneID:102184601,Genbank:XM_018043529.1	double C2-like domain-containing protein gamma	GO:0016020	membrane
LOC102184711	3.97028	0.0486007	Up	0.145729	0.952717	0.537967	0.303143	0.062492	0.123677	GeneID:102184711,Genbank:XM_018062959.1	sialic acid-binding Ig-like lectin 8
LOC102184796	0.499829	0.0102165	Down	0.884781	0.687276	1.2669	2.46222	1.56898	2.18443	GeneID:102184796,Genbank:XM_013964572.2	desumoylating isopeptidase 2	GO:0005737,GO:0036459,GO:0061578,GO:1990380	cytoplasm|thiol-dependent ubiquitinyl hydrolase activity|Lys63-specific deubiquitinase activity|Lys48-specific deubiquitinase activity
LOC102185237	0.365006	0.000365728	Down	0.187769	0.179409	0.164502	0.474408	0.463343	0.689273	GeneID:102185237,Genbank:XM_013962653.2	epithelial chloride channel protein-like	GO:0005229,GO:0005887,GO:0006816,GO:0008237,GO:0016324,GO:0046872	intracellular calcium activated chloride channel activity|integral component of plasma membrane|calcium ion transport|metallopeptidase activity|apical plasma membrane|metal ion binding	ko04972,ko04924	Pancreatic secretion|Renin secretion
LOC102185525	11.0833	0.00122263	Up	0.671867	23.6819	3.51809	0.973068	0.672964	1.51953	GeneID:102185525,Genbank:XM_005678147.3	epithelial chloride channel protein-like	GO:0005229,GO:0005887,GO:0006816,GO:0008237,GO:0016324,GO:0046872	intracellular calcium activated chloride channel activity|integral component of plasma membrane|calcium ion transport|metallopeptidase activity|apical plasma membrane|metal ion binding	ko04972,ko04924	Pancreatic secretion|Renin secretion
LOC102185617	20.9192	0.00172583	Up	0.0783822	3.90399	0.0971255	0.0617466	0.0551584	0.133973	GeneID:102185617,Genbank:XM_013974076.2	histone H1t	GO:0000786,GO:0000794,GO:0003690,GO:0005634,GO:0006334,GO:0006355,GO:0007275,GO:0007283,GO:0007339,GO:0016584,GO:0030154,GO:0030261,GO:0030317,GO:0031492,GO:0031936,GO:0045910	nucleosome|condensed nuclear chromosome|double-stranded DNA binding|nucleus|nucleosome assembly|regulation of transcription, DNA-templated|multicellular organism development|spermatogenesis|binding of sperm to zona pellucida|nucleosome positioning|cell differentiation|chromosome condensation|flagellated sperm motility|nucleosomal DNA binding|negative regulation of chromatin silencing|negative reg…
LOC102185806	2.69173	0.000381747	Up	1.18539	1.20356	2.17863	0.66197	0.66412	0.540144	GeneID:102185806,Genbank:XM_005698672.3	olfactory receptor 6B1	GO:0004930,GO:0004984,GO:0005886,GO:0016021	G protein-coupled receptor activity|olfactory receptor activity|plasma membrane|integral component of membrane	ko04740	Olfactory transduction
LOC102185836	0.0996105	0.0294913	Down	0	0.00759473	0.00471734	0.0731007	0.0452085	0.0271126	GeneID:102185836,Genbank:XM_018052779.1	protein FAM205A	GO:0005634,GO:0016021	nucleus|integral component of membrane
LOC102186025	0.420643	0.00024833	Down	0.386505	0.496503	0.589635	1.04965	1.39616	1.47149	GeneID:102186025,Genbank:XM_018056022.1	vegetative cell wall protein gp1	GO:0016020,GO:0016021	membrane|integral component of membrane
LOC102186027	0.203769	0.00761234	Down	0.0934824	0.0987718	0.624659	1.43602	1.90044	0.948835	GeneID:102186027,Genbank:XM_018056309.1	spermatogenesis- and oogenesis-specific basic helix-loop-helix-containing protein 2	GO:0000981,GO:0001228,GO:0003677,GO:0005634,GO:0005737,GO:0007275,GO:0007283,GO:0009994,GO:0030154,GO:0042803,GO:0046982	DNA-binding transcription factor activity, RNA polymerase II-specific|DNA-binding transcription activator activity, RNA polymerase II-specific|DNA binding|nucleus|cytoplasm|multicellular organism development|spermatogenesis|oocyte differentiation|cell differentiation|protein homodimerization activity|protein heterodimerization activity
LOC102186111	0.141306	8.70151e-05	Down	0.0904604	0.0782009	0.218579	0.781648	1.56459	0.614176	GeneID:102186111,Genbank:XM_018066463.1	serpin A3-6	GO:0004867,GO:0005615,GO:0010951,GO:0031410,GO:0042583	serine-type endopeptidase inhibitor activity|extracellular space|negative regulation of endopeptidase activity|cytoplasmic vesicle|chromaffin granule
LOC102186246	41.5149	0.00191036	Up	0.615459	0.225718	0.0200287	0	0.0106636	0.0115114	GeneID:102186246,Genbank:XM_013972920.2	myeloid-associated differentiation marker-like	GO:0001726,GO:0001933,GO:0005886,GO:0005911,GO:0010629,GO:0016021,GO:0030335,GO:0030837,GO:0030864,GO:0031579,GO:0034115,GO:0045121,GO:0061028,GO:0072659,GO:0090038,GO:1900026	ruffle|negative regulation of protein phosphorylation|plasma membrane|cell-cell junction|negative regulation of gene expression|integral component of membrane|positive regulation of cell migration|negative regulation of actin filament polymerization|cortical actin cytoskeleton|membrane raft organization|negative regulation of heterotypic cell-cell adhesion|membrane raft|establishment of endotheli…
LOC102186356	2.45139	0.0479306	Up	1.417	4.86693	3.6407	2.50634	0.923444	1.26959	GeneID:102186356,Genbank:XM_013975509.2	low affinity immunoglobulin gamma Fc region receptor II	GO:0005886,GO:0016021,GO:0019864	plasma membrane|integral component of membrane|IgG binding	ko04145,ko04380,ko04662,ko04666	Phagosome|Osteoclast differentiation|B cell receptor signaling pathway|Fc gamma R-mediated phagocytosis
LOC102186409	8.8058	0.0116081	Up	2.89259	2.4044	130.109	3.38241	7.12441	5.69945	GeneID:102186409,Genbank:XM_005687825.3	60S ribosomal protein L17	GO:0002181,GO:0003735,GO:0005634,GO:0005844,GO:0022625,GO:0031672,GO:0034198,GO:0070180,GO:1900087,GO:1990928	cytoplasmic translation|structural constituent of ribosome|nucleus|polysome|cytosolic large ribosomal subunit|A band|cellular response to amino acid starvation|large ribosomal subunit rRNA binding|positive regulation of G1/S transition of mitotic cell cycle|response to amino acid starvation	ko03010	Ribosome
LOC102186477	0.401391	0.00565801	Down	0.232882	0.0956273	0.193823	0.395003	0.466038	0.539024	GeneID:102186477,Genbank:XM_018050333.1	bromodomain-containing protein 8-like	GO:0000812,GO:0003700,GO:0004887,GO:0005634,GO:0005654,GO:0005739,GO:0006355,GO:0006357,GO:0007165,GO:0007166,GO:0035267,GO:0040008,GO:0043967,GO:0043968,GO:0045944	Swr1 complex|DNA-binding transcription factor activity|thyroid hormone receptor activity|nucleus|nucleoplasm|mitochondrion|regulation of transcription, DNA-templated|regulation of transcription by RNA polymerase II|signal transduction|cell surface receptor signaling pathway|NuA4 histone acetyltransferase complex|regulation of growth|histone H4 acetylation|histone H2A acetylation|positive regulati…
LOC102186527	3.33708	0.0370409	Up	0.905962	1.3053	5.05919	1.08242	0.759729	0.521901	GeneID:102186527,Genbank:XM_005675653.3	stefin-C	GO:0004869,GO:0005829	cysteine-type endopeptidase inhibitor activity|cytosol
LOC102186539	2.70165	0.0352951	Up	242.41	33.8797	43.709	38.2156	39.8684	45.1354	GeneID:102186539,Genbank:XM_005677233.3	sodium/potassium-transporting ATPase subunit alpha-2	GO:0005391,GO:0005524,GO:0005886,GO:0006883,GO:0010107,GO:0015991,GO:0016021,GO:0030007,GO:0036376,GO:0046872	sodium:potassium-exchanging ATPase activity|ATP binding|plasma membrane|cellular sodium ion homeostasis|potassium ion import|ATP hydrolysis coupled proton transport|integral component of membrane|cellular potassium ion homeostasis|sodium ion export across plasma membrane|metal ion binding	ko04971,ko04976,ko04024,ko04973,ko04974,ko04972,ko04960,ko04964,ko04970,ko04261,ko04961,ko04911,ko04978,ko04919,ko04918,ko04022,ko04260	Gastric acid secretion|Bile secretion|cAMP signaling pathway|Carbohydrate digestion and absorption|Protein digestion and absorption|Pancreatic secretion|Aldosterone-regulated sodium reabsorption|Proximal tubule bicarbonate reclamation|Salivary secretion|Adrenergic signaling in cardiomyocytes|Endocrine and other factor-regulated calcium reabsorption|Insulin secretion|Mineral absorption|Thyroid hor…
LOC102187127	0.0912324	0.0404979	Down	0	0	0.454403	2.16662	1.70403	1.33989	GeneID:102187127,Genbank:XM_018064287.1	galectin-9	GO:0002376,GO:0005576,GO:0005634,GO:0005737,GO:0030246	immune system process|extracellular region|nucleus|cytoplasm|carbohydrate binding
LOC102187143	2.22638	0.00383625	Up	45.4035	38.4929	31.0682	28.9377	14.4155	13.979	GeneID:102187143,Genbank:XM_018056625.1	male-enhanced antigen 1	GO:0007275,GO:0007283,GO:0030154	multicellular organism development|spermatogenesis|cell differentiation
LOC102187146	0.00388046	0.00606062	Down	0	0	0	0	5.48693	0.136688	GeneID:102187146,Genbank:XM_018058110.1	lymphocyte antigen 6H	GO:0005886,GO:0031225	plasma membrane|anchored component of membrane
LOC102187204	2.08109	0.0228575	Up	2.54149	3.43674	3.9339	1.21775	1.44502	2.69915	GeneID:102187204,Genbank:XM_005701156.3	dihydrodiol dehydrogenase 3	GO:0004032,GO:0005737,GO:0006693,GO:0008106,GO:0008202,GO:0016229,GO:0016491,GO:0042448,GO:0044597,GO:0044598,GO:0047023,GO:0047086	alditol:NADP+ 1-oxidoreductase activity|cytoplasm|prostaglandin metabolic process|alcohol dehydrogenase (NADP+) activity|steroid metabolic process|steroid dehydrogenase activity|oxidoreductase activity|progesterone metabolic process|daunorubicin metabolic process|doxorubicin metabolic process|androsterone dehydrogenase activity|ketosteroid monooxygenase activity	ko00140,ko00590,ko04913	Steroid hormone biosynthesis|Arachidonic acid metabolism|Ovarian steroidogenesis
LOC102187255	0.41621	0.0154228	Down	0.537478	0.274017	0.865804	1.03205	1.26864	2.0415	GeneID:102187255,Genbank:XM_005692408.3	zinc finger protein 546	GO:0000981,GO:0003677,GO:0005634,GO:0046872	DNA-binding transcription factor activity, RNA polymerase II-specific|DNA binding|nucleus|metal ion binding
LOC102187582	0.0580919	0.0287694	Down	0	0	0.0146283	0.0523115	0.163555	0.0420376	GeneID:102187582,Genbank:XM_018051317.1	cytochrome P450 4F22	GO:0004497,GO:0005506,GO:0005789,GO:0006690,GO:0016705,GO:0020037,GO:0031090	monooxygenase activity|iron ion binding|endoplasmic reticulum membrane|icosanoid metabolic process|oxidoreductase activity, acting on paired donors, with incorporation or reduction of molecular oxygen|heme binding|organelle membrane
LOC102187779	0.066891	0.00267552	Down	0.00446963	0	0.0143999	0.137319	0.0868896	0.0662101	GeneID:102187779,Genbank:XM_018056290.1	multidrug resistance-associated protein 4-like
LOC102187782	2.9195	0.00549462	Up	0.869979	1.67473	1.45439	0.321473	0.492295	0.752865	GeneID:102187782,Genbank:XM_005688136.3	prostaglandin F synthase 1	GO:0001516,GO:0004032,GO:0005737,GO:0006693,GO:0008106,GO:0008202,GO:0016229,GO:0016491,GO:0036131,GO:0042448,GO:0044597,GO:0044598,GO:0047017,GO:0047023,GO:0047086	prostaglandin biosynthetic process|alditol:NADP+ 1-oxidoreductase activity|cytoplasm|prostaglandin metabolic process|alcohol dehydrogenase (NADP+) activity|steroid metabolic process|steroid dehydrogenase activity|oxidoreductase activity|prostaglandin D2 11-ketoreductase activity|progesterone metabolic process|daunorubicin metabolic process|doxorubicin metabolic process|prostaglandin-F synthase ac…	ko00140,ko00590,ko04913	Steroid hormone biosynthesis|Arachidonic acid metabolism|Ovarian steroidogenesis
LOC102187807	14.8419	0.0169217	Up	19.322	0.0103748	0.206212	0.46089	0.343095	0.518521	GeneID:102187807,Genbank:XM_013972936.2	myeloid-associated differentiation marker-like	GO:0001726,GO:0001933,GO:0005886,GO:0005911,GO:0010629,GO:0016021,GO:0030335,GO:0030837,GO:0030864,GO:0031579,GO:0034115,GO:0045121,GO:0061028,GO:0072659,GO:0090038,GO:1900026	ruffle|negative regulation of protein phosphorylation|plasma membrane|cell-cell junction|negative regulation of gene expression|integral component of membrane|positive regulation of cell migration|negative regulation of actin filament polymerization|cortical actin cytoskeleton|membrane raft organization|negative regulation of heterotypic cell-cell adhesion|membrane raft|establishment of endotheli…
LOC102187994	0.12811	0.0190618	Down	0.0329081	0	0.159032	0.442325	0.583288	0.528103	GeneID:102187994,Genbank:XM_005695562.3	acyl-coenzyme A thioesterase THEM4	GO:0005743,GO:0005758,GO:0006631,GO:0006915,GO:0016290,GO:0032587,GO:0102991	mitochondrial inner membrane|mitochondrial intermembrane space|fatty acid metabolic process|apoptotic process|palmitoyl-CoA hydrolase activity|ruffle membrane|myristoyl-CoA hydrolase activity
LOC102187998	2.62188	0.0429473	Up	8.68556	43.0891	27.6224	10.1598	6.74929	18.8771	GeneID:102187998,Genbank:XM_005696209.3	HLA class II histocompatibility antigen, DM beta chain	GO:0002399,GO:0002503,GO:0005765,GO:0006955,GO:0016021,GO:0019886,GO:0023026,GO:0031902,GO:0042102,GO:0042613,GO:2001190	MHC class II protein complex assembly|peptide antigen assembly with MHC class II protein complex|lysosomal membrane|immune response|integral component of membrane|antigen processing and presentation of exogenous peptide antigen via MHC class II|MHC class II protein complex binding|late endosome membrane|positive regulation of T cell proliferation|MHC class II protein complex|positive regulation o…	ko04145,ko04514,ko04672,ko04612	Phagosome|Cell adhesion molecules (CAMs)|Intestinal immune network for IgA production|Antigen processing and presentation
LOC102188073	0.402197	0.0239968	Down	0.202063	0.318979	0.150955	0.539821	0.602779	0.780843	GeneID:102188073,Genbank:XM_018062001.1	liver carboxylesterase	GO:0004771,GO:0004806,GO:0005615,GO:0005788,GO:0016042,GO:0052689	sterol esterase activity|triglyceride lipase activity|extracellular space|endoplasmic reticulum lumen|lipid catabolic process|carboxylic ester hydrolase activity	ko00983	Drug metabolism - other enzymes
LOC102188114	0.169249	0.0420072	Down	0.0316652	0.0273738	0.442072	1.58087	0.832833	0.703601	GeneID:102188114,Genbank:XM_005679687.3	late histone H2B.L4-like	GO:0000786,GO:0003677,GO:0005634,GO:0044877,GO:0046982	nucleosome|DNA binding|nucleus|protein-containing complex binding|protein heterodimerization activity
LOC102188176	2.26615	0.0256786	Up	0.369641	0.603586	0.514579	0.259374	0.134636	0.354901	GeneID:102188176,Genbank:XM_005676342.3	aldehyde oxidase 2	GO:0004031,GO:0005506,GO:0005829,GO:0009055,GO:0017144,GO:0042803,GO:0043546,GO:0050250,GO:0050660,GO:0051287,GO:0051537,GO:0055114,GO:0071949,GO:0102797,GO:0102798	aldehyde oxidase activity|iron ion binding|cytosol|electron transfer activity|drug metabolic process|protein homodimerization activity|molybdopterin cofactor binding|retinal oxidase activity|flavin adenine dinucleotide binding|NAD binding|2 iron, 2 sulfur cluster binding|oxidation-reduction process|FAD binding|geranial:oxygen oxidoreductase activity|heptaldehyde:oxygen oxidoreductase activity	ko00982,ko00760,ko00380,ko00350,ko00750,ko04630,ko00830,ko00280	Drug metabolism - cytochrome P450|Nicotinate and nicotinamide metabolism|Tryptophan metabolism|Tyrosine metabolism|Vitamin B6 metabolism|Jak-STAT signaling pathway|Retinol metabolism|Valine, leucine and isoleucine degradation
LOC102188238	49.3864	0.00774353	Up	0.06912	21.5195	0.243894	0.0126402	0.135499	0.426624	GeneID:102188238,Genbank:XM_018058131.1	cytochrome P450 11B1, mitochondrial	GO:0004507,GO:0005506,GO:0006694,GO:0020037,GO:0031966	steroid 11-beta-monooxygenase activity|iron ion binding|steroid biosynthetic process|heme binding|mitochondrial membrane	ko00140	Steroid hormone biosynthesis
LOC102188356	16.065	0.00569416	Up	14.7934	0.0486257	0.604061	0.336023	0.171526	0.462906	GeneID:102188356,Genbank:XM_018065854.1	myeloid-associated differentiation marker-like	GO:0016021	integral component of membrane
LOC102188566	3.60918	0.0497537	Up	0.828121	0.0715891	0.578063	0.11661	0.0946982	0.214677	GeneID:102188566,Genbank:XM_018042764.1	NACHT, LRR and PYD domains-containing protein 6	GO:0002862,GO:0005000,GO:0005524,GO:0005886,GO:0006954,GO:0009617,GO:0010506,GO:0031965,GO:0034122,GO:0042060,GO:0043124,GO:0045087,GO:0050727,GO:0061702,GO:0070255,GO:0070373	negative regulation of inflammatory response to antigenic stimulus|vasopressin receptor activity|ATP binding|plasma membrane|inflammatory response|response to bacterium|regulation of autophagy|nuclear membrane|negative regulation of toll-like receptor signaling pathway|wound healing|negative regulation of I-kappaB kinase/NF-kappaB signaling|innate immune response|regulation of inflammatory respon…
LOC102188633	11.3479	0.0255531	Up	37.3072	0.0323482	0.542499	0.670617	1.00557	1.68602	GeneID:102188633,Genbank:XM_005694965.2	myeloid-associated differentiation marker-like	GO:0016021	integral component of membrane
LOC102188938	6.05466	0.0359908	Up	0.26746	3.6592	0.249763	0.550785	0.199467	0.11484	GeneID:102188938,Genbank:XM_018062952.1	sialic acid-binding Ig-like lectin 14	GO:0005886,GO:0007155,GO:0016021,GO:0030246,GO:0043312,GO:0045087,GO:0070821,GO:0101003	plasma membrane|cell adhesion|integral component of membrane|carbohydrate binding|neutrophil degranulation|innate immune response|tertiary granule membrane|ficolin-1-rich granule membrane
LOC102189031	14.4888	0.000556444	Up	1.43396	51.6511	8.36275	0.815838	2.98348	1.49971	GeneID:102189031,Genbank:XM_018043598.1	HRAS-like suppressor 3	GO:0004623,GO:0005737,GO:0005777,GO:0005778,GO:0005783,GO:0006641,GO:0007031,GO:0008654,GO:0008970,GO:0009617,GO:0016020,GO:0016021,GO:0016042,GO:0045786,GO:0046485,GO:0048471,GO:0052739,GO:0052740,GO:0102567,GO:0102568,GO:1904177	phospholipase A2 activity|cytoplasm|peroxisome|peroxisomal membrane|endoplasmic reticulum|triglyceride metabolic process|peroxisome organization|phospholipid biosynthetic process|phospholipase A1 activity|response to bacterium|membrane|integral component of membrane|lipid catabolic process|negative regulation of cell cycle|ether lipid metabolic process|perinuclear region of cytoplasm|phosphatidyl…	ko00564,ko04923,ko00592,ko00591,ko00565,ko00590,ko04014	Glycerophospholipid metabolism|Regulation of lipolysis in adipocytes|alpha-Linolenic acid metabolism|Linoleic acid metabolism|Ether lipid metabolism|Arachidonic acid metabolism|Ras signaling pathway
LOC102189358	0.0837664	0.00403953	Down	0.275092	0.039635	3.88974	26.3525	18.2454	7.81046	GeneID:102189358,Genbank:XM_005696769.1	histone H2B type 1-A	GO:0000786,GO:0000788,GO:0003677,GO:0006334,GO:0006337,GO:0006954,GO:0019897,GO:0031639,GO:0035093,GO:0042393,GO:0046982,GO:0051099,GO:0071674	nucleosome|nuclear nucleosome|DNA binding|nucleosome assembly|nucleosome disassembly|inflammatory response|extrinsic component of plasma membrane|plasminogen activation|spermatogenesis, exchange of chromosomal proteins|histone binding|protein heterodimerization activity|positive regulation of binding|mononuclear cell migration
LOC102189615	0.180898	0.0274695	Down	0.31177	0.031708	0.531762	0.399102	1.15344	3.53169	GeneID:102189615,Genbank:XM_018064283.1	galectin-9	GO:0002376,GO:0005576,GO:0005634,GO:0005737,GO:0030246	immune system process|extracellular region|nucleus|cytoplasm|carbohydrate binding
LOC102189885	26.4548	0.00181989	Up	0.0959074	6.65646	0.147137	0.15785	0.141008	0.0338264	GeneID:102189885,Genbank:XM_013969461.2	calcitonin receptor-stimulating peptide 2-like	GO:0005179,GO:0005576	hormone activity|extracellular region
LOC102190544	0.034089	0.011787	Down	0	0.0161313	0	0.0716614	0.480115	0.0460698	GeneID:102190544,Genbank:XM_013971618.1	cationic amino acid transporter 3-like	GO:0000064,GO:0005886,GO:0006865,GO:0015171,GO:0015181,GO:0015189,GO:0016021,GO:0097638,GO:1903352	L-ornithine transmembrane transporter activity|plasma membrane|amino acid transport|amino acid transmembrane transporter activity|arginine transmembrane transporter activity|L-lysine transmembrane transporter activity|integral component of membrane|L-arginine import across plasma membrane|L-ornithine transmembrane transport
LOC102190598	30.6276	0.00905821	Up	0.203643	0.352089	0.0795251	0	0	0.0228533	GeneID:102190598,Genbank:XM_013965037.2	olfactory receptor 1I1-like			ko04740	Olfactory transduction
LOC102190903	10.8379	0.00250987	Up	1.21667	0.309346	1.11444	0.045808	0.163682	0.0441737	GeneID:102190903,Genbank:XM_005692255.2	androgen-binding protein homolog	GO:0005615	extracellular space
LOC102190983	2.17789	0.0320761	Up	10.7969	22.9748	8.20184	6.98226	6.09551	9.52121	GeneID:102190983,Genbank:XM_018061161.1	2'-5'-oligoadenylate synthase 1	GO:0001730,GO:0003725,GO:0005524,GO:0005615,GO:0005634,GO:0005654,GO:0005737,GO:0005829,GO:0005886,GO:0006139,GO:0009615,GO:0043231,GO:0045071,GO:0046872,GO:0051607,GO:0060333,GO:0060337,GO:0060700	2'-5'-oligoadenylate synthetase activity|double-stranded RNA binding|ATP binding|extracellular space|nucleus|nucleoplasm|cytoplasm|cytosol|plasma membrane|nucleobase-containing compound metabolic process|response to virus|intracellular membrane-bounded organelle|negative regulation of viral genome replication|metal ion binding|defense response to virus|interferon-gamma-mediated signaling pathway|…
LOC102191455	0.123897	0.0281807	Down	0.00648227	0.00560377	0.361992	0.780017	0.807982	1.6004	GeneID:102191455,Genbank:XM_018063468.1	zinc finger protein 17-like	GO:0000981,GO:0003677,GO:0005634,GO:0046872	DNA-binding transcription factor activity, RNA polymerase II-specific|DNA binding|nucleus|metal ion binding
LOC102191533	4.88504	0.000474194	Up	56.7063	93.8288	17.6271	16.1616	15.5184	8.43363	GeneID:102191533,Genbank:XM_018057345.1	isopentenyl-diphosphate Delta-isomerase 1	GO:0004452,GO:0005777,GO:0006695,GO:0009240,GO:0016787,GO:0046872,GO:0050992	isopentenyl-diphosphate delta-isomerase activity|peroxisome|cholesterol biosynthetic process|isopentenyl diphosphate biosynthetic process|hydrolase activity|metal ion binding|dimethylallyl diphosphate biosynthetic process	ko00900	Terpenoid backbone biosynthesis
LOC106501782	115.382	0.00086248	Up	0.0626543	0.487468	0.112142	0	0	0	GeneID:106501782,Genbank:XM_018063181.1	carcinoembryonic antigen-related cell adhesion molecule 6-like
LOC106502098	2.31997	0.025342	Up	4.66621	3.86218	1.45713	1.60982	1.70296	1.51154	GeneID:106502098,Genbank:XM_013963848.2	myosin-1
LOC106502368	18.6045	0.0117752	Up	0.36094	0.728056	0.0430686	0	0.0229303	0.0495067	GeneID:106502368,Genbank:XM_018051635.1	uncharacterized LOC106502368
LOC106502635	6.69341	0.00775862	Up	0.409746	0.342789	0.113556	0.0507602	0.0302295	0.0652656	GeneID:106502635,Genbank:XM_013967758.2	uncharacterized LOC106502635
LOC106503221	4.04225	0.012125	Up	207.645	19.4945	24.9105	23.3394	22.0864	18.699	GeneID:106503221,Genbank:XM_018054799.1	aflatoxin B1 aldehyde reductase member 3	GO:0004032,GO:0005739,GO:0005794,GO:0005829,GO:0019119,GO:0044597,GO:0044598	alditol:NADP+ 1-oxidoreductase activity|mitochondrion|Golgi apparatus|cytosol|phenanthrene-9,10-epoxide hydrolase activity|daunorubicin metabolic process|doxorubicin metabolic process	ko00980	Metabolism of xenobiotics by cytochrome P450
LOC106503715	0.408245	0.00285482	Down	1.85015	0.814985	2.69559	5.64947	4.13707	4.26232	GeneID:106503715,Genbank:XM_013975755.2	uncharacterized LOC106503715
LOC106503912	0.261291	0.0267211	Down	0.0980282	0.101692	0.505312	1.20468	0.964044	0.726062	GeneID:106503912,Genbank:XM_018064285.1	galectin-9B-like	GO:0005829,GO:0030246	cytosol|carbohydrate binding
LOC106503930	5.87518	0.0184755	Up	20.86	53.4498	0.963276	3.68504	8.37278	3.37332	GeneID:106503930,Genbank:XM_018066160.1	interferon alpha-inducible protein 27, mitochondrial	GO:0001836,GO:0005739,GO:0005743,GO:0006915,GO:0016021,GO:0042058,GO:0043066,GO:0043154,GO:0045087,GO:0051607,GO:0051902,GO:0072593,GO:0097190,GO:0097193,GO:0098586,GO:2001240	release of cytochrome c from mitochondria|mitochondrion|mitochondrial inner membrane|apoptotic process|integral component of membrane|regulation of epidermal growth factor receptor signaling pathway|negative regulation of apoptotic process|negative regulation of cysteine-type endopeptidase activity involved in apoptotic process|innate immune response|defense response to virus|negative regulation …
LOC106503997	0.356764	8.49374e-05	Down	1.25956	1.5607	2.58507	5.62542	6.06546	5.0792	GeneID:106503997,Genbank:XM_018043590.1	tumor necrosis factor receptor superfamily member 26	GO:0016021	integral component of membrane
LOC108633177	0.346546	0.0443633	Down	0.328059	1.7016	0.532976	3.01505	1.88535	4.02894	GeneID:108633177,Genbank:XM_018045724.1	guanylate-binding protein 6-like	GO:0003924,GO:0005525,GO:0006955,GO:0042742,GO:0070062,GO:0071346	GTPase activity|GTP binding|immune response|defense response to bacterium|extracellular exosome|cellular response to interferon-gamma
LOC108633191	0.331045	0.0119209	Down	1.89285	0.591198	4.68172	7.59027	6.41519	8.92103	GeneID:108633191,Genbank:XM_018050074.1	teneurin-2	GO:0000122,GO:0005102,GO:0005509,GO:0005622,GO:0005634,GO:0005783,GO:0005794,GO:0005886,GO:0005887,GO:0005911,GO:0007157,GO:0007165,GO:0007411,GO:0016605,GO:0030054,GO:0030175,GO:0030425,GO:0030426,GO:0035584,GO:0042803,GO:0043005,GO:0043197,GO:0045202,GO:0045211,GO:0046982,GO:0048666,GO:0050839,GO:0051491,GO:0097264,GO:0098609,GO:0098942	negative regulation of transcription by RNA polymerase II|signaling receptor binding|calcium ion binding|intracellular|nucleus|endoplasmic reticulum|Golgi apparatus|plasma membrane|integral component of plasma membrane|cell-cell junction|heterophilic cell-cell adhesion via plasma membrane cell adhesion molecules|signal transduction|axon guidance|PML body|cell junction|filopodium|dendrite|growth c…
LOC108633234	20.5433	0.000515174	Up	0.74635	5.70312	0.458007	0.272975	0.0152406	0.131618	GeneID:108633234,Genbank:XM_005676907.3	group IID secretory phospholipase A2-like			ko00564,ko00592,ko04972,ko00591,ko00565,ko00590,ko04014,ko04270,ko04975	Glycerophospholipid metabolism|alpha-Linolenic acid metabolism|Pancreatic secretion|Linoleic acid metabolism|Ether lipid metabolism|Arachidonic acid metabolism|Ras signaling pathway|Vascular smooth muscle contraction|Fat digestion and absorption
LOC108633254	0.0477858	0.00192228	Down	0.157759	0.218206	0.406604	0.807796	16.9938	0.155795	GeneID:108633254,Genbank:XM_013962455.2	histone H2A type 2-A	GO:0000786,GO:0000790,GO:0003677,GO:0006325,GO:0046982	nucleosome|nuclear chromatin|DNA binding|chromatin organization|protein heterodimerization activity
LOC108633283	0.337655	0.000716176	Down	0.087038	0.100323	0.103857	0.315686	0.348357	0.298454	GeneID:108633283,Genbank:XM_018064897.1	spermatid-specific linker histone H1-like protein	GO:0000786,GO:0001673,GO:0003690,GO:0005634,GO:0006334,GO:0006342,GO:0006355,GO:0007275,GO:0007281,GO:0007283,GO:0016584,GO:0030261,GO:0031492,GO:0031936,GO:0045910	nucleosome|male germ cell nucleus|double-stranded DNA binding|nucleus|nucleosome assembly|chromatin silencing|regulation of transcription, DNA-templated|multicellular organism development|germ cell development|spermatogenesis|nucleosome positioning|chromosome condensation|nucleosomal DNA binding|negative regulation of chromatin silencing|negative regulation of DNA recombination
LOC108633292	5.2505	0.0240824	Up	0.807573	14.1379	1.27006	1.28856	0.625868	1.98908	GeneID:108633292,Genbank:XM_005676655.3	olfactory receptor 11H7-like	GO:0005634	nucleus
LOC108633303	6.15068	0.000228553	Up	1.51988	8.41349	5.366	1.05214	0.559452	1.32865	GeneID:108633303,Genbank:XM_018047277.1	platelet glycoprotein 4-like	GO:0005794,GO:0006955,GO:0007155,GO:0007166,GO:0007204,GO:0016020,GO:0016021,GO:0016324,GO:0030299,GO:0031526,GO:0031623,GO:0033993,GO:0034197,GO:0044539,GO:0045121,GO:0050702,GO:0050892,GO:0050909,GO:0070374,GO:0070508,GO:0070542,GO:0070543,GO:0071404,GO:0071726,GO:0097009,GO:1900227,GO:1990000	Golgi apparatus|immune response|cell adhesion|cell surface receptor signaling pathway|positive regulation of cytosolic calcium ion concentration|membrane|integral component of membrane|apical plasma membrane|intestinal cholesterol absorption|brush border membrane|receptor internalization|response to lipid|triglyceride transport|long-chain fatty acid import|membrane raft|interleukin-1 beta secreti…	ko04145,ko04640,ko04152,ko04920,ko03320,ko04512,ko04975	Phagosome|Hematopoietic cell lineage|AMPK signaling pathway|Adipocytokine signaling pathway|PPAR signaling pathway|ECM-receptor interaction|Fat digestion and absorption
LOC108633414	0.0257124	0.00014234	Down	0.412931	0.713937	2.13662	2.2105	133.933	1.80726	GeneID:108633414,Genbank:XM_018038546.1	histone H2B type 1	GO:0000786,GO:0002227,GO:0003677,GO:0005615,GO:0005654,GO:0005829,GO:0006334,GO:0019731,GO:0042802,GO:0046982,GO:0050830,GO:0061844	nucleosome|innate immune response in mucosa|DNA binding|extracellular space|nucleoplasm|cytosol|nucleosome assembly|antibacterial humoral response|identical protein binding|protein heterodimerization activity|defense response to Gram-positive bacterium|antimicrobial humoral immune response mediated by antimicrobial peptide
LOC108633439	0.488559	0.0455726	Down	0.195243	0.154106	0.273487	0.554201	0.339754	0.502992	GeneID:108633439,Genbank:XM_018038667.1	uncharacterized LOC108633439
LOC108633440	25.5806	0.0209232	Up	0.0531364	0.719651	0.114127	0	0	0.0437293	GeneID:108633440,Genbank:XM_018038691.1	uncharacterized LOC108633440	GO:0000139,GO:0005789,GO:0005886,GO:0007520,GO:0045026,GO:0060538	Golgi membrane|endoplasmic reticulum membrane|plasma membrane|myoblast fusion|plasma membrane fusion|skeletal muscle organ development
LOC108633809	2.19468	0.0298759	Up	12.9427	33.2883	18.5622	13.8575	12.8007	7.63608	GeneID:108633809,Genbank:XM_018039788.1	sodium/potassium-transporting ATPase subunit beta-3	GO:0001671,GO:0005391,GO:0005890,GO:0006883,GO:0010107,GO:0030007,GO:0036376,GO:0042470,GO:0050821,GO:0051117,GO:0072659,GO:0086009,GO:1901018,GO:1903278,GO:1903288	ATPase activator activity|sodium:potassium-exchanging ATPase activity|sodium:potassium-exchanging ATPase complex|cellular sodium ion homeostasis|potassium ion import|cellular potassium ion homeostasis|sodium ion export across plasma membrane|melanosome|protein stabilization|ATPase binding|protein localization to plasma membrane|membrane repolarization|positive regulation of potassium ion transmem…	ko04971,ko04976,ko04024,ko04973,ko04974,ko04972,ko04960,ko04964,ko04970,ko04261,ko04961,ko04911,ko04978,ko04919,ko04918,ko04022,ko04260	Gastric acid secretion|Bile secretion|cAMP signaling pathway|Carbohydrate digestion and absorption|Protein digestion and absorption|Pancreatic secretion|Aldosterone-regulated sodium reabsorption|Proximal tubule bicarbonate reclamation|Salivary secretion|Adrenergic signaling in cardiomyocytes|Endocrine and other factor-regulated calcium reabsorption|Insulin secretion|Mineral absorption|Thyroid hor…
LOC108633863	5.71475	0.0260286	Up	0.128376	0.531109	0.0787796	0.0586915	0.0419434	0.0565975	GeneID:108633863,Genbank:XM_018040003.1	NXPE family member 3-like	GO:0005576	extracellular region
LOC108633902	2.38432	0.0376098	Up	1.56914	1.89518	0.951402	0.509377	0.403515	1.20484	GeneID:108633902,Genbank:XM_018040793.1	uncharacterized LOC108633902
LOC108634001	2.56335	0.00105735	Up	1.25032	1.33648	0.997975	0.389324	0.637604	0.542293	GeneID:108634001,Genbank:XM_018041097.1	translation initiation factor IF-2-like
LOC108634038	2.42128	0.00139614	Up	0.795319	0.730958	1.17776	0.342939	0.411656	0.475387	GeneID:108634038,Genbank:XM_018041696.1	olfactory receptor 226-like	GO:0004930,GO:0004984,GO:0005886,GO:0016021	G protein-coupled receptor activity|olfactory receptor activity|plasma membrane|integral component of membrane	ko04740	Olfactory transduction
LOC108634205	126.1	7.90357e-12	Up	5.8283	8.58909	0.997907	0.00703858	0.106889	0.0271498	GeneID:108634205,Genbank:XM_018042754.1	HRAS-like suppressor 3	GO:0004623,GO:0005777,GO:0005778,GO:0005783,GO:0005829,GO:0006641,GO:0006644,GO:0007031,GO:0008654,GO:0008970,GO:0009617,GO:0016021,GO:0016042,GO:0016746,GO:0036149,GO:0036150,GO:0036151,GO:0036152,GO:0045786,GO:0046485,GO:0048471,GO:0052739,GO:0052740,GO:0102567,GO:0102568,GO:1904177	phospholipase A2 activity|peroxisome|peroxisomal membrane|endoplasmic reticulum|cytosol|triglyceride metabolic process|phospholipid metabolic process|peroxisome organization|phospholipid biosynthetic process|phospholipase A1 activity|response to bacterium|integral component of membrane|lipid catabolic process|transferase activity, transferring acyl groups|phosphatidylinositol acyl-chain remodelin…	ko00564,ko04923,ko00592,ko00591,ko00565,ko00590,ko04014	Glycerophospholipid metabolism|Regulation of lipolysis in adipocytes|alpha-Linolenic acid metabolism|Linoleic acid metabolism|Ether lipid metabolism|Arachidonic acid metabolism|Ras signaling pathway
LOC108636028	0.327344	0.00564973	Down	0.179286	0.268646	0.436416	0.749721	0.902082	1.35742	GeneID:108636028,Genbank:XM_018048364.1	chymotrypsinogen A-like	GO:0004252,GO:0005615,GO:0005737,GO:0005764,GO:0006508,GO:0007586,GO:0008233,GO:0030163,GO:0034097,GO:0043065	serine-type endopeptidase activity|extracellular space|cytoplasm|lysosome|proteolysis|digestion|peptidase activity|protein catabolic process|response to cytokine|positive regulation of apoptotic process
LOC108636059	0.380664	0.00504061	Down	0.612566	0.722678	1.30794	2.0757	1.73886	3.88765	GeneID:108636059,Genbank:XM_018048488.1	natural killer cells antigen CD94-like	GO:0002223,GO:0002859,GO:0004888,GO:0005887,GO:0009897,GO:0009986,GO:0019903,GO:0030101,GO:0030246,GO:0032729,GO:0042803,GO:0045954,GO:0046983	stimulatory C-type lectin receptor signaling pathway|negative regulation of natural killer cell mediated cytotoxicity directed against tumor cell target|transmembrane signaling receptor activity|integral component of plasma membrane|external side of plasma membrane|cell surface|protein phosphatase binding|natural killer cell activation|carbohydrate binding|positive regulation of interferon-gamma …
LOC108636133	0.0867632	0.0098223	Down	0.0166093	0	0.0267553	0.106309	0.0854696	0.328052	GeneID:108636133,Genbank:XM_018049105.1	lymphoid-restricted membrane protein	GO:0000785,GO:0005789,GO:0005813,GO:0007052,GO:0007344,GO:0016021,GO:0031965,GO:0035046,GO:0051028,GO:0051984,GO:0072686,GO:0097431	chromatin|endoplasmic reticulum membrane|centrosome|mitotic spindle organization|pronuclear fusion|integral component of membrane|nuclear membrane|pronuclear migration|mRNA transport|positive regulation of chromosome segregation|mitotic spindle|mitotic spindle pole
LOC108636344	7.24638	0.0145965	Up	0.533258	37.8443	9.47592	1.41859	1.44827	5.38965	GeneID:108636344,Genbank:XM_018050116.1	ornithine aminotransferase, mitochondrial-like	GO:0004587,GO:0005737,GO:0005759,GO:0010121,GO:0019544,GO:0030170,GO:0034214,GO:0055129	ornithine-oxo-acid transaminase activity|cytoplasm|mitochondrial matrix|arginine catabolic process to proline via ornithine|arginine catabolic process to glutamate|pyridoxal phosphate binding|protein hexamerization|L-proline biosynthetic process	ko00330	Arginine and proline metabolism
LOC108636372	3.80603	0.038079	Up	18.5084	21.132	2.42994	9.11264	1.62807	1.93012	GeneID:108636372,Genbank:XM_018050519.1	basigin-like
LOC108636534	0.446671	1.31074e-05	Down	1.28151	0.685376	1.28132	2.30267	2.63365	2.9425	GeneID:108636534,Genbank:XM_018051845.1	XK-related protein 6-like	GO:0016021	integral component of membrane
LOC108636541	3.00385	0.0449128	Up	0.629357	0.725419	0.259951	0.227234	0.129175	0.258969	GeneID:108636541,Genbank:XM_018051899.1	cyclin-dependent kinase inhibitor 2A-like			ko04110,ko04115	Cell cycle|p53 signaling pathway
LOC108636613	0.116581	1.82449e-05	Down	0.547482	0.0996389	0.185667	1.95497	2.43835	3.16576	GeneID:108636613,Genbank:XM_018052798.1	interferon omega-1-like	GO:0002250,GO:0002286,GO:0002323,GO:0005125,GO:0005132,GO:0005615,GO:0006959,GO:0019221,GO:0030183,GO:0033141,GO:0042100,GO:0043330,GO:0051607	adaptive immune response|T cell activation involved in immune response|natural killer cell activation involved in immune response|cytokine activity|type I interferon receptor binding|extracellular space|humoral immune response|cytokine-mediated signaling pathway|B cell differentiation|positive regulation of peptidyl-serine phosphorylation of STAT protein|B cell proliferation|response to exogenous…	ko04060,ko04622,ko04630	Cytokine-cytokine receptor interaction|RIG-I-like receptor signaling pathway|Jak-STAT signaling pathway
LOC108636617	0.207934	0.00657111	Down	0.0800266	0.184483	0.114588	0.61466	0.823616	0.658589	GeneID:108636617,Genbank:XM_018052801.1	interferon omega-1-like	GO:0002250,GO:0002286,GO:0002323,GO:0005125,GO:0005132,GO:0005615,GO:0006959,GO:0019221,GO:0030183,GO:0033141,GO:0042100,GO:0043330,GO:0051607	adaptive immune response|T cell activation involved in immune response|natural killer cell activation involved in immune response|cytokine activity|type I interferon receptor binding|extracellular space|humoral immune response|cytokine-mediated signaling pathway|B cell differentiation|positive regulation of peptidyl-serine phosphorylation of STAT protein|B cell proliferation|response to exogenous…	ko04060,ko04622,ko04630	Cytokine-cytokine receptor interaction|RIG-I-like receptor signaling pathway|Jak-STAT signaling pathway
LOC108636909	18.678	0.00533082	Up	0.367554	0.0794355	0.769704	0.0470512	0	0.0226863	GeneID:108636909,Genbank:XM_018053808.1	ribonuclease K6-like	GO:0003676,GO:0004519,GO:0004540,GO:0005615,GO:0005764,GO:0019731,GO:0031410,GO:0045087,GO:0050829,GO:0050830,GO:0051607,GO:0061844	nucleic acid binding|endonuclease activity|ribonuclease activity|extracellular space|lysosome|antibacterial humoral response|cytoplasmic vesicle|innate immune response|defense response to Gram-negative bacterium|defense response to Gram-positive bacterium|defense response to virus|antimicrobial humoral immune response mediated by antimicrobial peptide
LOC108637251	231.595	0.0110077	Up	0	0.0124345	2.11624	0	0	0	GeneID:108637251,Genbank:XM_018056293.1	multidrug resistance-associated protein 4-like			ko04976,ko04024,ko02010	Bile secretion|cAMP signaling pathway|ABC transporters
LOC108637511	0.379416	0.000514673	Down	0.204041	0.107993	0.125213	0.405121	0.404752	0.447211	GeneID:108637511,Genbank:XM_018058191.1	putative uncharacterized protein FLJ46204
LOC108637650	0.187426	0.00149988	Down	0.131993	0.0526638	0.185364	0.909819	0.301876	0.902427	GeneID:108637650,Genbank:XM_018059169.1	keratin-associated protein 16-1-like
LOC108637753	2.28809	0.0373813	Up	22.2006	5.64248	6.59443	4.78235	5.5488	5.61889	GeneID:108637753,Genbank:XM_018059983.1	uncharacterized protein C8orf59 homolog
LOC108637964	2.06284	0.0485361	Up	0.380356	0.244115	0.216612	0.1623	0.171343	0.113825	GeneID:108637964,Genbank:XM_018061974.1	uncharacterized LOC108637964			ko00310	Lysine degradation
LOC108637967	2.56472	0.0276954	Up	6.94262	3.68062	1.77125	2.06226	1.62291	1.60989	GeneID:108637967,Genbank:XM_018062006.1	metallothionein-1B			ko04978,ko04212	Mineral absorption|Longevity regulating pathway - worm
LOC108638012	4.9473	0.00494564	Up	0.332186	2.18617	1.6571	0.260629	0.281835	0.449749	GeneID:108638012,Genbank:XM_018062947.1	sialic acid-binding Ig-like lectin 14	GO:0005886,GO:0007155,GO:0016021,GO:0030246,GO:0043312,GO:0045087,GO:0070821,GO:0101003	plasma membrane|cell adhesion|integral component of membrane|carbohydrate binding|neutrophil degranulation|innate immune response|tertiary granule membrane|ficolin-1-rich granule membrane
LOC108638255	0.116082	0.00171433	Down	0.776729	0.276485	0.40889	1.30624	0.905629	11.4495	GeneID:108638255,Genbank:XM_018064272.1	location of vulva defective 1-like
LOC108638312	6.57507	0.0114847	Up	0.43525	2.16351	0.198653	0.0835755	0.211532	0.228349	GeneID:108638312,Genbank:XM_018065406.1	secreted and transmembrane protein 1A-like	GO:0005125,GO:0005576,GO:0005886,GO:0006955,GO:0016021	cytokine activity|extracellular region|plasma membrane|immune response|integral component of membrane
LOC108638406	0.465548	0.011787	Down	1.95219	2.06265	3.06706	5.36828	3.92735	7.58663	GeneID:108638406,Genbank:XM_018065606.1	uncharacterized LOC108638406
LOC108638507	6.10535	0.0424213	Up	0.418139	7.89529	0.378142	0.619782	0.956309	0.217334	GeneID:108638507,Genbank:XM_018066162.1	interferon alpha-inducible protein 27-like protein 2A	GO:0001836,GO:0005739,GO:0005743,GO:0005886,GO:0006915,GO:0006955,GO:0016021,GO:0031966,GO:0042058,GO:0043066,GO:0043154,GO:0045087,GO:0051607,GO:0051902,GO:0060337,GO:0072593,GO:0097190,GO:0097193,GO:0098586,GO:2001240	release of cytochrome c from mitochondria|mitochondrion|mitochondrial inner membrane|plasma membrane|apoptotic process|immune response|integral component of membrane|mitochondrial membrane|regulation of epidermal growth factor receptor signaling pathway|negative regulation of apoptotic process|negative regulation of cysteine-type endopeptidase activity involved in apoptotic process|innate immune …
LOC108638532	0.269414	0.0239239	Down	0.134475	0.30851	0.294382	0.4436	2.23567	0.427774	GeneID:108638532,Genbank:XM_018066535.1	myeloid-associated differentiation marker-like	GO:0001726,GO:0001933,GO:0005886,GO:0005911,GO:0010629,GO:0016021,GO:0030335,GO:0030837,GO:0030864,GO:0031579,GO:0034115,GO:0045121,GO:0061028,GO:0072659,GO:0090038,GO:1900026	ruffle|negative regulation of protein phosphorylation|plasma membrane|cell-cell junction|negative regulation of gene expression|integral component of membrane|positive regulation of cell migration|negative regulation of actin filament polymerization|cortical actin cytoskeleton|membrane raft organization|negative regulation of heterotypic cell-cell adhesion|membrane raft|establishment of endotheli…
LOC108638596	0.114645	0.000320845	Down	0.140597	0.162057	1.07369	5.4594	5.16272	2.19841	GeneID:108638596,Genbank:XM_018066682.1	histone H1oo	GO:0000786,GO:0001674,GO:0003690,GO:0005634,GO:0005737,GO:0006334,GO:0006355,GO:0016584,GO:0030261,GO:0031492,GO:0031936,GO:0044030,GO:0045910,GO:0051321,GO:2000737	nucleosome|female germ cell nucleus|double-stranded DNA binding|nucleus|cytoplasm|nucleosome assembly|regulation of transcription, DNA-templated|nucleosome positioning|chromosome condensation|nucleosomal DNA binding|negative regulation of chromatin silencing|regulation of DNA methylation|negative regulation of DNA recombination|meiotic cell cycle|negative regulation of stem cell differentiation
LOC108638609	0.400046	0.00473716	Down	1.33869	1.03453	2.94062	4.72561	4.40696	5.28313	GeneID:108638609,Genbank:XM_018066808.1	uncharacterized LOC108638609
LOXL4	2.34179	0.0171297	Up	3.29419	5.80774	2.01414	1.92686	1.95774	1.6266	GeneID:102174272,Genbank:XM_018041702.1	lysyl oxidase like 4	GO:0004720,GO:0005044,GO:0005507,GO:0005615,GO:0016020,GO:0018057,GO:0030199	protein-lysine 6-oxidase activity|scavenger receptor activity|copper ion binding|extracellular space|membrane|peptidyl-lysine oxidation|collagen fibril organization
LPIN1	2.52923	0.0200063	Up	12.9902	25.9585	6.38348	6.81053	6.56305	7.6979	GeneID:102180603,Genbank:XM_005686993.3	lipin 1	GO:0000122,GO:0000266,GO:0001085,GO:0003713,GO:0005634,GO:0005667,GO:0005737,GO:0005741,GO:0005789,GO:0006629,GO:0006642,GO:0006955,GO:0008195,GO:0009062,GO:0019432,GO:0031065,GO:0031529,GO:0031532,GO:0031965,GO:0032869,GO:0042826,GO:0042975,GO:0044255,GO:0045444,GO:0045598,GO:0045944,GO:0120162	negative regulation of transcription by RNA polymerase II|mitochondrial fission|RNA polymerase II transcription factor binding|transcription coactivator activity|nucleus|transcription factor complex|cytoplasm|mitochondrial outer membrane|endoplasmic reticulum membrane|lipid metabolic process|triglyceride mobilization|immune response|phosphatidate phosphatase activity|fatty acid catabolic process|…	ko00564,ko00561	Glycerophospholipid metabolism|Glycerolipid metabolism
LPL	2.12948	0.00125595	Up	16.3163	20.8018	12.402	7.96732	8.70065	9.7683	GeneID:100860750,Genbank:XM_013966067.2	lipoprotein lipase	GO:0004465,GO:0005102,GO:0005615,GO:0005886,GO:0006633,GO:0008201,GO:0009617,GO:0009749,GO:0009986,GO:0010744,GO:0010886,GO:0010890,GO:0019432,GO:0019433,GO:0031225,GO:0034185,GO:0034361,GO:0034372,GO:0042627,GO:0042632,GO:0055096,GO:0070328,GO:0090197	lipoprotein lipase activity|signaling receptor binding|extracellular space|plasma membrane|fatty acid biosynthetic process|heparin binding|response to bacterium|response to glucose|cell surface|positive regulation of macrophage derived foam cell differentiation|positive regulation of cholesterol storage|positive regulation of sequestering of triglyceride|triglyceride biosynthetic process|triglyce…	ko03320,ko00561	PPAR signaling pathway|Glycerolipid metabolism
LRG1	3.44533	0.0358036	Up	0.668693	4.59288	1.24932	0.879456	0.439947	0.983772	GeneID:102186388,Genbank:XM_005682527.3	leucine rich alpha-2-glycoprotein 1	GO:0001938,GO:0005160,GO:0005576,GO:0005615,GO:0009617,GO:0016020,GO:0030511,GO:0035580,GO:0043231,GO:0043312,GO:0045766,GO:0050873,GO:0070062,GO:1904724,GO:1904813	positive regulation of endothelial cell proliferation|transforming growth factor beta receptor binding|extracellular region|extracellular space|response to bacterium|membrane|positive regulation of transforming growth factor beta receptor signaling pathway|specific granule lumen|intracellular membrane-bounded organelle|neutrophil degranulation|positive regulation of angiogenesis|brown fat cell di…
LRP2	0.122295	0.0211794	Down	0.103725	0.0167511	0.466373	0.0481509	4.01848	0.944137	GeneID:102190361,Genbank:XM_018064165.1	LDL receptor related protein 2	GO:0001843,GO:0003139,GO:0003148,GO:0003223,GO:0005509,GO:0005905,GO:0006898,GO:0007605,GO:0008144,GO:0008584,GO:0009897,GO:0016021,GO:0016324,GO:0017124,GO:0030001,GO:0030424,GO:0030425,GO:0030514,GO:0031526,GO:0031904,GO:0035258,GO:0050769,GO:0051087,GO:0060068,GO:0060982,GO:0061156,GO:0070447,GO:0140058,GO:1904447,GO:1905167	neural tube closure|secondary heart field specification|outflow tract septum morphogenesis|ventricular compact myocardium morphogenesis|calcium ion binding|clathrin-coated pit|receptor-mediated endocytosis|sensory perception of sound|drug binding|male gonad development|external side of plasma membrane|integral component of membrane|apical plasma membrane|SH3 domain binding|metal ion transport|axo…	ko04918,ko04340	Thyroid hormone synthesis|Hedgehog signaling pathway
LRP8	3.34458	0.0163659	Up	5.18154	3.89387	28.8126	3.63517	5.17012	3.2815	GeneID:102189540,Genbank:XM_018044342.1	LDL receptor related protein 8	GO:0000122,GO:0001523,GO:0004888,GO:0005041,GO:0005509,GO:0005576,GO:0005875,GO:0005886,GO:0005901,GO:0006508,GO:0006629,GO:0006897,GO:0007165,GO:0008035,GO:0014069,GO:0016020,GO:0016021,GO:0019221,GO:0019894,GO:0021541,GO:0021987,GO:0030229,GO:0030424,GO:0030425,GO:0032793,GO:0034185,GO:0038025,GO:0038026,GO:0042493,GO:0043025,GO:0043235,GO:0050731,GO:0050804,GO:0061003,GO:0061098,GO:0071363,GO:…	negative regulation of transcription by RNA polymerase II|retinoid metabolic process|transmembrane signaling receptor activity|low-density lipoprotein particle receptor activity|calcium ion binding|extracellular region|microtubule associated complex|plasma membrane|caveola|proteolysis|lipid metabolic process|endocytosis|signal transduction|high-density lipoprotein particle binding|postsynaptic de…
LRRC19	0.385139	0.0383159	Down	1.12055	0.147765	0.91782	2.14435	1.34653	2.43827	GeneID:102169591,Genbank:XM_005683593.3	leucine rich repeat containing 19	GO:0016021	integral component of membrane
LRRC20	2.30114	0.0339724	Up	1.27169	2.93159	1.07434	0.875454	0.995331	0.816313	GeneID:100861079,Genbank:XM_018042587.1	leucine rich repeat containing 20
LRRC46	0.413658	0.0188755	Down	0.347484	0.263981	0.565404	0.781804	0.782676	1.54682	GeneID:102172479,Genbank:XM_013972478.2	leucine rich repeat containing 46
LRRC8E	3.12147	0.000114717	Up	2.83606	2.74691	1.28158	0.842051	0.863188	0.772074	GeneID:102172532,Genbank:XM_018050957.1	leucine rich repeat containing 8 family member E	GO:0005225,GO:0005737,GO:0005789,GO:0005886,GO:0005887,GO:0006884,GO:0015810,GO:0034702,GO:0071470,GO:0098656	volume-sensitive anion channel activity|cytoplasm|endoplasmic reticulum membrane|plasma membrane|integral component of plasma membrane|cell volume homeostasis|aspartate transmembrane transport|ion channel complex|cellular response to osmotic stress|anion transmembrane transport
LRRN3	0.414035	0.0125833	Down	1.3543	0.43302	1.39462	2.24425	1.90933	4.04783	GeneID:102186928,Genbank:XM_013963321.2	leucine rich repeat neuronal 3	GO:0016021	integral component of membrane
LRRTM1	0.194214	0.0336268	Down	0.102399	0.00590145	0.425208	0.900103	0.741613	1.23035	GeneID:102191248,Genbank:XM_013967728.2	leucine rich repeat transmembrane neuronal 1
LSS	2.75636	0.0179118	Up	40.7842	55.1093	13.6779	22.0427	14.8327	8.84365	GeneID:102175810,Genbank:XM_018052364.1	lanosterol synthase (2,3-oxidosqualene-lanosterol cyclase)	GO:0000250,GO:0005789,GO:0005811,GO:0006694,GO:0006695	lanosterol synthase activity|endoplasmic reticulum membrane|lipid droplet|steroid biosynthetic process|cholesterol biosynthetic process	ko00100	Steroid biosynthesis
LTB4R	0.450142	0.0111565	Down	0.415487	0.350953	0.895796	1.71742	1.16423	1.13542	GeneID:102186399,Genbank:XM_018054641.1	leukotriene B4 receptor	GO:0001632,GO:0004966,GO:0005887,GO:0006954,GO:0007218,GO:0008528	leukotriene B4 receptor activity|galanin receptor activity|integral component of plasma membrane|inflammatory response|neuropeptide signaling pathway|G protein-coupled peptide receptor activity	ko04080	Neuroactive ligand-receptor interaction
LTB4R2	0.435431	0.0456164	Down	0.530714	0.319158	1.62556	2.10311	1.9737	2.01099	GeneID:108637010,Genbank:XM_018054640.1	leukotriene B4 receptor 2	GO:0001632,GO:0004966,GO:0004974,GO:0005654,GO:0005886,GO:0005887,GO:0006935,GO:0006954,GO:0007186,GO:0007194,GO:0007218,GO:0008528,GO:0016020,GO:0051546	leukotriene B4 receptor activity|galanin receptor activity|leukotriene receptor activity|nucleoplasm|plasma membrane|integral component of plasma membrane|chemotaxis|inflammatory response|G protein-coupled receptor signaling pathway|negative regulation of adenylate cyclase activity|neuropeptide signaling pathway|G protein-coupled peptide receptor activity|membrane|keratinocyte migration	ko04080,ko04020	Neuroactive ligand-receptor interaction|Calcium signaling pathway
LTF	0.15357	0.0231186	Down	0.963395	0.10172	0.497555	0.800204	0.319569	9.57761	GeneID:100861194,Genbank:NM_001285548.1	lactotransferrin	GO:0001503,GO:0001817,GO:0002227,GO:0004252,GO:0005506,GO:0005615,GO:0006811,GO:0019731,GO:0019732,GO:0031665,GO:0032680,GO:0033690,GO:0042581,GO:0043066,GO:0045669,GO:0055072,GO:0060349,GO:1900159,GO:1900229,GO:1902732,GO:2000308,GO:2001205	ossification|regulation of cytokine production|innate immune response in mucosa|serine-type endopeptidase activity|iron ion binding|extracellular space|ion transport|antibacterial humoral response|antifungal humoral response|negative regulation of lipopolysaccharide-mediated signaling pathway|regulation of tumor necrosis factor production|positive regulation of osteoblast proliferation|specific g…
LY86	3.76242	0.00339157	Up	1.66403	5.45215	7.14807	1.70938	1.03366	1.57231	GeneID:102168958,Genbank:XM_005696896.3	lymphocyte antigen 86	GO:0005615,GO:0005886,GO:0006915,GO:0006954,GO:0006959,GO:0008283,GO:0031666,GO:0045087	extracellular space|plasma membrane|apoptotic process|inflammatory response|humoral immune response|cell proliferation|positive regulation of lipopolysaccharide-mediated signaling pathway|innate immune response
LYPD1	9.42879	0.00835967	Up	0.372064	22.1105	0.973935	1.24032	0.750475	1.18969	GeneID:100861143,Genbank:XM_018062051.1	LY6/PLAUR domain containing 1	GO:0001662,GO:0005576,GO:0005886,GO:0007271,GO:0030550,GO:0031225,GO:0033130,GO:0035094,GO:0095500,GO:1903077	behavioral fear response|extracellular region|plasma membrane|synaptic transmission, cholinergic|acetylcholine receptor inhibitor activity|anchored component of membrane|acetylcholine receptor binding|response to nicotine|acetylcholine receptor signaling pathway|negative regulation of protein localization to plasma membrane
LYPD6B	0.0549036	0.000234185	Down	0	0.020443	0.0507914	0.272448	0.446194	0.715204	GeneID:102187721,Genbank:XM_018062675.1	LY6/PLAUR domain containing 6B	GO:0005576,GO:0005886,GO:0030548,GO:0031225	extracellular region|plasma membrane|acetylcholine receptor regulator activity|anchored component of membrane
MACC1	0.117576	0.00933362	Down	0.0809279	0.00699602	0.0173818	0.129496	0.0879163	0.719287	GeneID:102191014,Genbank:XM_018047343.1	MACC1, MET transcriptional regulator	GO:0000977,GO:0001228,GO:0005634,GO:0005737,GO:0005739,GO:0008083,GO:0045944,GO:0051781	RNA polymerase II regulatory region sequence-specific DNA binding|DNA-binding transcription activator activity, RNA polymerase II-specific|nucleus|cytoplasm|mitochondrion|growth factor activity|positive regulation of transcription by RNA polymerase II|positive regulation of cell division
MAP1LC3A	2.15314	0.00592481	Up	74.2323	102.865	47.3994	37.9811	39.4992	41.9534	GeneID:106502794,Genbank:XM_018057739.1	microtubule associated protein 1 light chain 3 alpha	GO:0000045,GO:0000421,GO:0000422,GO:0005543,GO:0005776,GO:0005829,GO:0005874,GO:0006995,GO:0008017,GO:0008429,GO:0012505,GO:0031090,GO:0031410,GO:0031625,GO:0044754,GO:0097352	autophagosome assembly|autophagosome membrane|autophagy of mitochondrion|phospholipid binding|autophagosome|cytosol|microtubule|cellular response to nitrogen starvation|microtubule binding|phosphatidylethanolamine binding|endomembrane system|organelle membrane|cytoplasmic vesicle|ubiquitin protein ligase binding|autolysosome|autophagosome maturation
2024-03-02	2.04269	0.0193482	Up	26.0912	40.1141	16.6835	15.3665	16.3416	15.0221	GeneID:102176783,Genbank:XM_018050994.1	membrane associated ring-CH-type finger 2	GO:0004842,GO:0005765,GO:0005783,GO:0005789,GO:0006897,GO:0008270,GO:0010008,GO:0016021,GO:0016567,GO:0031410	ubiquitin-protein transferase activity|lysosomal membrane|endoplasmic reticulum|endoplasmic reticulum membrane|endocytosis|zinc ion binding|endosome membrane|integral component of membrane|protein ubiquitination|cytoplasmic vesicle
2024-03-03	3.34551	0.0237407	Up	1.71368	8.7171	1.81128	1.63951	1.39238	1.41401	GeneID:102186006,Genbank:XM_018050700.1	membrane associated ring-CH-type finger 3	GO:0005764,GO:0005768,GO:0006897,GO:0008270,GO:0016021,GO:0016567,GO:0016740,GO:0030659,GO:0031901	lysosome|endosome|endocytosis|zinc ion binding|integral component of membrane|protein ubiquitination|transferase activity|cytoplasmic vesicle membrane|early endosome membrane
MASP1	6.031	0.00133819	Up	3.30272	8.03382	0.685403	0.714053	0.901913	0.771848	GeneID:102171378,Genbank:XM_005675142.3	mannan binding lectin serine peptidase 1	GO:0001867,GO:0004252,GO:0005509,GO:0005576,GO:0005615,GO:0005654,GO:0005829,GO:0006898,GO:0006956,GO:0008233,GO:0042803,GO:0045916,GO:0048306	complement activation, lectin pathway|serine-type endopeptidase activity|calcium ion binding|extracellular region|extracellular space|nucleoplasm|cytosol|receptor-mediated endocytosis|complement activation|peptidase activity|protein homodimerization activity|negative regulation of complement activation|calcium-dependent protein binding	ko04610	Complement and coagulation cascades
MB	2.60435	0.0204376	Up	3.97873	3.35352	2.39581	0.509323	1.55993	2.10493	GeneID:100860833,Genbank:XM_013964067.2	myoglobin	GO:0005344,GO:0019825,GO:0020037,GO:0046872	oxygen carrier activity|oxygen binding|heme binding|metal ion binding
MBP	3.49826	0.042408	Up	1.94964	10.2147	1.24514	1.34242	0.895168	2.48877	GeneID:106503529,Genbank:XM_018039439.1	myelin basic protein
MC2R	36.4877	0.00244567	Up	0.159185	1.44492	0.0683801	0	0.0182033	0.039301	GeneID:102182364,Genbank:XM_005697161.1	melanocortin 2 receptor	GO:0004978,GO:0005886,GO:0016021	corticotropin receptor activity|plasma membrane|integral component of membrane	ko04080,ko04024,ko04925	Neuroactive ligand-receptor interaction|cAMP signaling pathway|Aldosterone synthesis and secretion
MCFD2	2.41801	0.00591213	Up	103.196	53.0771	29.6128	25.2265	32.9372	25.7659	GeneID:102171435,Genbank:XM_005686572.3	multiple coagulation factor deficiency 2	GO:0000139,GO:0005509,GO:0005789,GO:0006888,GO:0012507,GO:0015031,GO:0033116,GO:0048208	Golgi membrane|calcium ion binding|endoplasmic reticulum membrane|ER to Golgi vesicle-mediated transport|ER to Golgi transport vesicle membrane|protein transport|endoplasmic reticulum-Golgi intermediate compartment membrane|COPII vesicle coating
MCHR1	23.4919	0.00114483	Up	15.0153	0.120541	0.204912	0.216075	0.125883	0.317078	GeneID:102187201,Genbank:XM_018048808.1	melanin concentrating hormone receptor 1	GO:0004930,GO:0005887,GO:0007218,GO:0030273,GO:0042923	G protein-coupled receptor activity|integral component of plasma membrane|neuropeptide signaling pathway|melanin-concentrating hormone receptor activity|neuropeptide binding	ko04080	Neuroactive ligand-receptor interaction
MCOLN1	2.26925	0.0034917	Up	26.5403	47.3539	26.4244	19.3225	15.7861	15.7738	GeneID:102169278,Genbank:XM_018051159.1	mucolipin 1	GO:0001891,GO:0002250,GO:0005764,GO:0005765,GO:0005770,GO:0006816,GO:0008289,GO:0016021,GO:0030670,GO:0031902,GO:0042995,GO:0051289,GO:0071277,GO:0071467,GO:0097682,GO:0098655	phagocytic cup|adaptive immune response|lysosome|lysosomal membrane|late endosome|calcium ion transport|lipid binding|integral component of membrane|phagocytic vesicle membrane|late endosome membrane|cell projection|protein homotetramerization|cellular response to calcium ion|cellular response to pH|intracellular phosphatidylinositol-3,5-bisphosphate-sensitive cation channel activity|cation trans…	ko04142	Lysosome
MCOLN3	0.174674	0.000109377	Down	0.0460736	0.0298721	0.0618485	0.258035	0.375391	0.220392	GeneID:102189726,Genbank:XM_018045687.1	mucolipin 3	GO:0000421,GO:0005262,GO:0005765,GO:0005886,GO:0007626,GO:0008289,GO:0016021,GO:0031901,GO:0031902,GO:0042491,GO:0070588,GO:0072345	autophagosome membrane|calcium channel activity|lysosomal membrane|plasma membrane|locomotory behavior|lipid binding|integral component of membrane|early endosome membrane|late endosome membrane|inner ear auditory receptor cell differentiation|calcium ion transmembrane transport|NAADP-sensitive calcium-release channel activity
MEOX1	0.478012	0.04617	Down	0.31439	0.133507	0.254701	0.331849	0.498275	0.755768	GeneID:102176358,Genbank:XM_005693901.3	mesenchyme homeobox 1	GO:0000978,GO:0001077,GO:0001757,GO:0003682,GO:0003700,GO:0005634,GO:0005737,GO:0043565,GO:0060218,GO:0061053,GO:0061056,GO:0071837	RNA polymerase II proximal promoter sequence-specific DNA binding|proximal promoter DNA-binding transcription activator activity, RNA polymerase II-specific|somite specification|chromatin binding|DNA-binding transcription factor activity|nucleus|cytoplasm|sequence-specific DNA binding|hematopoietic stem cell differentiation|somite development|sclerotome development|HMG box domain binding
MEP1B	0.0799795	0.00202898	Down	0.0526221	0.00649865	0.0645844	0.105855	1.2035	0.296956	GeneID:102181352,Genbank:XM_005697008.3	meprin A subunit beta	GO:0004222,GO:0005576,GO:0005887,GO:0006954,GO:0008270,GO:0017090,GO:0042802,GO:1901998	metalloendopeptidase activity|extracellular region|integral component of plasma membrane|inflammatory response|zinc ion binding|meprin A complex|identical protein binding|toxin transport	ko04974	Protein digestion and absorption
METTL13	2.2304	0.00826011	Up	4.43649	5.79611	2.90878	2.51081	2.5557	1.63886	GeneID:102176251,Genbank:XM_018060313.1	methyltransferase like 13	GO:0008168	methyltransferase activity
MFGE8	2.22457	0.0490422	Up	193.307	86.6815	532.622	147.112	123.517	118.075	GeneID:100861394,Genbank:XM_018065819.1	milk fat globule-EGF factor 8 protein	GO:0001525,GO:0005576,GO:0007155,GO:0007338,GO:0016020	angiogenesis|extracellular region|cell adhesion|single fertilization|membrane
MGAT5	2.2894	0.00609187	Up	21.8726	42.0134	20.3365	15.8996	13.0849	13.6136	GeneID:102174983,Genbank:XM_018062080.1	mannosyl (alpha-1,6-)-glycoprotein beta-1,6-N-acetyl-glucosaminyltransferase			ko00510	N-Glycan biosynthesis
MGST1	5.00496	0.000753838	Up	24.2099	98.7279	23.1624	8.9151	12.8383	13.4699	GeneID:108636034,Genbank:XM_018048425.1	microsomal glutathione S-transferase 1	GO:0004364,GO:0005739,GO:0005741,GO:0005783,GO:0005789,GO:0006749,GO:0016021,GO:0055114,GO:0070207	glutathione transferase activity|mitochondrion|mitochondrial outer membrane|endoplasmic reticulum|endoplasmic reticulum membrane|glutathione metabolic process|integral component of membrane|oxidation-reduction process|protein homotrimerization	ko00982,ko00480,ko00980	Drug metabolism - cytochrome P450|Glutathione metabolism|Metabolism of xenobiotics by cytochrome P450
MILR1	2.91287	0.0365645	Up	1.05967	5.68399	3.318	0.996946	1.05117	2.04884	GeneID:102180625,Genbank:XM_005694010.3	mast cell immunoglobulin like receptor 1	GO:0005887,GO:0033004,GO:0042629,GO:0043303	integral component of plasma membrane|negative regulation of mast cell activation|mast cell granule|mast cell degranulation
MIP	2.80673	0.0194545	Up	0.314884	0.291312	0.249168	0.134362	0.0505374	0.156846	GeneID:102188925,Genbank:XM_005680342.3	major intrinsic protein of lens fiber	GO:0002088,GO:0005212,GO:0005516,GO:0005783,GO:0005886,GO:0005887,GO:0005921,GO:0006833,GO:0007601,GO:0015250,GO:0045785,GO:0050896,GO:0051289,GO:1990349	lens development in camera-type eye|structural constituent of eye lens|calmodulin binding|endoplasmic reticulum|plasma membrane|integral component of plasma membrane|gap junction|water transport|visual perception|water channel activity|positive regulation of cell adhesion|response to stimulus|protein homotetramerization|gap junction-mediated intercellular transport
MLIP	5.2501	0.0052304	Up	1.49462	0.361135	0.169481	0.112896	0.191084	0.103138	GeneID:102184854,Genbank:XM_018039224.1	muscular LMNA interacting protein	GO:0000122,GO:0005634,GO:0005635,GO:0010614,GO:0016605,GO:0042383,GO:0045944	negative regulation of transcription by RNA polymerase II|nucleus|nuclear envelope|negative regulation of cardiac muscle hypertrophy|PML body|sarcolemma|positive regulation of transcription by RNA polymerase II
MLXIPL	2.51421	0.0175763	Up	1.22936	0.915869	0.552776	0.281479	0.26859	0.647747	GeneID:102179624,Genbank:XM_018040995.1	MLX interacting protein like	GO:0000122,GO:0000978,GO:0001078,GO:0003677,GO:0003700,GO:0005634,GO:0005654,GO:0005667,GO:0005737,GO:0005829,GO:0006110,GO:0006357,GO:0008134,GO:0008284,GO:0009749,GO:0010255,GO:0019901,GO:0033137,GO:0035538,GO:0042593,GO:0043565,GO:0045723,GO:0045821,GO:0045892,GO:0045893,GO:0045944,GO:0046889,GO:0046982,GO:0055089,GO:0071157,GO:0071333,GO:0090324,GO:0097009	negative regulation of transcription by RNA polymerase II|RNA polymerase II proximal promoter sequence-specific DNA binding|proximal promoter DNA-binding transcription repressor activity, RNA polymerase II-specific|DNA binding|DNA-binding transcription factor activity|nucleus|nucleoplasm|transcription factor complex|cytoplasm|cytosol|regulation of glycolytic process|regulation of transcription by…
MMP16	0.32293	0.0033159	Down	6.14587	4.20786	18.9467	25.5639	32.0476	40.1035	GeneID:102170337,Genbank:XM_005689258.3	matrix metallopeptidase 16
MOGAT1	0.170339	0.0315104	Down	0.0276098	0.00795601	0.187786	0.671531	0.494638	0.204497	GeneID:102185127,Genbank:XM_005676609.3	monoacylglycerol O-acyltransferase 1	GO:0003846,GO:0004144,GO:0005789,GO:0006071,GO:0006651,GO:0016021,GO:0019432	2-acylglycerol O-acyltransferase activity|diacylglycerol O-acyltransferase activity|endoplasmic reticulum membrane|glycerol metabolic process|diacylglycerol biosynthetic process|integral component of membrane|triglyceride biosynthetic process	ko00561	Glycerolipid metabolism
MOS	0.087228	0.00180443	Down	0.0167995	0.0871365	0.451028	3.2688	2.92003	0.663617	GeneID:102187061,Genbank:XM_005689083.2	v-mos Moloney murine sarcoma viral oncogene homolog	GO:0000165,GO:0000186,GO:0000187,GO:0000212,GO:0004674,GO:0004709,GO:0005524,GO:0005737,GO:0005829,GO:0006325,GO:0043410,GO:0046777,GO:0051296,GO:0070371,GO:1902103	MAPK cascade|activation of MAPKK activity|activation of MAPK activity|meiotic spindle organization|protein serine/threonine kinase activity|MAP kinase kinase kinase activity|ATP binding|cytoplasm|cytosol|chromatin organization|positive regulation of MAPK cascade|protein autophosphorylation|establishment of meiotic spindle orientation|ERK1 and ERK2 cascade|negative regulation of metaphase/anaphase…	ko04914,ko04114,ko04010,ko04810	Progesterone-mediated oocyte maturation|Oocyte meiosis|MAPK signaling pathway|Regulation of actin cytoskeleton
MOV10L1	0.181999	0.00263406	Down	0.0130349	0.0225368	0.0233306	0.13349	0.14409	0.0858182	GeneID:102183135,Genbank:XM_018049080.1	Mov10 RISC complex RNA helicase like 1	GO:0000287,GO:0003723,GO:0004004,GO:0005524,GO:0005829,GO:0007141,GO:0007275,GO:0007281,GO:0007283,GO:0034587,GO:0035194,GO:0043046,GO:0043186,GO:0071546	magnesium ion binding|RNA binding|ATP-dependent RNA helicase activity|ATP binding|cytosol|male meiosis I|multicellular organism development|germ cell development|spermatogenesis|piRNA metabolic process|posttranscriptional gene silencing by RNA|DNA methylation involved in gamete generation|P granule|pi-body
MOXD1	0.438433	0.0492064	Down	1.23509	0.282035	1.78935	2.29701	2.47163	3.18594	GeneID:102191334,Genbank:XM_018053226.1	monooxygenase DBH like 1	GO:0004500,GO:0005507,GO:0005615,GO:0005737,GO:0005789,GO:0006589,GO:0016021,GO:0016715,GO:0030667,GO:0042420,GO:0042421	dopamine beta-monooxygenase activity|copper ion binding|extracellular space|cytoplasm|endoplasmic reticulum membrane|octopamine biosynthetic process|integral component of membrane|oxidoreductase activity, acting on paired donors, with incorporation or reduction of molecular oxygen, reduced ascorbate as one donor, and incorporation of one atom of oxygen|secretory granule membrane|dopamine cataboli…
MPC1	2.01625	0.04237	Up	31.1067	60.9267	25.1572	24.7329	26.0997	16.621	GeneID:102186769,Genbank:XM_018053459.1	mitochondrial pyruvate carrier 1	GO:0006850,GO:0031305,GO:0050833,GO:0061732,GO:1990830	mitochondrial pyruvate transmembrane transport|integral component of mitochondrial inner membrane|pyruvate transmembrane transporter activity|mitochondrial acetyl-CoA biosynthetic process from pyruvate|cellular response to leukemia inhibitory factor
MPV17L2	2.69821	0.0111329	Up	8.96097	24.8655	10.4889	6.95952	7.59047	4.72127	GeneID:102169854,Genbank:XM_005682183.3	MPV17 mitochondrial inner membrane protein like 2	GO:0005737,GO:0005743,GO:0005762,GO:0016021,GO:0061668,GO:0070131	cytoplasm|mitochondrial inner membrane|mitochondrial large ribosomal subunit|integral component of membrane|mitochondrial ribosome assembly|positive regulation of mitochondrial translation	ko04146	Peroxisome
MRC1	4.34453	0.0115716	Up	8.68698	81.3251	16.1945	10.0051	7.01316	13.1569	GeneID:102181218,Genbank:XM_005687981.3	mannose receptor, C type 1			ko04145	Phagosome
MRO	3.86708	0.00848737	Up	3.22516	22.2473	28.6651	6.40024	3.63755	6.03555	GeneID:102172507,Genbank:XM_005697212.3	maestro	GO:0005730	nucleolus
MRPL33	2.44101	0.045416	Up	17.3347	69.8371	20.9247	16.8845	17.6079	18.6013	GeneID:102173666,Genbank:XM_005686871.3	mitochondrial ribosomal protein L33	GO:0003735,GO:0005743,GO:0005762,GO:0006412	structural constituent of ribosome|mitochondrial inner membrane|mitochondrial large ribosomal subunit|translation	ko03010	Ribosome
MSLN	3.77334	0.0283045	Up	12.8168	8.67146	1.69785	0.618947	1.67627	4.60438	GeneID:102175077,Genbank:XM_018040442.1	mesothelin	GO:0005615,GO:0005794,GO:0005886,GO:0007160,GO:0009986,GO:0031016,GO:0031225	extracellular space|Golgi apparatus|plasma membrane|cell-matrix adhesion|cell surface|pancreas development|anchored component of membrane
MSMB	16.0653	0.000157719	Up	3.95025	38.241	2.66967	1.78731	0.739891	0.966865	GeneID:102184594,Genbank:XM_013975694.2	microseminoprotein beta	GO:0005576	extracellular region
MSMO1	8.6738	3.40399e-05	Up	199.624	382.882	37.8409	29.4983	30.4173	24.6599	GeneID:102180413,Genbank:XM_005691143.3	methylsterol monooxygenase 1	GO:0000254,GO:0005506,GO:0005783,GO:0005789,GO:0005886,GO:0006631,GO:0006695,GO:0008202,GO:0016021,GO:0016126	C-4 methylsterol oxidase activity|iron ion binding|endoplasmic reticulum|endoplasmic reticulum membrane|plasma membrane|fatty acid metabolic process|cholesterol biosynthetic process|steroid metabolic process|integral component of membrane|sterol biosynthetic process	ko00100	Steroid biosynthesis
MUC19	0.470811	0.0096557	Down	0.162797	0.0679951	0.143399	0.344209	0.232181	0.277737	GeneID:106502100,Genbank:XM_018049032.1	mucin 19, oligomeric
MUC2	0.0854224	0.00406415	Down	0.0043263	0	0.0232302	0.138454	0.131102	0.0640868	GeneID:102175111,Genbank:XM_018042777.1	mucin 2, oligomeric mucus/gel-forming
MUC4	0.157152	0.000659802	Down	0.206806	0.026291	0.1731	1.55337	0.479933	0.656997	GeneID:102174979,Genbank:XM_013962852.2	mucin 4, cell surface associated
MUC6	0.262689	0.0305196	Down	0.0517372	0.00526183	0.0277805	0.0973964	0.0574229	0.182208	GeneID:102175667,Genbank:XM_018042766.1	mucin 6, oligomeric mucus/gel-forming
MVD	4.9293	0.000479776	Up	53.3247	88.1427	15.064	14.1839	13.9398	8.94142	GeneID:102169040,Genbank:XM_018061849.1	mevalonate diphosphate decarboxylase	GO:0004163,GO:0005524,GO:0005829,GO:0006695,GO:0008284,GO:0008299,GO:0019287,GO:0030544,GO:0042803	diphosphomevalonate decarboxylase activity|ATP binding|cytosol|cholesterol biosynthetic process|positive regulation of cell proliferation|isoprenoid biosynthetic process|isopentenyl diphosphate biosynthetic process, mevalonate pathway|Hsp70 protein binding|protein homodimerization activity	ko00900	Terpenoid backbone biosynthesis
MVK	2.52712	0.0164823	Up	21.8721	30.5213	9.52269	11.1314	11.2689	5.74331	GeneID:102176815,Genbank:XM_005691582.3	mevalonate kinase	GO:0000287,GO:0004496,GO:0005524,GO:0005777,GO:0005829,GO:0006695,GO:0019287,GO:0042802	magnesium ion binding|mevalonate kinase activity|ATP binding|peroxisome|cytosol|cholesterol biosynthetic process|isopentenyl diphosphate biosynthetic process, mevalonate pathway|identical protein binding	ko00900,ko04146	Terpenoid backbone biosynthesis|Peroxisome
MX1	2.21438	0.00251095	Up	31.0187	23.3476	12.7771	12.1032	10.7782	10.8305	GeneID:102188635,Genbank:XM_018051653.1	MX dynamin like GTPase 1	GO:0003924,GO:0005525,GO:0005737,GO:0005789,GO:0045087,GO:0048471	GTPase activity|GTP binding|cytoplasm|endoplasmic reticulum membrane|innate immune response|perinuclear region of cytoplasm
MYH15	3.95095	0.0398089	Up	0.391138	4.64928	0.620069	0.369565	0.521824	0.899573	GeneID:102175331,Genbank:XM_018050029.1	myosin heavy chain 15	GO:0002074,GO:0003774,GO:0005516,GO:0005524,GO:0030016,GO:0032982,GO:0051015	extraocular skeletal muscle development|motor activity|calmodulin binding|ATP binding|myofibril|myosin filament|actin filament binding	ko04530	Tight junction
MYO7A	4.36089	5.15317e-05	Up	20.1824	9.89588	4.38281	2.72629	3.00892	2.89016	GeneID:102177736,Genbank:XM_018059307.1	myosin VIIA
MYOCD	0.456198	0.0258629	Down	8.69455	1.95823	9.07816	13.3576	16.3276	15.8808	GeneID:102183004,Genbank:XM_005693583.3	myocardin	GO:0003713,GO:0005634,GO:0035065,GO:0051145,GO:0055007,GO:2000727	transcription coactivator activity|nucleus|regulation of histone acetylation|smooth muscle cell differentiation|cardiac muscle cell differentiation|positive regulation of cardiac muscle cell differentiation
NAA11	0.0837416	0.00216574	Down	0.0781325	0.0112573	0.0559382	0.816818	0.893469	0.0964502	GeneID:102170405,Genbank:XM_005681811.2	N(alpha)-acetyltransferase 11, NatA catalytic subunit	GO:0004596,GO:0005634,GO:0006474,GO:0017198,GO:0018002,GO:0022626,GO:0031415,GO:1990189,GO:1990190	peptide alpha-N-acetyltransferase activity|nucleus|N-terminal protein amino acid acetylation|N-terminal peptidyl-serine acetylation|N-terminal peptidyl-glutamic acid acetylation|cytosolic ribosome|NatA complex|peptide-serine-N-acetyltransferase activity|peptide-glutamate-N-acetyltransferase activity
NAMPT	3.03071	0.0439917	Up	9.19022	54.301	8.65545	8.43259	8.30689	12.5077	GeneID:102173810,Genbank:XM_018047232.1	nicotinamide phosphoribosyltransferase	GO:0004514,GO:0005125,GO:0005615,GO:0005634,GO:0005737,GO:0009435,GO:0032922,GO:0047280	nicotinate-nucleotide diphosphorylase (carboxylating) activity|cytokine activity|extracellular space|nucleus|cytoplasm|NAD biosynthetic process|circadian regulation of gene expression|nicotinamide phosphoribosyltransferase activity	ko00760	Nicotinate and nicotinamide metabolism
NANOS1	0.304542	0.000119371	Down	1.44376	1.74734	3.57469	8.12172	10.1811	6.12893	GeneID:108634026,Genbank:XM_018041334.1	nanos C2HC-type zinc finger 1	GO:0001558,GO:0001894,GO:0003723,GO:0005737,GO:0008270,GO:0010608,GO:0010631,GO:0016477,GO:0017148,GO:0030371,GO:0048471,GO:0098749,GO:1900153	regulation of cell growth|tissue homeostasis|RNA binding|cytoplasm|zinc ion binding|posttranscriptional regulation of gene expression|epithelial cell migration|cell migration|negative regulation of translation|translation repressor activity|perinuclear region of cytoplasm|cerebellar neuron development|positive regulation of nuclear-transcribed mRNA catabolic process, deadenylation-dependent decay
NAP1L5	3.1714	0.0164759	Up	4.42153	9.73868	1.88836	1.24223	2.07753	2.68403	GeneID:102172524,Genbank:XM_005709621.3	nucleosome assembly protein 1 like 5	GO:0005634,GO:0006334	nucleus|nucleosome assembly
NAT8	0.370519	0.0434183	Down	0.214084	0.132193	0.42697	0.365403	0.75775	1.13261	GeneID:102181787,Genbank:XM_005686369.3	N-acetyltransferase 8 (putative)	GO:0001702,GO:0004468,GO:0005789,GO:0005793,GO:0008080,GO:0010628,GO:0016021,GO:0018003,GO:0033116,GO:0043066,GO:0044267,GO:0050435	gastrulation with mouth forming second|lysine N-acetyltransferase activity, acting on acetyl phosphate as donor|endoplasmic reticulum membrane|endoplasmic reticulum-Golgi intermediate compartment|N-acetyltransferase activity|positive regulation of gene expression|integral component of membrane|peptidyl-lysine N6-acetylation|endoplasmic reticulum-Golgi intermediate compartment membrane|negative re…
NCF4	19.8035	0.0003347	Up	1.24277	63.1861	3.46739	1.74685	1.03102	1.59429	GeneID:102175930,Genbank:XM_005680667.3	neutrophil cytosolic factor 4	GO:0005829,GO:0006801,GO:0006909,GO:0006955,GO:0010008,GO:0016020,GO:0016176,GO:0032010,GO:0032266,GO:0035091,GO:0043020,GO:0045730,GO:0046983,GO:0048010,GO:0055114	cytosol|superoxide metabolic process|phagocytosis|immune response|endosome membrane|membrane|superoxide-generating NADPH oxidase activator activity|phagolysosome|phosphatidylinositol-3-phosphate binding|phosphatidylinositol binding|NADPH oxidase complex|respiratory burst|protein dimerization activity|vascular endothelial growth factor receptor signaling pathway|oxidation-reduction process	ko04670,ko04380,ko04145	Leukocyte transendothelial migration|Osteoclast differentiation|Phagosome
NCOA4	2.0224	0.0429251	Up	33.8242	79.3506	30.9074	27.0618	26.9236	29.5489	GeneID:102183764,Genbank:XM_005699357.3	nuclear receptor coactivator 4
NDNF	3.94522	0.0136919	Up	16.8886	1.93656	2.1414	1.08552	1.90862	2.5161	GeneID:102189657,Genbank:XM_005681260.3	neuron derived neurotrophic factor	GO:0001525,GO:0001764,GO:0002931,GO:0005539,GO:0005576,GO:0005622,GO:0007263,GO:0008201,GO:0010811,GO:0010976,GO:0019800,GO:0030198,GO:0031012,GO:0043524,GO:0061042,GO:0071456,GO:2000352	angiogenesis|neuron migration|response to ischemia|glycosaminoglycan binding|extracellular region|intracellular|nitric oxide mediated signal transduction|heparin binding|positive regulation of cell-substrate adhesion|positive regulation of neuron projection development|peptide cross-linking via chondroitin 4-sulfate glycosaminoglycan|extracellular matrix organization|extracellular matrix|negative…
NDUFA4	2.71811	0.0109452	Up	121.977	300.12	90.4412	71.6978	87.8056	62.7415	GeneID:100861284,Genbank:XM_005678973.3	NDUFA4, mitochondrial complex associated	GO:0004129,GO:0005747,GO:0005751,GO:0044877	cytochrome-c oxidase activity|mitochondrial respiratory chain complex I|mitochondrial respiratory chain complex IV|protein-containing complex binding	ko00190	Oxidative phosphorylation
NDUFB6	2.12232	0.00541027	Up	42.6262	65.7046	36.2635	25.3458	29.4689	23.1732	GeneID:102182696,Genbank:XM_018051880.1	NADH:ubiquinone oxidoreductase subunit B6	GO:0005654,GO:0005747,GO:0006120,GO:0016021,GO:0032981	nucleoplasm|mitochondrial respiratory chain complex I|mitochondrial electron transport, NADH to ubiquinone|integral component of membrane|mitochondrial respiratory chain complex I assembly	ko00190	Oxidative phosphorylation
NEFM	3.3177	0.0277512	Up	1.6339	1.40473	0.870121	0.550115	0.0716653	0.701792	GeneID:102182504,Genbank:XM_013966130.2	neurofilament, medium polypeptide	GO:0005198,GO:0005883,GO:0061564	structural molecule activity|neurofilament|axon development
NEGR1	0.241623	0.0200602	Down	0.107784	0.0291177	0.137454	0.694192	0.0962925	0.411634	GeneID:102171121,Genbank:XM_018045513.1	neuronal growth regulator 1	GO:0005886,GO:0007155,GO:0031225	plasma membrane|cell adhesion|anchored component of membrane	ko04514	Cell adhesion molecules (CAMs)
NELL1	2.21074	0.0165177	Up	0.561951	0.63103	0.398175	0.229899	0.337866	0.243151	GeneID:102185535,Genbank:XM_018043583.1	neural EGFL like 1	GO:0005509,GO:0005576,GO:0005635,GO:0005737,GO:0007399,GO:0010468,GO:0030154,GO:0030501,GO:0033689,GO:0045669,GO:0048471,GO:1903363	calcium ion binding|extracellular region|nuclear envelope|cytoplasm|nervous system development|regulation of gene expression|cell differentiation|positive regulation of bone mineralization|negative regulation of osteoblast proliferation|positive regulation of osteoblast differentiation|perinuclear region of cytoplasm|negative regulation of cellular protein catabolic process
NETO1	3.97326	0.0183235	Up	0.158337	0.916033	0.372779	0.124732	0.146243	0.165388	GeneID:102191571,Genbank:XM_005696956.3	neuropilin and tolloid like 1	GO:0007613,GO:0008542,GO:0014069,GO:0030054,GO:0035255,GO:0045202,GO:0048169,GO:0060076,GO:0097120,GO:0098839,GO:0098978,GO:0099061,GO:2000312,GO:2000463	memory|visual learning|postsynaptic density|cell junction|ionotropic glutamate receptor binding|synapse|regulation of long-term neuronal synaptic plasticity|excitatory synapse|receptor localization to synapse|postsynaptic density membrane|glutamatergic synapse|integral component of postsynaptic density membrane|regulation of kainate selective glutamate receptor activity|positive regulation of exc…
[truncated: 412 more rows]
