# Supplementary material for: Multi-Omics Approaches Uncovered Critical mRNA–miRNA–lncRNA Networks Regulating Multiple Birth Traits in Goat Ovaries
Source: Int J Mol Sci. 2024 Nov 20;25(22):12466. doi: 10.3390/ijms252212466 (PMC11595133; doi:10.3390/ijms252212466)
Supplement: Supplementary file 1 [file ijms-25-12466-s001.zip › Supplementary tables/Table S4 Clean read counts of miRNAs and rates of comparison with reference genomes.xlsx]

## Sheet: Sheet1
miRNA_id	CBG1	CBG2	CBG3	TG1	TG2	TG3	miFam_id	Sequence	Length
chi-let-7a-3p	20.2697	38.0979	32.254	25.2881	22.23	22.0756	let-7	CTATACAATCTACTGTCTTTCC	22
chi-let-7a-5p	18633.3	17615.1	21638	18847.8	18425.6	19773	let-7	TGAGGTAGTAGGTTGTATAGTT	22
chi-let-7b-3p	24.9545	23.4412	20.5926	17.7636	16.615	20.4955	let-7	CTATACAACCTACTGCCTTCCT	22
chi-let-7b-5p	7815.39	6363.99	10928.2	14148.9	13052.9	12540.5	let-7	TGAGGTAGTAGGTTGTGTGGTT	22
chi-let-7c-3p	7.65332	5.30834	10.3194	11.2868	8.79076	12.5947	let-7	CTGTACAACCTTCTAGCTTTCC	22
chi-let-7c-5p	16608.3	6756.15	22192.6	24763.2	18000.7	20142.4	let-7	TGAGGTAGTAGGTTGTATGGTT	22
chi-let-7d-3p	13.9151	14.9855	12.7258	13.9061	16.7071	17.5676	let-7	CTATACGACCTGCTGCCTTTC	21
chi-let-7d-5p	624.001	610.74	641.425	730.402	708.14	725.429	let-7	AGAGGTAGTAGGTTGCATAGTT	22
chi-let-7e-3p	38.0811	15.0325	41.2777	41.1468	45.0584	30.9989	let-7	CTATACGGCCTCCTAGCTTTCC	22
chi-let-7e-5p	3077.1	1478.68	2287.91	1923.94	2039.04	1919.88	let-7	TGAGGTAGGAGGTTGTATAGTT	22
chi-let-7f-3p	6.12266	9.91202	4.62755	7.14353	4.60249	6.46003	let-7	CTATACAATCTATTGCCTTCCC	22
chi-let-7f-5p	27374.5	32037.5	24298.7	16563.4	14724.6	16948.8	let-7	TGAGGTAGTAGATTGTATAGTT	22
chi-let-7g-3p	0.139151	0.187906	0.138826	0.476236	0.27615	0.1859	let-7	CTGTACAGGCCACTGCCTTGCC	22
chi-let-7g-5p	20787.5	17429.7	25148.7	20503.4	18858.9	18805.4	let-7	TGAGGTAGTAGTTTGTACAGTT	22
chi-let-7i-3p	2.2728	1.69115	1.80474	1.71445	3.03765	2.32375	let-7	CTGCGCAAGCTACTGCCTTGCT	22
chi-let-7i-5p	29255.9	49203.6	25621.1	17651.3	16056.6	21927.8	let-7	TGAGGTAGTAGTTTGTGCTGTT	22
chi-miR-1	883.889	1463.69	1548.98	1094.25	1027.64	1097.79	mir-1	TGGAATGTAAAGAAGTATGTAT	22
chi-miR-100-3p	0.139151	0.187906	0.277653	0.142871	0.138075	0.1859	mir-10	CAAGCTTGTGTCTATAGGTAT	21
chi-miR-100-5p	4326.54	1796.14	6026.78	6430.61	6357.98	8056.68	mir-10	AACCCGTAGATCCGAACTTGT	21
chi-miR-101-3p	274.035	159.015	403.615	501.714	542.542	269.276	mir-101	TACAGTACTGTGATAACTGA	20
chi-miR-101-5p	0.324686	0.0469764	0.370204	1.47633	1.01255	0.836551	mir-101	TCAGTTATCACAGTGCTGATGC	22
chi-miR-103-3p	465.832	1077.73	1115.33	1087.34	1188.92	1142.22	mir-103	AGCAGCATTGTACAGGGCTATGA	23
chi-miR-103-5p	0.139151	0.0939528	0.138826	0.238118	0.552299	0.046475	mir-103	AGCTTCTTTACAGTGCTGCCTTGTAGCATT	30
chi-miR-105a	1.80897	0.375811	2.6377	2.23831	7.96232	0.836551	mir-105	TCAAATGCTCAGACTCCTGTGG	22
chi-miR-105b-3p	0.0927675	0	0.370204	0.333365	1.01255	0.046475	mir-105	CCACGGATGTTTGAGCATGTGC	22
chi-miR-105b-5p	0.463838	0.0469764	0.323928	0.66673	1.15062	0.3718	mir-105	TCAAATGCTCAGACTCCTTGGTG	23
chi-miR-106a-3p	0	0.0469764	0	0.0952471	0	0.046475	mir-17	TACTGCAATGCAAGCACTTCTT	22
chi-miR-106a-5p	1.48428	2.11394	2.77653	3.57177	2.53137	2.64908	mir-17	AAAAGTGCTTACAGTGCAGGTAGC	24
chi-miR-106b-3p	79.7337	67.8809	85.9336	97.1044	93.8909	97.0864	mir-17	CCGCACTGTGGGTACTTGCT	20
chi-miR-106b-5p	9.18399	7.46925	26.7935	72.4354	59.3722	44.3372	mir-17	TAAAGTGCTGACAGTGCAGAT	21
chi-miR-107-3p	58.0261	4.08695	100.603	15.6681	30.5145	16.6845	mir-103	AGCAGCATTGTACAGGGCTAT	21
chi-miR-10a-3p	16.4199	2.16092	6.94132	16.4301	10.7698	25.0965	mir-10	CAAATTCGTATCTAGGGGAAT	21
chi-miR-10a-5p	5646.76	1004.73	1996.05	2311.27	2166.76	3811.98	mir-10	TACCCTGTAGATCCGAATTTGT	22
chi-miR-10b-3p	59.2321	46.0839	72.6525	87.5321	61.6734	61.5794	mir-10	ACAGATTCGATTCTAGGGGAAT	22
chi-miR-10b-5p	35749.1	22774.7	38767.8	27399.2	26630.8	19806.3	mir-10	TACCCTGTAGAACCGAATTTGT	22
chi-miR-1185-3p	0.0927675	2.30184	0.0462755	0.285741	0	0.046475	mir-154	ATATACAGAGGGAGACTCTTAT	22
chi-miR-1185-5p	0	0	0	0.0476236	0.0920499	0	mir-154	AGAGGATACCCTTTGTATGT	20
chi-miR-1197-3p	0	5.49624	1.15689	0.476236	0.552299	0.743601	mir-379	TAGGACACATGGTCTACTTCT	21
chi-miR-122	1.02044	2.95951	7.58918	0.571483	38.8451	3.62505	mir-122	TGGAGTGTGACAATGGTGTTTG	22
chi-miR-1224	0.0927675	0.0939528	0.138826	0	0	0.0929501	mir-1224	GTGAGGACTCGGGAGGTGGAGG	22
chi-miR-1248-5p	0	0	0.0462755	0	0.0920499	0	mir-1248	ACCTTCTTGTATAAGCACTG	20
chi-miR-1249	9.69421	3.3823	6.9876	6.33393	7.59412	6.32061	mir-1249	ACGCCCTTCCCCCCCTTCTTCA	22
chi-miR-124a	0.0463838	0	0	0	0	0.046475	mir-124	TAAGGCACGCGGTGAATGCC	20
chi-miR-125a-3p	21.7076	22.7366	13.1422	13.3346	11.2301	10.6428	mir-10	ACAGGTGAGGTTCTTGGGAGC	21
chi-miR-125a-5p	6019.04	1140.31	5978.75	6600.82	7157.11	3756.07	mir-10	TCCCTGAGACCCTTTAACCTGT	22
chi-miR-125b-3p	529.61	239.016	519.813	538.384	523.35	613.749	mir-10	ACAAGTCAGGCTCTTGGGACC	21
chi-miR-125b-5p	6621.33	1180.71	7482.1	11157.8	10411.3	5198.47	mir-10	TCCCTGAGACCCTAACTTGT	20
chi-miR-126-3p	3490.29	9950.31	3124.24	6068.24	4832.71	4871.51	mir-126	TCGTACCGTGAGTAATAATGC	21
chi-miR-126-5p	141.656	396.105	180.012	237.403	295.02	142.771	mir-126	CATTATTACTTTTGGTACGCGC	22
chi-miR-127-3p	295.557	848.723	329.99	660.92	501.12	591.302	mir-127	TCGGATCCGTCTGAGCTTGG	20
chi-miR-127-5p	1.80897	27.4342	3.14673	5.81007	4.32634	8.13313	mir-127	GAAGCTCAGAGGGCTCTGATTC	22
chi-miR-1271-3p	0.139151	0.0469764	0.370204	0.619106	0.690374	0.929501	mir-1271	AGTGCCTGCTATGTGCCAGG	20
chi-miR-1271-5p	85.1606	34.5277	66.0351	87.2464	62.8241	63.4384	mir-1271	CTTGGCACCTAGTAAGTACT	20
chi-miR-128-3p	152.556	452.43	179.318	118.392	114.832	110.75	mir-128	TCACAGTGAACCGGTCTCTTT	21
chi-miR-128-5p	1.02044	1.31534	1.48082	0.857224	1.24267	1.25483	mir-128	CGGGGCCGTAGCACTGTCTGAGA	23
chi-miR-129-3p	5.98351	0.798599	2.91536	4.80998	3.82007	2.64908	mir-129	AAGCCCTTACCCCAAAAAGCAT	22
chi-miR-129-5p	44.8995	16.1599	21.1016	20.5734	13.3012	18.2647	mir-129	CTTTTTGCGGTCTGGGCTTGC	21
chi-miR-1296	3.7107	2.91254	6.43229	7.33403	9.66524	8.69083	mir-1296	TTAGGGCCCTGGCTCCATCTCC	22
chi-miR-1306-3p	0.510221	0.610693	0.462755	1.38108	0.690374	1.4872	mir-1306	ACGTTGGCTCTGGTGGTGATGG	22
chi-miR-1306-5p	4.08177	3.993	6.29347	4.47661	7.13387	4.18275	mir-1306	CCACCTCCCCTGCAAACGTCC	21
chi-miR-1307-3p	51.1613	126.273	45.6739	38.4322	51.9622	68.1324	mir-1307	ACTCGGCGTGGCGTCGGTCGTGG	23
chi-miR-1307-5p	0.0463838	0	0	0.0476236	0.0920499	0.0929501	mir-1307	TCGACCGGACCTCGACC	17
chi-miR-130a-3p	82.9806	19.4952	123.37	232.212	191.74	205.234	mir-130	CAGTGCAATGTTAAAAGGGCA	21
chi-miR-130a-5p	0.510221	0.469764	1.06434	2.00019	1.01255	2.37023	mir-130	GCTCTTTTCACATTGTGCTACT	22
chi-miR-130b-3p	0.788524	5.82508	6.9876	8.47699	6.39747	9.52738	mir-130	CAGTGCAATGATGAAAGGGCAT	22
chi-miR-130b-5p	5.75159	100.154	27.3488	18.2874	14.0836	15.9874	mir-130	ACTCTTTCCCTGTTGCACTACT	22
chi-miR-133a-3p	21.5221	10.9925	49.1446	62.3392	80.6817	88.3955	mir-133	TTTGGTCCCCTTCAACCAGCTGT	23
chi-miR-133a-5p	0.231919	0.281859	1.24944	2.00019	2.30125	1.71958	mir-133	AGCTGGTAAAATGGAACCAAAT	22
chi-miR-133b	0.139151	0.0939528	0.694132	1.95257	0.460249	3.02088	mir-133	TTTGGTCCCCTTCAACCAGCT	21
chi-miR-134	3.47878	57.0294	6.94132	12.6679	7.73219	7.57543	mir-134	TGTGACTGGTTGACCAGAGGGG	22
chi-miR-1343	63.8241	51.2513	45.0723	33.4794	49.2007	33.7409	mir-1343	CTCCTGGGGCCCGCACTCTCGC	22
chi-miR-135a	23.9804	1.40929	7.12642	15.3824	28.5355	20.7279	mir-135	TATGGCTTTTTATTCCTATGTGA	23
chi-miR-135b-5p	14.379	2.01999	0.323928	1.76207	5.75312	5.57701	mir-135	TATGGCTTTTCATTCCTATGTGA	23
chi-miR-136-3p	2.13365	12.026	3.97969	5.81007	5.47697	5.48405	mir-136	ATCATCGTCTCAAATGAGTCT	21
chi-miR-136-5p	2.08727	10.3348	2.40633	6.09582	3.63597	5.71643	mir-136	ACTCCATTTGTTTTGATGATGG	22
chi-miR-1388-3p	11.1785	7.61018	18.5565	24.669	20.0209	24.167	mir-1388	ATCTCAGGTTCGTCAGCCCGCA	22
chi-miR-1388-5p	5.75159	4.88555	6.24719	4.33374	5.79914	7.43601	mir-1388	AGGACTGTCCAACCTGAGAAT	21
chi-miR-140-3p	664.633	542.953	770.857	744.499	1016.32	993.915	mir-140	ACCACAGGGTAGAACCACGGAC	22
chi-miR-140-5p	98.3336	70.5116	103.703	87.7226	118.054	72.3616	mir-140	CAGTGGTTTTACCCTATGGTAG	22
chi-miR-141	0.463838	0.187906	0.971785	0.66673	1.15062	1.25483	mir-8	TAACACTGTCTGGTAAAGATGG	22
chi-miR-143-3p	100364	156987	118952	77216.8	157610	139120	mir-143	TGAGATGAAGCACTGTAGCTCG	22
chi-miR-143-5p	44.9923	53.3652	89.6819	144.395	173.284	215.319	mir-143	GGTGCAGTGCTGCATCTCTGG	21
chi-miR-144-3p	0	0.140929	0	0	0	0	mir-144	TACAGTATAGATGATGTAC	19
chi-miR-144-5p	0.139151	0.328835	0.370204	0.619106	0.460249	0.3718	mir-144	TGGGATATCATCATATACTGT	21
chi-miR-145-3p	423.855	336.821	447.669	468.187	428.17	412.001	mir-145	ATTCCTGGAAATACTGTTCTT	21
chi-miR-145-5p	2604.22	1472.62	4638.01	6255.5	9212.68	7317.82	mir-145	GTCCAGTTTTCCCAGGAATCCCT	23
chi-miR-1468-3p	0	0	0	0.0952471	0	0	mir-1468	AGCAAAATAAGCAAATGGAAAA	22
chi-miR-1468-5p	238.273	806.021	163.075	162.92	157.82	140.773	mir-1468	CTCCGTTTGCCTGTTTTGCTGA	22
chi-miR-146a	20.6408	27.1993	49.1446	47.2426	37.0501	60.7894	mir-146	TGAGAACTGAATTCCATAGGTT	22
chi-miR-146b-3p	3.01495	10.8985	2.2675	1.95257	1.19665	3.3462	mir-146	TGCCCTAGGGACTCAGTTCTGGT	23
chi-miR-146b-5p	124.633	561.885	88.7101	79.96	64.3889	125.529	mir-146	TGAGAACTGAATTCCATAGGCTGT	24
chi-miR-147-3p	0	0.187906	0	0.0952471	0.0460249	0.046475	mir-147	GTGTGCGGAAATGCTTCT	18
chi-miR-147-5p	0.185535	0.798599	0.277653	0.238118	0.0920499	0.1859	mir-147	TGGAAACACTTCTGCACAAACT	22
chi-miR-148a-3p	213584	127520	122969	49420.7	52604.3	65491.6	mir-2957	TCAGTGCACTACAGAACTTTGT	22
chi-miR-148a-5p	269.304	303.468	182.557	125.107	119.757	125.157	mir-148	AAAGTTCTGAGACACTCCGACT	22
chi-miR-148b-3p	1014.04	1532.89	1246.11	912.134	937.942	1044.53	mir-148	TCAGTGCATCACAGAACTTTGT	22
chi-miR-148b-5p	16.3271	30.9575	19.3432	21.2877	19.2845	21.332	mir-148	GAAGTTCTGTTATACACTCAGGC	23
chi-miR-150	79.6873	44.5336	114.393	219.306	152.619	237.813	mir-150	TCTCCCAACCCTTGTACCAGTG	22
chi-miR-151-3p	5033.29	10408.8	3345.3	2625.3	2236.95	2680.59	mir-28	CTAGACTGAAGCTCCTTGAGG	21
chi-miR-151-5p	1.7162	0.65767	1.98985	4.00038	3.08367	3.02088	mir-28	TCGAGGAGCTCACAGTCTAGT	21
chi-miR-153	8.34908	3.47626	0.555306	0.571483	0.874474	0.418275	mir-153	TTGCATAGTCACAAAAGTGATC	22
chi-miR-154a-3p	0.463838	8.54971	0.740408	1.19059	1.33472	1.6731	mir-154	AATCATACACGGTTCACCTACT	22
chi-miR-154b-3p	0	0.187906	0.092551	0.0476236	0.138075	0.1859	mir-154	ATCATACATGGTTGACCTTTTTT	23
chi-miR-154b-5p	1.90173	17.2403	3.33183	4.66711	3.4979	3.95038	mir-154	AGAGGTCTTCCATGGTGCATTC	22
chi-miR-155-3p	0	0.0469764	0	0.0476236	0	0	mir-155	CTCCTACATGTTAGCATTAACA	22
chi-miR-155-5p	552.06	464.268	518.609	512.382	440.689	554.122	mir-155	TTAATGCTAATCGTGATAGGGGT	23
chi-miR-15a-3p	0	0	0	0	0.0460249	0	mir-15	CAGGCCATATTGTGCTGCCTCA	22
chi-miR-15a-5p	3.7107	3.94602	6.61739	17.1445	8.88281	13.013	mir-15	TAGCAGCACATAATGGTTTGTGG	23
chi-miR-15b-3p	0.37107	3.3823	1.20316	1.76207	1.2887	1.859	mir-15	CGAATCATTATTTGCTGCTCT	21
chi-miR-15b-5p	23.7949	48.1039	102.084	123.297	80.2675	95.6921	mir-15	TAGCAGCACATCATGGTTTACA	22
chi-miR-16a-3p	0	0	0	0	0	0.046475	mir-15	AAATTATCTCCAGTATTAACTGTGCTGC	28
chi-miR-16a-5p	1205.98	1074.16	1930.2	2507.95	2066.66	1736.26	mir-15	TAGCAGCACGTAAATATTGGAG	22
chi-miR-16b-3p	0.231919	0.187906	0.50903	0.857224	1.05857	0.418275	mir-15	ACCAATATTATTGTGCTGCTTT	22
chi-miR-16b-5p	371.163	442.283	660.999	723.973	749.838	832.74	mir-15	TAGCAGCACGTAAATATTGGGG	22
chi-miR-17-3p	1.02044	1.17441	2.17495	1.95257	2.66945	1.95195	mir-17	ACTGCAGTGAAGGCACTTGTAGCA	24
chi-miR-17-5p	50.6511	75.2092	222.076	254.357	264.505	185.296	mir-17	CAAAGTGCTTACAGTGCAGGTAGT	24
chi-miR-181b-3p	0.0927675	0.0939528	0.92551	0.428612	0.322175	0.3718	mir-181	CTCACTGATCAATGAATGCAA	21
chi-miR-181b-5p	124.911	129.232	239.013	203.495	197.493	237.766	mir-181	AACATTCATTGCTGTCGGTGGGT	23
chi-miR-181c-3p	3.66432	1.26836	5.46051	5.47671	4.55647	7.06421	mir-181	ACCATCGACCGTTGAGTGGACC	22
chi-miR-181c-5p	0.278303	0.140929	0.416479	0.761977	1.01255	0.883026	mir-181	AACATTCAACCTGTCGGTGAG	21
chi-miR-181d	44.6212	8.40878	29.0147	37.4321	32.1254	39.5038	mir-181	AACATTCATTGTTGTCGGTGGGT	23
chi-miR-182	1.48428	0.0939528	1.85102	0.8096	1.24267	1.71958	mir-182	TTTGGCAATGGTAGAACTCAC	21
chi-miR-183	5.00945	1.97301	3.19301	4.2385	4.14225	11.6652	mir-183	TATGGCACTGGTAGAATTCACT	22
chi-miR-1839	215.035	284.113	199.494	162.206	140.422	154.715	mir-1839	AAGGTAGACAGAACAGGTCTTG	22
chi-miR-184	0.0463838	1.12743	0.416479	0	0.0460249	0.0929501	mir-184	TGGACGGAGAACTGATAAGGGT	22
chi-miR-186-3p	0.0463838	0	0.0462755	0	0.0460249	0	mir-186	CCCAAAGGTGAATTTTTTGG	20
chi-miR-186-5p	1018.03	411.091	1578.09	1266.74	1675.86	910.678	mir-186	CAAAGAATTCTCCTTTTGGGCT	22
chi-miR-187	0.324686	0.375811	0.0462755	0.333365	0.0460249	0	mir-187	TCGTGTCTTGTGTTGCAGCC	20
chi-miR-188-3p	0	0	0.0462755	0.0476236	0.0920499	0.1859	mir-188	CTCCCACATGCAGGGTTTGCA	21
chi-miR-188-5p	1.11321	2.3958	0.832959	1.90494	2.34727	2.92793	mir-188	CATCCCTTGCATGGTGGAGGG	21
chi-miR-18a-3p	1.06683	2.01999	2.22122	3.19078	1.74895	1.95195	mir-17	ACTGCCCTAAGTGCTCCTTCTGG	23
chi-miR-18a-5p	0.556605	3.1944	3.14673	4.80998	2.62342	3.5321	mir-17	TAAGGTGCATCTAGTGCAGATAG	23
chi-miR-18b-3p	0	0	0	0	0	0.046475	mir-17	TACTGCCCTAAATGCTCCTTCT	22
chi-miR-18b-5p	0	0	0.138826	0	0.138075	0	mir-17	TAAGGTGCATCTAGTGCAG	19
chi-miR-190a-3p	0	0	0	0.0476236	0	0	mir-190	CTATATATCAAACATATTCCT	21
chi-miR-190a-5p	0.0927675	0.0939528	0.370204	0.428612	0.322175	0.139425	mir-190	TGATATGTTTGATATATTAGGTT	23
chi-miR-190b	0.278303	0.516741	4.48872	2.09544	1.2887	1.16188	mir-190	TGATATGTTTGATATTGGGTTG	22
chi-miR-191-3p	4.77753	13.905	6.10836	5.38146	5.61504	4.4616	mir-191	CTGCGCTTGGATTTCGTTCCC	21
chi-miR-191-5p	1826.36	1267.52	1894.52	2376.27	1945.89	1905.8	mir-191	CAACGGAATCCCAAAAGCAGCT	22
chi-miR-192-3p	0.0927675	0	0.370204	0.285741	0.0920499	0.46475	mir-192	CTGCCAATTCCATAGGTCACAGG	23
chi-miR-192-5p	313.693	361.859	325.409	325.507	303.627	219.688	mir-192	CTGACCTATGAATTGACAGCC	21
chi-miR-193a	0.602989	0.140929	0.370204	1.09534	0.736399	1.25483	mir-193	AACTGGCCCACAAAGTCCC	19
chi-miR-193b-3p	11.364	8.22087	3.84087	7.90551	6.62759	12.7806	mir-193	AACTGGCCCACAAAGTCCCGCT	22
chi-miR-193b-5p	3.24686	1.55022	0.601581	1.6192	0.920499	1.20835	mir-193	CGGGGTTTTGAGGGCGAGATGA	22
chi-miR-194	73.24	38.5207	113.514	197.495	210.288	146.118	mir-194	TGTAACAGCAACTCCATGTGGA	22
chi-miR-195-3p	74.0285	51.0164	71.9121	41.7182	75.3428	43.826	mir-15	CCAATATTGGCTGTGCTGCTC	21
chi-miR-195-5p	0.556605	0.375811	0.601581	2.52405	2.71547	1.16188	mir-15	TAGCAGCACAGAAATGTTGG	20
chi-miR-196a	15.8169	0.234882	13.7901	12.906	3.8661	2.32375	mir-196	TAGGTAGTTTCATGTTGTTGG	21
chi-miR-196b	9.87974	0.0469764	19.2506	19.8114	3.77405	1.06893	mir-196	TAGGTAGTTTCCTGTTGTTGG	21
chi-miR-197-3p	61.9223	43.0304	63.0272	83.6746	73.1797	72.8729	mir-197	TTCACCACCTTCTCCACCCAGC	22
chi-miR-199a-3p>chi-miR-199b-3p>chi-miR-199c-3p	6241.17	4468.12	11310.7	12353.6	10759.3	11066.6	mir-3604	ACAGTAGTCTGCACATTGGTT	21
chi-miR-199a-5p	4028.71	4097	7708.43	5688.25	7348.8	5550.89	mir-199	CCCAGTGTTCAGACTACCTGTTC	23
chi-miR-199b-5p>chi-miR-199c-5p	449.32	1798.91	2795.36	2009.71	2096.44	2900.18	mir-3604	CCCAGTGTTTAGACTATCTGTTC	23
chi-miR-19a	5.33413	7.75111	6.33974	7.85789	7.27194	3.67153	mir-19	TGTGCAAATCTATGCAAAACTGA	23
chi-miR-19b-3p	20.5016	20.5287	63.0735	90.199	106.64	58.5121	mir-19	TGTGCAAATCCATGCAAAACTGA	23
chi-miR-19b-5p	0.0463838	0.328835	0.092551	0.142871	0.414225	0.418275	mir-19	AGTTTTGCAGGTTTGCATCCAGC	23
chi-miR-200a	100.003	5.91903	27.3951	14.0013	48.05	54.5152	mir-8	TAACACTGTCTGGTAACGATG	21
chi-miR-200b	246.112	18.9785	113.19	58.5294	215.029	263.513	mir-200	TAATACTGCCTGGTAATGATGA	22
chi-miR-200c	7.74609	2.44277	35.3082	21.6687	36.866	129.061	mir-8	TAATACTGCCGGGTAATGATGGA	23
chi-miR-202-3p	5.56605	7.75111	4.67382	3.47652	2.11715	2.88145	mir-202	AGAGGTGTAGGGCATGGGAA	20
chi-miR-202-5p	114.939	424.714	227.537	187.78	116.121	149.092	mir-202	TTCCTATGCATATACTTCTTT	21
chi-miR-204-3p	0.0927675	0.0939528	0.323928	0.142871	0.0920499	0.139425	mir-204	GCTGGGAAGGCAAAGGGAC	19
chi-miR-204-5p	401.823	137.594	161.825	133.441	150.317	90.301	mir-204	TTCCCTTTGTCATCCTATGCCT	22
chi-miR-206	4.91668	1.7851	4.3499	8.19125	14.4979	9.38796	mir-1	TGGAATGTAAGGAAGTGTGTGGT	23
chi-miR-20a-3p	0	0	0.092551	0.0476236	0.322175	0	mir-17	ACTGCATTATGAGCACTTAAA	21
chi-miR-20a-5p	92.6284	96.4896	437.118	538.289	606.379	356.278	mir-17	TAAAGTGCTTATAGTGCAGGTAG	23
chi-miR-20b	1.11321	2.81859	2.86908	3.33365	3.17572	3.5321	mir-17	CAAAGTGCTCACAGTGCAGGTAG	23
chi-miR-21-3p	0.0463838	1.69115	0.647857	0.333365	0.552299	0.325325	mir-21	CAACAGCAGTCGATGGGCTGT	21
chi-miR-21-5p	3641.78	83034.5	22849.6	13026.7	10493.1	15356	mir-21	TAGCTTATCAGACTGATGTTGAC	23
chi-miR-211	2.55111	2.3958	13.605	5.71483	10.7698	3.48563	mir-204	TTCCCTTTGTCATCCTTTGCCC	22
chi-miR-214-3p	40.6322	20.2468	59.0012	97.7235	62.5479	92.3459	mir-214	TACAGCAGGCACAGACAGGC	20
chi-miR-214-5p	45.4561	41.903	64.7394	56.4339	57.9454	50.1001	mir-214	TGCCTGTCTACACTTGCTGTGC	22
chi-miR-215-5p	1.9945	1.36232	2.4526	3.19078	3.95815	1.3013	mir-192	ATGACCTATGAATTGACAGAC	21
chi-miR-216b	0.0927675	0.610693	0.323928	0.380988	0.322175	0.325325	mir-216	AAATCTCTGCAGGCAAATGTGAT	23
chi-miR-217-5p	0.139151	0.469764	0.185102	0.0476236	0.138075	0.27885	mir-217	TACTGCATCAGGAACTGATTGGA	23
chi-miR-218	168.837	156.525	170.664	135.537	139.456	195.985	mir-218	TTGTGCTTGATCTAACCATGT	21
chi-miR-22-3p	3.75709	1.26836	4.25734	5.61958	3.8661	4.2757	mir-22	AAGCTGCCAGTTGAAGAAC	19
chi-miR-22-5p	18.8782	40.6816	11.2449	12.3821	7.87027	15.8945	mir-22	AGTTCTTCAGTGGCAAGCTTT	21
chi-miR-221-3p	114.614	73.8939	153.218	266.644	221.104	247.108	mir-221	AGCTACATTGTCTGCTGGGTTT	22
chi-miR-221-5p	9.36952	4.55671	13.096	20.621	12.0125	17.3352	mir-221	ACCTGGCATACAATGTAGATT	21
chi-miR-222-3p	86.9232	104.053	87.9234	143.68	120.539	121.997	mir-221	AGCTACATCTGGCTACTGGGTCTC	24
chi-miR-223-3p	1.06683	2.63068	2.2675	3.09553	0.460249	2.6026	mir-223	TGTCAGTTTGTCAAATACCCCA	22
chi-miR-223-5p	0.881292	9.48924	2.6377	2.09544	0.552299	2.46318	mir-223	TGTGTATTTGACAAGCTGAGTTG	23
chi-miR-224-3p	0.463838	0.0469764	0.462755	0.904848	0.552299	0.836551	mir-224	AAATGGTACCCTAGTGACTACA	22
chi-miR-224-5p	981.249	527.31	782.38	995.094	904.85	842.5	mir-224	CAAGTCACTAGTGGTTCCGTTT	22
chi-miR-2284a	0.834908	0.610693	0.740408	0.0476236	0.0460249	0.046475	mir-2284	TAAAAGTTCGTTGGGGTTTTT	21
chi-miR-2284b	2.82941	3.33533	2.6377	0.380988	2.71547	1.95195	mir-2284	TGAAAAGTTTGTTCGGGTTA	20
chi-miR-2284c	0.417454	1.26836	0.323928	0.428612	0.230125	0.46475	mir-2284	AAAATCTAAGTGAACTTTTTGG	22
chi-miR-2284d	0.185535	0.0939528	0.092551	0.142871	0.0460249	0	mir-2284	GAAACCTGAACAAACTTTTTGG	22
chi-miR-2284e	0	0.0469764	0.0462755	0	0	0	mir-2284	AAAACTTGAATGAACTCTTTGG	22
chi-miR-2318	0	0.516741	0.50903	0.142871	0.552299	0.0929501	mir-2318	CGTGTATGATGAATTATCTGACC	23
chi-miR-2331	0.0927675	0.0469764	0.185102	0.190494	0.782424	0.46475	mir-2331	ACCCTGCAGCCAAAGAAGCT	20
chi-miR-2332	0	0.140929	0.416479	0.571483	4.23429	7.15716	mir-2332	CGGTTTAAGGTCTTGGAGACAAAG	24
chi-miR-2335	0	0	0.0462755	0	0.0460249	0	mir-2335	GATAATGATGACTAACTGAAT	21
chi-miR-23a	1281.26	771.776	1863.1	2073.91	2332.04	2728.83	mir-23	ATCACATTGCCAGGGATTTCC	21
chi-miR-23b-3p	1299.58	750.73	1610.11	1969.62	2050.78	3035.01	mir-23	ATCACATTGCCAGGGATTACC	21
chi-miR-23b-5p	2.08727	2.77161	1.43454	2.28593	1.97907	2.55613	mir-23	TGGGTTCCTGGCATGCTGATTT	22
chi-miR-24-3p	1049.15	811.283	1476.37	2133.49	2242.8	2052.29	mir-3074	TGGCTCAGTTCAGCAGGAAC	20
chi-miR-24-5p	7.37502	1.97301	5.78444	5.6672	6.44349	5.85586	mir-3074	GTGCCTACTGAGCTGATATC	20
chi-miR-2404	0.463838	1.69115	0.0462755	0.238118	0.3682	0.418275	mir-2404	TTGCACTGCATGGTATCTG	19
chi-miR-2411-3p	1.20598	1.45627	0.601581	0.190494	0.506274	0.697126	mir-2411	CTGAACTGTCTTACTCCCACATC	23
chi-miR-2411-5p	2.87579	5.30834	1.57337	1.33346	1.15062	1.44073	mir-2411	GTGGAGTGACTGTCAGATGCAGCCAGC	27
chi-miR-2432	0	0	0	0	0.0920499	0.046475	mir-2432	AGGATTCTAGGCTTAGAGGT	20
chi-miR-2483-3p	3.38602	1.92603	4.16479	6.04819	5.01672	4.55455	mir-2483	AAACATCTGGTTGGTTGAGAGA	22
chi-miR-2483-5p	1.80897	0.516741	2.91536	4.61948	3.26777	3.99685	mir-2483	CGTCAACCATCCAGCTGTTTGA	22
chi-miR-25-3p	2338.3	1771.39	3746.46	2989.24	3328.48	2688.02	mir-25	CATTGCACTTGTCTCGGTCTGA	22
chi-miR-25-5p	2.55111	0.845576	3.42439	3.66701	3.63597	3.02088	mir-25	AGGCGGAGACTTGGGCAATTGCT	23
chi-miR-26a-3p	2.50472	2.25487	2.8228	2.6193	1.841	2.32375	mir-26	CCTATTCTCGGTTACTTGCACG	22
chi-miR-26a-5p	75121.9	29001.5	70323.3	75658.9	73250.6	105438	mir-26	TTCAAGTAATCCAGGATAGGCT	22
chi-miR-26b-3p	1.48428	0.986505	2.17495	3.57177	3.8661	2.55613	mir-26	CCTGTTCTCCATTACTTGGCTC	22
chi-miR-26b-5p	4887.04	1575.03	4193.3	5595.91	4808.46	5877.98	mir-26	TTCAAGTAATTCAGGATAGGTT	22
chi-miR-27a-3p	455.813	524.961	620.693	909.134	869.733	708.93	mir-27	TTCACAGTGGCTAAGTTCCG	20
chi-miR-27a-5p	12.1525	34.8565	14.5305	9.76283	15.0502	13.4313	mir-27	AGGGCTTAGCTGCTTGTGAGCA	22
chi-miR-27b-3p	18218.3	17254.4	23668.5	20154.6	21607	21303.6	mir-27	TTCACAGTGGCTAAGTTCTGC	21
chi-miR-27b-5p	3.66432	6.15391	4.30362	5.09572	4.18827	5.80938	mir-27	AGAGCTTAGCTGATTGGTGAAC	22
chi-miR-28-3p	980.553	1381.06	1480.77	1156.44	1476.57	1244.97	mir-28	CACTAGATTGAGAGCTCCTGGA	22
chi-miR-28-5p	34.7878	42.7016	88.1548	108.772	91.8658	71.1998	mir-28	AAGGAGCTCACAGTCTATTGA	21
chi-miR-296-3p	31.4018	94.7045	31.1434	26.0977	30.7907	13.4778	mir-296	AGGGTTGGGCGGAGGCTTTCCT	22
chi-miR-29a-3p	1363.27	313.145	1214.78	1769.36	1828.29	1293.77	mir-3556	TAGCACCATCTGAAATCGGTT	21
chi-miR-29a-5p	0.37107	0.140929	0.323928	1.04772	0.690374	0.650651	mir-3556	ACTGATTTCTTTTGGTGTTCA	21
chi-miR-29b-3p	39.519	3.61718	20.4075	46.9092	34.6568	22.0756	mir-29	TAGCACCATTTGAAATCAGT	20
chi-miR-29b-5p	2.04089	1.12743	3.05418	4.09563	3.91212	3.11383	mir-29	CTGGTTTCACATGGTGGCTTAGA	23
chi-miR-29c-3p	0	0	0.092551	0.0952471	0.322175	0.046475	mir-29	TAGCACCATTTGAAATTGGTT	21
chi-miR-29c-5p	15.0747	6.05996	9.94923	10.1438	14.82	12.7806	mir-3556	TGACCGATTTCTCCTGGTGTTCA	23
chi-miR-301a-3p	0.139151	0.798599	0.601581	1.04772	0.736399	0.3718	mir-130	CAGTGCAATAGTATTGTCAAAGC	23
chi-miR-301a-5p	0.0463838	0.281859	0.092551	0.476236	0.1841	0.1859	mir-130	GCTCTGACTTTATTGCACTAC	21
chi-miR-301b	0.0463838	1.55022	0.277653	0.190494	0.0920499	0.0929501	mir-130	CAGTGCAATGATATTGTCAAAGC	23
chi-miR-30a-3p	55.5678	30.4877	60.8523	27.6693	62.4559	36.7618	mir-30	CTTTCAGTCGGATGTTTGCAG	21
chi-miR-30a-5p	5437.01	5278.93	6859.23	6561.34	6131.77	6783.68	mir-30	TGTAAACATCCTCGACTGGAAGCT	24
chi-miR-30b-3p	4.59199	4.88555	5.78444	5.23859	6.99579	2.64908	mir-30	CTGGGAGGTGGATGTTTACTTC	22
chi-miR-30b-5p	181.871	71.8739	321.985	618.059	474.747	539.761	mir-30	TGTAAACATCCTACACTCAGCT	22
chi-miR-30c-3p	4.8703	1.55022	2.03612	2.47642	2.9456	2.6026	mir-30	CTGGGAGAGGGTTGTTTACTC	21
chi-miR-30c-5p	2320.81	1414.27	2166.85	1810.55	1654.78	1447.56	mir-30	TGTAAACATCCTACACTCTCAGC	23
chi-miR-30d-3p	0.417454	0.751623	0.694132	0.380988	1.01255	0.325325	mir-30	TTTCAGTCAGATGTTTGCTGC	21
chi-miR-30e-3p	154.783	95.9258	131.654	98.8189	111.334	98.62	mir-30	CTTTCAGTCGGATGTTTACAG	21
chi-miR-30e-5p	294.815	446.558	428.742	556.481	503.191	370.731	mir-30	TGTAAACATCCTTGACTGGAAGCT	24
chi-miR-30f-3p	18.0897	10.8046	15.5486	7.71502	10.9079	11.1075	mir-30	CTGGGAGGAGGCTGTTTACTCT	22
chi-miR-30f-5p	240.175	102.878	249.61	183.779	170.154	174.7	mir-30	TGTAAACACCCTACACTCTCAGC	23
chi-miR-320-3p	485.267	258.84	416.942	628.25	760.056	454.34	mir-320	AAAAGCTGGGTTGAGAGGGCGA	22
chi-miR-323a-3p	0.37107	18.4148	1.98985	2.14306	1.61087	2.18433	mir-154	CACATTACACGGTCGACCTCT	21
chi-miR-323b	0.695757	70.9344	5.13658	5.00047	4.28032	5.25168	mir-154	CACAATACACGGTCGGCCTCT	21
chi-miR-324-3p	3.1541	1.97301	2.91536	3.71464	4.00417	6.22766	mir-324	ACTGCCCCAGGTGCTGCTGGG	21
chi-miR-324-5p	2.50472	1.50325	3.65576	5.8577	4.14225	8.78378	mir-324	CGCATCCCCTAGGGCATTGGTGT	23
chi-miR-326-3p	1.4379	3.71114	3.88714	1.8097	3.22175	8.45846	mir-326	CCTCTGGGCCCTTCCTCCAGC	21
chi-miR-326-5p	0	0.0939528	0	0.0952471	0	0	mir-326	CCTCGTCTGTCTGTTGGGCT	20
chi-miR-328-3p	274.128	164.23	239.568	212.02	211.439	178.464	mir-328	CTGGCCCTCTCTGCCCTTCCGT	22
chi-miR-329a-3p	0	0.0469764	0	0.0476236	0.0460249	0.139425	mir-329	AACACACCTGGTTAACCTTT	20
chi-miR-329a-5p	0	0.0469764	0	0.0952471	0	0	mir-329	AATTGGTGGTACTTGAGGA	19
chi-miR-329b-3p	4.31369	8.45576	6.89505	15.0967	9.02089	12.0835	mir-329	AACACACCTGGTTAACCTCT	20
chi-miR-330-3p	1.25236	1.5972	2.12867	2.38118	0.920499	1.99843	mir-330	CAAAGCACACGGCCTGCAGAGA	22
chi-miR-330-5p	1.34513	1.26836	1.20316	2.33355	2.0251	2.55613	mir-330	TCTCTGGGCCTGTGTCTTAG	20
chi-miR-331-3p	4.91668	3.42928	5.22913	6.61967	7.91629	8.27256	mir-331	CCCCTGGGCCTATCCTAGAAC	21
chi-miR-331-5p	6.02989	2.81859	8.46841	8.61986	13.7154	11.0146	mir-331	TCTAGGTATGGTCCCAGGGAT	21
chi-miR-335-3p	61.9687	88.5975	78.3444	66.673	54.0793	56.5601	mir-335	TTTTTCATTATTGCTCCTGACC	22
chi-miR-335-5p	1.29875	0.281859	5.18285	11.2392	8.33052	5.34463	mir-335	TCAAGAGCAATAACGAAAAAT	21
chi-miR-338-3p	2.08727	0.516741	0.879234	3.00028	1.97907	1.90548	mir-3065	TCCAGCATCAGTGATTTTGTT	21
chi-miR-338-5p	9.32314	5.59019	2.96163	12.0011	9.71126	9.89918	mir-3065	AACAATATCCTGGTGCTGAGT	21
chi-miR-33a-3p	0.834908	0.704646	1.57337	2.19068	2.11715	2.18433	mir-33	CAATGTTTCCACAGTGCATCA	21
chi-miR-33a-5p	0.0927675	0.0469764	0.138826	0.238118	0.0460249	0	mir-33	GTGCATTGTAGTTGCATTGC	20
chi-miR-33b-3p	0.0463838	0.0469764	0.231377	0.0952471	0.0460249	0.139425	mir-33	CAGTGCCTCGGCAGTGCAGCC	21
chi-miR-33b-5p	0	0	0	0.142871	0	0	mir-33	GTGCATTGCTGTTGCATTG	19
chi-miR-340-3p	6.40096	11.7911	4.11852	4.61948	3.08367	5.3911	mir-340	TCCGTCTCAGTTACTTTATAGC	22
chi-miR-340-5p	37.7564	105.603	77.3726	71.0067	54.4015	61.9048	mir-340	TTATAAAGCAATGAGACTGATT	22
chi-miR-342-3p	61.273	16.6766	83.8049	141.871	127.719	98.8059	mir-342	TCTCACACAGAAATCGCACCCA	22
chi-miR-342-5p	2.78303	3.71114	2.73025	4.33374	3.58995	3.3462	mir-342	AGGGGTGCTATCTGTGGTTGAGG	23
chi-miR-3431-3p	50.9758	46.3187	40.1208	60.4343	35.3932	52.5633	mir-3431	ATCTAGAGGACTGACTGAAATT	22
chi-miR-3431-5p	356.877	219.098	456.97	638.489	640.575	489.196	mir-3431	CCTCAGTCAGCCTTGTGGATGT	22
chi-miR-3432-3p	3.61793	7.5632	4.99775	4.09563	5.06274	3.76448	mir-3432	CAGCAACTAAAGATCCCTCAGG	22
chi-miR-3432-5p	464.023	760.783	364.605	344.414	317.158	327.835	mir-3432	TGCGGGATCTTTAGTTGTGGCG	22
chi-miR-345-3p	16.2343	27.857	20.0836	22.0973	17.4435	44.1048	mir-345	CCCTGAACTAGGGGTCTGGAGG	22
chi-miR-345-5p	0.324686	0.798599	0.416479	1.00009	0.690374	2.2308	mir-345	GCTGACTCCTAGTCCAGTGCT	21
chi-miR-346-5p	0.139151	0	0	0	0.0460249	0.0929501	mir-346	TGTCTGCCCGCATGCCTGCCTCT	23
chi-miR-34a	4.73114	15.2673	4.62755	5.33384	7.68617	7.15716	mir-34	TGGCAGTGTCTTAGCTGGTTGT	22
chi-miR-34b-3p	0.602989	2.20789	16.8443	12.1916	3.17572	44.3837	mir-34	AATCACTAGTTCCACTGCCATC	22
chi-miR-34b-5p	0	0.0939528	1.52709	1.14297	0.1841	2.88145	mir-34	AGGCAGTGTAATTAGCTGATTGT	23
chi-miR-34c-3p	0.0463838	0.140929	1.57337	1.42871	0.782424	8.41198	mir-34	AATCACTAACCACACGGCCAGG	22
chi-miR-34c-5p	2.2728	9.06645	90.7	36.9083	15.5104	205.141	mir-34	AGGCAGTGTAGTTAGCTGATTGC	23
chi-miR-361-3p	250.009	91.7919	186.583	249.405	194.225	177.814	mir-361	TCCCCCAGGTGTGATTCTGATT	22
chi-miR-361-5p	128.529	104.851	234.154	270.407	302.476	282.382	mir-361	TTATCAGAATCTCCAGGGGTAC	22
chi-miR-362-3p	0.0463838	0	0.323928	0.476236	0.598324	0.27885	mir-362	AACACACCTATTCAAGGATTC	21
chi-miR-362-5p	16.8373	13.4822	28.3206	48.7665	41.7907	37.3195	mir-362	AATCCTTGGAACCTAGGTGTGAGT	24
chi-miR-363-3p	4.54561	6.52972	4.25734	4.90523	4.92467	4.97283	mir-363	AATTGCACGGTATCCATCTGCG	22
chi-miR-363-5p	0	0.0939528	0.0462755	0.0476236	0.1841	0	mir-363	CGGGTGGATCACGATGCAATTT	22
chi-miR-365-3p	55.8461	33.917	36.6502	59.2913	41.6986	60.2781	mir-365	TAATGCCCCTAAAAATCCTTAT	22
chi-miR-369-3p	5.33413	55.3382	16.8443	23.7642	18.364	16.9634	mir-3578	AATAATACATGGTTGATCTTT	21
chi-miR-369-5p	3.06133	27.3873	2.91536	7.19116	3.22175	5.57701	mir-3578	AGATCGACCGTGTTATATTCG	21
chi-miR-374a-3p	60.2525	97.1472	67.6085	68.3398	45.1965	44.0119	mir-374	CTTATCAGGTTGTATTGTAATT	22
chi-miR-374a-5p	79.6873	52.2848	93.1063	136.346	138.351	78.9146	mir-374	TTATAATACAACCTGATAAGT	21
chi-miR-374b-3p	3.61793	4.69764	4.44245	4.14325	3.95815	3.29973	mir-374	CTTATCAGGTTGTATTATCATT	22
chi-miR-374b-5p	433.503	336.539	772.708	1264.69	1020.1	816.845	mir-374	ATATAATACAACCTGCTAAGTG	22
chi-miR-376a	0.139151	0.704646	0.416479	0.380988	0.460249	0.418275	mir-368	GTAGATTCTCCTTCTATGAGT	21
chi-miR-376b-3p	0	0.0939528	0	0.0952471	0	0	mir-368	ATCATAGAGGAAAATCCAT	19
chi-miR-376b-5p>chi-miR-376c-5p>chi-miR-376e-5p	0	0.845576	0.601581	0.8096	0.644349	0.418275	mir-368	GGTGGATATTCCTTCTATGTTT	22
chi-miR-376c-3p	0.881292	6.43577	2.36005	8.81036	5.06274	8.55141	mir-368	AACATAGAGGAAATTCCACGT	21
chi-miR-376d	0.0463838	1.87906	0.185102	0.952471	1.01255	0.697126	mir-368	ATCATAGAGGAAAATCCACAT	21
chi-miR-376e-3p	1.06683	4.22788	3.28556	11.0963	6.25939	6.22766	mir-368	AACATAGAGGAAAATCCACATT	22
chi-miR-377	0	0	0	0.0952471	0	0	mir-154	AATCACACAAAGGCAACTTTTG	22
chi-miR-378-3p	682.815	2904.27	1616.13	1126.25	918.29	1217.04	mir-378	ACTGGACTTGGAGTCAGAAGGC	22
chi-miR-378-5p	1.48428	2.77161	6.15464	6.4768	5.93722	8.78378	mir-378	CTCCTGACTCCAGGTCCTGTGT	22
chi-miR-379-3p	19.4348	189.879	29.8477	34.0508	35.071	29.8835	mir-379	TATGTAACATGGTCCACTAAC	21
chi-miR-379-5p	503.264	6417.78	550.725	741.832	488.785	733.051	mir-379	TGGTAGACTATGGAACGTAGG	21
chi-miR-380-3p	8.8593	88.2687	21.4718	32.8603	19.5606	31.1383	mir-379	TATGTAATGTGGTCCACGTCT	21
chi-miR-380-5p	0.231919	4.08695	0.694132	0.66673	0.644349	1.02245	mir-379	ATGGTTGACCACAGAACATGCGC	23
chi-miR-381	23.4702	471.972	44.5633	19.478	31.1589	27.5132	mir-154	TATACAAGGGCAAGCTCTCTGT	22
chi-miR-382-3p	8.30269	56.0429	11.8928	13.4775	10.2636	10.6428	mir-154	AATCATTCACGGACAACACTT	21
chi-miR-382-5p	11.6887	222.715	17.9549	46.2901	22.9664	49.0776	mir-154	GAAGTTGTTCGTGGTGGATTCG	22
chi-miR-383	0.37107	2.16092	6.57112	33.7175	2.80752	14.4537	mir-383	AGATCAGAAGGTGATTGTGGCTT	23
chi-miR-3955-3p	0.0927675	0.469764	0.0462755	0.142871	0	0	mir-3955	TGGGATTTTAGTCCATCATAGAG	23
chi-miR-3955-5p	2.45834	13.0594	3.84087	6.14344	4.09622	6.04176	mir-3955	TTTGATGGCTGATCCTCTCACT	22
chi-miR-3958-3p	12.8019	488.038	47.9414	48.4332	44.23	55.4447	mir-154	AGATATTGCACGGTTGATCTCT	22
chi-miR-3959-3p	0.649373	41.1513	1.89729	2.90504	2.62342	3.29973	mir-379	TGTATGTCAACTGATCCACAGT	22
chi-miR-3959-5p	39.5654	355.705	63.6751	106.963	59.096	78.9146	mir-379	GGTTGATCAGAGAACATACATT	22
chi-miR-409-3p	3.29325	166.907	8.14449	9.0961	9.02089	17.0099	mir-154	GAATGTTGCTCGGTGAACCCC	21
chi-miR-409-5p	13.6832	192.697	46.5069	52.7669	42.3429	59.8599	mir-154	AGGTTACCCGAGCAACTTTGCAT	23
chi-miR-410-3p	0.37107	14.2339	1.71219	2.47642	4.55647	3.25325	mir-154	AATATAACACAGATGGCCTGT	21
chi-miR-410-5p	0	0	0	0.0952471	0	0.0929501	mir-154	CGCCACTTTGGGTACTTGAGGAG	23
chi-miR-411a-3p	19.1565	253.579	27.0712	33.8127	28.4434	20.3096	mir-379	TATGTAACACGGTCCACTAAC	21
chi-miR-411a-5p	69.9003	158.686	90.7925	133.203	133.702	93.0895	mir-379	ATAGTAGACCGTATAGCGTAC	21
chi-miR-411b-3p	0.417454	6.34182	0.832959	1.04772	0.1841	0.883026	mir-379	TATGTCACATGGTCCACTAAT	21
chi-miR-411b-5p	0.37107	10.8985	1.24944	1.95257	2.16317	2.09138	mir-379	TGGTCGACCATAAAACGTACGT	22
chi-miR-412-3p	0	0.845576	0.0462755	0.0952471	0.0460249	0	mir-412	ACTTCACCTGGTCCACTAGCT	21
chi-miR-412-5p	1.25236	94.5635	8.51469	11.0487	5.89119	11.6652	mir-412	TGGTCGACCAGTTGGAAAGTAAT	23
chi-miR-421-3p	12.6628	20.9985	18.0937	21.4782	18.456	24.9106	mir-95	ATCAACAGACATTAATTGGGCGC	23
chi-miR-423-3p	214.896	327.989	246.093	309.267	320.84	439.84	mir-423	AGCTCGGTCTGAGGCCCCTCAGT	23
chi-miR-423-5p	728.411	801.418	603.803	557.577	569.375	393.458	mir-423	TGAGGGGCAGAGAGCGAGACTTT	23
chi-miR-424-3p	98.1017	120.776	83.2959	73.2927	89.4265	69.3872	mir-322	CAAAACGTGAGGCGCTGCTAT	21
chi-miR-424-5p	42.3484	64.4516	98.5205	156.205	136.832	123.019	mir-322	CAGCAGCAATTCATGTTTTGA	21
chi-miR-425-3p	3.4324	2.34882	3.84087	4.80998	4.78659	4.78693	mir-425	CATCGGGAATGTCGTGTCCGCC	22
chi-miR-425-5p	3.80347	3.24137	3.33183	5.76245	4.14225	7.20363	mir-425	AATGACACGATCACTCCCGTTGA	23
chi-miR-429	0.927675	0.140929	0.416479	0.476236	1.19665	1.90548	mir-8	TAATACTGTCTGGTAATGCCG	21
chi-miR-432-3p	0	0.375811	0.0462755	0.0476236	0.138075	0.418275	mir-432	ACTGGATGGCTCCTCCATGTCT	22
chi-miR-432-5p	19.1101	381.12	39.7044	54.8147	37.0501	65.158	mir-432	TCTTGGAGTAGGTCATTGGGTGG	23
chi-miR-433	2.13365	67.1293	10.3657	12.0011	7.59412	12.4088	mir-433	ATCATGATGGGCTCCTCGGTGT	22
chi-miR-449a-3p	0	0	0	0	0	0.1859	mir-449	TCAGCTAACATGCAACTGCTATC	23
chi-miR-449a-5p	0	0.281859	0.694132	0.285741	0.230125	4.4616	mir-449	TGGCAGTGTATTGTTAGCTGG	21
chi-miR-449b-3p	0	0	0	0	0	0.27885	mir-449	AGCCACAACTGCCCTGCCACTT	22
chi-miR-449b-5p	0	0	0	0	0.0920499	0.3718	mir-449	AGGCAGTGTATTGTTAGCTGGC	22
chi-miR-450-3p	1.4379	0.281859	0.786683	0.380988	0.506274	0.650651	mir-450	ATTGGGAACATTTTGCAT	18
chi-miR-450-5p	256.131	512.231	174.551	118.726	139.271	109.123	mir-450	TTTTGCGATGTGTTCCTAAT	20
chi-miR-451-3p	0	0.0469764	0	0.0476236	0	0	mir-451	TTTAGTAATGGTAACGGTTCT	21
chi-miR-451-5p	2.2728	4.9795	0.92551	4.42899	3.35982	4.87988	mir-451	AAACCGTTACCATTACTGA	19
chi-miR-454-3p	6.54011	6.71763	8.88489	6.85779	5.79914	8.83026	mir-454	TAGTGCAATATTGCTTATAGGGT	23
chi-miR-454-5p	0.0927675	0.0469764	0.185102	0.190494	0.0460249	0.139425	mir-454	ACCCTATCGATATTGTCTCTG	21
chi-miR-455-3p	344.91	204.253	371.176	575.959	452.701	409.352	mir-455	GCAGTCCATGGGCATATACACT	22
chi-miR-455-5p	57.7014	63.2772	120.131	150.967	166.748	107.776	mir-455	TATGTGCCTTTGGACTACATCG	22
chi-miR-483	10.0189	0.563717	1.57337	1.19059	1.88702	0.790076	mir-483	CACTCCTCTCCTCCCGTCTTCT	22
chi-miR-485-3p	1.57705	16.6766	1.38826	3.14315	2.80752	3.81095	mir-485	AGTCATACACGGCTCTCCTCTCT	23
chi-miR-485-5p	3.84985	14.8915	3.74831	6.52443	6.35144	4.92635	mir-485	AGAGGCTGGCCGTGATGAATTC	22
chi-miR-487a-3p	0.231919	2.77161	0.416479	1.38108	1.51882	1.1154	mir-154	AATCATACAGGGACATCCAGTT	22
chi-miR-487a-5p	0	0.0469764	0	0	0	0	mir-154	AGCCTTTGGTACTTGAAGA	19
chi-miR-487b-3p	4.82391	32.5547	9.57903	20.6686	11.9205	28.1639	mir-154	AATCGTACAGGGTCATCCACTT	22
chi-miR-487b-5p	0	0.0469764	0	0.0476236	0	0	mir-154	CTAACCTTTGGTACTTGGAGA	21
chi-miR-490	10.5755	4.27485	9.57903	9.38184	9.52716	9.57386	mir-490	CAACCTGGAGGACTCCATGCTGT	23
chi-miR-491-3p	0.278303	0.0469764	0.185102	0.571483	0.0460249	0.232375	mir-491	CTTATGCAAGATTCCCTTCTAC	22
chi-miR-491-5p	5.61244	1.5972	4.76637	4.00038	4.55647	5.71643	mir-491	AGTGGGGAACCCTTCCATGAGG	22
chi-miR-493-3p	28.1086	764.682	43.3139	51.3858	41.9287	47.4975	mir-493	TGAAGGTCTACTGTGTGCCAGG	22
chi-miR-493-5p	95.1795	2022.43	177.281	196.828	109.125	179.022	mir-493	TTGTACATGGTAGGCTTTCATT	22
chi-miR-494	16.0024	329.07	80.8895	97.7712	90.6691	119.348	mir-154	TGAAACATACACGGGAAACCTCT	23
chi-miR-495-3p	9.60144	165.968	12.6795	17.2874	14.774	16.1268	mir-329	AAACAAACATGGTGCACTTCTT	22
chi-miR-496-3p	0	0.328835	0.0462755	0.142871	0	0	mir-154	TGAGTATTACATGGCCAATCT	21
chi-miR-496-5p	0	0.187906	0	0	0	0	mir-154	GAGTCGGGTACTCGAATGGA	20
chi-miR-497-3p	0	0	0.323928	0	0	0	mir-497	TCCAAACCACACTGTGATGTT	21
chi-miR-497-5p	3.33963	4.93252	7.3578	9.42946	15.7405	10.9216	mir-497	AGCAGCACACTGTGGTTTGTAC	22
chi-miR-499-5p	23.7949	8.54971	16.7517	26.4311	27.1547	11.0146	mir-499	TTAAGACTTGCAGTGATGTTT	21
chi-miR-500-3p	19.7595	20.5757	30.912	20.4781	27.3388	30.5806	mir-500	ATGCACCTGGGCAAGGATTCT	21
chi-miR-500-5p	6.81841	3.05347	9.16255	18.5256	16.2008	15.848	mir-500	TAATCCTTGCTACCTGGGTGAGA	23
chi-miR-502b-3p	21.7076	76.6655	29.3849	8.38175	21.8618	18.2647	mir-500	ATCCACCTGGGCAAGGATTCTGAA	24
chi-miR-502b-5p	0.37107	0.281859	0.879234	0.857224	1.38075	0.697126	mir-500	TAATTCTTGCTCCCCAGGTGAG	22
chi-miR-504	32.0976	6.90553	5.18285	3.28603	5.38492	5.99528	mir-504	AGACCCTGGTCTGCACTCTGT	21
chi-miR-505-3p	13.2658	14.4218	18.9267	23.6213	21.1254	16.2663	mir-505	TCAACACTTGCTGGTTTCCTCT	22
chi-miR-532-3p	9.78698	3.993	14.3917	28.7646	23.933	27.1879	mir-188	CCTCCCACACCCAAGGCTTGC	21
chi-miR-532-5p	1674.92	2628.57	2119.74	1170.83	1550.63	1387.7	mir-188	CATGCCTTGAGTGTAGGACCGT	22
chi-miR-542-3p	170.924	218.252	121.658	155.443	140.238	133.43	mir-542	TGTGACAGATTGATAACTGA	20
chi-miR-542-5p	6.72565	6.85856	3.70204	3.80988	4.51044	3.99685	mir-542	TCGGGGATCATCATGTCACGAGA	23
chi-miR-543-3p	0.788524	25.7431	1.52709	1.47633	1.79497	2.27728	mir-329	AAACATTCGCGGTGCACTTCT	21
chi-miR-543-5p	0	0.187906	0.138826	0.238118	0.0460249	0.046475	mir-329	ACCTGTGGTGCTTAAGGAG	19
chi-miR-544-5p	0	0	0	0.0476236	0.0460249	0.046475	mir-544	TCTTGTTAAAAGGCAGATTCT	21
chi-miR-545-3p	0	0.0939528	0	0	0	0	mir-95	TCAACAAACATTTATTGTGTGC	22
chi-miR-545-5p	0	0.0469764	0	0	0	0	mir-95	CTCAGTAAATGTTTATTGGAT	21
chi-miR-582-5p	0.0927675	0.328835	0.0462755	0.0952471	0.138075	0.1859	mir-582	TACAGTTGTTCAACCAGTTACT	22
chi-miR-592	20.7335	0.610693	7.49663	8.52462	11.5062	7.29658	mir-592	TTGTGTCAATATGCGATGATGT	22
chi-miR-628-5p	1.94812	1.36232	4.11852	3.09553	3.22175	2.4167	mir-628	ATGCTGACATATTTACTAGAGGG	23
chi-miR-655	9.74059	29.971	9.11627	17.4778	14.682	16.0804	mir-154	ATAATACATGGTTAACCTCTCT	22
chi-miR-656	0.0463838	3.42928	0.601581	0.761977	0.644349	0.46475	mir-154	AATATTATACAGTCAACCTCT	21
chi-miR-660	94.5301	189.644	144.981	71.3401	124.313	126.644	mir-188	TACCCATTGCATATCGGAGCTGT	23
chi-miR-665	0	0.469764	0	0	0	0.139425	mir-665	ACCAGTAGGCCGAGGCCCCT	20
chi-miR-671-3p	12.1062	19.918	9.34765	7.19116	6.71964	5.0193	mir-671	TCCGGTTCTCAGGGCTCCACC	21
chi-miR-671-5p	1.29875	1.83208	2.54515	5.00047	2.7615	3.67153	mir-671	AGGAAGCCCTGGAGGGGCTGGAGG	24
chi-miR-7-3p	1.7162	1.31534	2.03612	5.52433	3.82007	3.5321	mir-7	AACAAATCACAGTCTGCCATA	21
chi-miR-7-5p	290.594	1241.4	350.537	276.264	252.493	180.556	mir-3529	TGGAAGACTAGTGATTTTGTTGTT	24
chi-miR-708-3p	175.47	243.62	103.241	133.775	67.5186	92.4389	mir-708	CATCTAGACTGTGAGCTTCTAGA	23
chi-miR-708-5p	30.3814	4.32183	41.4166	63.0536	49.7069	38.5743	mir-708	AAGGAGCTTACAATCTAGCTGGG	23
chi-miR-758	2.73664	71.1223	9.4402	10.8582	14.3598	9.75976	mir-379	TTTGTGACCTGGTCCACTAACC	22
chi-miR-767	4.68476	0.140929	5.27541	8.2865	21.8618	5.0193	mir-767	TGCACCATGGTTGTCTGAGCAT	22
chi-miR-873-3p	0.0463838	0	0.092551	0	0.0460249	0.232375	mir-873	GAGGCTGATGAGTTCCCGGGAA	22
chi-miR-873-5p	0.0463838	0	0	0.0476236	0	0.232375	mir-873	TGCAGGAACTTGTGAGTCT	19
chi-miR-874-3p	19.9914	7.42227	12.8646	21.6687	20.5732	14.965	mir-874	CTGCCCTGGCCCGAGGGACCGAC	23
chi-miR-874-5p	0.74214	0.140929	0.50903	1.09534	1.79497	1.4872	mir-874	CGGCCCCACGCACCAGGGTAAGA	23
chi-miR-876-3p	0.0463838	0	0	0.0952471	0.0460249	0.139425	mir-876	TGGTGGTTTACAAAGTAATTC	21
chi-miR-877-3p	1.15959	1.69115	1.20316	0.857224	1.33472	0.836551	mir-877	TCCTCTTCTCCCTCCTCCCAGG	22
chi-miR-877-5p	3.33963	5.16741	2.59143	2.6193	1.79497	3.39268	mir-877	GTAGAGGAGATGGCGCAGGGG	21
chi-miR-9-3p	0	0	0.092551	0.0952471	0.0920499	0.232375	mir-9	ATAAAGCTAGATAACCGAAA	20
chi-miR-9-5p	55.8461	27.904	47.2935	56.0529	68.8533	60.6964	mir-9	TCTTTGGTTATCTAGCTGTATGA	23
chi-miR-92a-3p>chi-miR-92b	613.843	1180.61	1115.75	495.714	1550.26	740.766	mir-363	TATTGCACTTGTCCCGGCCTGT	22
chi-miR-92a-5p	0.788524	0.751623	1.98985	1.6192	1.97907	1.81253	mir-25	AGGTTGGGATCAGTTGCAATGCT	23
chi-miR-93-3p	1.48428	1.22139	2.68398	2.95266	3.08367	4.0898	mir-17	ACTGCTGAGCCAGCACTTCCCGA	23
chi-miR-93-5p	105.013	93.718	314.303	323.364	410.865	338.338	mir-17	CAAAGTGCTGTTCGTGCAGGTAG	23
chi-miR-96	0.0463838	0	0.0462755	0.0476236	0.0460249	0	mir-96	TTTGGCACTAGCACATTTTTG	21
chi-miR-98-3p	0.139151	0.986505	0.416479	0.952471	0.1841	0.743601	let-7	CTATACAACTTACTACTTTCCC	22
chi-miR-98-5p	557.672	573.535	452.065	364.558	292.903	464.936	let-7	TGAGGTAGTAAGTTGTATTGTT	22
chi-miR-99a-3p	28.3405	5.16741	50.2552	65.9586	66.414	53.3998	mir-10	CAAGCTCGCTTCTATGGGTCTGT	23
chi-miR-99a-5p	90931.4	22710.2	74632.4	153987	74246.6	95022.5	mir-10	AACCCGTAGATCCGATCTTGT	21
chi-miR-99b-3p	4.73114	5.63717	5.46051	6.33393	6.81169	8.45846	mir-10	CAAGCTCGTGTCTGTGGGTC	20
chi-miR-99b-5p	4504.98	3669.23	3783.85	3436.23	3170.01	3645.64	mir-10	CACCCGTAGAACCGACCTTGCG	22
novel100_mature	0.463838	0.422788	0	0.0952471	0.230125	0.0929501		CTGAAGGCTGTCCCTGTCTCC	21
novel100_star	0	0.0469764	0.231377	0.142871	0.138075	0.0929501		CAGACAGAGCTGGCCTCCTGAGT	23
novel101_mature	0.0463838	0.281859	0.138826	0.0476236	0.1841	0.0929501		TGTCAAGGTGGAGGGGTCTGT	21
novel101_star	0	0	0	0	0.0460249	0.046475		TGGGCCTTTCCATCATGGCAGC	22
novel102_mature	0.37107	0	0.0462755	0.238118	0.138075	0.139425		GAAAAGCTGAACAAACTTGTGG	22
novel102_star	0.0463838	0	0.0462755	0	0.0460249	0	mir-2284	AAAAGTTTGTTCAGGTTTTTCT	22
novel103_mature	0	0.0939528	0.231377	0	0	0.0929501		CACTGGAGTTTTGTTTCAACATT	23
novel103_star	0	0	0.092551	0	0	0	mir-653	TGTTGAAACAATCTCCGTTGAAC	23
novel104_mature>novel293_mature	0.0927675	0.0469764	0.092551	0.0952471	0.0460249	0.046475		ATGAAGGGTCTGAAGATGAAGC	22
novel105_mature	0	0.0469764	0	0.0952471	0	0.046475	mir-3064	TTGCCACACTGCAACACCTTAC	22
novel105_star	0	0.140929	0.0462755	0	0.138075	0.046475	mir-3064	TCTGGCTGTTGTGGTGTGCAA	21
novel106_mature	0.139151	0.140929	0	0.0952471	0	0	mir-3084	ATACTGCCAGTCTCCTTCAGA	21
novel106_star	0	0.234882	0	0.190494	0.0460249	0	mir-3084	ATTGAAGGTTAATTAGCAGTATA	23
novel107_mature	0.324686	0.704646	0.786683	0.904848	0.506274	0.046475		TTTCTTTGAGCTTCTTTCTTT	21
novel107_star	0.0463838	0.0469764	0	0	0	0		AGAAAAGAAGTTTGTGGAAACCC	23
novel108_mature	0	0	0	0.0476236	0	0		CCTTCCCTCCTCTCCTCACAGG	22
novel108_star	0.0463838	0.140929	0.185102	0.0476236	0.0460249	0		ATGTGGAGAGGACGGAAGCCCGC	23
novel109_mature	0.695757	0	0.092551	0.0952471	0.460249	0.0929501		ACCGGCGCAGCGGCTGACCTGG	22
novel10_mature	1.53066	24.7566	3.51694	2.09544	3.03765	2.55613	mir-299	TATGTGGGACGGTAAACCGC	20
novel10_star	0.881292	3.85207	2.40633	8.38175	2.80752	4.78693	mir-299	TGGTTTACCGTCCCACATACAT	22
novel110_mature	0.139151	0.140929	0.416479	0	0.0920499	0.232375		CCAGGAGTGTCTTTGGATTGTC	22
novel110_star	0	0.0469764	0	0	0	0		CAATTCTGAGAACTCCTGCAA	21
novel111_mature	0.0463838	0.0939528	0	0	0	0		TTTCTGGCTCTTCTGCTCCTTGC	23
novel111_star	0	0	0	0.0476236	0	0		AAAGGGCGGGACGCCAGAAATTC	23
novel112_mature	0.0927675	0.0939528	0.185102	0.285741	0.1841	0.0929501	mir-2284	AAAAACCCTAACGAACTTCTTG	22
novel112_star	0	0	0	0	0.0460249	0	mir-2284	AAGAAGTTCGTTAGGGTTTTT	21
novel113_mature	0	0.0469764	0.0462755	0	0.0460249	0.046475		TGTGAAGCCTGGCTTGATGAAG	22
novel114_mature	0.139151	0.140929	0.0462755	0.285741	0.230125	0.139425		GGCTCTCGGTCCTGACCTGCA	21
novel115_mature	0	0.234882	0.0462755	0.0952471	0.0920499	0.1859		CTGACTCCCCTCATCTTCCCAGA	23
novel115_star	0	0.0469764	0.0462755	0	0	0		TGGGAGGGGGCAGACAGCGTGGA	23
novel116_mature	0.278303	0.0469764	0.0462755	0.0476236	0.0460249	0.0929501		ACCAGATGTGGAACCTGTGGGTAT	24
novel117_mature>novel310_mature	0	0.187906	0.092551	0.142871	0.0920499	0		GAAAACTTGAACCAACTTTTTG	22
novel117_star	0	0.0469764	0.0462755	0.0476236	0	0	mir-2284	AAAAAGTTGATTTAGGTTTTTCTGTAC	27
novel118_mature	0.695757	0	0.370204	0.476236	0.460249	0.0929501		TCAGAGCTGTGGTTCAAAAGCT	22
novel118_star	0	0	0.0462755	0	0	0		CTTTTGAACCACAAATCTGAAA	22
novel119_mature	0.0463838	0.0939528	0.0462755	0.0476236	0.1841	0.0929501		AACTCCCGGTAGGCAACGCGC	21
novel119_star	0	0	0	0	0.0460249	0		CGCGCTGCATGCCGGGAGGATA	22
novel11_mature>novel19_mature	0.556605	0.0939528	0.601581	1.42871	5.24684	3.06735	mir-2284	AAACCCGAATGAACTTTTTGGC	22
novel11_star	1.7162	0.563717	1.89729	2.71454	4.37237	4.13628	mir-2284	GAAAGGTTCATTTGGGTTTTT	21
novel120_mature	0.0463838	0.0939528	0.185102	0.0952471	0.0920499	0		CATGGTTTAGAGTTTCACTGAGT	23
novel120_star	0.0463838	0.0939528	0	0.142871	0.138075	0		CAGTGAAACTCTAAACCATGCC	22
novel121_mature	0.0927675	0.0469764	0	0.0476236	0	0.1859		GAAAGTGTAAGGCAAGGTCTGG	22
novel121_star	0.0463838	0	0	0	0	0.046475		CAGCCTTCCCTTAAACTTTCTT	22
novel122_mature	0.0463838	0.0469764	0.0462755	0.142871	0	0.046475		TCTCACTTGTTTAATCCTGACA	22
novel122_star	0.0463838	0.0469764	0.0462755	0	0	0.046475		TGTCAGGACTAAACAAGTGAGT	22
novel123_mature	0.0463838	0.0939528	0.092551	0	0	0	mir-2284	AAACTCGAGCAAACTTTTTGGC	22
novel123_star	0	0	0	0	0	0.046475	mir-2284	AAAAGGTTCATTTGGGTTTTT	21
novel124_mature>novel558_mature	0.556605	2.72463	0.462755	0.0952471	0	0.1859		TCTAGTGGATAAGAATCTGCCT	22
novel124_star	0	0	0	0.142871	0	0		ACAGGTTCTTTACCACTAGTGC	22
novel126_mature	0	0	0.0462755	0.0476236	0.0460249	0		TGCTCCCCTTCCCCCACCTCAC	22
novel126_star	0.0463838	0.0469764	0	0	0	0	mir-1420	TGGGGTGGGAGAGGGGAGCCTG	22
novel127_mature	0.0927675	0.0939528	0	0.0952471	0.0460249	0	mir-2284	AAAAGTTTGTTTGGGTTTTTCC	22
novel128_mature>novel480_mature	0.0927675	0.0469764	0.0462755	0.190494	0.138075	0.1859		CGGTGCTGGGAGCCTTGCAGG	21
novel128_star	0	0	0.0462755	0	0	0		CGGCGACGGCACAGCGCTCAGCG	23
novel129_mature	0.139151	1.26836	0	0.0476236	0.0460249	0		AAAAATCTGCATGAACTTTGTG	22
novel129_star	0	0.0469764	0	0	0	0	mir-2284	ACAGAGTTCATTTGGGTT	18
novel12_mature	33.3963	16.8645	17.8623	40.3848	25.912	39.8291	mir-193	TGGGTCTTTGCGGGCGAGATG	21
novel12_star	0.185535	0.281859	0.462755	0.8096	1.19665	0.975976	mir-193	AACTGGCCTACAAAGTCCCAGT	22
novel130_mature	0	0	0.138826	0.0952471	0	0.232375		TCAGCCACTTGTAGGCTCATCTCC	24
novel130_star	0	0	0.092551	0	0	0.139425		AGCTGAGCCATGTGGTCCTGATGTG	25
novel131_mature	0.185535	0.0939528	0.185102	0.0952471	0.0460249	0.232375		TCTAGGGCACGAGAGCTTCAGT	22
novel131_star	0.0927675	0	0.0462755	0	0	0.046475		TGAGGCTTTTGGTCCCTGGAGC	22
novel132_mature	0.0463838	0.469764	0.0462755	0.571483	0.138075	0.1859		TGAGTTAAAGGAAAAGGAAAGT	22
novel132_star	0	0	0	0	0	0.139425		TTTCTTTTTCCTTTCACTTCAA	22
novel133_mature	0.0463838	0.0939528	0.0462755	0	0.0460249	0		ACCAGTTAGGTTACTCAGAGT	21
novel133_star	0.0463838	0	0.092551	0	0	0.046475		CTCTGAGTAACGTACCTGGTAT	22
novel134_mature	0	0.704646	0.0462755	0	0.0920499	0.139425		TCCCCATCACAATGGACTGTGC	22
novel134_star	0.0463838	0	0.0462755	0	0.0460249	0		AAGTTCATTGTTGCTGGGTCAGT	23
novel135_mature>novel727_mature	0	0.0469764	0.092551	0	0.322175	0.139425		CTTGCTGGATGACCTCCCTGCC	22
novel135_star	0	0	0	0	0	0.0929501		CAGGGAGGTGTCTCAGTGACAAGT	24
novel136_mature	0.0463838	0.234882	0.138826	0	0	0		TCCTGAGTTTGGGCAGCAGTTC	22
novel136_star	0.0463838	0	0	0	0	0		AACTGCTGCCTGAAGTCAGGGC	22
novel138_mature	0.74214	0	0.462755	0.714353	0.506274	0.790076		ACTGCTTTAAAACCTTTGACA	21
novel138_star	0	0	0	0	0	0.046475		TCAAAAGTTTTAAAGCAGTCA	21
novel139_star	0	0	0	0.0476236	0	0.1859		TAGAAAAACCCGAAGGAACTCT	22
novel13_mature	36.2721	20.012	45.026	35.8129	41.0082	38.249	mir-25	TATTGCACTCGTCCCGGCCTCCG	23
novel13_star	0.463838	0.469764	0.370204	0.380988	0.690374	0.975976	mir-25	AGGGACGGGACGCGGTGCAGTGTT	24
novel140_star	0.185535	0	0.0462755	0.0476236	0.138075	0.046475		TAGATCTTTACCTATTAGCAGA	22
novel141_mature	0.139151	0	0	0.0952471	0.0460249	0.046475	mir-193	TGGGACTTTGTAGGCCAGTTGA	22
novel141_star	0	0.140929	0.138826	0	0.0460249	0.139425	mir-193	ATCTCGCCCGCAAAGACCCAGC	22
novel142_mature	0	0.0939528	0.0462755	0.142871	0.138075	0.0929501		TAGTCTCCTGTTGTCACTGGTCT	23
novel143_mature	0.0927675	0	0.0462755	0.0952471	0.0460249	0.046475		TTGGAGGCATGTCCTTCTCTGCA	23
novel143_star	0	0	0	0.0952471	0	0		TGAGAGGGACAAGTGCCT	18
novel144_mature	0	0	0.0462755	0.142871	0.0920499	0.0929501		TCACTTGGACCTCATCCCACT	21
novel144_star	0.0463838	0	0	0	0	0		TGGGATGAGGTCCTAGTGAGGTA	23
novel145_mature	0	0	0	0.0476236	0.0920499	0		ATCCTGCTCTCTGTCCCCAGG	21
novel145_star	0.0463838	0	0	0	0	0		AGGGGCCTGGGAAAGGGAAT	20
novel146_mature>novel703_mature	0.0463838	0.140929	0	0.142871	0.0920499	0	MIR408	CTCATGGCCCTGCTCTGTCCTGT	23
novel146_star	0	0.0469764	0	0	0	0		CCGGACAGGCTCAGGGTCAGAGC	23
novel147_mature	0.0927675	0.140929	0.0462755	0	0.0460249	0.0929501		TATGACAGTGACCCCCTTTGA	21
novel147_star	0	0	0	0.0476236	0	0.046475		ACAGGGGTTCTCTGTCCAGGGT	22
novel148_mature	0	0.281859	0.185102	0.0952471	0	0	mir-1843	CATGGAGGTCTCTGTCTGACTT	22
novel148_star	0	0.0469764	0	0	0.0920499	0.0929501	mir-1843	TCTGATCGTTCCCCTCCATAC	21
novel149_mature	0.231919	0.0469764	0.231377	0.380988	0.0460249	0.046475	mir-191	GAACGAAATCCAAGCGCAGCTG	22
novel149_star	0	0	0	0.0952471	0	0	mir-191	CTGCTTTTGGGATTCCGTTGCC	22
novel14_mature	76.3941	101.939	48.5893	30.0981	31.1589	40.0615	mir-744	TGCGGGGCTAGGGCTAACAGC	21
novel14_star	0.417454	0.751623	0.50903	0.523859	1.19665	0.929501	mir-744	CTGTTGCCACTAACCTCAACCT	22
novel150_mature	0	0	0.0462755	0.0476236	0.0920499	0		ACCATGACATCCCCAAGCTTCC	22
novel150_star	0	0.0469764	0	0.0476236	0.0460249	0.046475		TTGCTGCGGGTGTCAGGAAGA	21
novel151_mature	0	0.0469764	0	0.428612	0.552299	0.0929501		TCTCCAGGAAAGAATGCTTGAGTGG	25
novel152_mature	0	0.0469764	0	0	0	0		TGGAGCTGAGGGAAGTGAGGT	21
novel152_star	0	0.0939528	0	0	0	0		TCAGATTCTCTCTGCTCCCCTAG	23
novel153_mature	0	0	0.092551	0.0952471	0.138075	0.139425		CCAGGGCAGCCTGTGGTAACAGT	23
novel153_star	0.0463838	0	0	0	0.0460249	0		GAGTTGCCAGGGCTGCCTGC	20
novel154_mature	0.0463838	0	0	0	0	0		TGAAGGATGGGTCTGCAAGTGG	22
novel154_star	0.0927675	0.0939528	0	0	0	0		CCTGCAGAACTCATTCTCTGGGA	23
novel155_mature	0.0927675	0.0939528	0	0.142871	0	0		ACGGTCTTGCTGGAAAAGAACG	22
novel155_star	0	0.0939528	0	0.142871	0	0		TTCTTTGCTAGTAAGGGCTATCA	23
novel156_mature	0.0927675	0.234882	0.092551	0.0476236	0.138075	0		ATCGAGAACAGGAATGAATGCT	22
novel156_star	0	0	0	0.0476236	0	0.139425		ATTTCACTCCTGCTTTTGTTCA	22
novel157_mature	0.0927675	0	0.092551	0.0952471	0.0920499	0.0929501		CTCCTCCTCCTCCCGCACTCGA	22
novel158_mature	0.185535	0.187906	0.231377	0.0952471	0.0920499	0.1859		TATAGAGGCAGAGAGTTGTAGA	22
novel159_mature	0.139151	0	0.0462755	0	0.0920499	0.046475		TGAGGCTGGTGAAAGGGAAA	20
novel15_mature	31.4946	61.2573	29.6163	56.9578	60.4768	74.4995	mir-486	TCCTGTACTGAGCTGCCCCGAG	22
novel15_star	0	0.0939528	0	0	0	0	mir-486	TCGGGTCAGCTCAGTACCGGGC	22
novel160_mature	0	0	0	0.0476236	0	0	mir-2284	AAACGAACTTTTGGGCCCACC	21
novel161_mature	0	0.65767	0.092551	0.285741	1.2887	1.06893		GTGGACTTCCCTGTAGCTCAGC	22
novel162_mature	0	0	0.0462755	0.0476236	0	0		ATTCCCTTCTTTTCCTGAGC	20
novel163_mature	0	0.0469764	0.0462755	0.0476236	0.0460249	0.0929501		TACGCCGGGAGCTCGCAGCG	20
novel164_mature	0	0.0939528	0.0462755	0.0952471	0	0.046475		TGACTGTCTGGTGTCTTCCCAG	22
novel164_star	0	0	0	0.0476236	0	0		CGGGGAGACGTCCACGGTTAGG	22
novel165_mature	0	0	0	0.142871	0.0460249	0.046475		CATCCCCAAGACACAGGTCTCA	22
novel165_star	0.0463838	0	0	0	0	0		CCCCTGTGTCCTGGGGATGAGT	22
novel166_mature	0.0463838	0.187906	0.0462755	0	0	0		ACTGGACACAGGTTTTGAGAGT	22
novel166_star	0.0463838	0	0	0	0	0		CCTCAAAATCTGTGTCCAGTC	21
novel167_mature	0	0.0939528	0	0.0476236	0.0460249	0		CACTGTCTCTGGCCCCTGCAG	21
novel167_star	0	0.0939528	0	0	0	0	mir-346	AGCAGGGGCTGGGCCTGGTGGT	22
novel168_mature	0	0.140929	0.0462755	0	0	0		AGGCACCTAGGCTGGAGACC	20
novel168_star	0	0	0.092551	0	0	0		CCCTGAAGTCTGGGTTCCTGCT	22
novel169_mature	0.0463838	0.0939528	0.0462755	0	0	0.046475		TTGTCCTACTTCTCAGCTGTCT	22
novel16_mature	5.56605	4.41578	3.37811	6.00057	4.14225	3.39268		GTTTCCGGTCGCTGTGCTCTCGCC	24
novel16_star	0.139151	0	0	0.142871	0.0460249	0		CGAGGCTCGGCGGTCCGGAAACT	23
novel170_mature	0.0463838	0	0	0	0.138075	0		ACTGCCCTTCTGCCCCTGCCA	21
novel170_star	0	0	0	0.0476236	0	0		GTGGGTGTGTGGAGTGTGGTCAG	23
novel171_mature	0	0.0939528	0	0	0	0		TGTGGACTTCAGAAGGGGTTC	21
novel173_mature	0.0927675	0.0939528	0	0	0	0		CGGAGCTCTGAGCTGGGTGAGC	22
novel174_mature	0.0463838	0.0469764	0	0	0.0460249	0		CGGACCGAGTCCCCTTCCCCT	21
novel174_star	0	0	0	0.0476236	0	0		AGGGAGGGGGCCCGCGGGCCGAGG	24
novel175_mature	0.139151	0	0.370204	0.190494	0.0920499	0.325325		TACTGGGCCAGTGTTACTGAGT	22
novel175_star	0.0463838	0	0	0	0.0460249	0		CAGTGAAGGGCTGTGCACCTTGT	23
novel176_mature	0	0.0469764	0.092551	0	0	0		TGCCTTTGCAGTCACACTCTTTGC	24
novel176_star	0	0	0.0462755	0	0	0		TGGAGTGTGTGTGAAAGGCTGCT	23
novel177_mature	0	0	0.0462755	0	0	0		ACCAGGCAGGACTTCTTGAT	20
novel177_star	0	0	0	0	0	0.046475		TCTTGAGCTCCTGTATCCCTGG	22
novel178_mature	0	0.0469764	0	0	0	0.046475		CTGGGGGAGCCAGGAATGAGG	21
novel178_star	0	0.0469764	0	0	0	0.046475		CCCAGTACTGGTTCCCCTTTCA	22
novel179_mature	0.0463838	0	0	0	0	0		TGTGCGTGTGCGCGGTGGGAG	21
novel179_star	0	0.0469764	0	0	0	0		TCCGCCGCGCACACACACACAG	22
novel17_mature	0.556605	1.26836	0.740408	1.6192	1.6569	2.09138	mir-2284	AAAACCTGAATGAACTTTTTGG	22
novel17_star	0	0.422788	0.0462755	0	0	0	mir-2284	AAAAGTTTGTTCGGGTATTCTG	22
novel180_mature	0	0.0469764	0	0.0476236	0	0.046475		TCCTTCTGGGCTTTGCTTTGG	21
novel180_star	0	0.0469764	0	0	0	0		TGAAGATGAGAGTAGGGAGGTAG	23
novel181_mature	0	0	0	0	0.0460249	0		CTCCCCTTAAGGACTTCATAT	21
novel181_star	0	0.0469764	0	0	0	0		TATGAAGTCCTTAAGGGGAGG	21
novel182_mature	0	0.0469764	0	0	0	0		TGGCACAGAGAAGGTTCTGGTTA	23
novel183_mature	0.231919	0	0.0462755	0	0	0		TTAGTTATTAGACCTCTCAGC	21
novel183_star	0	0	0	0	0.138075	0		CAAGAGGTCTGTGATAACTAAC	22
novel184_mature	0	0	0	0	0	0.046475	mir-551	GCGACCCATACTTGGTTTCAGA	22
novel184_star	0	0	0	0	0.0460249	0	mir-551	GAAATCAAGCGTGGGTGAGACC	22
novel185_mature	0.0927675	0.0939528	0.185102	0.238118	0.0920499	0.1859		TTGCACGTGGAAGAGAAACAGA	22
novel185_star	0	0	0	0.0952471	0	0		CTTTCTCATCCACAGTGCTCACC	23
novel186_mature	0	0	0	0	0.0460249	0.046475		AAGTGTTGGGCTCCACACATGTG	23
novel186_star	0	0	0	0	0.0460249	0		TCATGTGCGTGGCCCAGGCT	20
novel187_star	0	0.0939528	0	0	0	0		AGGGGAGGAGCAGGGGATGTGA	22
novel188_mature	0.0463838	0.0469764	0.0462755	0.0952471	0	0	MIR162	CCTCCCCTTCCTCCCTCCCTCCC	23
novel188_star	0	0.0469764	0.0462755	0	0	0.046475		AGGGAGGGACCGGCGACGGGGAACG	25
novel189_mature	0	0.0939528	0.138826	0	0	0		CTGGAGCTGAGAGGCAGCTGTG	22
novel189_star	0	0	0	0.0476236	0	0		CAGCCTCCTTCTACAGCTCATT	22
novel18_mature	13.3121	14.1399	16.289	11.382	21.5857	21.8897		TCCCGGGCTGGAGGAGTCTGCA	22
novel18_star	0.695757	0.516741	0.786683	0.476236	0.322175	0.650651		CGTCTCGTCCCGCCCGGGGAGA	22
novel190_star	0	0	0.0462755	0	0	0		TGGAGGACTTGGGGAGGTGATCTGG	25
novel191_mature	0	0.0469764	0	0	0.138075	0		GGGCCCAGAGCCGTAGACTAT	21
novel192_mature	0.0927675	0.0469764	0.138826	0.0476236	0.0460249	0		GAAATGGAGTGCTTGAGAACT	21
novel193_star	0	0.0939528	0	0	0	0		TGCATTTTCCCGTCTGAGAGCC	22
novel194_mature	68.3697	21.4682	64.6469	101.819	114.326	115.862	mir-574	CACGCTCATGCACACACCCA	20
novel195_mature	0.0463838	0	0	0	0	0.046475		GTGCCCTGCGCCTCCTCCCTTC	22
novel196_mature>novel250_mature	0.231919	0	0.185102	0	0.138075	0.232375		AGCCATGTGCCTCCATCCTAGGC	23
novel197_mature	0.139151	0.516741	0.0462755	0	0	0		TCGGACCCCGCGGAGCCGCGGA	22
novel198_mature	0	0	0.0462755	0	0.0460249	0		TCTGGGCTTTCTGGCATACAGCT	23
novel198_star	0	0.0939528	0	0	0	0		ATGTATGCTAGGAGTCTAGAC	21
novel199_mature>novel200_mature	0.278303	0.0939528	0.462755	0.380988	0.690374	0.3718		AGGCCAAAGCAAACGACTGTGC	22
novel199_star>novel200_star	0.0463838	0	0.0462755	0	0	0		ACAGTCGTTTGCTTTGGCCTCT	22
novel19_star	0	0	0	0	0	0.139425	mir-2284	AAAAGATTTGTTTGGGTTTTTC	22
novel1_mature	1346.52	1366.64	1898.64	2513.14	2169.8	2381.43	mir-2957	TCAGTGCATGACAGAACTTGG	21
novel1_star	12.3845	26.5887	9.6253	4.80998	5.15479	4.50808	mir-2957	AGGTTCTGTGATACACTCCGACT	23
novel201_mature	0	0	0	0.0476236	0.0460249	0		TCTGATCACCTCACCCTTGTCTTCC	25
novel201_star	0	0	0	0.0476236	0	0		AGGGCTGAGTGTATGGCTGAGT	22
novel202_mature	0.927675	1.08046	0.277653	0.238118	0.506274	0.325325		TGGAGGCCTGGAAACTGTAGGGT	23
novel203_mature>novel206_mature	0.556605	0.751623	0.92551	0.428612	0.736399	0.325325		TCACTGTATAGTTACCCTCTT	21
novel203_star>novel206_star	0.695757	0.563717	0.416479	0.380988	0.414225	0.418275		AAGAGGGTAACTATACAGTGAAG	23
novel204_mature	0.0927675	0	0.138826	0.0952471	0.0460249	0.046475		AAGGGAAATTAGCTGACTGA	20
novel205_mature	0	0.0939528	0.0462755	0.0476236	0.0920499	0		TGCCCTCCACCTCTGTCCCCAGG	23
novel207_mature	0	0.0939528	0	0	0	0.046475		TCTTGTTTCCCCTCCCCGCCAGC	23
novel208_mature	0	0.0469764	0	0	0	0		TTGATGTATGTATTCTTGCAGG	22
novel208_star	0.0463838	0	0.0462755	0	0	0.046475		TTGTAAGAATGGATGTATCAGA	22
novel209_mature	0	0.0469764	0.277653	0.0476236	0.138075	0.27885		CCTGTGCTGGCGCCCACCTGGC	22
novel20_mature	9.55506	32.8835	82.8794	77.674	0	4.87988	mir-2284	GAAAAGTTCGTTCGGGTTTTTC	22
novel20_star	0	0.0469764	0	0.0476236	0	0	mir-2284	AAAAACCCAATGAACTTTTTGG	22
novel210_mature	0.417454	0.610693	0.185102	0.380988	0.0920499	0.27885		TGTTTATTGGAGCACCTGTATC	22
novel211_mature	12.1062	26.5417	11.8465	7.4769	7.77822	9.43443		TCTGGTGCTTAGACTCTGTGCTTC	24
novel212_mature	0.417454	0	0.462755	0.0476236	0.3682	0.046475		TGCAGCATGTGGGGTTCTAGC	21
novel213_mature>novel536_mature	0	0.0469764	0.138826	0.0952471	0.0920499	0		TGGCACCAGCACTGGCGGT	19
novel214_mature	0.0463838	0.0939528	0	0	0	0		ACAGGCACGGCCAGTTTGAGC	21
novel215_mature	0.185535	0.422788	0.185102	0.0952471	0.0920499	0		TGTCCCACCTGGCACTTCCGTG	22
novel216_mature	0	0.0469764	0	0	0	0		AGGAACATGGACTCTGGGCCCAGC	24
novel217_mature>novel616_mature	0.139151	0.140929	0	0	0.0460249	0		GGCGGGCTTGTGGGTGTGCT	20
novel219_mature>novel472_mature	1.11321	0.65767	0.832959	0.66673	0.552299	0.790076		CCCTGCTGGCGACCACCTGACT	22
novel21_mature	2.82941	4.74462	3.00791	2.28593	3.1297	1.6731	mir-1247	CACCCGTCCCGTGCGTCCCCGGA	23
novel21_star	0.510221	2.30184	1.38826	0.761977	1.51882	0.836551	mir-1247	CGGGAACGTCGGGACTGGAGC	21
novel220_mature	0	0.0939528	0	0.0952471	0.230125	0.3718		CCTCAGCCACGCCCCTCACACA	22
novel221_mature	0.139151	0.328835	0.092551	0.190494	0	0.0929501		CCCTGGGTGGGAACACTGGAGT	22
novel222_mature	0.278303	1.64417	0.601581	1.04772	24.8074	7.99371	mir-203	GTGAAATGTTTAGGACCACTAG	22
novel223_mature	0.324686	0.798599	0.185102	0.523859	0.138075	0.0929501		TACTTGTTAGATGTTGAATAGA	22
novel223_star	0	0	0	0	0	0.046475		TTCAACATCTAACAAGTATCGG	22
novel224_star	0	0	0	0	0	0.046475		AAAATCCAAAGGAATTTTTCAGC	23
novel225_star	0	0.0469764	0.092551	0	0.0460249	0		TGGGGGAAGCCTGGTCCTGAGG	22
novel226_mature	0.510221	0.986505	0.555306	0.333365	0.3682	0.697126		ACTTTCCCGGGACTTGGAGCGC	22
novel227_mature	0.324686	1.5972	0.462755	0.428612	0.3682	0.511225		TTGCCTCCCGGAGGGCTGGAGC	22
novel228_mature	0.695757	0.187906	0.138826	0.238118	0.414225	0.418275		CCAGGGCAGGATGGCTATCTCG	22
novel228_star	0.0463838	0	0.0462755	0.0476236	0	0		CGAGGGCTTCCCTGTCCTGCAG	22
novel229_mature>novel604_mature	0.0463838	0.0939528	0.0462755	0	0.3682	0.1859		TGACCTCTGACCTTTGCCTCCCAGG	25
novel22_mature>novel295_mature	6.49373	28.7026	2.96163	8.04838	2.85355	8.31903	mir-2284	AAAACTGGAACGAACTTTTTGGC	23
novel22_star	0.0927675	0	0	0.428612	0.0460249	0.1859	mir-2284	TCAAAAGTTCGTTCGGGTTTTA	22
novel230_mature	0.185535	0.563717	0.185102	0.238118	0.3682	0.650651		GCTGGCAGGACTGTAGAGGTTT	22
novel231_mature	137.853	9.72412	33.2258	16.2873	7.41002	17.5676	mir-95	TTCAACGGGTATTTATTGAGC	21
novel232_mature	0	0.328835	0.138826	0.238118	0	0.139425		AGACTGGCTGAGTGGTGAACTGC	23
novel234_mature	0	0.140929	0	0	0.1841	0.0929501		TCTCTTCCCTTGCCCCCCAAGA	22
novel235_mature	0.417454	0.516741	0.416479	0.857224	0.598324	0.0929501	mir-2284	AAACCGGAATGAACTTTTTGG	21
novel235_star	0.0463838	0	0.092551	0.333365	0.322175	0.139425	mir-2284	AAAAGTTCATTCAGGTTTTTC	21
novel236_mature	0.0463838	0.0939528	0.0462755	0.0952471	0.0460249	0		CGGCTGCGAGTGCGAACTGC	20
novel236_star	0	0	0	0	0	0.046475		CCCCGCACGGCTGCACCG	18
novel237_mature	0.0927675	0.0469764	0	0	0.0920499	0		TTTTCACTCCCTCCTTCGCAGG	22
novel238_mature	0.185535	0.0939528	0.185102	0.0476236	0.138075	0.325325	mir-3154	CAGAAGGGGAGTTGGAGCAGA	21
novel239_mature	0.37107	0.516741	0.185102	0.714353	0.27615	0.557701	mir-2284	AAAACCCAAACGAACTTTTTGG	22
novel23_mature	0.834908	10.9455	1.11061	0.8096	1.97907	2.37023	mir-132	TAACAGTCTCCAGTCACGGCCA	22
novel23_star	4.82391	36.5946	3.88714	2.00019	0.828449	1.99843	mir-132	ACCTTGGCTCTAGACTGCTTACT	23
novel240_mature	18.9246	43.5471	30.6806	23.526	31.9413	30.2088	mir-769	TGAGACCTCCGGGTTCTGAGCTGT	24
novel240_star	0	0.0469764	0	0	0	0	mir-769	TGGGATCTCTGGGGTCTCGGTT	22
novel241_mature	0.185535	0.328835	0.0462755	0.0952471	0.0460249	0.046475		TCTGGATGTAGTTGTGCTGCAGC	23
novel242_mature	0.0463838	0.0939528	0.0462755	0	0.0460249	0		TAGGGTGGGCGCTGAGCTCTC	21
novel242_star	0	0	0	0	0	0.0929501		TGAGCTCAGACATCCTGCCCCTA	23
novel243_mature	0.0463838	0.0469764	0	0.0952471	0.0460249	0.1859	mir-654	TGTCTGCTGACCATCACCTTTA	22
novel244_mature	0.0927675	0.610693	0.092551	0.142871	0.1841	0.139425		AATGGATTACTTCTGATTGCTGCT	24
novel245_mature	0.0463838	0.0469764	0	0.0476236	0	0	mir-2284	AAAGACCCAAACGAACTTTTTG	22
novel247_mature	0.417454	0.234882	0.555306	0.66673	0.920499	0.325325		ACTCCTGCAGCATCTGTTCCGA	22
novel248_mature	0.0927675	0.234882	0.0462755	0	0	0		TGGTGGGATGTCTGCAGGACAGC	23
novel248_star	0	0	0	0.0476236	0	0		TGTCCTGCTTGTCTCCTCCCAGA	23
novel249_mature>novel259_mature	0.463838	0.0469764	0.462755	0.0476236	0.0920499	0.139425	mir-2284	ATAAGTTCGTTTGGGTTTTTCC	22
novel24_mature>novel224_mature	0.324686	0.140929	0.462755	0.285741	0.230125	0.46475	mir-2284	GAAAAGTTCGTTTGGGTTTT	20
novel24_star	1.29875	0.892552	1.94357	1.95257	0.552299	0.650651	mir-2284	AAACCCGAATGAACTTTTTGG	21
novel251_mature	1.11321	0.986505	0.694132	0.380988	0.3682	0.511225	mir-2284	AGAAACCTGGATGAACTTTTT	21
novel252_mature	0	0	0.231377	0	0.138075	0.0929501		CTGACCCTTCTGCCCTCTCCAGG	23
novel253_star	0.463838	0	0.092551	0.190494	0.0920499	0.418275	mir-2284	AATAAGTTCGTTTGGGTTTTTC	22
novel254_mature	0.37107	0	0.462755	0.380988	0.322175	0.0929501		AACCGGAGCCTGCTCTTGCAAGG	23
novel254_star	0.0463838	0	0.0462755	0	0	0		ACCAGGAGCAGGGTCTCTGC	20
novel255_mature	0	0.0469764	0.0462755	0	0	0.046475		ATCTGGGGTAGGGCCTGGGA	20
novel255_star	0	0.234882	0	0.0476236	0.0920499	0.0929501		TCTTGGGCCCCACCCCTGGAGACTGT	26
novel257_mature	0.139151	0.422788	0.0462755	0.190494	0.0460249	0.046475		AAGGAGTAGCGGGAACGTGGAG	22
novel258_star	0	0	0	0.0952471	0	0.232375		CCAGGAATCCGGATCTGCTCCTC	23
novel25_mature	0.974059	1.17441	0.555306	1.04772	0.3682	0.650651		AAAACTGGCAGCTTCATGTAA	21
novel25_star	0.0463838	0	0	0.0476236	0.0920499	0		ATGTGAAATTACCAGTATTTGT	22
novel260_mature	0.139151	0.234882	0.138826	0	0.230125	0.27885	mir-203	TTGAACTGTTAAGAACCACTGG	22
novel260_star	0	0	0	0	0.27615	0.0929501	mir-203	AGTGGTCCTAAACATTTCACAA	22
novel261_mature	0	0.892552	0.416479	0.142871	0.0920499	0.27885		CAAGGCCACAGTGAATTCTTT	21
novel262_mature	0.0927675	0.281859	1.20316	1.23821	0.644349	0.511225		ATTTTCTTTTTTTATGGCTCAAT	23
novel263_mature	0.417454	1.97301	0.323928	0.0952471	0	0.232375		AATGTTCTGTATCTTGATGTAT	22
novel265_mature>novel642_mature	0.37107	0.469764	0.138826	0.142871	0.138075	0.046475		TGCTGCAAAGGCTGTTGGCACGT	23
novel267_star	0	0.0939528	0	0	0	0	mir-2284	AAAAGATTTGTTTGGGTTTTT	21
novel268_mature	0.0463838	0.187906	0	0	0	0.046475		TTGGAAATGCAGATTCATGGGCT	23
novel269_mature	0.324686	0	0.138826	0	0.0460249	0		CCTGTGGCCAGCGGGCGTGCTCC	23
novel26_mature>novel256_mature	15.8169	11.979	20.2687	22.5736	21.1254	12.8271		TGGAGCCGGAGCTGGTTAGCGGC	23
novel26_star	0.0463838	0	0.138826	0	0.138075	0		CGCTGGCCCACCCCGATCCAGGA	23
novel270_mature	0.0927675	0.140929	0.092551	0	0.0920499	0		AACCTGGGCAGAGTGAAGCTGAC	23
novel270_star	0	0	0.0462755	0	0	0		TTCCTCTCTGGCAGGCTCCTTT	22
novel271_mature>novel745_mature	0.463838	0.986505	0.231377	0.714353	0.874474	0.790076		CAGTCCTGGTGTCTGAGTGA	20
novel271_star	0.0463838	0.0939528	0.092551	0.0476236	0.322175	0.0929501		TCACAGTGATGGTTGACCAGGGCTCCC	27
novel272_mature	0.185535	0.704646	0.185102	0.238118	0.0920499	0.046475		TCACTCAGTCGTGCCCGAATT	21
novel273_mature	3.52517	3.57021	2.68398	1.28584	1.79497	0.743601		TCTCTGTCTTCAATCCTGTAGT	22
novel274_mature	17.8578	10.7576	29.8014	55.4814	68.5311	59.6275	mir-339	TCCCTGTCCTCCAGGAGCTC	20
novel275_mature	0.0463838	0.0939528	0.0462755	0.0476236	0.138075	0.046475	mir-2284	TGAAAAGTTCGTTCTGGTTTTT	22
novel276_mature	0.185535	0.140929	0.138826	0	0.0920499	0.3718		AGTCAGAATCTCTTGGACAAGG	22
novel277_mature	0.0927675	0.281859	0.323928	0.238118	0.230125	0.325325		TCTGCCCACTGTTTCCTTCCAGC	23
novel277_star	0	0.0469764	0	0	0	0		TTTGGAAGGGAGAAGGGGAAG	21
novel278_mature	0.0927675	0.0939528	0.0462755	0.0476236	0.1841	0.046475		ATCCGGGACTGTGGTTGACC	20
novel279_mature	0	0.0939528	0	0	0	0.046475		TCGGGCAGAGTTGGTGGGG	19
novel27_mature	1.62343	3.00649	0.92551	1.66682	1.841	1.99843	mir-760	CGGCTCTGGGTCTGTGGGGAGC	22
novel27_star	0	0.0939528	0.138826	0.0476236	0	0.139425	mir-760	CCCCTCAGTCCACCAGAGCCCGG	23
novel280_mature	0.0463838	0.0469764	0.138826	0	0	0	mir-378	CTGGACTTGGGGTCAGAAGGCT	22
novel281_mature>novel284_mature	0.0927675	0	0.0462755	0	0.0460249	0		TGGGTTTCCGACTGCCTCTCC	21
novel281_star	0	0	0.0462755	0	0	0		TTGCTTAGAGACCTAGATAGA	21
novel282_mature	2.45834	0.65767	1.06434	1.19059	0.322175	0.650651	mir-124	TCAAGGTCCGCTGTGAACACGG	22
novel283_mature	0	0.0469764	0.092551	0.0952471	0.230125	0.0929501		TTCCACTGCAGGGTCACAGGTT	22
novel285_mature	0	0	0.0462755	0	0.0920499	0.046475		CGCAAATCAGTGGACCTGGTAG	22
novel285_star	0	0.0469764	0	0	0	0		CAACCAGGTCCACTGATTTGC	21
novel286_mature	0.185535	0.0469764	0.277653	0	0.0920499	0.139425		TTACCTGAGACCTGGGACTCTC	22
novel287_mature	0.0463838	0.187906	0.0462755	0	0.230125	0.27885		GTGGGCAGATGTACCTGGC	19
novel288_mature>novel332_mature	0	0.187906	0.092551	0.142871	0.0460249	0.046475	mir-2284	AAAAGATTTGTTTGGGTTTTTC	22
novel289_mature	0.185535	0	0.231377	0.190494	1.56485	0.511225		GTCCAGTTTCCCAGGAATCCA	21
novel28_mature	1.76258	0.798599	1.94357	2.23831	1.42677	1.95195	mir-6516	TTTGCAGTAACAGGTGTGAACAT	23
novel28_star	1.85535	1.17441	1.61964	1.04772	1.24267	1.06893	mir-6516	ATCATGTATGATACTGCAAACA	22
novel290_mature>novel291_mature	0.278303	0.140929	0.185102	0.0952471	0.230125	0.139425		TTTTGTGTTACTAGAACTACCC	22
novel292_mature	0.139151	0.234882	0.0462755	0.0476236	0	0.0929501		ATGGCCCTTATCGAAGCTGCAGC	23
novel294_mature	0.139151	0.234882	0.138826	0.238118	0.27615	0.232375		TTGGAGGGTAGACAGACTCAAGG	23
novel296_mature	0	0.0939528	0.0462755	0	0.0460249	0		TTTGTTTTTGGTTTGGATTTCC	22
novel296_star	0	0	0	0	0	0.046475		TACAAACCAAAAACAAAGCAGC	22
novel297_mature	0.0463838	0.0939528	0.0462755	0	0.0460249	0.0929501		TGGCTGAAGGACCCTGGACTGA	22
novel297_star	0	0	0	0	0	0.046475		CCCAGGATTCTGGAGCCAGGC	21
novel298_mature	0	0	0.0462755	0.142871	0.138075	0.046475		TCCAGGGTTTTCTGAACATTCATCT	25
novel298_star	0	0	0	0.0952471	0	0		GACATTAGTTGTGGAGTCCCCAGG	24
novel299_mature	0.0927675	0	0.0462755	0.0952471	0	0		TGATAAGATCCTAAAATGCCTGT	23
novel299_star	0	0.0939528	0	0	0	0		TGGGCATTTTAGGATCTTATC	21
novel29_mature	13.3585	48.4797	14.2528	9.81045	10.4016	7.38953	mir-615	TCCGAGCCTGGGTCTCCCTCTC	22
novel29_star	0.0463838	0.187906	0.092551	0.0476236	0.0920499	0.0929501	mir-615	GGGGGTCCCCGGTGCTCGGATC	22
novel2_mature	63.5458	38.6146	48.4504	36.1939	33.0919	35.0422	mir-1839	AAGGTAGATAGAACAGGTCTTGT	23
novel2_star	4.45284	14.6566	5.36796	3.76226	3.77405	3.718	mir-1839	AGACCTACTTATCTACCAACAGC	23
novel300_mature>novel637_mature	0.834908	0.516741	0.92551	0.8096	0.414225	0.418275		AGTGGCTGTTCACAAAAGCTGAG	23
novel301_mature	0.0463838	0.281859	0.0462755	0	0	0		ACATCTCAGTCACTTTCTGTT	21
novel301_star	0	0	0.0462755	0	0	0		CAGAAGGTGACTAAGATGTCAGT	23
novel303_mature>novel309_mature>novel355_mature>novel626_mature>novel631_mature>novel749_mature	0.974059	37.0174	6.38602	6.38156	92.234	57.9544		GTGGACTTCCCTGGTAGCTCA	21
novel304_star	0	0.65767	0	0	0	0		CACAGACCCAGGGAGTCATGG	21
novel305_mature	0.139151	0	0.092551	0.190494	0	0		TGCAGGACAGTTGCAAAGACT	21
novel305_star	0.0463838	0	0.0462755	0.0476236	0	0		TTTCCAACTGTCCTGCAAGGAT	22
novel307_mature>novel312_mature	0.0927675	0	0.138826	0	0	0		CATTGGCTTTATCATATTCTCT	22
novel307_star>novel312_star	0	0	0	0.142871	0	0.046475		AGAATATGATAAAGCCAATGGGA	23
novel308_mature	0	0.0469764	0	0	0.0920499	0.046475		TGGGTCTTAGGCTCTGAAGGCC	22
novel30_mature	0.649373	2.86556	0.879234	0.619106	0.506274	1.16188	mir-6529	GAGAGATCAGAGGCGCAGAG	20
novel30_star	0.602989	0.986505	0.231377	0.285741	0.0920499	0.232375	mir-6529	CCTGTGCCTTTTACCTCTTTA	21
novel313_mature>novel316_mature	0	0.375811	0.0462755	0	0	0		CTGGCTGCTCTGGGGAACTCAGA	23
novel314_mature	0	0.234882	0	0	0.0460249	0		TGAGATGAAGCACTGGCTC	19
novel315_mature	0	0.140929	0.0462755	0.0952471	0	0.0929501		ATGGGCTTCCATGAACTGATTT	22
novel317_mature	0.0463838	0	0.0462755	0	0	0.0929501		TGAGGCTGCCCCTGTCCTGCAGG	23
novel318_mature	0	0.0939528	0.092551	0	0	0		TCTCTAGCGTGGGTGTCCCCTGT	23
novel31_mature	1.11321	0.187906	1.15689	3.47652	3.3138	1.02245		AAAAAACCGAGTGAACTTTTT	21
novel31_star	0.185535	0.0469764	0.416479	0.714353	0.27615	0.325325	mir-2284	AAAAGTTCATTAGGGTTTTTCT	22
novel320_mature	0.0463838	0.0469764	0.0462755	0	0	0		AGGCACGGGCTGTGGGGCCTT	21
novel321_mature	0.185535	0.281859	0.185102	0	0.1841	0		TTACCCACGGTCTGTCTGCAGG	22
novel322_mature	0	0	0	0	0.0460249	0.046475		AGCTCCAGGGCCCGGGCGCCCACCT	25
novel323_mature	0.0927675	0.234882	0	0	0.0920499	0		TGGGCAGGGCACCATGAGCTCT	22
novel324_mature	0.0463838	0.0469764	0	0	0	0.0929501		TCCGTCCCTTCTTGCCCACCAGT	23
novel324_star	0	0	0	0.0476236	0	0		TCGTGGGACAGAGTGGAG	18
novel325_mature>novel329_mature	0.0463838	0	0	0.0476236	0	0.046475		CACTGTGCTGCCTGGCGTGCT	21
novel325_star>novel329_star	0	0	0.0462755	0	0	0		GTCACCATGCAGCACAGCACC	21
novel326_mature	0.0927675	0	0.185102	0.142871	0.0920499	0	mir-599	TTTGATAAGCTGACATGGGACA	22
novel327_mature	0.0927675	0	0	0.0476236	0.0920499	0.046475		CTGGTTGTACAGATGCTTGTCT	22
novel327_star	0	0	0	0	0.0460249	0.046475		ACAAGGATCTGTACAGGCTCT	21
novel328_mature	0	0.0939528	0	0.0476236	0	0	mir-2284	AATATCTGAATGAACTTTTTGG	22
novel32_mature	3.61793	19.2134	4.48872	2.04781	1.93305	2.74203		TCACTGGGCATCCTCTGCTTTA	22
novel32_star	0.185535	0.845576	0.231377	0.0952471	0.1841	0.325325		AAGTACAGGATGCCCAATGAAT	22
novel330_mature	0.0463838	0	0.0462755	0	0.0920499	0.046475		TACTGACCTCAAAGAACTTACA	22
novel330_star	0	0	0.092551	0	0	0		TAGGTTCTTTGAGGTCAGAGT	21
novel331_mature	0	0.140929	0	0	0.0920499	0		TGTCCTCTCGCCCCCGCTGCAGC	23
novel333_mature	0	0	0	0	0	0.046475	mir-2284	AAAACCCGTATGAACTTTTTGA	22
novel334_mature	0	0.0469764	0.0462755	0.0952471	0.0920499	0		TCTTGGAGATGTAGACTGACTCAA	24
novel335_mature	0.0463838	0.0939528	0.0462755	0	0	0.0929501	mir-2284	AACAGGTTCGTTTGGGTTTTT	21
novel336_mature>novel760_mature	0.0927675	0.0939528	0.0462755	0.238118	0.322175	0.139425	mir-339	TCTCTGTCCTCCAGGAGCTCACA	23
novel337_mature	0	0.0469764	0.092551	0.0476236	0	0		AGAGAGACTCCCTGGGCTTGCGC	23
novel338_mature>novel376_mature	0.0463838	0.0469764	0.0462755	0.0476236	0	0.1859	mir-2284	AAAATCTGAATGAACTCTTTGG	22
novel33_mature	0	0.0939528	0.0462755	0.0476236	0.0920499	0.0929501	mir-2284	TGGAAAAACCTGAATGAACTTT	22
novel340_mature	0.0463838	0.0469764	0	0.0476236	0	0		TTCCAGGGAGTTGTAGTCCAATC	23
novel341_mature	0	0.187906	0.0462755	0	0	0		TTATGAGGCCAGAACAACGTGT	22
novel341_star	0	0	0.0462755	0	0	0		AAAGTTGTTCTGGCCTCATT	20
novel343_mature	0	0.422788	0	0	0	0		TACCTCTCGGCAGTATCCCTGGCA	24
novel344_mature	0	0.0939528	0	0	0	0		TGACTCTCTGTTCCTTGGCCCCC	23
novel345_mature	0.0463838	0	0.0462755	0.0476236	0	0		TTGGGGAGAATTTGGAATCAT	21
novel346_mature	0	0	0	0.142871	0.0920499	0.325325	mir-2284	GACCCGAACGAACTTTTTGGC	21
novel347_mature	0.0927675	0.0939528	0.138826	0.0476236	0	0		TCTGGGGAAACTTTGAGCAGG	21
novel348_mature	0	0	0.0462755	0	0.0460249	0		AAGCGTCATCACAGTAGGCCAGG	23
novel349_mature	0.0927675	0.140929	0.0462755	0.0476236	0.0460249	0.0929501		AATCTCTAGGACGTTTGACACTT	23
novel34_mature>novel40_mature	0.0927675	0.140929	0.185102	0.142871	0.552299	0.232375	mir-2284	AAAAGTTCGTTTGGGTTTTTC	21
novel34_star	0	0	0	0	0	0.046475	mir-2284	AAAACCCGAACAAACTCTTTGG	22
novel350_star	0	0	0	0.0476236	0	0		AGTGGGTGGAAGCTGGCAAGA	21
novel351_mature	0	0.281859	0.138826	0.0476236	0.0460249	0.325325		TGCTCTTAGATGTAGAAATACT	22
novel352_mature	0	0.0469764	0.0462755	0	0	0.046475		TTTGCTGTGGTCATCCTGAAG	21
novel353_mature>novel358_mature	0.0463838	0.234882	0.0462755	0	0	0		AGCTGTCCTGATACATAATGAC	22
novel354_mature	0	3.3823	0.416479	0.476236	0.3682	0.418275	mir-154	CCCAATACACGGTCGATCTCT	21
novel356_mature	0.139151	0.140929	0	0	0.0460249	0.139425		TCTCTTTCTATGGTCTGTTGGC	22
novel359_mature	0	0.375811	0.092551	0	0.0460249	0.0929501		CTTCCAGTTAATAGCTCTGTTA	22
novel35_mature	0.231919	6.81158	0.740408	0.619106	0.414225	0.3718	mir-7857	TAGCCAGTTGGGGAAGAATGC	21
novel35_star	0	1.92603	0.231377	0.333365	0.0460249	0.325325	mir-7857	CTTGTTCTCCAACCTGGCTCTTT	23
novel360_mature>novel363_mature	0.139151	0	0.462755	0.0476236	0.0920499	0.139425	mir-2284	TAAAGTTCATTTGGGTTCTTCT	22
novel361_mature	0	0	0.092551	0.0952471	0	0		CGGAGACGTGGATGGACCGGA	21
novel365_mature	0.0463838	0.0469764	0.0462755	0.0476236	0	0		TGGGCTGGAGCTGGACCTGGCAT	23
novel366_mature	0.37107	1.26836	0.138826	0.571483	0.27615	0.557701		AAGCAGGATTTAGACTACAATA	22
novel366_star	0	0.0469764	0	0.0476236	0	0		TGTTGTCGTTCCCCCTGCTAAA	22
novel367_mature	0.0463838	0	0.138826	0.0476236	0.0460249	0.139425		ACTGGAAGGTCTGCAGGCAGA	21
novel369_mature	0	0	0.092551	0.0952471	0.0460249	0		AGGAAGGTGGGGATGACGTA	20
novel36_mature	0.0927675	0.610693	0.416479	0.190494	0.598324	0.139425	mir-3957	ACGCACAGCACCTCACTGAGC	21
novel36_star	0.278303	9.91202	0.786683	0.904848	0.782424	0.975976	mir-3957	CTCGGAGAGTGGAGCTGTGGGTGT	24
novel370_mature	0	0	0	0.0476236	0	0		TTGCCTTCTGCCTTTCTCTCAGG	23
novel370_star	0.0463838	0	0	0	0	0		CTGAGGGGAGGGCGGTGGTCTGT	23
novel371_mature	0	0.0469764	0	0.142871	0	0		TGAAGTCCTTAAGGGGAGGGTT	22
novel372_mature	0	0	0.0462755	0	0.0460249	0.046475		TAGTCTGTGTATGTGGCTTCTCTC	24
novel373_mature	0.0463838	0.0469764	0.092551	0	0.0460249	0		TTGTTAGATGAGTGGATAAAGA	22
novel373_star	0	0	0	0	0.0920499	0		TTTATCTGTTCATCTACCCATG	22
novel374_mature	0.0927675	0.0469764	0.138826	0.0952471	0	0		GCTGGAGCCTGGAAAGACCG	20
novel377_mature	0.0463838	0	0	0.0476236	0.0460249	0		AAAACTTGAAAGGAACTTTTGG	22
novel378_star	0.139151	0	0	0	0	0		TGGGGAGGAGTGCTAGGGCCAGC	23
novel379_mature	0.0463838	0	0	0.0476236	0	0.046475		TGAGGGACTGGAGGCAAGAAGT	22
novel379_star	0	0	0	0	0	0.046475		TTCTCTGCTTCCTTCTCTGC	20
novel37_mature	0.231919	1.22139	0.50903	1.00009	0.460249	0.557701	mir-2355	TTGTCCTTGCTGTTTGGAGATA	22
novel37_star	0.0463838	0.0469764	0.0462755	0.0476236	0.1841	0.139425	mir-2355	ATCCCCAGATACAATGGACA	20
novel381_mature	0.139151	0	0	0	0.0460249	0.0929501		CTCCTCATCCCCAGCCCTCTGA	22
novel382_mature	0	0.0939528	0	0.0476236	0	0		TCATCCCCGCCACAGACTCTGC	22
novel383_mature	0.0463838	0	0	0.190494	0.0920499	0		AACTCCAAACCTGTAGTCCTA	21
novel385_mature	0.0463838	0.0469764	0	0	0	0.046475		CGGAGAAAGGTGGCCGAGC	19
novel386_mature	0	0	0.0462755	0.0476236	0.0460249	0	mir-122	TTTAGTGTGATAATGGCGTTT	21
novel387_mature	0.0463838	0.187906	0.0462755	0.0952471	0.0460249	0.0929501		CAGCATGTAGAATCTTTGGTTG	22
novel388_mature	0.0463838	0.140929	0.0462755	0.0476236	0.0460249	0		AATCTACAGATTGTCGAAATGG	22
novel389_mature	0.0927675	0.704646	0.0462755	0.0476236	0	0.046475		TATTCAGCCCTGTGGAATACAC	22
novel38_mature	0.881292	1.50325	1.38826	1.38108	0.598324	0.929501	mir-2284	AAAACCTGAGTGAACTTTCTAG	22
novel38_star	0.185535	0.140929	0.138826	0.238118	0.1841	0.0929501	mir-2284	CAGTAAGTTCGTTTGGGTTTTT	22
novel391_mature	0.0927675	0.0469764	0	0	0	0		AGGCCACACTTTCCTCAGCT	20
novel391_star	0.0463838	0	0	0	0	0		TGAGGAAAGTGTGGGCCCCCACA	23
novel392_mature	0	0.0469764	0.092551	0.0476236	0	0.046475		CCTCCTCGTAGAGTTCAGACGA	22
novel393_mature>novel514_mature>novel632_mature>novel653_mature	0.0463838	0.0469764	0	0	0	0		TAGCTGCAGCTCATGAGCTC	20
novel393_star	0	0	0	0	0	0.0929501		AGGCGCATGAGCTTCAGTAGT	21
novel394_mature	0	0.0469764	0	0.0952471	0.0460249	0.0929501	mir-2957	TCGGAGTGTATCACAGAACCTGG	23
novel395_star	0.0463838	0	0.092551	0.0952471	0	0		TTTCGCCACAGGACGCTTCC	20
novel396_mature	0	0.0469764	0	0	0.0460249	0		GTGTGTTGTCGCTCGGGAG	19
novel396_star	0	0	0	0.0476236	0	0		CTGGCGGCCATTTATATTACTTTC	24
novel397_mature>novel528_mature	0	0.328835	0.786683	0.285741	0.966524	0		GATGAGGCTCAGCGAGCCCTGG	22
novel397_star	0	0	0	0.0476236	0	0		AGGGCTCGCTGAGCCTCATCTC	22
novel398_mature>novel403_mature	0.0463838	0	0	0.0476236	0	0		AGGCTGAGGACTGACGGG	18
novel399_mature	0	0	0	0.0952471	0.0920499	0		TCTTTGGGAGCAGCTGAATTCTC	23
novel399_star	0	0	0.0462755	0.0952471	0	0		AGTTCAACTGTTCCCTCTGG	20
novel39_mature	0.695757	1.36232	3.70204	1.52395	1.6569	3.9039	mir-2284	AAAAACCTGAATGAACCTTTTG	22
novel39_star	0.0463838	0	0.092551	0	0.1841	0.325325	mir-2284	AAAGGTTCACTCAGGTTTTTCT	22
novel3_mature	352.053	214.917	310.879	242.785	328.71	344.101	mir-2284	TGAAAAGTTCGTTCGGGTTTTTC	23
novel3_star	2.55111	1.83208	4.81265	8.76273	7.50207	4.4616	mir-2284	AAAACACGAACAAACTTTTCGG	22
novel400_mature>novel503_mature	0.0463838	0	0	0.0476236	0	0	mir-2319	CTACTCTGTATTAGGCACTTA	21
novel401_mature	0.0927675	0.140929	0	0	0.0460249	0		CTCCAGTCGGTCTTACACTAT	21
novel402_mature>novel416_mature	0	0	0	0	0	0.046475		CATTTTGCTTTTAAAATCTGGGG	23
novel404_mature	0	0.187906	0	0	0.138075	0		TGTGGACACATGGATGCACATGT	23
novel406_mature	0	0.0939528	0.185102	0.0952471	0.0460249	0.046475		TGGAATCCTGGGAGCCAGGCTGA	23
novel407_mature	0.37107	0.422788	1.06434	0.333365	0.552299	1.25483		GATGAGGCTCAGCGAGCCCTGGT	23
novel408_mature	0	0	0.138826	0	0	0		TTTTTCTCTCTTCCCATCTCAGA	23
novel409_mature	0	0.0939528	0.138826	0.0476236	0.0920499	0.046475		ATCAAGTGTGGGTCAAGGACTGG	23
novel40_star	0.0463838	0.0469764	0	0.0476236	0.0920499	0.046475	mir-2284	AAACCCAAACGAACTTGTTGGC	22
novel410_star	0.0463838	0	0	0	0	0		CCCGGAACCGGCCTTGAAACAGT	23
novel411_mature	0	0	0	0.0476236	0.414225	0.511225		CCAGCTTGAGTCCACCTACATAC	23
novel412_mature	0	0.140929	0.0462755	0	0.0460249	0		AAAAGATCTGACTCTGGGCAGT	22
novel413_mature	0.0463838	0.0469764	0	0	0.0920499	0		TGGAGGTACCGGGTATCTGGAT	22
novel414_star	0	0.0469764	0	0	0	0		TGGGGAAGCCAGGGGACTCAGAAGT	25
novel415_mature	0	0.0939528	0.0462755	0	0.0460249	0		CGCGGGATGCAGAGTGAGCG	20
novel417_star	0	0	0	0.0476236	0	0		TTGGGGGAAAGGCACCTGAAG	21
novel418_mature	0	0.0939528	0.138826	0.238118	0	0.232375		CACCCTGTTTGCAAAGCTCTT	21
novel418_star	0	0.0939528	0	0.0476236	0	0		TCCAGCTTTGCGGACAGGCAT	21
novel419_mature	0	0	0.092551	0	0.0460249	0		CTTGCCTCGCGGCTGCGCTACC	22
novel41_mature	0.788524	16.019	1.20316	1.38108	0.828449	2.64908	mir-3956	GTACGTGGATGCTGAAGGTCAGA	23
novel41_star	0	0.0469764	0	0.142871	0	0.046475	mir-3956	TGACCTTCCTGCATCCCGTTC	21
novel420_mature	0.0463838	0	0.0462755	0	0.0460249	0.046475		TCACGGCCTCTCTGCCCCCAGG	22
novel421_mature	0.139151	0	0	0.0476236	0.0460249	0		TGGATCGGGGTGGGCCAGCGG	21
novel421_star	0	0	0.0462755	0	0	0		GCTAACCAGCTCCGGCTCCAGG	22
novel422_mature	0.0463838	0	0	0.0476236	0.0920499	0		CCTGAGCCCTGCCTCCACCCTG	22
novel423_mature	0.0463838	0	0.0462755	0.0476236	0	0.046475	mir-2284	GAAACCCGAACGAACTTTT	19
novel424_mature>novel426_mature	0.0463838	0	0	0.0476236	0	0		TGTGACTGTGCACACATGGGCG	22
novel427_mature	0	0	0	0	0	0.046475		CTCGGAAGCCTCTCCTCACC	20
novel428_mature	0	0	0.0462755	0.0952471	0	0.046475		CGGCCCACTCCTCTGCCTGCA	21
novel429_mature	0	0	0	0	0.0460249	0.27885		CCGGGCTTTAGGGAAGAATGGG	22
novel42_mature>novel497_mature	0.649373	6.90553	0.601581	0.857224	0.966524	0.975976	mir-2387	TGGAAGGCCTGGCTTTGCAGC	21
novel430_mature>novel445_mature	0	0.0469764	0	0	0.0920499	0		ACTGGCTACTCTGCATGACC	20
novel431_mature	0	0.0469764	0	0.0476236	0	0		TCTCACGGCTGCCCCACTCTCCAGG	25
novel432_star	0	0	0	0	0.0460249	0		AACCTGCTTCGGGCGCTGGAC	21
novel433_mature	0	0	0.092551	0.0476236	0	0	mir-219	GATGTCCAGCCACAATTCTCG	21
novel433_star	0	0	0.0462755	0	0	0	mir-219	AGAATTGCGTTTGGACAATCAGT	23
novel434_mature	0	0.0469764	0	0	0.0460249	0		TCCCGAGCGCCCGACTCTGTCC	22
novel435_mature	0	0.0939528	0	0	0.138075	0		TACAAGGTTCAGGCTGGTGCTAA	23
novel436_mature	0.0927675	0.187906	0.0462755	0.0476236	0	0.139425		CGGGGGTCGGCCTGGCCTGG	20
novel437_mature	0	0.0939528	0.0462755	0.285741	0	0.046475	mir-2284	TGGAAAAACCCGCATGAACTTT	22
novel438_mature	0.0463838	0	0.092551	0.0476236	0.0920499	0		CCTCTCCAGCTCTGGCTTTTG	21
novel439_mature	0.0463838	0	0.0462755	0	0.0460249	0		CCTAGGGCTGCAGTGTTGCCGC	22
novel43_mature>novel44_mature	0.139151	0.469764	0.370204	0.285741	0.230125	0.232375		AGATCTGTCCTGAAACCAGCA	21
novel43_star>novel44_star	0.139151	0.65767	0.370204	0.285741	0.322175	0.3718		TGGTTTCAGGACAGATCTCTCC	22
novel440_mature	0	0.0939528	0	0	0	0.046475		CCTGTGGACCCGTGACCGAGGCG	23
novel442_mature	0	0	0.138826	0	0	0		TCACTTCAGTCTTTTCTTTCTAGC	24
novel443_mature>novel459_mature	0.556605	1.45627	1.15689	1.09534	1.2887	0.511225		TAATTTTTGCAAGGCTTTTCC	21
novel443_star>novel459_star	0	0	0	0.0476236	0	0		AAAAGCCTTGCAAAAATTAAT	21
novel444_mature	0	0.0469764	0	0	0	0.046475		TTCTCTGACCTCTTCCTCCCCAG	23
novel446_mature	0.0927675	0	0	0	0	0		TTCCTAGACCCTGCCCTGCGC	21
novel446_star	0.0927675	0	0	0	0	0		ACCAGGGTACGGATCCATGAACT	23
novel447_mature	0.185535	0.0939528	0	0.142871	0	0.139425		TCCGAGGTCCGGAGAGTGGATGG	23
novel448_mature	0	0.0469764	0.138826	0.142871	0.0920499	0		TCCGGCTGCGCGGGCTCTCGGC	22
novel449_mature	0.0463838	0	0.092551	0	0	0		CTTGCCTGTCCCCTCCCTCTACA	23
novel450_mature	0.231919	0.516741	0.092551	0.142871	0.1841	0.0929501		ACAAAGCTGGCTGCCTGTGAGC	22
novel452_mature	0.0463838	0.0469764	0.138826	0.0952471	0.1841	0	mir-486	CCCGGTACTGAGCTGACCCGAGC	23
novel452_star	0.0927675	0	0	0	0	0	mir-486	CCTCGGGGCAGCTCAGTACAG	21
novel453_mature	0.0927675	0.234882	0.185102	0.0952471	0	0.232375		AATGTACTTGTGGAGTTGGAGA	22
novel454_mature	0.231919	0.328835	0.0462755	0.428612	0.27615	0.325325		CTGCCTGGACCCCTGCTCACC	21
novel455_mature	0.0463838	0.0469764	0.0462755	0.238118	0.0460249	0		CGGCCCACCAGGACCCAGGCGG	22
novel456_mature	0	0	0.0462755	0.0476236	0.0460249	0.0929501		ATTGGAACCAGTCTGCAGAAG	21
novel457_mature	0.0463838	0.0939528	0	0	0	0		TCAGCTCTTCTGTCCCCTCAGG	22
novel457_star	0.0463838	0.0469764	0	0	0.0460249	0		TCTGGGGGGTTGGAGGAGCATCC	23
novel458_mature	0.0463838	0.0469764	0.092551	0.0952471	0.138075	0.1859		TCTGACCACCTGTCTCTCCGCA	22
novel45_mature	0.788524	2.11394	1.01806	2.23831	1.05857	2.18433		TGTTTGACATGAGAGCTTCCAGA	23
novel45_star	0.0927675	0.469764	0.601581	0.0476236	0.0460249	0.046475		TGGGGGCTTCCACGTCTGCACA	22
novel460_mature	0.0463838	0.0939528	0	0	0.0920499	0.046475		CCCGCCCCGCCTCCCGCT	18
novel461_mature	0.0463838	0.0939528	0.0462755	0	0	0		TGGTGTGTGTCAATCTGTAGCT	22
novel462_mature	0	0.281859	0	0	0.230125	0		TGGTGGACACTGAAAGGCTCTT	22
novel463_mature	0	0	0	0	0.0920499	0.046475		ACTCCGCTGTCCACCCCCTCAGA	23
novel464_mature>novel489_mature	0.0463838	0.0469764	0	0	0	0		CTTGGTTGCTGAGATTCCCTGG	22
novel465_mature	6.67926	12.6836	7.3578	9.71521	14.4979	7.38953	mir-149	TCTGGCTCCGTGTCTTCACTCCC	23
novel466_mature	0	0	0	0	0	0.139425		TGTCCTCTGCTGTCCCTCCAGA	22
novel467_mature	0.0463838	0.0469764	0.092551	0.0476236	0.138075	0		CGGACCGCGCGCGGGGCGAAGC	22
novel468_mature	0.139151	0.0939528	0.231377	0.142871	0.138075	0.232375		CCAGCCCTGCCGTGCTCTCGT	21
novel469_mature	0	0	0.092551	0.0476236	0	0		AGGCTCGGACTCCGGCGTG	19
novel46_mature	0	0.0939528	0	0.0476236	0	0	mir-2284	AAAAATCCGAATGAACTTTTTG	22
novel46_star	0	0.0469764	0	0.0476236	0	0	mir-2284	CAAAAGTTCGTTCTGGGTTTTC	22
novel470_mature	0.0463838	0.281859	0.0462755	0	0	0		TCGGCCTGAGTGCTCCTAGCACC	23
novel471_mature	0	0	0	0.142871	0	0.046475		TTGCGGGGTCTGAATAGCCATCT	23
novel473_mature	0	0	0	0	0.0920499	0.046475		AGGCACGGTGGTGAGGACT	19
novel474_mature	0	0.0469764	0	0.0952471	0.138075	0		TTAGGTCTGTGCTCAGCTTAGA	22
novel475_mature	0.417454	0.65767	0.416479	0.0952471	0.0920499	0.1859		TCCTCACTGTCTCTGCTCTGCAG	23
novel476_mature	0.0463838	0.0469764	0.092551	0.0476236	0.0920499	0		TTAGCCCTGACCGGTCGCTGGG	22
novel477_mature	0.185535	0.0939528	0.092551	0.0476236	0.0460249	0		ATGGGCCCGTCTCTCCTCCAGA	22
novel478_mature	0.0927675	0.469764	0.092551	0.0476236	0.0460249	0.232375		CATCCTGGATCCTCTTAACC	20
novel478_star	0.0463838	0.234882	0.092551	0	0.0460249	0		AGGGCTGGGCTTCCAGGATGGG	22
novel479_mature	0	0.0469764	0.0462755	0	0.598324	0.46475		CTGGAAGCAGCAGGCTGC	18
novel47_mature	0.788524	1.55022	1.20316	0.904848	1.33472	1.39425		ACTTTTGCCCCTAGTAACGGACT	23
novel47_star	0	0	0.0462755	0	0	0.046475		TCCGTGCAGGAGGCAAAGCAA	21
novel481_mature	0	0	0.0462755	0.190494	0	0		TTGGGCGCCTCTTCCCCAGCAGA	23
novel482_mature	0.0927675	0.0469764	0.0462755	0.0952471	0	0.232375		TCACCTGTGCGTCTCCCCCAGA	22
novel483_mature	0.37107	0.234882	0.601581	0.238118	0.552299	0.27885		AGAGGTGGGCGTGCCGGCTCAGA	23
novel483_star	0	0	0	0	0.0920499	0		AGAGGACCGCCCGTCCCTCCTG	22
novel484_mature	0.0927675	0	0	0.0476236	0.0460249	0.046475		TGCCAGCAGCTGTCACCAGGA	21
novel485_mature	0.185535	0.281859	0.0462755	0.238118	0.1841	0.046475		AATTTTGGTTATGTGTTTTGC	21
novel486_mature	0.0927675	0.187906	0.138826	0.285741	0.644349	0.27885		AAACCGACATGAACTTTTTGG	21
novel487_mature	0	0.140929	0	0.0476236	0	0.046475		TTGGCCAAAAAAATTCAAGTGGG	23
novel488_mature	0.0463838	0.234882	0.0462755	0	0.0920499	0		TGGCCTCAGAACTGGACCCCACA	23
novel48_mature>novel264_mature	0.231919	0.469764	0.0462755	0.0952471	0.138075	0.1859		AAAGCCCAAGTGAACTTTTTG	21
novel48_star	0.278303	1.26836	0.277653	0.428612	0.322175	0.511225	mir-2284	GAAAGTTTGTTTGGGTTTTTCT	22
novel490_mature	0.139151	0.0469764	0.138826	0.285741	0.322175	0		TCCCCCATGTGTCTCCTCGCCCAGG	25
novel490_star	0	0	0	0	0.0460249	0		TGGTTGGGAGACCAGGGGA	19
novel491_mature	0	0.0939528	0.0462755	0	0	0		TTTGGCTGTTTAGATTCCAGTT	22
novel492_mature>novel550_mature	0.278303	1.64417	1.34199	1.66682	1.24267	1.34778		GTAGGGACCTCTCATGTCTGTGC	23
novel493_mature	0.0927675	0.0469764	0.231377	0	0	0		CAGGAGTGTAATTATTTCATGA	22
novel494_mature	0	0	0	0	0.0920499	0		AGCCAGCCCTTCCCACCCCGAGC	23
novel495_mature	0.139151	0.0939528	0.0462755	0.0476236	0.0460249	0.0929501		TGTGCTGTGTGACCTCCCGCA	21
novel496_mature	0.0927675	0.0469764	0.185102	0	0.0460249	0.1859		AACCTTGGCTGTCAGCACTGAG	22
novel498_mature	0.0463838	0.0469764	0	0	0	0		TTTGCTCTGGGCTGAAGACC	20
novel499_mature	0.185535	0.375811	0.0462755	0.285741	0.27615	0.1859		CAGTTTGCTCGGGCTTTTCTG	21
novel49_mature	0.463838	1.31534	0.462755	0.0476236	0.414225	0.232375		AAAACTCTGAATGAACTTTATG	22
novel49_star	0.74214	1.08046	0.416479	0.333365	0.736399	0.883026		ATAAGTTCATTCGGAGTTGTCC	22
novel4_mature	53.1558	28.7026	102.639	146.252	127.949	133.616	mir-31	AGGCAAGATGCTGGCATAGCTG	22
novel4_star	2.41196	2.77161	5.92326	11.1915	6.02927	9.71328	mir-31	TGCTATGCCAACATATTGCCATC	23
novel500_mature	0.556605	5.02648	0.92551	0.190494	0.828449	0.883026		TTCTTGACTGCTCACCTGGGCT	22
novel501_mature	0	0.0469764	0	0	0	0		TGGCTTGGTGCTGACGAGGCTCC	23
novel502_mature	0.602989	0.469764	0.462755	0.428612	0.322175	0.3718	mir-2284	TTCGGTTGGTCAGAAAGTTCGTT	23
novel504_mature	0.0463838	0.140929	0	0.0952471	0	0		ATCGGGAGCAGGAAGTAAGGAGC	23
novel505_mature	0.139151	0.0469764	0.231377	0.0952471	0.138075	0.418275		TCGCTGTGACCTCCCCACGACC	22
novel505_star	0	0	0	0.0952471	0	0		CTCCGTGGGGCTGTCAGGGCAAGG	24
novel506_mature	0	0.0939528	0	0.0476236	0	0.046475		TCTGCAGAACCCTGGGCAGACA	22
novel507_mature	0	0.0469764	0.0462755	0	0.0460249	0		CTCGGCCAGGTCTGATTCG	19
novel507_star	0	0	0	0	0.0460249	0		CTTTCGGCCCCTGTCCCCGGGCTC	24
novel508_mature	0.0463838	0.0469764	0	0	0.0920499	0.046475		AGCAGGAGAAGCTGACAGTG	20
novel509_mature	0.0463838	0.0469764	0	0	0.0460249	0		ATGGAGCCTGGGCGCCGCTGTTC	23
novel50_mature>novel246_mature>novel306_mature	0.649373	0.281859	0.370204	1.04772	0.322175	1.02245	mir-2284	AAACCCGAACGAACTTTTGG	20
novel510_mature	0	0.234882	0.185102	0.0476236	0.230125	0.139425		ACCGACGCGTAGCTCAGGTTGAC	23
novel511_mature	0	0.0469764	0.0462755	0	0	0		CTGGGGCTGCAACTGGAA	18
novel512_mature	0.0927675	0	0	0	0.0920499	0		TGACAGTAGACTAGGAATCAGA	22
novel513_mature	0.139151	0.0469764	0.0462755	0.142871	0.0460249	0.0929501		AGTTGTGGAGGTCAGAGATCTGA	23
novel515_mature	0	0	0.138826	0	0	0		TGGGCAGGAGGCTCTGATCCTCA	23
novel516_mature	0.278303	0.328835	0.185102	0.238118	0.138075	0.232375		CTGGGGCACTCTTGAGGGCAGT	22
novel516_star	0	0	0	0	0	0.046475		CCTCGGTGGGGCCCCAGC	18
novel517_mature	5.1486	7.09344	13.4662	6.38156	6.07529	30.1158	mir-375	TTTGTTCGTTCGGCTCGCGTGAG	23
novel518_mature	0.139151	1.03348	0.0462755	0.0476236	0.0460249	0.0929501	mir-2366	TGGGTCACAGAAGAGGGTCTGGG	23
novel519_mature>novel538_mature	0	0.469764	0.231377	0.285741	0.322175	0.232375	mir-1842	TTGGCTCTGCGAGGTCGGCTCA	22
novel51_mature	0.556605	2.5837	1.15689	0.904848	1.24267	1.90548		TGCCAAGCCCACGTTCAAAGGC	22
novel51_star	0	0.0469764	0	0	0	0.046475		CCTTTGAGCTGGGAGGGGAAGC	22
novel520_mature	0.0463838	0.704646	0.277653	0.476236	0.1841	0.743601	mir-2284	AAACCCGCATGAACTTTTTGGC	22
novel521_mature	0	0	0	0.0476236	0	0.232375		TTCAGGATGCAAGGACTCTAGA	22
novel522_mature	0	0.187906	0	0.0952471	0	0.046475		ACAGCTGAGAAGTAGGACAATG	22
novel523_mature	0.0927675	0	0.0462755	0	0	0.046475		CTGGACTGCTGCAGACTG	18
novel524_mature	0	0.140929	0	0	0.1841	0.046475		GAAAACCTGAGTGAACATTTGG	22
novel526_mature	0.0463838	0.0469764	0	0	0	0		TCCCTCACACTCTCCTCGTTTG	22
novel527_mature	0.185535	0.0469764	0.0462755	0	0	0		TACAGCTCTCTGGACTTCAGTT	22
novel529_mature	0.0927675	0.0469764	0.138826	0.190494	0.0920499	0.0929501		CCGCCGCCGCGGCCGGGTCTCT	22
novel52_mature	1.94812	0.375811	0.185102	0.190494	0.506274	0.1859		CAGTCCGGTCCCGCGGTGTCTCC	23
novel52_star	1.34513	0.234882	0.0462755	0.190494	0.3682	0.046475		GCGGCCCGCGGGCTCGGATGCT	22
novel530_mature	0.0927675	0.0469764	0	0	0	0		CCTCCGCCCCGCGCTCGCCTCG	22
novel532_mature	0	0.0939528	0.0462755	0	0	0.27885		AGGGGCCTCCGTGGAAACCTGG	22
novel533_mature	0	0.0469764	0.0462755	0	0	0.046475		AGCGCTTGGGCTCAGGTTCAGT	22
novel534_mature	0.463838	0.563717	0.370204	0.714353	0.690374	0.650651		CCCAGGGATGTAGCTCCTAGTGC	23
novel537_mature	0.602989	0.422788	0.092551	0.238118	0.414225	0.0929501		TTGGCCTGATCCTGAGAACTCGG	23
novel538_star	0	0.0939528	0.092551	0	0.138075	0	mir-1842	TGAGCAGGCCTGTCAGGGCGTT	22
novel539_mature	0.0463838	0.0469764	0.092551	0	0	0		TGGCCTCCAGGGACTTCAGGC	21
novel53_mature	0.417454	2.63068	0.50903	0.476236	0.138075	0.27885		TGGTGCTCCCTGGAGCTGAGC	21
novel53_star	0.185535	0.234882	0.277653	0.238118	0.230125	0.3718		CACAGCTCCAGGGGACGCCGTTC	23
novel540_mature	1.29875	3.28835	0.601581	0.619106	0.3682	0.046475		TACCGGGCCAGCTGGAAGGAGA	22
novel541_mature	0	0.751623	0.092551	0.142871	0.414225	0.3718	mir-668	TGTCACTCGGCCCACTACCCAA	22
novel541_star	0.0463838	0.187906	0.0462755	0.0476236	0.0460249	0	mir-668	GTAAGTGCGTCTCGGGTGAGC	21
novel542_mature	0	0.0469764	0.092551	0	0	0		TCTCCAGTCTGACTGTCCCAG	21
novel544_mature	0	0	0.0462755	0	0.0460249	0		ATCCCATGGCTCCTCGGTTTACC	23
novel545_mature	0	0.0469764	0.0462755	0	0	0		CCGGCCTCCCTCCCCGTCCAGC	22
novel546_mature	0.37107	1.03348	0.185102	0.190494	0.27615	0.139425		TGAGGCTCGGCTGTCCTGCGCA	22
novel547_mature	0	0.0469764	0	0	0.0920499	0		TGGAGGCTAGGAGTGCATGAGC	22
novel548_mature	0.0463838	0.140929	0.092551	0.190494	0	0.046475		TCAAGGGTCTGTCCTCAACCACC	23
novel549_mature>novel573_mature	0	0	0	0	0.0920499	0.139425		GTGTTGATTCTGGGCAGCCG	20
novel54_mature	4.17454	14.5627	3.56321	1.47633	0.1841	1.6731		TCCTGGAAGTCAGGTGCTGTGCT	23
novel54_star	0	0	0	0.0476236	0	0		CAGGCCCTGCCTTCCCGGAGGG	22
novel551_mature	0.185535	0.0939528	0.092551	0	0.0920499	0		TGACTGGCCCCCTCTGCCTGCAG	23
novel552_mature	0.0927675	0.0939528	0.231377	0.238118	0.0460249	0.139425		TTATTCTTGGGCTTCTCTGATG	22
novel553_mature	0	0.0939528	0	0	0.0920499	0.0929501		CAGAGTCTGTTTGGGTTTTTCC	22
novel554_mature	0.881292	1.45627	0.370204	0.285741	0.506274	0.836551		TGTGGACCCAGGGAGCCGGGAGG	23
novel555_mature	0	0	0.0462755	0.0476236	0	0		TCAGGGAGCTGAGCTGAAGAGG	22
novel556_mature	0.185535	2.01999	0.50903	0.285741	0.322175	0		TGGGACATGTCAGGGCCTGGCT	22
novel557_mature	0	0.0469764	0	0	0.0460249	0		CTCACTCTGGGGTTCCTTTGG	21
novel559_mature	0	0.0469764	0.092551	0	0.0460249	0		TCCTCCAGGTCTCAGTTTCCCCT	23
novel55_mature	0.695757	3.28835	0.971785	0.8096	0.736399	0.975976	mir-32	CAATTTAGTGTGTGTGATATT	21
novel55_star	2.36557	9.06645	2.8228	1.8097	1.93305	1.25483	mir-32	TATTGCACATTACTAAGTTGC	21
novel560_mature	0	0.0469764	0	0	0.0920499	0.0929501		AAAGGTCTCTCTGAGGAT	18
novel561_mature	0	0	0.092551	0	0	0.046475		TTCCGGGAATGGCTGAAGGACACGT	25
novel562_mature	0.0463838	0	0.0462755	0.0476236	0.0920499	0.046475		TTCGGTCCTGCCTTTCCATCCA	22
novel563_mature	0.231919	0.187906	0.0462755	0.0476236	0.0920499	0.232375		AAGGCTGTGCCCAGATGATGTG	22
novel564_star	0	0.0469764	0.0462755	0	0	0.046475		TGCAGGCCGGCAGGCTCAGGGGACA	25
novel565_mature	0.0463838	0	0	0	0.0460249	0		CAGCCCCCTGGTTCTCTGCAGG	22
novel566_mature	0.0463838	0.281859	0	0	0	0.0929501		TGGTCCACTGTCCCTCAGGAGT	22
novel567_mature	0	0	0.0462755	0	0	0.046475		TCTCTGGGATGAGCACTTTGA	21
novel568_mature	0.0927675	0.234882	0.185102	0	0	0		GAAGGGCTGGCTCGGCTGTGCACC	24
novel569_mature	0	0.0469764	0	0.0476236	0	0		TCGTGTCTGACTCATGCGAC	20
novel56_mature	0.74214	0.187906	0.971785	0.523859	0.828449	0.46475	mir-2284	ATAAACCTGAACGAACTTTTT	21
novel56_star	0.0463838	0	0	0	0	0	mir-2284	AAAAGTTCGTTTGGATTTCTCT	22
novel570_mature	0	0.0939528	0	0	0	0		TTTGCTGCGACGCCTGCTGGGA	22
novel571_mature>novel711_mature	0.139151	0.751623	0.277653	0.0952471	0.1841	0.27885		TCTGGTGGGAAGGAAGGGAC	20
novel572_mature	0.139151	0.0939528	0	0	0	0.0929501		TGGAGCCAGAGGTCTCAGAGC	21
novel575_mature>novel679_mature	0	0.516741	0.138826	0.333365	0.230125	0		TTGCTGTGACCTGTCTGAGGA	21
novel576_mature	0	0.0939528	0.0462755	0.142871	0.0920499	0		TCTCCTCCCACCCTGCCTCCT	21
novel578_mature	0.0463838	0.281859	0.138826	0.0476236	0.0920499	0.139425	mir-2284	AATTTGTTCGGGTTTTTCTG	20
novel57_mature	0.231919	0.281859	0.231377	0.333365	0.322175	0.139425	mir-2284	AAAAACCTGAGCAAACTTTTGG	22
novel57_star	0.0463838	0.375811	0.138826	0.285741	0.0920499	0.511225	mir-2284	AAAGTTCGTTCAGGCTTTTCTGT	23
novel580_mature	0.139151	0.140929	0.138826	0.0476236	0.0920499	0		TGGCTGACGGCAGACCTGC	19
novel581_mature	0	0.0469764	0	0.0476236	0.0920499	0		CACTAACTGGTGTGTTCTGAAGT	23
novel583_mature	0	0	0	0	0.0460249	0.0929501	mir-339	TCCCTGTCCTCCAGGAGCTTACA	23
novel584_mature	0	0	0.231377	0.142871	0.0920499	0.046475		CAGCAATGATGGATCTGAGC	20
novel585_mature	0.0463838	0	0	0	0.1841	0		TATGTCTGGGGACCTTGAAGA	21
novel586_mature	0	0.140929	0.0462755	0	0	0.046475		TTCTCCCCTTCCTCTCTGCCCAGG	24
novel587_mature	0.0463838	0.0939528	0.0462755	0	0.0460249	0		TTTGGACTTGATATTGCATGTTT	23
novel588_mature	0.278303	0.0939528	0.185102	0.0952471	0.138075	0.046475		ATAGATATTCTGAACAGACAAC	22
novel588_star	0.0463838	0	0	0.0476236	0.138075	0		GTTGTCTGTTCAGAATATCT	20
novel589_mature	0	0	0.0462755	0.0476236	0	0		ATTAAGTTGTGTCCGGCTCTTT	22
novel58_mature	2.78303	5.49624	1.80474	1.04772	0.644349	0.975976		TTGGACACTTCAGTACTGCTACA	23
novel58_star	0	0.0469764	0.0462755	0	0	0.046475		TGGCAGTCAGATATTGTTTAACA	23
novel591_mature	0	0.0939528	0	0.0476236	0	0		CTAAATTGTGAATAGCCTGATT	22
novel592_mature	0.0463838	0.0469764	0.0462755	0	0.0460249	0.046475		GCTGATCCCGGCGGAGCTCGG	21
novel593_mature	0.139151	0.610693	0.277653	0.428612	0.414225	0.27885		TCGCAACACAGTTCCAACCGAGA	23
novel593_star	0.602989	4.60369	1.43454	1.14297	0.414225	1.39425		CATCTGGTTGGTATGTTTTGCT	22
novel595_mature	0.0463838	0.140929	0.0462755	0.0476236	0.0460249	0.0929501		TCCCCAGGACCGGTGGACGTG	21
novel596_mature	0.0463838	0.0469764	0	0.0476236	0	0		TGCTCTTCTCACTCTGTTCATT	22
novel597_mature	0.0463838	0.140929	0	0	0	0		CTTACGTGGCTCTGCATCTCC	21
novel598_mature	0.0927675	0	0.0462755	0.0952471	0.230125	0.0929501		TGGAGATCCAGTGCTCGCCCGA	22
novel599_mature	0	0.0469764	0	0.0476236	0	0.046475		TCACGCCATCTCTGAGGG	18
novel59_mature	0.417454	0.704646	0.832959	0.285741	0.414225	0.46475		AAACTCGTGTCTGATTCGTTA	21
novel59_star	0.185535	0.187906	0.0462755	0	0.0460249	0.046475		ACGAATCAGACACGAGTTTGA	21
novel5_mature	152.742	183.02	71.4493	137.87	104.2	117.861	mir-139	TCTACAGTGCACGTGTCTCCAGT	23
novel5_star	7.46779	12.4957	3.70204	3.90513	4.64852	4.32218	mir-139	TGGAGACGCGGCCCTGTTGGAGT	23
novel600_mature	0	0.0939528	0	0	0	0		CGCCCAGTCGGCCTTCTTCCAC	22
novel601_mature	0.0463838	0	0	0	0	0.046475		TTCGAGCTGCCCGACAATGC	20
novel601_star	0	0	0	0	0.0460249	0		CCAAGTGCACCCTCGAAT	18
novel602_mature	0	0	0.0462755	0	0	0.046475		TGGGTGTGGTGGGGTATTCTGC	22
novel603_mature	0.0463838	0	0	0	0.0460249	0.046475		CCAGGCCTAGATGAGAAACTT	21
novel606_mature	0.0463838	0.0469764	0.0462755	0.285741	0.0460249	0	mir-339	ACCCTGTCCTCCAGGAGCTCAT	22
novel607_mature	0	0	0.0462755	0	0	0.139425		ATAGGACATAGCAACAGTGATC	22
novel607_star	0	0	0.0462755	0	0	0		TTACTGTTGCCACGCCCTGTTC	22
novel608_mature	0.0463838	0.0469764	0.0462755	0.0476236	0	0		GTGAGTTGGTGACCCCTGAGGC	22
novel609_mature	0	0.0469764	0.092551	0	0.138075	0.139425		ATGCCCAGCCTGTGTGTCCTGCA	23
novel60_mature	0.556605	1.40929	0.185102	0.142871	0.736399	1.02245		TCCCTGTCTTTGGCCTCAGACT	22
novel60_star	0.231919	0.422788	0.0462755	0	0.138075	0.557701		TCTGGAGGTCCGAGTTCAGGAGG	23
novel610_mature	0	0	0	0.0476236	0.0460249	0		TTCCTGCTGGCAGCATCTATCA	22
novel611_mature	0	0	0.0462755	0.0476236	0	0		TGGGGGTCGAGGTCAGAGCTCA	22
novel612_mature	0	0.140929	0	0	0	0.0929501	mir-182	CCTCCGGCTGAGCCCTCGCTTC	22
novel613_mature	0	0	0.0462755	0.0476236	0.0460249	0		CGCCAAAGCCACTCAGAGC	19
novel613_star	0	0	0	0.0952471	0.0460249	0		GCTCGGGAGGTTTGGTACAG	20
novel614_mature	0	0	0	0.0476236	0.138075	0.0929501		CACTTGGGCCTGCTCCGCTGATA	23
novel615_mature	1.15959	3.05347	1.43454	0.476236	1.2887	0.604176		GAGGGTTTGGGTTTGGTCGTGGGAG	25
novel617_mature	0	0	0.092551	0.0476236	0	0		ACCCCATCTCTGGCCTGACTCTT	23
novel618_mature	0.0463838	0.0939528	0.0462755	0.0952471	0.138075	0.046475		TCTCTGCAGAAGCTCTGGTTCT	22
novel619_mature	0.0927675	0.281859	0.185102	0.142871	0.0920499	0.3718		CCCAGCTCGGCGACAGAAACAGC	23
novel61_mature	0.602989	0.0469764	0.647857	0.66673	3.22175	1.02245	mir-205	TCCTTCATTCCACCGGAGTCTG	22
novel61_star	0	0	0	0	0.0920499	0	mir-205	GATTTCAGTGGAGTGAAGCTCA	22
novel620_mature	0.0463838	0.187906	0	0.0476236	0	0		CCGCTGACCCTTCTCTGCCCCA	22
novel621_mature	0.185535	0	0.092551	0	0.0460249	0		CTGCTCTGTAAACAAACTCAGC	22
novel622_mature	0	0	0	0.0476236	0	0.0929501		TATGCATGCACACACGCACAGG	22
novel623_mature	0	0	0	0	0	0.046475		GCTCGGTGCTCCGAGGCCGCTCT	23
novel623_star	0	0.0469764	0.0462755	0	0.0920499	0		CGGGGCTCGGGGCACCGAAGAC	22
novel624_mature	0	0	0	0.0476236	0	0		ATCCCACCTTCTTACTCCCAGA	22
novel625_mature	0	0.375811	0.231377	0	0.0460249	0.046475		TATCACTCCAGGACCAAAAAGA	22
novel625_star	0	0.234882	0	0	0	0		TTTGGGTTCTGGGGAGACATAGC	23
novel628_mature	0	0.0469764	0	0	0	0		ACACAAGAGTTGGACATGGCTTG	23
novel628_star	0	0	0.0462755	0	0	0		TCATGTCCTACTCTTTGCAACT	22
novel62_mature	0.74214	3.52323	1.20316	0.857224	0.506274	0.697126		ACACAGGTTTTGCTTCCATCACT	23
novel62_star	0	0	0	0.142871	0	0		TGGTGACAATGAGACCTGTAAC	22
novel630_mature	0	0	0.185102	0.0476236	0.0460249	0.1859		ATCCTGGACTTGCGGACAGAGA	22
novel633_mature	0.0463838	0.0469764	0.0462755	0.0952471	0.0460249	0		TAGGTCTGTGGTTTAAACAACA	22
novel634_mature	0.602989	0.704646	0.694132	0.238118	0.644349	0.604176		ATTGGGCATGATTGAAGCGACT	22
novel635_mature	0.139151	0.328835	0.092551	0.0476236	0	0.046475		AACTGTGAGCTAGAGAGAATT	21
novel638_mature>novel655_mature>novel673_mature	0.0927675	0	0.138826	0.66673	0.27615	0.232375	mir-497	CAGCAGCACACTGTGGTA	18
novel639_mature	0.278303	0.328835	0.0462755	0.0476236	0	0		TTGCTGCTGGACTGGGAGTG	20
novel63_mature	0.602989	0.281859	0.50903	0.571483	0.506274	0.27885		CGCAGAGGCGGGAGGTATGACCT	23
novel640_mature	0	0	0	0.0952471	0.0460249	0		TTGGGGCTTACTCCGCTGCTGG	22
novel641_mature	0.0927675	0	0.092551	0.0952471	0.0920499	0.046475		CCTCGCTGTGGACAGACTGGGA	22
novel641_star	0	0.0939528	0	0	0	0		AGTCTTCCAGGTGAGCCAGA	20
novel643_mature	0.0463838	0.0469764	0.092551	0.0476236	0	0.046475		TTGAGACTGCCTTCTGCACCCCAC	24
novel645_mature	0	0	0	0	0.0460249	0		TCGCCTTCCTGTCTCCGAATA	21
novel647_mature	0	0	0.0462755	0	0	0		TTCACTGGCTGTGCTCCCTTCAGG	24
novel648_mature	0.139151	0	0.0462755	0.0476236	0	0.0929501		CCTCCGATTTTGTGACATGAGC	22
novel649_mature	0.0463838	0	0	0	0	0		TAACTAACCTTTCTTCTGCAGG	22
novel64_mature	0.0463838	1.08046	0.092551	0.380988	0.27615	0.0929501		TGTACTCTGGGACTCGGGTGTCA	23
novel64_star	0.0927675	0.187906	0.092551	0.0476236	0.0460249	0.0929501		TCCCCGAGTCCCTGGTGTGCACT	23
novel650_mature	0	0	0	0	0.0460249	0		CAGGGGGAGGGCCCATCCAAG	21
novel651_mature	0	0	0	0.0476236	0.0920499	0		TGCGCCTGGTTGTCATTCTGC	21
novel652_mature	0	0	0	0	0.0920499	0.0929501		TGGTGATGATCTTAGAACTCTGT	23
novel654_mature	0.556605	0.892552	0.555306	2.14306	2.99162	4.36865		GATGGGAAAAGTTGCTTT	18
novel656_mature	0	0	0.0462755	0	0	0		CAGCTGTGGCTCCCGAGCTCTAG	23
novel657_mature	0.0463838	0.328835	0.0462755	0	0.27615	0.046475		ATGCCTTCCCCAGCCTCCGAGC	22
novel658_mature	0	0.0469764	0	0.0476236	0	0		CCTGCGAGTGGGCTCTCGAGT	21
novel659_mature	0.0463838	0.0469764	0.971785	0.285741	0.322175	0.139425		GGGGAGTGATGTGACCTGACCTG	23
novel65_mature	0.0463838	0.0469764	0.370204	1.09534	1.42677	0.604176		TTGGTCTTCATTGTTGAGCAGGC	23
novel65_star	0	0	0	0.142871	0.138075	0.27885		TCTAGCTGTGGTGCTCAGGCTTCGCATT	28
novel660_mature	0	0	0.0462755	0	0	0		TAGGATGTGGAGCACAGGGTA	21
novel661_mature	0	0	0.138826	0	0.0460249	0.139425	mir-192	TTGGCCTACAGAAATGACAGA	21
novel662_mature>novel692_mature	0.0463838	0.0469764	0	0	0.0460249	0.046475		TCGCGGGGACTGCCGGTCGGC	21
novel665_mature	0.0463838	0.140929	0	0	0	0		TTTGGACTTGACTTTCTGTGTTT	23
novel668_mature	0.0463838	0.140929	0	0.0476236	0.0920499	0		GAAGTGGTAGCTGGGCTG	18
novel66_mature	0.324686	0.328835	0.555306	0.761977	0.736399	0.557701		TCAGCACCATCCTTCCCTGGCA	22
novel66_star	0.139151	0.0469764	0	0	0	0		AGGGAGAAGGATGGAGTTGGGT	22
novel670_mature	0.0463838	0	0	0	0	0		CGGGGAGAGGAGAGGCTGGGG	21
novel671_mature	0	0.0469764	0	0.142871	0	0		AATAGAGCTTAGAACGTGGATT	22
novel672_mature	0	0.0469764	0.0462755	0	0	0		CCCCTTCTCGGTTGCTCTGCAGA	23
novel674_mature	0.231919	0.0939528	0.092551	0.0476236	0.0920499	0		CCCGGATCTCGGAATTCCCGCG	22
novel675_mature	0.0463838	0	0	0.0476236	0	0		CATCATGCTGCCTTCCTGAGC	21
novel676_mature	0	0.0469764	0	0.0476236	0.0920499	0		ACCTTGCCTGCGGAGCCGAG	20
novel677_mature	0	0.0469764	0.0462755	0	0	0		ATCGGATCCGAATCTCCAG	19
novel678_mature	0.0463838	0.0939528	0	0.0476236	0.0460249	0.046475		TTAGGAACAGTAGCATTTGGGT	22
novel67_mature	0.278303	0	0.647857	0.285741	0.230125	0.418275		GTGTTGCTCCCTGAGACTGGCTTG	24
novel680_mature	0	0.0469764	0.0462755	0	0.138075	0.046475	mir-17	AAAAGTGCTTATAGTGCAGGTAGA	24
novel681_mature	0.0463838	0	0	0	0.0920499	0		GTGAGGCGGGCAGGCGGCT	19
novel682_mature	0	1.12743	0.231377	0.142871	0	0		ACACGGTGCGTTTGAGGTCTGAGA	24
novel683_mature	0.0463838	0.0469764	0.0462755	0	0.0460249	0		GCCGCGACTGGAGGTTCAGG	20
novel684_mature	0	0.0469764	0.0462755	0.0952471	0	0		TGTTGGGTGTGAACTAGGAAGC	22
novel685_mature	0	0	0	0	0.0460249	0	mir-339	CCTGTCCTCCAGGAGCTCA	19
novel688_mature	0.0463838	0.0469764	0.0462755	0	0	0.046475		TGGGGAATGGGACAGTAGGCTG	22
novel689_mature	0	0	0.0462755	0	0	0		CACGGGCGGCTGTCCTTGCAGG	22
novel689_star	0	0	0	0	0.0460249	0		TGCAGAGGCAGTGTGTTCGCGCG	23
novel68_mature	0.463838	0.704646	0.416479	0.0476236	0.138075	0.0929501		TCTCAGGGTCTGTGAGCTCCTCG	23
novel690_mature	0	0	0.0462755	0	0	0		GCACGCCTGATCTGCACGCTGAT	23
novel691_mature	0	0	0	0	0.0460249	0		TTCCTCCCCGAGGACGTGTGC	21
novel693_mature	0	0.0469764	0	0	0	0		TTTGCCGGAGAGTCTGAG	18
novel694_mature	0.0463838	0	0.0462755	0	0.0920499	0.0929501		AGAGACCTAGGGCCATTCTG	20
novel695_mature	0	0.0469764	0.0462755	0	0	0		TGTGGTTGGGAGAGGAGACTTG	22
novel697_mature	0	0.0469764	0	0	0	0.046475		AGGCACTGGCTCTCAGGGC	19
novel698_mature	0	0.140929	0	0	0.0460249	0		TTCGGAAGTTGTGCAGCTG	19
novel699_mature	0	0.0939528	0	0	0	0.0929501		CAGGAAACCGAGGAGCGAGGC	21
novel69_mature	0.139151	0.375811	0.277653	0.190494	0.230125	0.139425		AACAGTCTGTTCAGGTTTTCCT	22
novel6_mature	28.2477	24.0989	18.5102	18.6684	19.0083	19.1477		ATGCGGAACCTGCGGATACGGA	22
novel6_star	4.8703	5.12043	4.48872	6.23869	6.71964	4.22923		ATGTCCGCGGGTTCCCTATCC	21
novel700_mature	0	0	0	0	0	0.046475		AAGTTTATACACAGACTCTAG	21
novel701_mature	0	0	0	0	0.0460249	0.046475		CTTCGGTAGTTGAGTTGC	18
novel702_mature>novel717_mature	0	0	0	0.0476236	0.0920499	0		CTTGGGGCTGTTGGCCAAGGC	21
novel705_mature	0	0.0469764	0	0.0476236	0.0460249	0.139425		ACGACTCCCACCATGCCGCGG	21
novel707_mature	0.0927675	0	0.0462755	0	0	0.046475		AATGGATTTTGTTTGTTTCTCT	22
novel708_mature	0	0	0.0462755	0	0	0		CTGACCTGTCCATGCCCACCAGC	23
novel709_mature	0.139151	0.0469764	0.185102	0.0952471	0.0460249	0		CGGAACTTTCCAGAACGCTCGG	22
novel70_mature	2.59749	2.11394	1.85102	2.09544	2.48535	1.4872	mir-2284	TAAAAGTTTGGTTGGGTTTTTC	22
novel70_star	0.0463838	0.187906	0	0.142871	0.0920499	0.27885	mir-2284	AAAATCTGAACAAACTTTCCGG	22
novel712_mature	0	0.0469764	0.0462755	0	0.0920499	0		TTCCCCTCTCTGTGTCTGTGTC	22
novel713_mature	0	0.0469764	0.0462755	0	0	0		TGATGAGCTGGCCCTGAACTGC	22
novel714_mature	0	0.0939528	0	0.0476236	0	0		GTGAGGGCTGGGGCCGTG	18
novel715_mature	0	0.0469764	0.0462755	0	0	0.0929501		GAAGATGATGTCAACTGAAA	20
novel716_mature	0.0927675	0	0.0462755	0	0.0460249	0		TCTCATGTGTGACCTGTCCTC	21
novel718_mature	0	0	0.0462755	0.0476236	0	0		CTCTACTCAAAGCCCTGGGC	20
novel719_mature	0	0.0469764	0.092551	0	0.0460249	0		ATGCCGGCTAACCATAGCTTAC	22
novel71_mature	0.695757	1.22139	0.462755	0.142871	0	0.139425		TTCAGCCGTGTCCTCTTTGCGA	22
novel71_star	0	0	0.0462755	0	0.0920499	0		CAAAGAGGACACGGCTGAAGTG	22
novel720_mature	0	0	0.0462755	0	0.0460249	0		CTGGCTGGAGAGAAGGGC	18
novel722_mature	0	0.0939528	0.0462755	0	0	0		AAATGGCTAGAATTCCCAAAGCT	23
novel723_mature	0	0	0	0	0	0.046475	mir-28	CTAGACTGAGGCTCCTTGAGGCT	23
novel724_mature	0.0463838	0.0939528	0.0462755	0.0476236	0.0920499	0.0929501		TACAGGTTCACTCTGCATGGT	21
novel725_mature	0.139151	0.328835	0.138826	0.285741	0.414225	0.1859		CTGCATGTGGAAATGTCTGCTTCTC	25
novel726_mature	0	0	0	0.0952471	0.138075	0		AGAGGAAAGGACAGTGTG	18
novel728_mature	0.139151	0.516741	0.0462755	0.0952471	0.138075	0.0929501		AATTGAGGTGTAGTTAGCAAAC	22
novel729_mature	0	0	0.0462755	0	0	0.139425		AAAGGCACTGGCTTGGCTCAGA	22
novel72_mature	0.0463838	0	0	0.238118	0.322175	0.139425	mir-2284	AAAAACCGAAATGAACTTTTTG	22
novel72_star	0	0	0.0462755	0	0	0	mir-2284	AAAGTTCATTTGGGTTTTTCTA	22
novel730_mature	0	0.0469764	0.0462755	0	0	0		CTCTGGGAGGGAGGCTGA	18
novel731_mature	0.324686	0.187906	0.092551	0.0952471	0	0.046475		TGACTGATCTCTGACCCCCCAGG	23
novel731_star	0	0	0	0.0476236	0	0.0929501		CAAGGGCAGAGAGTGGTCTCC	21
novel732_mature	0	0	0	0	0.0460249	0.046475		TGTTCCTCCCGCCTGCACACT	21
novel734_mature	0.231919	0	0.0462755	0.0476236	0.0460249	0.1859		ATTGTGAAGAGGATCCTGTT	20
novel735_mature	0	0	0	0	0.0460249	0.0929501		AAAAGTGGGCTTGTATTT	18
novel736_mature	0	0.0469764	0	0	0	0		TGCCTGCTTGGCCTGGGATTG	21
novel737_mature	0.0463838	0	0	0.0952471	0	0		ACTGAGCTTGGGGTAGACAGA	21
novel738_mature	0	0	0.0462755	0.0476236	0	0		ACTGTCCTGACCTCTACTCAGC	22
novel739_mature	0	0	0	0	0.0920499	0.046475		TCCGGGTCACTGGGAGAGTG	20
novel73_mature	0	0.65767	0.277653	0.476236	0.506274	0.0929501		GCGGAAGGTGTGCGTCTCCGGCT	23
novel73_star	0	0	0	0	0.0460249	0		CGGGAGCGCCCTCCTTCCCTCC	22
novel740_mature	0	0	0	0.142871	0.0460249	0.139425		TTCATCTGTCGGAGTCATTCATCCA	25
novel741_mature	0.139151	0.0939528	0.092551	0.0476236	0.0460249	0.0929501		TTGTGCCTGAACCTTTCCTTTC	22
novel742_mature	0.0463838	0.0469764	0.0462755	0	0.0920499	0.139425		CCTTACTTGCAGAATGCTCCGGC	23
novel744_mature	0.0463838	0	0	0.0476236	0	0		TCCTGGGACGAGAGACCTCTTG	22
novel747_mature	0.0463838	0.0469764	0	0	0.0460249	0		AAAGGGACAGTGTGACTG	18
novel748_mature	0	0	0.092551	0.0476236	0	0		ACCACCGGGCTAGGAGCGCT	20
novel74_mature	0.231919	0.422788	0.416479	0.285741	0.920499	0.650651	mir-194	CACATGGAGTTGCTGTTACAAT	22
novel74_star	0	0	0	0	0.0920499	0.046475	mir-194	AGTAACAGCATCTCCACTGGAA	22
novel750_mature	0.0463838	0	0	0.0476236	0	0.046475		CGCTCCGCTTCTCTCCCGTGTAG	23
novel750_star	0	0	0	0	0	0.046475		TATGCTGCCCTGGGAGTGG	19
novel751_mature	0	0.0469764	0	0.0476236	0	0		AAGGGATGTGACTGTTTGCCAGC	23
novel752_mature	0	0.187906	0	0	0	0.0929501		TTAGCATGATTCTCTGGCCCCC	22
novel753_mature	0	0.0469764	0	0.0476236	0	0		TGTTGTACAGTCTGTGGACAATG	23
novel755_mature	0	0	0	0	0.0460249	0.046475		TGTACCAGAGGGCAAATTCAGT	22
novel756_mature	0.185535	0.0939528	0	0	0	0	let-7	TGCGCTGAGGGGCCCAGGGAGC	22
novel757_mature	0.0927675	0.140929	0	0.0476236	0.0920499	0		ACCGGCATCGTGATGGACTCCG	22
novel757_star	0.0463838	0	0	0	0	0		ACCCACACGGTGCCCATCTACG	22
novel758_mature	0.0463838	0	0.0462755	0.0476236	0.0920499	0.139425	mir-935	CAGTTACCGCTTCCGCTACCGC	22
novel759_mature	0	0.0939528	0	0	0.0460249	0		TTCCTGCCTGGCTGTGTTATTGG	23
novel75_mature	0.0463838	0.328835	0.416479	0.714353	0.1841	0.325325	mir-299	GTATGTGGGACGGTAAACCAT	21
novel75_star	0.139151	0.375811	0.138826	0.0952471	0.0460249	0.139425	mir-299	CGGTTTACCGTCCCACATACATA	23
novel761_mature	0	0.0939528	0.092551	0.0952471	0.138075	0		CTGTGGCTAGTGTAACTGAGA	21
novel76_mature	0.185535	1.92603	1.52709	1.04772	0.736399	0.836551		CCTCATGTGGAATCTTTAGTTG	22
novel76_star	0.0463838	0.0939528	0	0	0	0		ACTAAAGATTCCACATGCTGTA	22
novel77_mature	0.0463838	0.0939528	0.092551	0.190494	0	0		TCTGACCCCATCCACCCACAGG	22
novel77_star	0	0.140929	0	0	0	0		AGTGGGCGGGTCTGGCTGGCCAGA	24
novel78_mature	0.231919	0.0469764	0.231377	0.476236	0.736399	0.557701		GGCCTGCACACGAGCATCAGCG	22
novel78_star	0	0.0469764	0.0462755	0	0	0		CTGATGCTCTGTGCAGGG	18
novel79_mature	0.0927675	0.0469764	0.185102	0.333365	0.27615	0.046475		TTGCTCCCTCCACACTTCCAGAT	23
novel79_star	0.139151	0	0	0	0	0		AGGAAGTGAGGAAGGAGCCAGAG	23
novel7_mature	2.82941	13.6232	1.61964	1.28584	1.33472	2.18433	mir-132	ACCGTGGCTTTCGATTGTTAC	21
novel7_star	24.6298	132.614	31.8375	22.7641	30.1003	44.9878	mir-132	TAACAGTCTACAGCCATGGTCG	22
novel80_mature>novel605_mature	1.02044	0.187906	0.370204	0.619106	0.782424	1.1154	mir-8	CAGCACTGTCCGGTAAGATGTC	22
novel80_star	1.02044	0	0.277653	0.380988	0.690374	0.929501	mir-8	CATCGTTACCAGACAGTGTTAGA	23
novel81_mature	0.139151	0.140929	0.231377	0.714353	0.3682	0.557701	mir-138	AGCTGGTGTTGTGAATCAGGCCGT	24
novel81_star	0	0	0	0.0476236	0	0.0929501	mir-138	GCTACTTCACAACACCAGGGTC	22
novel82_mature	0.139151	0.234882	0.092551	0.238118	0.27615	0.046475		TCCCAGGACACACCAAACCCACC	23
novel82_star	0.139151	1.55022	0.185102	0.0952471	0	0.046475		TGGGCTTGGGGAGCCTGGGACT	22
novel83_mature	0.0463838	0.140929	0.0462755	0	0.0920499	0.046475		GGTACCACTGTAGGCCAGGCTCT	23
novel83_star	0	0.234882	0.0462755	0.142871	0.0920499	0.139425		GCCAGGCTCAGTGATACCACCATT	24
novel84_star	0	0	0.092551	0	0	0.046475		AAAAGTTCATTTGTGGTTTTTCT	23
novel85_mature	0.0463838	0	0	0	0	0		CCATTTCCTCCGTGCTCGCAGG	22
novel85_star	0.278303	0.0939528	0.0462755	0.142871	0.0460249	0		TGCGAGTTCGGTGGGATTTG	20
novel86_mature	0.278303	0.0939528	0.277653	0.380988	0.414225	0.27885		AAAAACCCGAAGGAACCTTTTG	22
novel86_star	0	0.0469764	0	0	0	0	mir-2284	AAAAGGTTCATTTGGGATT	19
novel87_mature	0.278303	3.52323	2.73025	0.0952471	0.460249	0.232375		TACAGTGACCAGGTGACGACGG	22
novel87_star	0	0.140929	0.0462755	0	0	0		CTCGTGGCTTGGGCACAGTGTC	22
novel88_mature	0.0463838	0.328835	0.231377	0.285741	0.230125	0.325325		TCTACAGCGCCTTGTCCATGCA	22
novel88_star	0	0	0	0	0	0.046475		TCATGGACAAGCCATGTGGCAGC	23
novel89_mature	0.0927675	0.234882	0.462755	0.0476236	0.230125	0.3718		TATACCAGGATGCCAGCACAGTT	23
novel89_star	0	0	0	0	0	0.046475	mir-1949	CTGGTTGGCATTCTGGGCCTGGT	23
novel8_mature	11.6423	5.82508	37.9922	42.4326	45.9789	48.6129	mir-210	ACTGTGCGTGTGACAGCGGCTGAT	24
novel8_star	0	0	0.370204	0.761977	0.322175	0.557701	mir-210	AGCCACTGCCCACCGCACACTGC	23
novel90_mature>novel137_mature>novel535_mature>novel543_mature>novel594_mature	0.0463838	0.234882	0.0462755	0.333365	0.138075	0.511225	mir-2284	AAAACCAGAACGAACTTTTTG	21
novel91_mature>novel627_mature	0.278303	0.187906	0.0462755	0.0952471	0.1841	0.232375		TAGAGGATAGAGTTAAGGGAAGC	23
novel91_star	0.0463838	0.0469764	0.0462755	0.0476236	0.0460249	0.046475		TTTCCTTAGTCTATCCTCTTCT	22
novel92_mature	0.0927675	0	0.138826	0.190494	0.0460249	0.650651	mir-885	TCCATTACACTACCCTGCCTCT	22
novel92_star	0	0.140929	0	0.0476236	0.0460249	0.232375	mir-885	AGGCAGCGGGGTGTAGTGGATA	22
novel93_mature	0.0927675	0.0939528	0.416479	0.238118	0.0920499	0.697126		AGCTGGCGAGCTGCAACTACT	21
novel94_mature	0	0.0939528	0	0.0952471	0.0920499	0		AAAACCCAGTGAACTTTTTGG	21
novel94_star	0	0.469764	0.092551	0	0	0	mir-2284	AAAAGGTTCGTTTGGGTTTTTCC	23
novel95_mature>novel582_mature	0.139151	0	0	0.0952471	0	0	mir-138	AGCTGGTGTTGTGAATCAGGCCG	23
novel95_star	0	0	0	0.0952471	0.0460249	0	mir-138	GCTATTTCACGACACCAGGGT	21
novel96_mature	0.0463838	0.0939528	0.462755	0.333365	0.1841	0.139425	mir-3059	TTTCCTCTCTGCCCCATAGGGT	22
novel97_mature	0.139151	0.563717	0.185102	0.0952471	0	0.0929501		AAGAACCTGAACGAACCTTTTG	22
novel97_star	0	0	0	0	0.0460249	0	mir-2284	AAGAAGTTCGTTTGGGTTTTCC	22
novel98_mature	0.74214	0.704646	0.370204	0.619106	0.598324	0.836551		AATTCCCAGCATTCCACACCTCT	23
novel98_star	0	0.0469764	0	0	0	0		ATGGTGGGAGTCTGGGATCGGC	22
novel99_mature	0.278303	0.140929	0.092551	0.142871	0.0460249	0.232375		TTGGGGAAGCGCAGGAAACAGT	22
novel9_mature	1.53066	34.7156	2.2675	2.23831	4.51044	4.18275	mir-370	GCCTGCTGGGGTGGAACCTGG	21
novel9_star	0.37107	1.12743	0.277653	0.476236	0.736399	0.557701	mir-370	CCAGGTCACGTCTCTGCAGTTA	22
