# Supplementary material for: Multi-Omics Approaches Uncovered Critical mRNA–miRNA–lncRNA Networks Regulating Multiple Birth Traits in Goat Ovaries
Source: Int J Mol Sci. 2024 Nov 20;25(22):12466. doi: 10.3390/ijms252212466 (PMC11595133; doi:10.3390/ijms252212466)
Supplement: Supplementary file 1 [file ijms-25-12466-s001.zip › Supplementary tables/Table S5 DE miRNA target result.xlsx]

## Sheet: Table S6 DE miRNA靶基因预测列表
miRNA_id	Transcript	Total Score	Total Energy	Max Score	Max Energy	miRNA Length	Transcript Length	Positions	gene	Dbxref	product	GO_id	GO_term	pathway	pathway_description
chi-let-7i-5p	XM_013968951.2	170	-31.03	170	-31.03	22	1829	1425	PIGU	GeneID:102174133,Genbank:XM_013968951.2	phosphatidylinositol glycan anchor biosynthesis class U	GO:0005789,GO:0005886,GO:0006506,GO:0016020,GO:0016255,GO:0030176,GO:0042765,GO:0046425	endoplasmic reticulum membrane|plasma membrane|GPI anchor biosynthetic process|membrane|attachment of GPI anchor to protein|integral component of endoplasmic reticulum membrane|GPI-anchor transamidase complex|regulation of JAK-STAT cascade	ko00563	Glycosylphosphatidylinositol(GPI)-anchor biosynthesis
chi-let-7i-5p	XM_018043223.1	174	-31.29	174	-31.29	22	5482	567	NFRKB	GeneID:102187030,Genbank:XM_018043223.1	nuclear factor related to kappaB binding protein, transcript variant X1	GO:0002020,GO:0003677,GO:0005634,GO:0006281,GO:0006310,GO:0031011	protease binding|DNA binding|nucleus|DNA repair|DNA recombination|Ino80 complex
chi-let-7i-5p	XM_018043224.1	174	-31.29	174	-31.29	22	5416	501	NFRKB	GeneID:102187030,Genbank:XM_018043224.1	nuclear factor related to kappaB binding protein, transcript variant X2	GO:0002020,GO:0003677,GO:0005634,GO:0006281,GO:0006310,GO:0031011	protease binding|DNA binding|nucleus|DNA repair|DNA recombination|Ino80 complex
chi-let-7i-5p	XM_018043225.1	174	-31.29	174	-31.29	22	5479	567	NFRKB	GeneID:102187030,Genbank:XM_018043225.1	nuclear factor related to kappaB binding protein, transcript variant X3	GO:0002020,GO:0003677,GO:0005634,GO:0006281,GO:0006310,GO:0031011	protease binding|DNA binding|nucleus|DNA repair|DNA recombination|Ino80 complex
chi-let-7i-5p	XM_018043226.1	174	-31.29	174	-31.29	22	5479	567	NFRKB	GeneID:102187030,Genbank:XM_018043226.1	nuclear factor related to kappaB binding protein, transcript variant X4	GO:0002020,GO:0003677,GO:0005634,GO:0006281,GO:0006310,GO:0031011	protease binding|DNA binding|nucleus|DNA repair|DNA recombination|Ino80 complex
chi-let-7i-5p	XM_018051517.1	166	-30.89	166	-30.89	22	28248	27437	OBSCN	GeneID:106502252,Genbank:XM_018051517.1	obscurin, cytoskeletal calmodulin and titin-interacting RhoGEF, transcript variant X1	GO:0004672,GO:0004674,GO:0005089,GO:0005516,GO:0005524,GO:0005615,GO:0005829,GO:0005863,GO:0005886,GO:0006468,GO:0007275,GO:0014704,GO:0016604,GO:0030017,GO:0030018,GO:0030154,GO:0030506,GO:0031430,GO:0031432,GO:0035023,GO:0042383,GO:0045296,GO:0046777,GO:0046872	protein kinase activity|protein serine/threonine kinase activity|Rho guanyl-nucleotide exchange factor activity|calmodulin binding|ATP binding|extracellular space|cytosol|striated muscle myosin thick filament|plasma membrane|protein phosphorylation|multicellular organism development|intercalated disc|nuclear body|sarcomere|Z disc|cell differentiation|ankyrin binding|M band|titin binding|regulatio…
chi-let-7i-5p	XM_018051518.1	166	-30.89	166	-30.89	22	28245	27434	OBSCN	GeneID:106502252,Genbank:XM_018051518.1	obscurin, cytoskeletal calmodulin and titin-interacting RhoGEF, transcript variant X2	GO:0004672,GO:0004674,GO:0005089,GO:0005516,GO:0005524,GO:0005615,GO:0005829,GO:0005863,GO:0005886,GO:0006468,GO:0007275,GO:0014704,GO:0016604,GO:0030017,GO:0030018,GO:0030154,GO:0030506,GO:0031430,GO:0031432,GO:0035023,GO:0042383,GO:0045296,GO:0046777,GO:0046872	protein kinase activity|protein serine/threonine kinase activity|Rho guanyl-nucleotide exchange factor activity|calmodulin binding|ATP binding|extracellular space|cytosol|striated muscle myosin thick filament|plasma membrane|protein phosphorylation|multicellular organism development|intercalated disc|nuclear body|sarcomere|Z disc|cell differentiation|ankyrin binding|M band|titin binding|regulatio…
chi-let-7i-5p	XM_018051520.1	166	-30.89	166	-30.89	22	27984	27173	OBSCN	GeneID:106502252,Genbank:XM_018051520.1	obscurin, cytoskeletal calmodulin and titin-interacting RhoGEF, transcript variant X3	GO:0004672,GO:0004674,GO:0005089,GO:0005516,GO:0005524,GO:0005615,GO:0005829,GO:0005863,GO:0005886,GO:0006468,GO:0007275,GO:0014704,GO:0016604,GO:0030017,GO:0030018,GO:0030154,GO:0030506,GO:0031430,GO:0031432,GO:0035023,GO:0042383,GO:0045296,GO:0046777,GO:0046872	protein kinase activity|protein serine/threonine kinase activity|Rho guanyl-nucleotide exchange factor activity|calmodulin binding|ATP binding|extracellular space|cytosol|striated muscle myosin thick filament|plasma membrane|protein phosphorylation|multicellular organism development|intercalated disc|nuclear body|sarcomere|Z disc|cell differentiation|ankyrin binding|M band|titin binding|regulatio…
chi-let-7i-5p	XM_018051521.1	166	-30.89	166	-30.89	22	27984	27173	OBSCN	GeneID:106502252,Genbank:XM_018051521.1	obscurin, cytoskeletal calmodulin and titin-interacting RhoGEF, transcript variant X4	GO:0004672,GO:0004674,GO:0005089,GO:0005516,GO:0005524,GO:0005615,GO:0005829,GO:0005863,GO:0005886,GO:0006468,GO:0007275,GO:0014704,GO:0016604,GO:0030017,GO:0030018,GO:0030154,GO:0030506,GO:0031430,GO:0031432,GO:0035023,GO:0042383,GO:0045296,GO:0046777,GO:0046872	protein kinase activity|protein serine/threonine kinase activity|Rho guanyl-nucleotide exchange factor activity|calmodulin binding|ATP binding|extracellular space|cytosol|striated muscle myosin thick filament|plasma membrane|protein phosphorylation|multicellular organism development|intercalated disc|nuclear body|sarcomere|Z disc|cell differentiation|ankyrin binding|M band|titin binding|regulatio…
chi-let-7i-5p	XM_018051522.1	166	-30.89	166	-30.89	22	27984	27173	OBSCN	GeneID:106502252,Genbank:XM_018051522.1	obscurin, cytoskeletal calmodulin and titin-interacting RhoGEF, transcript variant X5	GO:0004672,GO:0004674,GO:0005089,GO:0005516,GO:0005524,GO:0005615,GO:0005829,GO:0005863,GO:0005886,GO:0006468,GO:0007275,GO:0014704,GO:0016604,GO:0030017,GO:0030018,GO:0030154,GO:0030506,GO:0031430,GO:0031432,GO:0035023,GO:0042383,GO:0045296,GO:0046777,GO:0046872	protein kinase activity|protein serine/threonine kinase activity|Rho guanyl-nucleotide exchange factor activity|calmodulin binding|ATP binding|extracellular space|cytosol|striated muscle myosin thick filament|plasma membrane|protein phosphorylation|multicellular organism development|intercalated disc|nuclear body|sarcomere|Z disc|cell differentiation|ankyrin binding|M band|titin binding|regulatio…
chi-let-7i-5p	XM_018051523.1	166	-30.89	166	-30.89	22	27984	27173	OBSCN	GeneID:106502252,Genbank:XM_018051523.1	obscurin, cytoskeletal calmodulin and titin-interacting RhoGEF, transcript variant X6	GO:0004672,GO:0004674,GO:0005089,GO:0005516,GO:0005524,GO:0005615,GO:0005829,GO:0005863,GO:0005886,GO:0006468,GO:0007275,GO:0014704,GO:0016604,GO:0030017,GO:0030018,GO:0030154,GO:0030506,GO:0031430,GO:0031432,GO:0035023,GO:0042383,GO:0045296,GO:0046777,GO:0046872	protein kinase activity|protein serine/threonine kinase activity|Rho guanyl-nucleotide exchange factor activity|calmodulin binding|ATP binding|extracellular space|cytosol|striated muscle myosin thick filament|plasma membrane|protein phosphorylation|multicellular organism development|intercalated disc|nuclear body|sarcomere|Z disc|cell differentiation|ankyrin binding|M band|titin binding|regulatio…
chi-let-7i-5p	XM_018051524.1	166	-30.89	166	-30.89	22	27984	27173	OBSCN	GeneID:106502252,Genbank:XM_018051524.1	obscurin, cytoskeletal calmodulin and titin-interacting RhoGEF, transcript variant X7	GO:0004672,GO:0004674,GO:0005089,GO:0005516,GO:0005524,GO:0005615,GO:0005829,GO:0005863,GO:0005886,GO:0006468,GO:0007275,GO:0014704,GO:0016604,GO:0030017,GO:0030018,GO:0030154,GO:0030506,GO:0031430,GO:0031432,GO:0035023,GO:0042383,GO:0045296,GO:0046777,GO:0046872	protein kinase activity|protein serine/threonine kinase activity|Rho guanyl-nucleotide exchange factor activity|calmodulin binding|ATP binding|extracellular space|cytosol|striated muscle myosin thick filament|plasma membrane|protein phosphorylation|multicellular organism development|intercalated disc|nuclear body|sarcomere|Z disc|cell differentiation|ankyrin binding|M band|titin binding|regulatio…
chi-let-7i-5p	XM_018051525.1	166	-30.89	166	-30.89	22	27984	27173	OBSCN	GeneID:106502252,Genbank:XM_018051525.1	obscurin, cytoskeletal calmodulin and titin-interacting RhoGEF, transcript variant X8	GO:0004672,GO:0004674,GO:0005089,GO:0005516,GO:0005524,GO:0005615,GO:0005829,GO:0005863,GO:0005886,GO:0006468,GO:0007275,GO:0014704,GO:0016604,GO:0030017,GO:0030018,GO:0030154,GO:0030506,GO:0031430,GO:0031432,GO:0035023,GO:0042383,GO:0045296,GO:0046777,GO:0046872	protein kinase activity|protein serine/threonine kinase activity|Rho guanyl-nucleotide exchange factor activity|calmodulin binding|ATP binding|extracellular space|cytosol|striated muscle myosin thick filament|plasma membrane|protein phosphorylation|multicellular organism development|intercalated disc|nuclear body|sarcomere|Z disc|cell differentiation|ankyrin binding|M band|titin binding|regulatio…
chi-let-7i-5p	XM_018051526.1	166	-30.89	166	-30.89	22	27984	27173	OBSCN	GeneID:106502252,Genbank:XM_018051526.1	obscurin, cytoskeletal calmodulin and titin-interacting RhoGEF, transcript variant X9	GO:0004672,GO:0004674,GO:0005089,GO:0005516,GO:0005524,GO:0005615,GO:0005829,GO:0005863,GO:0005886,GO:0006468,GO:0007275,GO:0014704,GO:0016604,GO:0030017,GO:0030018,GO:0030154,GO:0030506,GO:0031430,GO:0031432,GO:0035023,GO:0042383,GO:0045296,GO:0046777,GO:0046872	protein kinase activity|protein serine/threonine kinase activity|Rho guanyl-nucleotide exchange factor activity|calmodulin binding|ATP binding|extracellular space|cytosol|striated muscle myosin thick filament|plasma membrane|protein phosphorylation|multicellular organism development|intercalated disc|nuclear body|sarcomere|Z disc|cell differentiation|ankyrin binding|M band|titin binding|regulatio…
chi-let-7i-5p	XM_018051527.1	166	-30.89	166	-30.89	22	27972	27161	OBSCN	GeneID:106502252,Genbank:XM_018051527.1	obscurin, cytoskeletal calmodulin and titin-interacting RhoGEF, transcript variant X10	GO:0004672,GO:0004674,GO:0005089,GO:0005516,GO:0005524,GO:0005615,GO:0005829,GO:0005863,GO:0005886,GO:0006468,GO:0007275,GO:0014704,GO:0016604,GO:0030017,GO:0030018,GO:0030154,GO:0030506,GO:0031430,GO:0031432,GO:0035023,GO:0042383,GO:0045296,GO:0046777,GO:0046872	protein kinase activity|protein serine/threonine kinase activity|Rho guanyl-nucleotide exchange factor activity|calmodulin binding|ATP binding|extracellular space|cytosol|striated muscle myosin thick filament|plasma membrane|protein phosphorylation|multicellular organism development|intercalated disc|nuclear body|sarcomere|Z disc|cell differentiation|ankyrin binding|M band|titin binding|regulatio…
chi-let-7i-5p	XM_018051528.1	166	-30.89	166	-30.89	22	27972	27161	OBSCN	GeneID:106502252,Genbank:XM_018051528.1	obscurin, cytoskeletal calmodulin and titin-interacting RhoGEF, transcript variant X11	GO:0004672,GO:0004674,GO:0005089,GO:0005516,GO:0005524,GO:0005615,GO:0005829,GO:0005863,GO:0005886,GO:0006468,GO:0007275,GO:0014704,GO:0016604,GO:0030017,GO:0030018,GO:0030154,GO:0030506,GO:0031430,GO:0031432,GO:0035023,GO:0042383,GO:0045296,GO:0046777,GO:0046872	protein kinase activity|protein serine/threonine kinase activity|Rho guanyl-nucleotide exchange factor activity|calmodulin binding|ATP binding|extracellular space|cytosol|striated muscle myosin thick filament|plasma membrane|protein phosphorylation|multicellular organism development|intercalated disc|nuclear body|sarcomere|Z disc|cell differentiation|ankyrin binding|M band|titin binding|regulatio…
chi-let-7i-5p	XM_018051529.1	166	-30.89	166	-30.89	22	27972	27161	OBSCN	GeneID:106502252,Genbank:XM_018051529.1	obscurin, cytoskeletal calmodulin and titin-interacting RhoGEF, transcript variant X12	GO:0004672,GO:0004674,GO:0005089,GO:0005516,GO:0005524,GO:0005615,GO:0005829,GO:0005863,GO:0005886,GO:0006468,GO:0007275,GO:0014704,GO:0016604,GO:0030017,GO:0030018,GO:0030154,GO:0030506,GO:0031430,GO:0031432,GO:0035023,GO:0042383,GO:0045296,GO:0046777,GO:0046872	protein kinase activity|protein serine/threonine kinase activity|Rho guanyl-nucleotide exchange factor activity|calmodulin binding|ATP binding|extracellular space|cytosol|striated muscle myosin thick filament|plasma membrane|protein phosphorylation|multicellular organism development|intercalated disc|nuclear body|sarcomere|Z disc|cell differentiation|ankyrin binding|M band|titin binding|regulatio…
chi-let-7i-5p	XM_018051530.1	166	-30.89	166	-30.89	22	27972	27161	OBSCN	GeneID:106502252,Genbank:XM_018051530.1	obscurin, cytoskeletal calmodulin and titin-interacting RhoGEF, transcript variant X13	GO:0004672,GO:0004674,GO:0005089,GO:0005516,GO:0005524,GO:0005615,GO:0005829,GO:0005863,GO:0005886,GO:0006468,GO:0007275,GO:0014704,GO:0016604,GO:0030017,GO:0030018,GO:0030154,GO:0030506,GO:0031430,GO:0031432,GO:0035023,GO:0042383,GO:0045296,GO:0046777,GO:0046872	protein kinase activity|protein serine/threonine kinase activity|Rho guanyl-nucleotide exchange factor activity|calmodulin binding|ATP binding|extracellular space|cytosol|striated muscle myosin thick filament|plasma membrane|protein phosphorylation|multicellular organism development|intercalated disc|nuclear body|sarcomere|Z disc|cell differentiation|ankyrin binding|M band|titin binding|regulatio…
chi-let-7i-5p	XM_018051531.1	166	-30.89	166	-30.89	22	27972	27161	OBSCN	GeneID:106502252,Genbank:XM_018051531.1	obscurin, cytoskeletal calmodulin and titin-interacting RhoGEF, transcript variant X14	GO:0004672,GO:0004674,GO:0005089,GO:0005516,GO:0005524,GO:0005615,GO:0005829,GO:0005863,GO:0005886,GO:0006468,GO:0007275,GO:0014704,GO:0016604,GO:0030017,GO:0030018,GO:0030154,GO:0030506,GO:0031430,GO:0031432,GO:0035023,GO:0042383,GO:0045296,GO:0046777,GO:0046872	protein kinase activity|protein serine/threonine kinase activity|Rho guanyl-nucleotide exchange factor activity|calmodulin binding|ATP binding|extracellular space|cytosol|striated muscle myosin thick filament|plasma membrane|protein phosphorylation|multicellular organism development|intercalated disc|nuclear body|sarcomere|Z disc|cell differentiation|ankyrin binding|M band|titin binding|regulatio…
chi-let-7i-5p	XM_018051532.1	166	-30.89	166	-30.89	22	27972	27161	OBSCN	GeneID:106502252,Genbank:XM_018051532.1	obscurin, cytoskeletal calmodulin and titin-interacting RhoGEF, transcript variant X15	GO:0004672,GO:0004674,GO:0005089,GO:0005516,GO:0005524,GO:0005615,GO:0005829,GO:0005863,GO:0005886,GO:0006468,GO:0007275,GO:0014704,GO:0016604,GO:0030017,GO:0030018,GO:0030154,GO:0030506,GO:0031430,GO:0031432,GO:0035023,GO:0042383,GO:0045296,GO:0046777,GO:0046872	protein kinase activity|protein serine/threonine kinase activity|Rho guanyl-nucleotide exchange factor activity|calmodulin binding|ATP binding|extracellular space|cytosol|striated muscle myosin thick filament|plasma membrane|protein phosphorylation|multicellular organism development|intercalated disc|nuclear body|sarcomere|Z disc|cell differentiation|ankyrin binding|M band|titin binding|regulatio…
chi-let-7i-5p	XM_018051533.1	166	-30.89	166	-30.89	22	27972	27161	OBSCN	GeneID:106502252,Genbank:XM_018051533.1	obscurin, cytoskeletal calmodulin and titin-interacting RhoGEF, transcript variant X16	GO:0004672,GO:0004674,GO:0005089,GO:0005516,GO:0005524,GO:0005615,GO:0005829,GO:0005863,GO:0005886,GO:0006468,GO:0007275,GO:0014704,GO:0016604,GO:0030017,GO:0030018,GO:0030154,GO:0030506,GO:0031430,GO:0031432,GO:0035023,GO:0042383,GO:0045296,GO:0046777,GO:0046872	protein kinase activity|protein serine/threonine kinase activity|Rho guanyl-nucleotide exchange factor activity|calmodulin binding|ATP binding|extracellular space|cytosol|striated muscle myosin thick filament|plasma membrane|protein phosphorylation|multicellular organism development|intercalated disc|nuclear body|sarcomere|Z disc|cell differentiation|ankyrin binding|M band|titin binding|regulatio…
chi-let-7i-5p	XM_018051534.1	166	-30.89	166	-30.89	22	27972	27161	OBSCN	GeneID:106502252,Genbank:XM_018051534.1	obscurin, cytoskeletal calmodulin and titin-interacting RhoGEF, transcript variant X17	GO:0004672,GO:0004674,GO:0005089,GO:0005516,GO:0005524,GO:0005615,GO:0005829,GO:0005863,GO:0005886,GO:0006468,GO:0007275,GO:0014704,GO:0016604,GO:0030017,GO:0030018,GO:0030154,GO:0030506,GO:0031430,GO:0031432,GO:0035023,GO:0042383,GO:0045296,GO:0046777,GO:0046872	protein kinase activity|protein serine/threonine kinase activity|Rho guanyl-nucleotide exchange factor activity|calmodulin binding|ATP binding|extracellular space|cytosol|striated muscle myosin thick filament|plasma membrane|protein phosphorylation|multicellular organism development|intercalated disc|nuclear body|sarcomere|Z disc|cell differentiation|ankyrin binding|M band|titin binding|regulatio…
chi-let-7i-5p	XM_018051536.1	166	-30.89	166	-30.89	22	27720	26909	OBSCN	GeneID:106502252,Genbank:XM_018051536.1	obscurin, cytoskeletal calmodulin and titin-interacting RhoGEF, transcript variant X18	GO:0004672,GO:0004674,GO:0005089,GO:0005516,GO:0005524,GO:0005615,GO:0005829,GO:0005863,GO:0005886,GO:0006468,GO:0007275,GO:0014704,GO:0016604,GO:0030017,GO:0030018,GO:0030154,GO:0030506,GO:0031430,GO:0031432,GO:0035023,GO:0042383,GO:0045296,GO:0046777,GO:0046872	protein kinase activity|protein serine/threonine kinase activity|Rho guanyl-nucleotide exchange factor activity|calmodulin binding|ATP binding|extracellular space|cytosol|striated muscle myosin thick filament|plasma membrane|protein phosphorylation|multicellular organism development|intercalated disc|nuclear body|sarcomere|Z disc|cell differentiation|ankyrin binding|M band|titin binding|regulatio…
chi-let-7i-5p	XM_018051537.1	166	-30.89	166	-30.89	22	27720	26909	OBSCN	GeneID:106502252,Genbank:XM_018051537.1	obscurin, cytoskeletal calmodulin and titin-interacting RhoGEF, transcript variant X19	GO:0004672,GO:0004674,GO:0005089,GO:0005516,GO:0005524,GO:0005615,GO:0005829,GO:0005863,GO:0005886,GO:0006468,GO:0007275,GO:0014704,GO:0016604,GO:0030017,GO:0030018,GO:0030154,GO:0030506,GO:0031430,GO:0031432,GO:0035023,GO:0042383,GO:0045296,GO:0046777,GO:0046872	protein kinase activity|protein serine/threonine kinase activity|Rho guanyl-nucleotide exchange factor activity|calmodulin binding|ATP binding|extracellular space|cytosol|striated muscle myosin thick filament|plasma membrane|protein phosphorylation|multicellular organism development|intercalated disc|nuclear body|sarcomere|Z disc|cell differentiation|ankyrin binding|M band|titin binding|regulatio…
chi-let-7i-5p	XM_018051538.1	166	-30.89	166	-30.89	22	27720	26909	OBSCN	GeneID:106502252,Genbank:XM_018051538.1	obscurin, cytoskeletal calmodulin and titin-interacting RhoGEF, transcript variant X20	GO:0004672,GO:0004674,GO:0005089,GO:0005516,GO:0005524,GO:0005615,GO:0005829,GO:0005863,GO:0005886,GO:0006468,GO:0007275,GO:0014704,GO:0016604,GO:0030017,GO:0030018,GO:0030154,GO:0030506,GO:0031430,GO:0031432,GO:0035023,GO:0042383,GO:0045296,GO:0046777,GO:0046872	protein kinase activity|protein serine/threonine kinase activity|Rho guanyl-nucleotide exchange factor activity|calmodulin binding|ATP binding|extracellular space|cytosol|striated muscle myosin thick filament|plasma membrane|protein phosphorylation|multicellular organism development|intercalated disc|nuclear body|sarcomere|Z disc|cell differentiation|ankyrin binding|M band|titin binding|regulatio…
chi-let-7i-5p	XM_018051539.1	166	-30.89	166	-30.89	22	27720	26909	OBSCN	GeneID:106502252,Genbank:XM_018051539.1	obscurin, cytoskeletal calmodulin and titin-interacting RhoGEF, transcript variant X21	GO:0004672,GO:0004674,GO:0005089,GO:0005516,GO:0005524,GO:0005615,GO:0005829,GO:0005863,GO:0005886,GO:0006468,GO:0007275,GO:0014704,GO:0016604,GO:0030017,GO:0030018,GO:0030154,GO:0030506,GO:0031430,GO:0031432,GO:0035023,GO:0042383,GO:0045296,GO:0046777,GO:0046872	protein kinase activity|protein serine/threonine kinase activity|Rho guanyl-nucleotide exchange factor activity|calmodulin binding|ATP binding|extracellular space|cytosol|striated muscle myosin thick filament|plasma membrane|protein phosphorylation|multicellular organism development|intercalated disc|nuclear body|sarcomere|Z disc|cell differentiation|ankyrin binding|M band|titin binding|regulatio…
chi-let-7i-5p	XM_018051540.1	166	-30.89	166	-30.89	22	27720	26909	OBSCN	GeneID:106502252,Genbank:XM_018051540.1	obscurin, cytoskeletal calmodulin and titin-interacting RhoGEF, transcript variant X22	GO:0004672,GO:0004674,GO:0005089,GO:0005516,GO:0005524,GO:0005615,GO:0005829,GO:0005863,GO:0005886,GO:0006468,GO:0007275,GO:0014704,GO:0016604,GO:0030017,GO:0030018,GO:0030154,GO:0030506,GO:0031430,GO:0031432,GO:0035023,GO:0042383,GO:0045296,GO:0046777,GO:0046872	protein kinase activity|protein serine/threonine kinase activity|Rho guanyl-nucleotide exchange factor activity|calmodulin binding|ATP binding|extracellular space|cytosol|striated muscle myosin thick filament|plasma membrane|protein phosphorylation|multicellular organism development|intercalated disc|nuclear body|sarcomere|Z disc|cell differentiation|ankyrin binding|M band|titin binding|regulatio…
chi-let-7i-5p	XM_018051541.1	166	-30.89	166	-30.89	22	27720	26909	OBSCN	GeneID:106502252,Genbank:XM_018051541.1	obscurin, cytoskeletal calmodulin and titin-interacting RhoGEF, transcript variant X23	GO:0004672,GO:0004674,GO:0005089,GO:0005516,GO:0005524,GO:0005615,GO:0005829,GO:0005863,GO:0005886,GO:0006468,GO:0007275,GO:0014704,GO:0016604,GO:0030017,GO:0030018,GO:0030154,GO:0030506,GO:0031430,GO:0031432,GO:0035023,GO:0042383,GO:0045296,GO:0046777,GO:0046872	protein kinase activity|protein serine/threonine kinase activity|Rho guanyl-nucleotide exchange factor activity|calmodulin binding|ATP binding|extracellular space|cytosol|striated muscle myosin thick filament|plasma membrane|protein phosphorylation|multicellular organism development|intercalated disc|nuclear body|sarcomere|Z disc|cell differentiation|ankyrin binding|M band|titin binding|regulatio…
chi-let-7i-5p	XM_018051542.1	166	-30.89	166	-30.89	22	27708	26897	OBSCN	GeneID:106502252,Genbank:XM_018051542.1	obscurin, cytoskeletal calmodulin and titin-interacting RhoGEF, transcript variant X24	GO:0004672,GO:0004674,GO:0005089,GO:0005516,GO:0005524,GO:0005615,GO:0005829,GO:0005863,GO:0005886,GO:0006468,GO:0007275,GO:0014704,GO:0016604,GO:0030017,GO:0030018,GO:0030154,GO:0030506,GO:0031430,GO:0031432,GO:0035023,GO:0042383,GO:0045296,GO:0046777,GO:0046872	protein kinase activity|protein serine/threonine kinase activity|Rho guanyl-nucleotide exchange factor activity|calmodulin binding|ATP binding|extracellular space|cytosol|striated muscle myosin thick filament|plasma membrane|protein phosphorylation|multicellular organism development|intercalated disc|nuclear body|sarcomere|Z disc|cell differentiation|ankyrin binding|M band|titin binding|regulatio…
chi-let-7i-5p	XM_018051543.1	166	-30.89	166	-30.89	22	27696	26885	OBSCN	GeneID:106502252,Genbank:XM_018051543.1	obscurin, cytoskeletal calmodulin and titin-interacting RhoGEF, transcript variant X25	GO:0004672,GO:0004674,GO:0005089,GO:0005516,GO:0005524,GO:0005615,GO:0005829,GO:0005863,GO:0005886,GO:0006468,GO:0007275,GO:0014704,GO:0016604,GO:0030017,GO:0030018,GO:0030154,GO:0030506,GO:0031430,GO:0031432,GO:0035023,GO:0042383,GO:0045296,GO:0046777,GO:0046872	protein kinase activity|protein serine/threonine kinase activity|Rho guanyl-nucleotide exchange factor activity|calmodulin binding|ATP binding|extracellular space|cytosol|striated muscle myosin thick filament|plasma membrane|protein phosphorylation|multicellular organism development|intercalated disc|nuclear body|sarcomere|Z disc|cell differentiation|ankyrin binding|M band|titin binding|regulatio…
chi-let-7i-5p	XM_018051544.1	166	-30.89	166	-30.89	22	27696	26885	OBSCN	GeneID:106502252,Genbank:XM_018051544.1	obscurin, cytoskeletal calmodulin and titin-interacting RhoGEF, transcript variant X26	GO:0004672,GO:0004674,GO:0005089,GO:0005516,GO:0005524,GO:0005615,GO:0005829,GO:0005863,GO:0005886,GO:0006468,GO:0007275,GO:0014704,GO:0016604,GO:0030017,GO:0030018,GO:0030154,GO:0030506,GO:0031430,GO:0031432,GO:0035023,GO:0042383,GO:0045296,GO:0046777,GO:0046872	protein kinase activity|protein serine/threonine kinase activity|Rho guanyl-nucleotide exchange factor activity|calmodulin binding|ATP binding|extracellular space|cytosol|striated muscle myosin thick filament|plasma membrane|protein phosphorylation|multicellular organism development|intercalated disc|nuclear body|sarcomere|Z disc|cell differentiation|ankyrin binding|M band|titin binding|regulatio…
chi-let-7i-5p	XM_018051545.1	166	-30.89	166	-30.89	22	27696	26885	OBSCN	GeneID:106502252,Genbank:XM_018051545.1	obscurin, cytoskeletal calmodulin and titin-interacting RhoGEF, transcript variant X27	GO:0004672,GO:0004674,GO:0005089,GO:0005516,GO:0005524,GO:0005615,GO:0005829,GO:0005863,GO:0005886,GO:0006468,GO:0007275,GO:0014704,GO:0016604,GO:0030017,GO:0030018,GO:0030154,GO:0030506,GO:0031430,GO:0031432,GO:0035023,GO:0042383,GO:0045296,GO:0046777,GO:0046872	protein kinase activity|protein serine/threonine kinase activity|Rho guanyl-nucleotide exchange factor activity|calmodulin binding|ATP binding|extracellular space|cytosol|striated muscle myosin thick filament|plasma membrane|protein phosphorylation|multicellular organism development|intercalated disc|nuclear body|sarcomere|Z disc|cell differentiation|ankyrin binding|M band|titin binding|regulatio…
chi-let-7i-5p	XM_018051546.1	166	-30.89	166	-30.89	22	27696	26885	OBSCN	GeneID:106502252,Genbank:XM_018051546.1	obscurin, cytoskeletal calmodulin and titin-interacting RhoGEF, transcript variant X28	GO:0004672,GO:0004674,GO:0005089,GO:0005516,GO:0005524,GO:0005615,GO:0005829,GO:0005863,GO:0005886,GO:0006468,GO:0007275,GO:0014704,GO:0016604,GO:0030017,GO:0030018,GO:0030154,GO:0030506,GO:0031430,GO:0031432,GO:0035023,GO:0042383,GO:0045296,GO:0046777,GO:0046872	protein kinase activity|protein serine/threonine kinase activity|Rho guanyl-nucleotide exchange factor activity|calmodulin binding|ATP binding|extracellular space|cytosol|striated muscle myosin thick filament|plasma membrane|protein phosphorylation|multicellular organism development|intercalated disc|nuclear body|sarcomere|Z disc|cell differentiation|ankyrin binding|M band|titin binding|regulatio…
chi-let-7i-5p	XM_018051547.1	166	-30.89	166	-30.89	22	27456	26645	OBSCN	GeneID:106502252,Genbank:XM_018051547.1	obscurin, cytoskeletal calmodulin and titin-interacting RhoGEF, transcript variant X29	GO:0004672,GO:0004674,GO:0005089,GO:0005516,GO:0005524,GO:0005615,GO:0005829,GO:0005863,GO:0005886,GO:0006468,GO:0007275,GO:0014704,GO:0016604,GO:0030017,GO:0030018,GO:0030154,GO:0030506,GO:0031430,GO:0031432,GO:0035023,GO:0042383,GO:0045296,GO:0046777,GO:0046872	protein kinase activity|protein serine/threonine kinase activity|Rho guanyl-nucleotide exchange factor activity|calmodulin binding|ATP binding|extracellular space|cytosol|striated muscle myosin thick filament|plasma membrane|protein phosphorylation|multicellular organism development|intercalated disc|nuclear body|sarcomere|Z disc|cell differentiation|ankyrin binding|M band|titin binding|regulatio…
chi-let-7i-5p	XM_018051548.1	166	-30.89	166	-30.89	22	27456	26645	OBSCN	GeneID:106502252,Genbank:XM_018051548.1	obscurin, cytoskeletal calmodulin and titin-interacting RhoGEF, transcript variant X30	GO:0004672,GO:0004674,GO:0005089,GO:0005516,GO:0005524,GO:0005615,GO:0005829,GO:0005863,GO:0005886,GO:0006468,GO:0007275,GO:0014704,GO:0016604,GO:0030017,GO:0030018,GO:0030154,GO:0030506,GO:0031430,GO:0031432,GO:0035023,GO:0042383,GO:0045296,GO:0046777,GO:0046872	protein kinase activity|protein serine/threonine kinase activity|Rho guanyl-nucleotide exchange factor activity|calmodulin binding|ATP binding|extracellular space|cytosol|striated muscle myosin thick filament|plasma membrane|protein phosphorylation|multicellular organism development|intercalated disc|nuclear body|sarcomere|Z disc|cell differentiation|ankyrin binding|M band|titin binding|regulatio…
chi-let-7i-5p	XM_018051549.1	166	-30.89	166	-30.89	22	27456	26645	OBSCN	GeneID:106502252,Genbank:XM_018051549.1	obscurin, cytoskeletal calmodulin and titin-interacting RhoGEF, transcript variant X31	GO:0004672,GO:0004674,GO:0005089,GO:0005516,GO:0005524,GO:0005615,GO:0005829,GO:0005863,GO:0005886,GO:0006468,GO:0007275,GO:0014704,GO:0016604,GO:0030017,GO:0030018,GO:0030154,GO:0030506,GO:0031430,GO:0031432,GO:0035023,GO:0042383,GO:0045296,GO:0046777,GO:0046872	protein kinase activity|protein serine/threonine kinase activity|Rho guanyl-nucleotide exchange factor activity|calmodulin binding|ATP binding|extracellular space|cytosol|striated muscle myosin thick filament|plasma membrane|protein phosphorylation|multicellular organism development|intercalated disc|nuclear body|sarcomere|Z disc|cell differentiation|ankyrin binding|M band|titin binding|regulatio…
chi-let-7i-5p	XM_018051550.1	166	-30.89	166	-30.89	22	27456	26645	OBSCN	GeneID:106502252,Genbank:XM_018051550.1	obscurin, cytoskeletal calmodulin and titin-interacting RhoGEF, transcript variant X32	GO:0004672,GO:0004674,GO:0005089,GO:0005516,GO:0005524,GO:0005615,GO:0005829,GO:0005863,GO:0005886,GO:0006468,GO:0007275,GO:0014704,GO:0016604,GO:0030017,GO:0030018,GO:0030154,GO:0030506,GO:0031430,GO:0031432,GO:0035023,GO:0042383,GO:0045296,GO:0046777,GO:0046872	protein kinase activity|protein serine/threonine kinase activity|Rho guanyl-nucleotide exchange factor activity|calmodulin binding|ATP binding|extracellular space|cytosol|striated muscle myosin thick filament|plasma membrane|protein phosphorylation|multicellular organism development|intercalated disc|nuclear body|sarcomere|Z disc|cell differentiation|ankyrin binding|M band|titin binding|regulatio…
chi-let-7i-5p	XM_018051552.1	166	-30.89	166	-30.89	22	27456	26645	OBSCN	GeneID:106502252,Genbank:XM_018051552.1	obscurin, cytoskeletal calmodulin and titin-interacting RhoGEF, transcript variant X33	GO:0004672,GO:0004674,GO:0005089,GO:0005516,GO:0005524,GO:0005615,GO:0005829,GO:0005863,GO:0005886,GO:0006468,GO:0007275,GO:0014704,GO:0016604,GO:0030017,GO:0030018,GO:0030154,GO:0030506,GO:0031430,GO:0031432,GO:0035023,GO:0042383,GO:0045296,GO:0046777,GO:0046872	protein kinase activity|protein serine/threonine kinase activity|Rho guanyl-nucleotide exchange factor activity|calmodulin binding|ATP binding|extracellular space|cytosol|striated muscle myosin thick filament|plasma membrane|protein phosphorylation|multicellular organism development|intercalated disc|nuclear body|sarcomere|Z disc|cell differentiation|ankyrin binding|M band|titin binding|regulatio…
chi-let-7i-5p	XM_018051553.1	166	-30.89	166	-30.89	22	27420	26609	OBSCN	GeneID:106502252,Genbank:XM_018051553.1	obscurin, cytoskeletal calmodulin and titin-interacting RhoGEF, transcript variant X34	GO:0004672,GO:0004674,GO:0005089,GO:0005516,GO:0005524,GO:0005615,GO:0005829,GO:0005863,GO:0005886,GO:0006468,GO:0007275,GO:0014704,GO:0016604,GO:0030017,GO:0030018,GO:0030154,GO:0030506,GO:0031430,GO:0031432,GO:0035023,GO:0042383,GO:0045296,GO:0046777,GO:0046872	protein kinase activity|protein serine/threonine kinase activity|Rho guanyl-nucleotide exchange factor activity|calmodulin binding|ATP binding|extracellular space|cytosol|striated muscle myosin thick filament|plasma membrane|protein phosphorylation|multicellular organism development|intercalated disc|nuclear body|sarcomere|Z disc|cell differentiation|ankyrin binding|M band|titin binding|regulatio…
chi-let-7i-5p	XM_018051554.1	166	-30.89	166	-30.89	22	27192	26381	OBSCN	GeneID:106502252,Genbank:XM_018051554.1	obscurin, cytoskeletal calmodulin and titin-interacting RhoGEF, transcript variant X35	GO:0004672,GO:0004674,GO:0005089,GO:0005516,GO:0005524,GO:0005615,GO:0005829,GO:0005863,GO:0005886,GO:0006468,GO:0007275,GO:0014704,GO:0016604,GO:0030017,GO:0030018,GO:0030154,GO:0030506,GO:0031430,GO:0031432,GO:0035023,GO:0042383,GO:0045296,GO:0046777,GO:0046872	protein kinase activity|protein serine/threonine kinase activity|Rho guanyl-nucleotide exchange factor activity|calmodulin binding|ATP binding|extracellular space|cytosol|striated muscle myosin thick filament|plasma membrane|protein phosphorylation|multicellular organism development|intercalated disc|nuclear body|sarcomere|Z disc|cell differentiation|ankyrin binding|M band|titin binding|regulatio…
chi-let-7i-5p	XM_018051555.1	166	-30.89	166	-30.89	22	27192	26381	OBSCN	GeneID:106502252,Genbank:XM_018051555.1	obscurin, cytoskeletal calmodulin and titin-interacting RhoGEF, transcript variant X36	GO:0004672,GO:0004674,GO:0005089,GO:0005516,GO:0005524,GO:0005615,GO:0005829,GO:0005863,GO:0005886,GO:0006468,GO:0007275,GO:0014704,GO:0016604,GO:0030017,GO:0030018,GO:0030154,GO:0030506,GO:0031430,GO:0031432,GO:0035023,GO:0042383,GO:0045296,GO:0046777,GO:0046872	protein kinase activity|protein serine/threonine kinase activity|Rho guanyl-nucleotide exchange factor activity|calmodulin binding|ATP binding|extracellular space|cytosol|striated muscle myosin thick filament|plasma membrane|protein phosphorylation|multicellular organism development|intercalated disc|nuclear body|sarcomere|Z disc|cell differentiation|ankyrin binding|M band|titin binding|regulatio…
chi-let-7i-5p	XM_018051556.1	166	-30.89	166	-30.89	22	27192	26381	OBSCN	GeneID:106502252,Genbank:XM_018051556.1	obscurin, cytoskeletal calmodulin and titin-interacting RhoGEF, transcript variant X37	GO:0004672,GO:0004674,GO:0005089,GO:0005516,GO:0005524,GO:0005615,GO:0005829,GO:0005863,GO:0005886,GO:0006468,GO:0007275,GO:0014704,GO:0016604,GO:0030017,GO:0030018,GO:0030154,GO:0030506,GO:0031430,GO:0031432,GO:0035023,GO:0042383,GO:0045296,GO:0046777,GO:0046872	protein kinase activity|protein serine/threonine kinase activity|Rho guanyl-nucleotide exchange factor activity|calmodulin binding|ATP binding|extracellular space|cytosol|striated muscle myosin thick filament|plasma membrane|protein phosphorylation|multicellular organism development|intercalated disc|nuclear body|sarcomere|Z disc|cell differentiation|ankyrin binding|M band|titin binding|regulatio…
chi-let-7i-5p	XM_018051557.1	166	-30.89	166	-30.89	22	26928	26117	OBSCN	GeneID:106502252,Genbank:XM_018051557.1	obscurin, cytoskeletal calmodulin and titin-interacting RhoGEF, transcript variant X38	GO:0004672,GO:0004674,GO:0005089,GO:0005516,GO:0005524,GO:0005615,GO:0005829,GO:0005863,GO:0005886,GO:0006468,GO:0007275,GO:0014704,GO:0016604,GO:0030017,GO:0030018,GO:0030154,GO:0030506,GO:0031430,GO:0031432,GO:0035023,GO:0042383,GO:0045296,GO:0046777,GO:0046872	protein kinase activity|protein serine/threonine kinase activity|Rho guanyl-nucleotide exchange factor activity|calmodulin binding|ATP binding|extracellular space|cytosol|striated muscle myosin thick filament|plasma membrane|protein phosphorylation|multicellular organism development|intercalated disc|nuclear body|sarcomere|Z disc|cell differentiation|ankyrin binding|M band|titin binding|regulatio…
chi-let-7i-5p	XM_018051558.1	166	-30.89	166	-30.89	22	26928	26117	OBSCN	GeneID:106502252,Genbank:XM_018051558.1	obscurin, cytoskeletal calmodulin and titin-interacting RhoGEF, transcript variant X39	GO:0004672,GO:0004674,GO:0005089,GO:0005516,GO:0005524,GO:0005615,GO:0005829,GO:0005863,GO:0005886,GO:0006468,GO:0007275,GO:0014704,GO:0016604,GO:0030017,GO:0030018,GO:0030154,GO:0030506,GO:0031430,GO:0031432,GO:0035023,GO:0042383,GO:0045296,GO:0046777,GO:0046872	protein kinase activity|protein serine/threonine kinase activity|Rho guanyl-nucleotide exchange factor activity|calmodulin binding|ATP binding|extracellular space|cytosol|striated muscle myosin thick filament|plasma membrane|protein phosphorylation|multicellular organism development|intercalated disc|nuclear body|sarcomere|Z disc|cell differentiation|ankyrin binding|M band|titin binding|regulatio…
chi-let-7i-5p	XM_018051559.1	166	-30.89	166	-30.89	22	26928	26117	OBSCN	GeneID:106502252,Genbank:XM_018051559.1	obscurin, cytoskeletal calmodulin and titin-interacting RhoGEF, transcript variant X40	GO:0004672,GO:0004674,GO:0005089,GO:0005516,GO:0005524,GO:0005615,GO:0005829,GO:0005863,GO:0005886,GO:0006468,GO:0007275,GO:0014704,GO:0016604,GO:0030017,GO:0030018,GO:0030154,GO:0030506,GO:0031430,GO:0031432,GO:0035023,GO:0042383,GO:0045296,GO:0046777,GO:0046872	protein kinase activity|protein serine/threonine kinase activity|Rho guanyl-nucleotide exchange factor activity|calmodulin binding|ATP binding|extracellular space|cytosol|striated muscle myosin thick filament|plasma membrane|protein phosphorylation|multicellular organism development|intercalated disc|nuclear body|sarcomere|Z disc|cell differentiation|ankyrin binding|M band|titin binding|regulatio…
chi-let-7i-5p	XM_018051560.1	166	-30.89	166	-30.89	22	26664	25853	OBSCN	GeneID:106502252,Genbank:XM_018051560.1	obscurin, cytoskeletal calmodulin and titin-interacting RhoGEF, transcript variant X41	GO:0004672,GO:0004674,GO:0005089,GO:0005516,GO:0005524,GO:0005615,GO:0005829,GO:0005863,GO:0005886,GO:0006468,GO:0007275,GO:0014704,GO:0016604,GO:0030017,GO:0030018,GO:0030154,GO:0030506,GO:0031430,GO:0031432,GO:0035023,GO:0042383,GO:0045296,GO:0046777,GO:0046872	protein kinase activity|protein serine/threonine kinase activity|Rho guanyl-nucleotide exchange factor activity|calmodulin binding|ATP binding|extracellular space|cytosol|striated muscle myosin thick filament|plasma membrane|protein phosphorylation|multicellular organism development|intercalated disc|nuclear body|sarcomere|Z disc|cell differentiation|ankyrin binding|M band|titin binding|regulatio…
chi-let-7i-5p	XM_018051561.1	166	-30.89	166	-30.89	22	26400	25589	OBSCN	GeneID:106502252,Genbank:XM_018051561.1	obscurin, cytoskeletal calmodulin and titin-interacting RhoGEF, transcript variant X42	GO:0004672,GO:0004674,GO:0005089,GO:0005516,GO:0005524,GO:0005615,GO:0005829,GO:0005863,GO:0005886,GO:0006468,GO:0007275,GO:0014704,GO:0016604,GO:0030017,GO:0030018,GO:0030154,GO:0030506,GO:0031430,GO:0031432,GO:0035023,GO:0042383,GO:0045296,GO:0046777,GO:0046872	protein kinase activity|protein serine/threonine kinase activity|Rho guanyl-nucleotide exchange factor activity|calmodulin binding|ATP binding|extracellular space|cytosol|striated muscle myosin thick filament|plasma membrane|protein phosphorylation|multicellular organism development|intercalated disc|nuclear body|sarcomere|Z disc|cell differentiation|ankyrin binding|M band|titin binding|regulatio…
chi-let-7i-5p	XM_018051563.1	166	-30.89	166	-30.89	22	26400	25589	OBSCN	GeneID:106502252,Genbank:XM_018051563.1	obscurin, cytoskeletal calmodulin and titin-interacting RhoGEF, transcript variant X43	GO:0004672,GO:0004674,GO:0005089,GO:0005516,GO:0005524,GO:0005615,GO:0005829,GO:0005863,GO:0005886,GO:0006468,GO:0007275,GO:0014704,GO:0016604,GO:0030017,GO:0030018,GO:0030154,GO:0030506,GO:0031430,GO:0031432,GO:0035023,GO:0042383,GO:0045296,GO:0046777,GO:0046872	protein kinase activity|protein serine/threonine kinase activity|Rho guanyl-nucleotide exchange factor activity|calmodulin binding|ATP binding|extracellular space|cytosol|striated muscle myosin thick filament|plasma membrane|protein phosphorylation|multicellular organism development|intercalated disc|nuclear body|sarcomere|Z disc|cell differentiation|ankyrin binding|M band|titin binding|regulatio…
chi-let-7i-5p	XM_018051564.1	166	-30.89	166	-30.89	22	25872	25061	OBSCN	GeneID:106502252,Genbank:XM_018051564.1	obscurin, cytoskeletal calmodulin and titin-interacting RhoGEF, transcript variant X44	GO:0004672,GO:0004674,GO:0005089,GO:0005516,GO:0005524,GO:0005615,GO:0005829,GO:0005863,GO:0005886,GO:0006468,GO:0007275,GO:0014704,GO:0016604,GO:0030017,GO:0030018,GO:0030154,GO:0030506,GO:0031430,GO:0031432,GO:0035023,GO:0042383,GO:0045296,GO:0046777,GO:0046872	protein kinase activity|protein serine/threonine kinase activity|Rho guanyl-nucleotide exchange factor activity|calmodulin binding|ATP binding|extracellular space|cytosol|striated muscle myosin thick filament|plasma membrane|protein phosphorylation|multicellular organism development|intercalated disc|nuclear body|sarcomere|Z disc|cell differentiation|ankyrin binding|M band|titin binding|regulatio…
chi-let-7i-5p	XM_018051566.1	166	-30.89	166	-30.89	22	26916	26105	OBSCN	GeneID:106502252,Genbank:XM_018051566.1	obscurin, cytoskeletal calmodulin and titin-interacting RhoGEF, transcript variant X46	GO:0004672,GO:0004674,GO:0005089,GO:0005516,GO:0005524,GO:0005615,GO:0005829,GO:0005863,GO:0005886,GO:0006468,GO:0007275,GO:0014704,GO:0016604,GO:0030017,GO:0030018,GO:0030154,GO:0030506,GO:0031430,GO:0031432,GO:0035023,GO:0042383,GO:0045296,GO:0046777,GO:0046872	protein kinase activity|protein serine/threonine kinase activity|Rho guanyl-nucleotide exchange factor activity|calmodulin binding|ATP binding|extracellular space|cytosol|striated muscle myosin thick filament|plasma membrane|protein phosphorylation|multicellular organism development|intercalated disc|nuclear body|sarcomere|Z disc|cell differentiation|ankyrin binding|M band|titin binding|regulatio…
chi-let-7i-5p	XM_018052498.1	167	-30.79	167	-30.79	22	1285	500	SUSD3	GeneID:102171068,Genbank:XM_018052498.1	sushi domain containing 3	GO:0005886,GO:0016021	plasma membrane|integral component of membrane
chi-let-7i-5p	XM_018061329.1	178	-31.74	178	-31.74	22	2574	574	HCAR1	GeneID:102188883,Genbank:XM_018061329.1	hydroxycarboxylic acid receptor 1			ko04024	cAMP signaling pathway
chi-let-7i-5p	XM_018063699.1	167	-31.31	167	-31.31	22	3109	2446	TMC8	GeneID:102188531,Genbank:XM_018063699.1	transmembrane channel like 8, transcript variant X1
chi-let-7i-5p	XM_018063700.1	167	-31.31	167	-31.31	22	3137	2474	TMC8	GeneID:102188531,Genbank:XM_018063700.1	transmembrane channel like 8, transcript variant X2
chi-let-7i-5p	XM_018063701.1	167	-31.31	167	-31.31	22	3061	2398	TMC8	GeneID:102188531,Genbank:XM_018063701.1	transmembrane channel like 8, transcript variant X3
chi-let-7i-5p	XM_018063702.1	167	-31.31	167	-31.31	22	3040	2377	TMC8	GeneID:102188531,Genbank:XM_018063702.1	transmembrane channel like 8, transcript variant X4
chi-let-7i-5p	XM_018065850.1	163	-30.3	163	-30.3	22	4262	520	FAM169B	GeneID:102182346,Genbank:XM_018065850.1	family with sequence similarity 169 member B
chi-miR-106b-5p	XM_018065267.1	187	-31.88	187	-31.88	21	5565	4297	PLEKHM1	GeneID:102168577,Genbank:XM_018065267.1	pleckstrin homology and RUN domain containing M1, transcript variant X1	GO:0005730,GO:0005765,GO:0006914,GO:0010008,GO:0015031,GO:0032418,GO:0035556,GO:0043231,GO:0045780,GO:0046872,GO:1900029	nucleolus|lysosomal membrane|autophagy|endosome membrane|protein transport|lysosome localization|intracellular signal transduction|intracellular membrane-bounded organelle|positive regulation of bone resorption|metal ion binding|positive regulation of ruffle assembly
chi-miR-106b-5p	XM_018065268.1	187	-31.88	187	-31.88	21	5406	4138	PLEKHM1	GeneID:102168577,Genbank:XM_018065268.1	pleckstrin homology and RUN domain containing M1, transcript variant X2	GO:0005730,GO:0005765,GO:0006914,GO:0010008,GO:0015031,GO:0032418,GO:0035556,GO:0043231,GO:0045780,GO:0046872,GO:1900029	nucleolus|lysosomal membrane|autophagy|endosome membrane|protein transport|lysosome localization|intracellular signal transduction|intracellular membrane-bounded organelle|positive regulation of bone resorption|metal ion binding|positive regulation of ruffle assembly
chi-miR-2411-5p	XM_005674712.3	159	-30.45	159	-30.45	27	1763	192	MAP3K7CL	GeneID:102183911,Genbank:XM_005674712.3	MAP3K7 C-terminal like, transcript variant X1
chi-miR-2411-5p	XM_005674719.3	175	-36.44	175	-36.44	27	2856	1361	RWDD2B	GeneID:102185502,Genbank:XM_005674719.3	RWD domain containing 2B
chi-miR-2411-5p	XM_005676099.3	167	-34.86	167	-34.86	27	551	317	DAPL1	GeneID:102172010,Genbank:XM_005676099.3	death associated protein like 1	GO:0010507,GO:0030154,GO:0034198,GO:0070513,GO:0097190	negative regulation of autophagy|cell differentiation|cellular response to amino acid starvation|death domain binding|apoptotic signaling pathway
chi-miR-2411-5p	XM_005676100.3	172	-31.39	172	-31.39	27	4594	3073	PKP4	GeneID:102172301,Genbank:XM_005676100.3	plakophilin 4, transcript variant X2	GO:0000922,GO:0001533,GO:0005634,GO:0005737,GO:0005856,GO:0005886,GO:0005911,GO:0005913,GO:0007043,GO:0007267,GO:0009898,GO:0014069,GO:0030054,GO:0030057,GO:0030155,GO:0030496,GO:0031424,GO:0032467,GO:0043547,GO:0045296,GO:0048471,GO:0051233,GO:0070268,GO:0072686,GO:0098609	spindle pole|cornified envelope|nucleus|cytoplasm|cytoskeleton|plasma membrane|cell-cell junction|cell-cell adherens junction|cell-cell junction assembly|cell-cell signaling|cytoplasmic side of plasma membrane|postsynaptic density|cell junction|desmosome|regulation of cell adhesion|midbody|keratinization|positive regulation of cytokinesis|positive regulation of GTPase activity|cadherin binding|pe…
chi-miR-2411-5p	XM_005676205.3	157	-31.92	157	-31.92	27	6147	2642	NCKAP5	GeneID:102175445,Genbank:XM_005676205.3	NCK associated protein 5	GO:0001578,GO:0007019,GO:0035371	microtubule bundle formation|microtubule depolymerization|microtubule plus-end
chi-miR-2411-5p	XM_005676574.3	170	-39.21	170	-39.21	27	2336	1034	GLB1L	GeneID:102176371,Genbank:XM_005676574.3	galactosidase beta 1 like, transcript variant X1	GO:0004565,GO:0005576,GO:0005773,GO:0005975	beta-galactosidase activity|extracellular region|vacuole|carbohydrate metabolic process
chi-miR-2411-5p	XM_005676887.3	176	-33.39	176	-33.39	27	1023	884	C1QA	GeneID:102187545,Genbank:XM_005676887.3	complement C1q A chain, transcript variant X1	GO:0005576,GO:0005581,GO:0006958,GO:0045087	extracellular region|collagen trimer|complement activation, classical pathway|innate immune response	ko04610	Complement and coagulation cascades
chi-miR-2411-5p	XM_005678133.3	150	-30.47	150	-30.47	27	1852	692	LOC102178967	GeneID:102178967,Genbank:XM_005678133.3	lysophosphatidylcholine acyltransferase 2B-like	GO:0005509,GO:0008654,GO:0016021,GO:0016746	calcium ion binding|phospholipid biosynthetic process|integral component of membrane|transferase activity, transferring acyl groups	ko00564,ko00565	Glycerophospholipid metabolism|Ether lipid metabolism
chi-miR-2411-5p	XM_005678617.3	154	-30.37	154	-30.37	27	1259	29	EDN2	GeneID:102181465,Genbank:XM_005678617.3	endothelin 2	GO:0001516,GO:0001659,GO:0002690,GO:0003100,GO:0005179,GO:0005615,GO:0005622,GO:0007204,GO:0008284,GO:0010460,GO:0014824,GO:0014826,GO:0019221,GO:0019229,GO:0019722,GO:0030593,GO:0031708,GO:0042116,GO:0045987,GO:0048016,GO:0048246,GO:0048286,GO:0060585,GO:0097009	prostaglandin biosynthetic process|temperature homeostasis|positive regulation of leukocyte chemotaxis|regulation of systemic arterial blood pressure by endothelin|hormone activity|extracellular space|intracellular|positive regulation of cytosolic calcium ion concentration|positive regulation of cell proliferation|positive regulation of heart rate|artery smooth muscle contraction|vein smooth musc…	ko04080,ko04270	Neuroactive ligand-receptor interaction|Vascular smooth muscle contraction
chi-miR-2411-5p	XM_005678622.3	166	-33.12	166	-33.12	27	2904	2766	SCMH1	GeneID:102181748,Genbank:XM_005678622.3	sex comb on midleg homolog 1 (Drosophila), transcript variant X6	GO:0005654,GO:0006338,GO:0007283,GO:0009952,GO:0010369,GO:0016458,GO:0045892	nucleoplasm|chromatin remodeling|spermatogenesis|anterior/posterior pattern specification|chromocenter|gene silencing|negative regulation of transcription, DNA-templated
chi-miR-2411-5p	XM_005679109.3	172	-30.34	172	-30.34	27	1508	337	PSMC2	GeneID:102191015,Genbank:XM_005679109.3	proteasome 26S subunit, ATPase 2	GO:0000502,GO:0000932,GO:0005524,GO:0005634,GO:0005829,GO:0006511,GO:0008540,GO:0016887,GO:0017025,GO:0022624,GO:0036402,GO:0043197,GO:0045899	proteasome complex|P-body|ATP binding|nucleus|cytosol|ubiquitin-dependent protein catabolic process|proteasome regulatory particle, base subcomplex|ATPase activity|TBP-class protein binding|proteasome accessory complex|proteasome-activating ATPase activity|dendritic spine|positive regulation of RNA polymerase II transcriptional preinitiation complex assembly	ko03050	Proteasome
chi-miR-2411-5p	XM_005681260.3	167	-30.09	167	-30.09	27	9156	612	NDNF	GeneID:102189657,Genbank:XM_005681260.3	neuron derived neurotrophic factor	GO:0001525,GO:0001764,GO:0002931,GO:0005539,GO:0005576,GO:0005622,GO:0007263,GO:0008201,GO:0010811,GO:0010976,GO:0019800,GO:0030198,GO:0031012,GO:0043524,GO:0061042,GO:0071456,GO:2000352	angiogenesis|neuron migration|response to ischemia|glycosaminoglycan binding|extracellular region|intracellular|nitric oxide mediated signal transduction|heparin binding|positive regulation of cell-substrate adhesion|positive regulation of neuron projection development|peptide cross-linking via chondroitin 4-sulfate glycosaminoglycan|extracellular matrix organization|extracellular matrix|negative…
chi-miR-2411-5p	XM_005681664.3	166	-30.98	166	-30.98	27	2993	2396	LOC102186288	GeneID:102186288,Genbank:XM_005681664.3	transmembrane protease serine 11E	GO:0004252,GO:0005576,GO:0005886,GO:0005887,GO:0006508,GO:0008236,GO:0050890	serine-type endopeptidase activity|extracellular region|plasma membrane|integral component of plasma membrane|proteolysis|serine-type peptidase activity|cognition
chi-miR-2411-5p	XM_005682744.3	153	-31.02	153	-31.02	27	2519	1621	TSPAN17	GeneID:102181770,Genbank:XM_005682744.3	tetraspanin 17, transcript variant X1	GO:0005887,GO:0007166	integral component of plasma membrane|cell surface receptor signaling pathway
chi-miR-2411-5p	XM_005682840.2	169	-33.29	169	-33.29	27	1475	342	TRIM58	GeneID:102190778,Genbank:XM_005682840.2	tripartite motif containing 58	GO:0000209,GO:0005622,GO:0006511,GO:0008270,GO:0045504,GO:0045505,GO:0051865,GO:0061630,GO:0061931,GO:1902838	protein polyubiquitination|intracellular|ubiquitin-dependent protein catabolic process|zinc ion binding|dynein heavy chain binding|dynein intermediate chain binding|protein autoubiquitination|ubiquitin protein ligase activity|positive regulation of erythrocyte enucleation|regulation of nuclear migration along microtubule
chi-miR-2411-5p	XM_005682863.2	178	-31.72	178	-31.72	27	981	399	LOC102175950	GeneID:102175950,Genbank:XM_005682863.2	olfactory receptor 2T29-like			ko04740	Olfactory transduction
chi-miR-2411-5p	XM_005683192.3	164	-30.29	164	-30.29	27	14626	8730	FAT2	GeneID:102191697,Genbank:XM_005683192.3	FAT atypical cadherin 2, transcript variant X1	GO:0005509,GO:0005794,GO:0005886,GO:0005913,GO:0007156,GO:0010631,GO:0016021,GO:0031589,GO:0070062	calcium ion binding|Golgi apparatus|plasma membrane|cell-cell adherens junction|homophilic cell adhesion via plasma membrane adhesion molecules|epithelial cell migration|integral component of membrane|cell-substrate adhesion|extracellular exosome
chi-miR-2411-5p	XM_005683839.3	162	-32.58	162	-32.58	27	2106	344	CA9	GeneID:102178356,Genbank:XM_005683839.3	carbonic anhydrase 9, transcript variant X3	GO:0002009,GO:0004089,GO:0005730,GO:0005886,GO:0008270,GO:0015701,GO:0016021,GO:0016323,GO:0031528,GO:0033574,GO:0042493,GO:0046903,GO:0061418	morphogenesis of an epithelium|carbonate dehydratase activity|nucleolus|plasma membrane|zinc ion binding|bicarbonate transport|integral component of membrane|basolateral plasma membrane|microvillus membrane|response to testosterone|response to drug|secretion|regulation of transcription from RNA polymerase II promoter in response to hypoxia	ko00910	Nitrogen metabolism
chi-miR-2411-5p	XM_005684181.3	163	-32.68	163	-32.68	27	2688	1493	SPTLC1	GeneID:102173567,Genbank:XM_005684181.3	serine palmitoyltransferase long chain base subunit 1	GO:0004758,GO:0006686,GO:0016021,GO:0030170,GO:0035339,GO:0046511,GO:0046512,GO:0046513,GO:1904504	serine C-palmitoyltransferase activity|sphingomyelin biosynthetic process|integral component of membrane|pyridoxal phosphate binding|SPOTS complex|sphinganine biosynthetic process|sphingosine biosynthetic process|ceramide biosynthetic process|positive regulation of lipophagy	ko04071,ko00600	Sphingolipid signaling pathway|Sphingolipid metabolism
chi-miR-2411-5p	XM_005684754.3	165	-30.66	165	-30.66	27	5219	3847	MED23	GeneID:102169387,Genbank:XM_005684754.3	mediator complex subunit 23, transcript variant X1	GO:0003713,GO:0005654,GO:0005667,GO:0006355,GO:0006357,GO:0006367	transcription coactivator activity|nucleoplasm|transcription factor complex|regulation of transcription, DNA-templated|regulation of transcription by RNA polymerase II|transcription initiation from RNA polymerase II promoter
chi-miR-2411-5p	XM_005684755.3	165	-30.66	165	-30.66	27	5201	3829	MED23	GeneID:102169387,Genbank:XM_005684755.3	mediator complex subunit 23, transcript variant X2	GO:0003713,GO:0005654,GO:0005667,GO:0006355,GO:0006357,GO:0006367	transcription coactivator activity|nucleoplasm|transcription factor complex|regulation of transcription, DNA-templated|regulation of transcription by RNA polymerase II|transcription initiation from RNA polymerase II promoter
chi-miR-2411-5p	XM_005684842.3	167	-30.74	167	-30.74	27	5382	4308	MAP3K5	GeneID:102172156,Genbank:XM_005684842.3	mitogen-activated protein kinase kinase kinase 5	GO:0000165,GO:0000186,GO:0000287,GO:0002931,GO:0004672,GO:0004674,GO:0004709,GO:0005524,GO:0005829,GO:0006468,GO:0007254,GO:0007257,GO:0008631,GO:0009897,GO:0010666,GO:0016032,GO:0019901,GO:0019903,GO:0019904,GO:0032991,GO:0034198,GO:0034976,GO:0038066,GO:0042060,GO:0042802,GO:0042803,GO:0043065,GO:0043280,GO:0043507,GO:0045087,GO:0045663,GO:0045893,GO:0046330,GO:0051403,GO:0070059,GO:0070301,GO:…	MAPK cascade|activation of MAPKK activity|magnesium ion binding|response to ischemia|protein kinase activity|protein serine/threonine kinase activity|MAP kinase kinase kinase activity|ATP binding|cytosol|protein phosphorylation|JNK cascade|activation of JUN kinase activity|intrinsic apoptotic signaling pathway in response to oxidative stress|external side of plasma membrane|positive regulation of…	ko04214,ko04010,ko04668,ko04210,ko04141,ko04722,ko04071,ko04013	Apoptosis - fly|MAPK signaling pathway|TNF signaling pathway|Apoptosis|Protein processing in endoplasmic reticulum|Neurotrophin signaling pathway|Sphingolipid signaling pathway|MAPK signaling pathway - fly
chi-miR-2411-5p	XM_005684915.3	168	-30.93	168	-30.93	27	1208	999	IYD	GeneID:102171610,Genbank:XM_005684915.3	iodotyrosine deiodinase	GO:0004447,GO:0005654,GO:0005886,GO:0005887,GO:0006570,GO:0006590,GO:0010181,GO:0016491,GO:0030659,GO:0042403,GO:0055114	iodide peroxidase activity|nucleoplasm|plasma membrane|integral component of plasma membrane|tyrosine metabolic process|thyroid hormone generation|FMN binding|oxidoreductase activity|cytoplasmic vesicle membrane|thyroid hormone metabolic process|oxidation-reduction process	ko04918	Thyroid hormone synthesis
chi-miR-2411-5p	XM_005685176.3	167	-34.32	167	-34.32	27	2469	2350	PKM	GeneID:102178731,Genbank:XM_005685176.3	pyruvate kinase, muscle, transcript variant X1			ko01200,ko00620,ko04922,ko00230,ko01230,ko00010	Carbon metabolism|Pyruvate metabolism|Glucagon signaling pathway|Purine metabolism|Biosynthesis of amino acids|Glycolysis / Gluconeogenesis
chi-miR-2411-5p	XM_005685177.3	167	-34.32	167	-34.32	27	2459	2340	PKM	GeneID:102178731,Genbank:XM_005685177.3	pyruvate kinase, muscle, transcript variant X2			ko01200,ko00620,ko04922,ko00230,ko01230,ko00010	Carbon metabolism|Pyruvate metabolism|Glucagon signaling pathway|Purine metabolism|Biosynthesis of amino acids|Glycolysis / Gluconeogenesis
chi-miR-2411-5p	XM_005685236.3	181	-36.9	181	-36.9	27	2762	2211	THTPA	GeneID:100860962,Genbank:XM_005685236.3	thiamine triphosphatase, transcript variant X4	GO:0000287,GO:0005737,GO:0006772,GO:0016311,GO:0042357,GO:0050333	magnesium ion binding|cytoplasm|thiamine metabolic process|dephosphorylation|thiamine diphosphate metabolic process|thiamin-triphosphatase activity	ko00730	Thiamine metabolism
chi-miR-2411-5p	XM_005685444.3	183	-33.39	183	-33.39	27	933	760	LOC102189486	GeneID:102189486,Genbank:XM_005685444.3	olfactory receptor 4F3/4F16/4F29-like			ko04740	Olfactory transduction
chi-miR-2411-5p	XM_005685580.3	178	-31.89	178	-31.89	27	942	372	LOC102183877	GeneID:102183877,Genbank:XM_005685580.3	olfactory receptor 4K14-like			ko04740	Olfactory transduction
chi-miR-2411-5p	XM_005686165.3	172	-32.35	172	-32.35	27	2580	1943	VIPAS39	GeneID:102171984,Genbank:XM_005686165.3	VPS33B interacting protein, apical-basolateral polarity regulator, spe-39 homolog	GO:0005737,GO:0005769,GO:0005770,GO:0005794,GO:0006886,GO:0007283,GO:0008333,GO:0017185,GO:0030154,GO:0030199,GO:0032963,GO:0043687,GO:0044877,GO:0055037	cytoplasm|early endosome|late endosome|Golgi apparatus|intracellular protein transport|spermatogenesis|endosome to lysosome transport|peptidyl-lysine hydroxylation|cell differentiation|collagen fibril organization|collagen metabolic process|post-translational protein modification|protein-containing complex binding|recycling endosome
chi-miR-2411-5p	XM_005686635.3	161	-30.79	161	-30.79	27	3628	1427	PUS10	GeneID:102169598,Genbank:XM_005686635.3	pseudouridylate synthase 10	GO:0003723,GO:0009982,GO:0031119,GO:0106029	RNA binding|pseudouridine synthase activity|tRNA pseudouridine synthesis|tRNA pseudouridine synthase activity
chi-miR-2411-5p	XM_005686659.2	181	-32.86	181	-32.86	27	4009	1664	POLR1B	GeneID:102176969,Genbank:XM_005686659.2	RNA polymerase I subunit B	GO:0003677,GO:0003899,GO:0005654,GO:0005730,GO:0005736,GO:0005829,GO:0006361,GO:0006363,GO:0007566,GO:0009303,GO:0017126,GO:0032549,GO:0045815,GO:0046872	DNA binding|DNA-directed 5'-3' RNA polymerase activity|nucleoplasm|nucleolus|RNA polymerase I complex|cytosol|transcription initiation from RNA polymerase I promoter|termination of RNA polymerase I transcription|embryo implantation|rRNA transcription|nucleologenesis|ribonucleoside binding|positive regulation of gene expression, epigenetic|metal ion binding	ko00230,ko00240,ko03020	Purine metabolism|Pyrimidine metabolism|RNA polymerase
chi-miR-2411-5p	XM_005687943.3	162	-33.29	162	-33.29	27	5995	2435	THNSL1	GeneID:102171891,Genbank:XM_005687943.3	threonine synthase like 1, transcript variant X1
chi-miR-2411-5p	XM_005688743.3	159	-30.46	159	-30.46	27	3312	286	BCAS1	GeneID:102177995,Genbank:XM_005688743.3	breast carcinoma amplified sequence 1, transcript variant X1	GO:0005737,GO:0042552,GO:0070062	cytoplasm|myelination|extracellular exosome
chi-miR-2411-5p	XM_005688744.3	159	-30.46	159	-30.46	27	3173	282	BCAS1	GeneID:102177995,Genbank:XM_005688744.3	breast carcinoma amplified sequence 1, transcript variant X3	GO:0005737,GO:0042552,GO:0070062	cytoplasm|myelination|extracellular exosome
chi-miR-2411-5p	XM_005688782.3	162	-33.23	162	-33.23	27	2150	1993	SLC52A2	GeneID:102168746,Genbank:XM_005688782.3	solute carrier family 52 member 2, transcript variant X1	GO:0001618,GO:0005886,GO:0005887,GO:0006771,GO:0032217,GO:0032218	virus receptor activity|plasma membrane|integral component of plasma membrane|riboflavin metabolic process|riboflavin transmembrane transporter activity|riboflavin transport
chi-miR-2411-5p	XM_005689817.2	165	-30.56	165	-30.56	27	960	251	LOC102176982	GeneID:102176982,Genbank:XM_005689817.2	olfactory receptor 52Z1-like			ko04740	Olfactory transduction
chi-miR-2411-5p	XM_005689926.1	167	-30.13	167	-30.13	27	936	375	LOC102190894	GeneID:102190894,Genbank:XM_005689926.1	olfactory receptor 52J3-like			ko04740	Olfactory transduction
chi-miR-2411-5p	XM_005690032.3	188	-31.51	188	-31.51	27	2650	672	MPPED2	GeneID:102182813,Genbank:XM_005690032.3	metallophosphoesterase domain containing 2, transcript variant X2	GO:0007399,GO:0016787,GO:0046872	nervous system development|hydrolase activity|metal ion binding
chi-miR-2411-5p	XM_005690132.3	154	-31.02	154	-31.02	27	3026	1602	ALKBH3	GeneID:102187149,Genbank:XM_005690132.3	alkB homolog 3, alpha-ketoglutaratedependent dioxygenase, transcript variant X1	GO:0005634,GO:0005654,GO:0005739,GO:0005829,GO:0006281,GO:0006307,GO:0008198,GO:0008283,GO:0035552,GO:0035553,GO:0043734,GO:0051747,GO:1990930	nucleus|nucleoplasm|mitochondrion|cytosol|DNA repair|DNA dealkylation involved in DNA repair|ferrous iron binding|cell proliferation|oxidative single-stranded DNA demethylation|oxidative single-stranded RNA demethylation|DNA-N1-methyladenine dioxygenase activity|cytosine C-5 DNA demethylase activity|RNA N1-methyladenosine dioxygenase activity
chi-miR-2411-5p	XM_005690178.2	160	-31.1	160	-31.1	27	930	437	LOC102175320	GeneID:102175320,Genbank:XM_005690178.2	olfactory receptor 4B1-like			ko04740	Olfactory transduction
chi-miR-2411-5p	XM_005690223.3	160	-32.78	160	-32.78	27	1315	819	LOC102190535	GeneID:102190535,Genbank:XM_005690223.3	olfactory receptor 4B1-like			ko04740	Olfactory transduction
chi-miR-2411-5p	XM_005690874.3	168	-30.84	168	-30.84	27	1940	259	AGMAT	GeneID:102171086,Genbank:XM_005690874.3	agmatinase	GO:0005739,GO:0008295,GO:0008783,GO:0033388,GO:0046872,GO:0097055	mitochondrion|spermidine biosynthetic process|agmatinase activity|putrescine biosynthetic process from arginine|metal ion binding|agmatine biosynthetic process	ko00330	Arginine and proline metabolism
chi-miR-2411-5p	XM_005692102.3	174	-31.81	174	-31.81	27	5480	39	CDH5	GeneID:102174054,Genbank:XM_005692102.3	cadherin 5, transcript variant X2	GO:0001955,GO:0005509,GO:0005886,GO:0005913,GO:0005923,GO:0007043,GO:0007156,GO:0008092,GO:0009986,GO:0016021,GO:0016339,GO:0016342,GO:0030054,GO:0034332,GO:0042803,GO:0044331,GO:0045296,GO:0098609,GO:2000114	blood vessel maturation|calcium ion binding|plasma membrane|cell-cell adherens junction|bicellular tight junction|cell-cell junction assembly|homophilic cell adhesion via plasma membrane adhesion molecules|cytoskeletal protein binding|cell surface|integral component of membrane|calcium-dependent cell-cell adhesion via plasma membrane cell adhesion molecules|catenin complex|cell junction|adherens …	ko04514,ko04670	Cell adhesion molecules (CAMs)|Leukocyte transendothelial migration
chi-miR-2411-5p	XM_005693915.3	157	-34.31	157	-34.31	27	2132	839	TMEM101	GeneID:102179700,Genbank:XM_005693915.3	transmembrane protein 101, transcript variant X1	GO:0016021	integral component of membrane
chi-miR-2411-5p	XM_005694079.2	164	-33.24	164	-33.24	27	2341	1517	SGSH	GeneID:102175240,Genbank:XM_005694079.2	N-sulfoglucosamine sulfohydrolase	GO:0005764,GO:0006027,GO:0008484,GO:0016250,GO:0030200,GO:0043202,GO:0046872,GO:0070062	lysosome|glycosaminoglycan catabolic process|sulfuric ester hydrolase activity|N-sulfoglucosamine sulfohydrolase activity|heparan sulfate proteoglycan catabolic process|lysosomal lumen|metal ion binding|extracellular exosome	ko00531,ko04142	Glycosaminoglycan degradation|Lysosome
chi-miR-2411-5p	XM_005695000.3	172	-30.07	172	-30.07	27	649	506	NMB	GeneID:102173972,Genbank:XM_005695000.3	neuromedin B, transcript variant X2	GO:0005576,GO:0007218	extracellular region|neuropeptide signaling pathway	ko04080	Neuroactive ligand-receptor interaction
chi-miR-2411-5p	XM_005695581.3	175	-34.18	175	-34.18	27	7360	163	NKTR	GeneID:102170275,Genbank:XM_005695581.3	natural killer cell triggering receptor, transcript variant X1	GO:0000413,GO:0003755,GO:0005634,GO:0005654,GO:0005739,GO:0005829,GO:0005886,GO:0016018,GO:0042026,GO:0051082	protein peptidyl-prolyl isomerization|peptidyl-prolyl cis-trans isomerase activity|nucleus|nucleoplasm|mitochondrion|cytosol|plasma membrane|cyclosporin A binding|protein refolding|unfolded protein binding
chi-miR-2411-5p	XM_005695582.3	175	-34.18	175	-34.18	27	7357	163	NKTR	GeneID:102170275,Genbank:XM_005695582.3	natural killer cell triggering receptor, transcript variant X3	GO:0000413,GO:0003755,GO:0005634,GO:0005654,GO:0005739,GO:0005829,GO:0005886,GO:0016018,GO:0042026,GO:0051082	protein peptidyl-prolyl isomerization|peptidyl-prolyl cis-trans isomerase activity|nucleus|nucleoplasm|mitochondrion|cytosol|plasma membrane|cyclosporin A binding|protein refolding|unfolded protein binding
chi-miR-2411-5p	XM_005695888.3	169	-32.24	169	-32.24	27	1958	851	POC1A	GeneID:102185405,Genbank:XM_005695888.3	POC1 centriolar protein A, transcript variant X4	GO:0000922,GO:0003431,GO:0005813,GO:0005814,GO:0007052,GO:0007283,GO:0010825,GO:0036064,GO:1905515	spindle pole|growth plate cartilage chondrocyte development|centrosome|centriole|mitotic spindle organization|spermatogenesis|positive regulation of centrosome duplication|ciliary basal body|non-motile cilium assembly
chi-miR-2411-5p	XM_005697491.3	169	-30.38	169	-30.38	27	5528	1481	UBN1	GeneID:102186734,Genbank:XM_005697491.3	ubinuclein 1, transcript variant X2	GO:0003677,GO:0003700,GO:0005634,GO:0005654,GO:0005923,GO:0006336,GO:0006357,GO:0016032,GO:0016604,GO:0016605	DNA binding|DNA-binding transcription factor activity|nucleus|nucleoplasm|bicellular tight junction|DNA replication-independent nucleosome assembly|regulation of transcription by RNA polymerase II|viral process|nuclear body|PML body
chi-miR-2411-5p	XM_005697651.2	170	-31.93	170	-31.93	27	2959	2552	LOC102182187	GeneID:102182187,Genbank:XM_005697651.2	eukaryotic translation initiation factor 3 subunit C	GO:0001732,GO:0003743,GO:0005852,GO:0006413,GO:0016282,GO:0031369,GO:0033290,GO:0071541	formation of cytoplasmic translation initiation complex|translation initiation factor activity|eukaryotic translation initiation factor 3 complex|translational initiation|eukaryotic 43S preinitiation complex|translation initiation factor binding|eukaryotic 48S preinitiation complex|eukaryotic translation initiation factor 3 complex, eIF3m	ko03013	RNA transport
chi-miR-2411-5p	XM_005698381.3	157	-30.46	157	-30.46	27	1537	1120	PDLIM1	GeneID:102172031,Genbank:XM_005698381.3	PDZ and LIM domain 1	GO:0003713,GO:0005667,GO:0005856,GO:0006355,GO:0030018,GO:0046872	transcription coactivator activity|transcription factor complex|cytoskeleton|regulation of transcription, DNA-templated|Z disc|metal ion binding
chi-miR-2411-5p	XM_005698833.3	165	-30.01	165	-30.01	27	10908	3070	WHSC1L1	GeneID:102188284,Genbank:XM_005698833.3	Wolf-Hirschhorn syndrome candidate 1-like 1, transcript variant X1			ko00310	Lysine degradation
chi-miR-2411-5p	XM_005699347.3	160	-31.04	160	-31.04	27	10088	69	WDFY4	GeneID:102181099,Genbank:XM_005699347.3	WDFY family member 4	GO:0016021	integral component of membrane
chi-miR-2411-5p	XM_005699870.3	176	-30.33	176	-30.33	27	2282	2203	BATF2	GeneID:102185812,Genbank:XM_005699870.3	basic leucine zipper ATF-like transcription factor 2, transcript variant X1	GO:0000978,GO:0000981,GO:0005634,GO:0042832,GO:0043011	RNA polymerase II proximal promoter sequence-specific DNA binding|DNA-binding transcription factor activity, RNA polymerase II-specific|nucleus|defense response to protozoan|myeloid dendritic cell differentiation
chi-miR-2411-5p	XM_005701552.2	178	-30.69	178	-30.69	27	951	366	LOC102187855	GeneID:102187855,Genbank:XM_005701552.2	olfactory receptor 2G3-like			ko04740	Olfactory transduction
chi-miR-2411-5p	XM_005701658.2	170	-32.52	170	-32.52	27	951	816	LOC102188493	GeneID:102188493,Genbank:XM_005701658.2	olfactory receptor 12D3			ko04740	Olfactory transduction
chi-miR-2411-5p	XM_005701984.2	178	-30.69	178	-30.69	27	951	366	LOC102172353	GeneID:102172353,Genbank:XM_005701984.2	olfactory receptor 2G3-like			ko04740	Olfactory transduction
chi-miR-2411-5p	XM_013962931.2	166	-33.12	166	-33.12	27	3317	3179	SCMH1	GeneID:102181748,Genbank:XM_013962931.2	sex comb on midleg homolog 1 (Drosophila), transcript variant X2	GO:0005654,GO:0006338,GO:0007283,GO:0009952,GO:0010369,GO:0016458,GO:0045892	nucleoplasm|chromatin remodeling|spermatogenesis|anterior/posterior pattern specification|chromocenter|gene silencing|negative regulation of transcription, DNA-templated
chi-miR-2411-5p	XM_013963023.2	166	-33.34	166	-33.34	27	3749	3020	USP40	GeneID:102190013,Genbank:XM_013963023.2	ubiquitin specific peptidase 40, transcript variant X4	GO:0004197,GO:0004843,GO:0005829,GO:0006511,GO:0016579,GO:0031647	cysteine-type endopeptidase activity|thiol-dependent ubiquitin-specific protease activity|cytosol|ubiquitin-dependent protein catabolic process|protein deubiquitination|regulation of protein stability
chi-miR-2411-5p	XM_013963894.2	174	-32.09	174	-32.09	27	6532	5139	TBC1D30	GeneID:102187840,Genbank:XM_013963894.2	TBC1 domain family member 30, transcript variant X1	GO:0005096,GO:0005829,GO:0005886,GO:0005929,GO:0006886,GO:0017137,GO:0036064,GO:0043547,GO:0090630,GO:1902018	GTPase activator activity|cytosol|plasma membrane|cilium|intracellular protein transport|Rab GTPase binding|ciliary basal body|positive regulation of GTPase activity|activation of GTPase activity|negative regulation of cilium assembly
chi-miR-2411-5p	XM_013964362.2	171	-34.78	171	-34.78	27	5835	5276	TNRC6B	GeneID:102186097,Genbank:XM_013964362.2	trinucleotide repeat containing 6B, transcript variant X4	GO:0000932,GO:0003723,GO:0005654,GO:0005829,GO:0007223,GO:0010628,GO:0010629,GO:0031047,GO:0035068,GO:0035194,GO:0035195,GO:0035278,GO:0045652,GO:0060213,GO:1900153	P-body|RNA binding|nucleoplasm|cytosol|Wnt signaling pathway, calcium modulating pathway|positive regulation of gene expression|negative regulation of gene expression|gene silencing by RNA|micro-ribonucleoprotein complex|posttranscriptional gene silencing by RNA|gene silencing by miRNA|miRNA mediated inhibition of translation|regulation of megakaryocyte differentiation|positive regulation of nucl…
chi-miR-2411-5p	XM_013964590.2	183	-34.06	183	-34.06	27	8817	2185	PLD1	GeneID:102174434,Genbank:XM_013964590.2	phospholipase D1, transcript variant X6			ko00564,ko04024,ko04144,ko00565,ko04072,ko04912,ko04014,ko04666,ko04071,ko04724	Glycerophospholipid metabolism|cAMP signaling pathway|Endocytosis|Ether lipid metabolism|Phospholipase D signaling pathway|GnRH signaling pathway|Ras signaling pathway|Fc gamma R-mediated phagocytosis|Sphingolipid signaling pathway|Glutamatergic synapse
chi-miR-2411-5p	XM_013964618.2	159	-30.45	159	-30.45	27	1707	190	MAP3K7CL	GeneID:102183911,Genbank:XM_013964618.2	MAP3K7 C-terminal like, transcript variant X2
chi-miR-2411-5p	XM_013964647.2	159	-30.45	159	-30.45	27	1896	261	MAP3K7CL	GeneID:102183911,Genbank:XM_013964647.2	MAP3K7 C-terminal like, transcript variant X3
chi-miR-2411-5p	XM_013965038.2	178	-31.5	178	-31.5	27	1713	563	LOC102170865	GeneID:102170865,Genbank:XM_013965038.2	olfactory receptor 7A17			ko04740	Olfactory transduction
chi-miR-2411-5p	XM_013965384.2	178	-34.68	178	-34.68	27	948	369	LOC102186762	GeneID:102186762,Genbank:XM_013965384.2	olfactory receptor 2C3-like			ko04740	Olfactory transduction
chi-miR-2411-5p	XM_013965385.2	178	-34.68	178	-34.68	27	1005	369	LOC102187045	GeneID:102187045,Genbank:XM_013965385.2	olfactory receptor 2C3-like			ko04740	Olfactory transduction
chi-miR-2411-5p	XM_013966032.2	165	-34.8	165	-34.8	27	4078	3767	LOC102180040	GeneID:102180040,Genbank:XM_013966032.2	olfactory receptor 13C7-like			ko04740	Olfactory transduction
chi-miR-2411-5p	XM_013966865.2	181	-36.9	181	-36.9	27	2655	2104	THTPA	GeneID:100860962,Genbank:XM_013966865.2	thiamine triphosphatase, transcript variant X2	GO:0000287,GO:0005737,GO:0006772,GO:0016311,GO:0042357,GO:0050333	magnesium ion binding|cytoplasm|thiamine metabolic process|dephosphorylation|thiamine diphosphate metabolic process|thiamin-triphosphatase activity	ko00730	Thiamine metabolism
chi-miR-2411-5p	XM_013968548.2	162	-33.29	162	-33.29	27	5855	2295	THNSL1	GeneID:102171891,Genbank:XM_013968548.2	threonine synthase like 1, transcript variant X2
chi-miR-2411-5p	XM_013968981.2	159	-30.46	159	-30.46	27	3246	286	BCAS1	GeneID:102177995,Genbank:XM_013968981.2	breast carcinoma amplified sequence 1, transcript variant X2	GO:0005737,GO:0042552,GO:0070062	cytoplasm|myelination|extracellular exosome
chi-miR-2411-5p	XM_013968982.2	159	-30.46	159	-30.46	27	3072	286	BCAS1	GeneID:102177995,Genbank:XM_013968982.2	breast carcinoma amplified sequence 1, transcript variant X5	GO:0005737,GO:0042552,GO:0070062	cytoplasm|myelination|extracellular exosome
chi-miR-2411-5p	XM_013968983.2	159	-30.46	159	-30.46	27	3031	287	BCAS1	GeneID:102177995,Genbank:XM_013968983.2	breast carcinoma amplified sequence 1, transcript variant X6	GO:0005737,GO:0042552,GO:0070062	cytoplasm|myelination|extracellular exosome
chi-miR-2411-5p	XM_013969577.2	172	-31.39	172	-31.39	27	4367	2846	PKP4	GeneID:102172301,Genbank:XM_013969577.2	plakophilin 4, transcript variant X4	GO:0000922,GO:0001533,GO:0005634,GO:0005737,GO:0005856,GO:0005886,GO:0005911,GO:0005913,GO:0007043,GO:0007267,GO:0009898,GO:0014069,GO:0030054,GO:0030057,GO:0030155,GO:0030496,GO:0031424,GO:0032467,GO:0043547,GO:0045296,GO:0048471,GO:0051233,GO:0070268,GO:0072686,GO:0098609	spindle pole|cornified envelope|nucleus|cytoplasm|cytoskeleton|plasma membrane|cell-cell junction|cell-cell adherens junction|cell-cell junction assembly|cell-cell signaling|cytoplasmic side of plasma membrane|postsynaptic density|cell junction|desmosome|regulation of cell adhesion|midbody|keratinization|positive regulation of cytokinesis|positive regulation of GTPase activity|cadherin binding|pe…
chi-miR-2411-5p	XM_013969599.2	172	-31.39	172	-31.39	27	3942	2421	PKP4	GeneID:102172301,Genbank:XM_013969599.2	plakophilin 4, transcript variant X11	GO:0000922,GO:0001533,GO:0005634,GO:0005737,GO:0005856,GO:0005886,GO:0005911,GO:0005913,GO:0007043,GO:0007267,GO:0009898,GO:0014069,GO:0030054,GO:0030057,GO:0030155,GO:0030496,GO:0031424,GO:0032467,GO:0043547,GO:0045296,GO:0048471,GO:0051233,GO:0070268,GO:0072686,GO:0098609	spindle pole|cornified envelope|nucleus|cytoplasm|cytoskeleton|plasma membrane|cell-cell junction|cell-cell adherens junction|cell-cell junction assembly|cell-cell signaling|cytoplasmic side of plasma membrane|postsynaptic density|cell junction|desmosome|regulation of cell adhesion|midbody|keratinization|positive regulation of cytokinesis|positive regulation of GTPase activity|cadherin binding|pe…
chi-miR-2411-5p	XM_013969608.2	172	-31.39	172	-31.39	27	4077	2556	PKP4	GeneID:102172301,Genbank:XM_013969608.2	plakophilin 4, transcript variant X12	GO:0000922,GO:0001533,GO:0005634,GO:0005737,GO:0005856,GO:0005886,GO:0005911,GO:0005913,GO:0007043,GO:0007267,GO:0009898,GO:0014069,GO:0030054,GO:0030057,GO:0030155,GO:0030496,GO:0031424,GO:0032467,GO:0043547,GO:0045296,GO:0048471,GO:0051233,GO:0070268,GO:0072686,GO:0098609	spindle pole|cornified envelope|nucleus|cytoplasm|cytoskeleton|plasma membrane|cell-cell junction|cell-cell adherens junction|cell-cell junction assembly|cell-cell signaling|cytoplasmic side of plasma membrane|postsynaptic density|cell junction|desmosome|regulation of cell adhesion|midbody|keratinization|positive regulation of cytokinesis|positive regulation of GTPase activity|cadherin binding|pe…
chi-miR-2411-5p	XM_013969614.2	172	-31.39	172	-31.39	27	3990	2469	PKP4	GeneID:102172301,Genbank:XM_013969614.2	plakophilin 4, transcript variant X15	GO:0000922,GO:0001533,GO:0005634,GO:0005737,GO:0005856,GO:0005886,GO:0005911,GO:0005913,GO:0007043,GO:0007267,GO:0009898,GO:0014069,GO:0030054,GO:0030057,GO:0030155,GO:0030496,GO:0031424,GO:0032467,GO:0043547,GO:0045296,GO:0048471,GO:0051233,GO:0070268,GO:0072686,GO:0098609	spindle pole|cornified envelope|nucleus|cytoplasm|cytoskeleton|plasma membrane|cell-cell junction|cell-cell adherens junction|cell-cell junction assembly|cell-cell signaling|cytoplasmic side of plasma membrane|postsynaptic density|cell junction|desmosome|regulation of cell adhesion|midbody|keratinization|positive regulation of cytokinesis|positive regulation of GTPase activity|cadherin binding|pe…
chi-miR-2411-5p	XM_013969943.2	180	-31.97	180	-31.97	27	951	205	LOC106501738	GeneID:106501738,Genbank:XM_013969943.2	olfactory receptor 5B2-like			ko04740	Olfactory transduction
chi-miR-2411-5p	XM_013970610.2	165	-31.67	165	-31.67	27	4198	829	WSB2	GeneID:102185206,Genbank:XM_013970610.2	WD repeat and SOCS box containing 2, transcript variant X1	GO:0005622,GO:0016567,GO:0035556	intracellular|protein ubiquitination|intracellular signal transduction
chi-miR-2411-5p	XM_013971274.2	158	-30.17	158	-30.17	27	3817	906	ANKRD27	GeneID:102185299,Genbank:XM_013971274.2	ankyrin repeat domain 27, transcript variant X4	GO:0005764,GO:0005769,GO:0005770,GO:0005886,GO:0015031,GO:0030659,GO:0042470	lysosome|early endosome|late endosome|plasma membrane|protein transport|cytoplasmic vesicle membrane|melanosome
chi-miR-2411-5p	XM_013971753.2	168	-30.43	168	-30.43	27	5576	1823	MZF1	GeneID:102173411,Genbank:XM_013971753.2	myeloid zinc finger 1	GO:0000122,GO:0000978,GO:0000981,GO:0001077,GO:0001078,GO:0003700,GO:0005634,GO:0006355,GO:0042803,GO:0044212,GO:0045944,GO:0046872	negative regulation of transcription by RNA polymerase II|RNA polymerase II proximal promoter sequence-specific DNA binding|DNA-binding transcription factor activity, RNA polymerase II-specific|proximal promoter DNA-binding transcription activator activity, RNA polymerase II-specific|proximal promoter DNA-binding transcription repressor activity, RNA polymerase II-specific|DNA-binding transcripti…
chi-miR-2411-5p	XM_013971867.2	174	-31.81	174	-31.81	27	953	386	LOC102182725	GeneID:102182725,Genbank:XM_013971867.2	olfactory receptor 1D2			ko04740	Olfactory transduction
chi-miR-2411-5p	XM_013972245.2	162	-31.26	162	-31.26	27	3272	2423	ATP1B2	GeneID:102191649,Genbank:XM_013972245.2	ATPase Na+/K+ transporting subunit beta 2	GO:0005890,GO:0006813,GO:0006814,GO:0007155	sodium:potassium-exchanging ATPase complex|potassium ion transport|sodium ion transport|cell adhesion	ko04971,ko04976,ko04024,ko04973,ko04974,ko04972,ko04960,ko04964,ko04970,ko04261,ko04961,ko04911,ko04978,ko04919,ko04918,ko04022,ko04260	Gastric acid secretion|Bile secretion|cAMP signaling pathway|Carbohydrate digestion and absorption|Protein digestion and absorption|Pancreatic secretion|Aldosterone-regulated sodium reabsorption|Proximal tubule bicarbonate reclamation|Salivary secretion|Adrenergic signaling in cardiomyocytes|Endocrine and other factor-regulated calcium reabsorption|Insulin secretion|Mineral absorption|Thyroid hor…
chi-miR-2411-5p	XM_013972521.2	157	-34.31	157	-34.31	27	1514	221	TMEM101	GeneID:102179700,Genbank:XM_013972521.2	transmembrane protein 101, transcript variant X2	GO:0016021	integral component of membrane
chi-miR-2411-5p	XM_013972955.2	172	-30.07	172	-30.07	27	645	502	NMB	GeneID:102173972,Genbank:XM_013972955.2	neuromedin B, transcript variant X1	GO:0005576,GO:0007218	extracellular region|neuropeptide signaling pathway	ko04080	Neuroactive ligand-receptor interaction
chi-miR-2411-5p	XM_013973349.2	175	-34.18	175	-34.18	27	873	217	NKTR	GeneID:102170275,Genbank:XM_013973349.2	natural killer cell triggering receptor, transcript variant X5	GO:0000413,GO:0003755,GO:0005634,GO:0005654,GO:0005739,GO:0005829,GO:0005886,GO:0016018,GO:0042026,GO:0051082	protein peptidyl-prolyl isomerization|peptidyl-prolyl cis-trans isomerase activity|nucleus|nucleoplasm|mitochondrion|cytosol|plasma membrane|cyclosporin A binding|protein refolding|unfolded protein binding
chi-miR-2411-5p	XM_013973951.2	162	-31.87	162	-31.87	27	2652	1483	AGPAT1	GeneID:100860912,Genbank:XM_013973951.2	1-acylglycerol-3-phosphate O-acyltransferase 1, transcript variant X1	GO:0001819,GO:0003841,GO:0005783,GO:0005789,GO:0006654,GO:0016021,GO:0016024	positive regulation of cytokine production|1-acylglycerol-3-phosphate O-acyltransferase activity|endoplasmic reticulum|endoplasmic reticulum membrane|phosphatidic acid biosynthetic process|integral component of membrane|CDP-diacylglycerol biosynthetic process	ko00564,ko04072,ko04975,ko00561	Glycerophospholipid metabolism|Phospholipase D signaling pathway|Fat digestion and absorption|Glycerolipid metabolism
chi-miR-2411-5p	XM_013973952.2	162	-31.87	162	-31.87	27	2183	1014	AGPAT1	GeneID:100860912,Genbank:XM_013973952.2	1-acylglycerol-3-phosphate O-acyltransferase 1, transcript variant X5	GO:0001819,GO:0003841,GO:0005783,GO:0005789,GO:0006654,GO:0016021,GO:0016024	positive regulation of cytokine production|1-acylglycerol-3-phosphate O-acyltransferase activity|endoplasmic reticulum|endoplasmic reticulum membrane|phosphatidic acid biosynthetic process|integral component of membrane|CDP-diacylglycerol biosynthetic process	ko00564,ko04072,ko04975,ko00561	Glycerophospholipid metabolism|Phospholipase D signaling pathway|Fat digestion and absorption|Glycerolipid metabolism
chi-miR-2411-5p	XM_013974515.2	176	-33.39	176	-33.39	27	1391	1252	C1QA	GeneID:102187545,Genbank:XM_013974515.2	complement C1q A chain, transcript variant X2	GO:0005576,GO:0005581,GO:0006958,GO:0045087	extracellular region|collagen trimer|complement activation, classical pathway|innate immune response	ko04610	Complement and coagulation cascades
chi-miR-2411-5p	XM_013974740.2	169	-30.38	169	-30.38	27	5499	1485	UBN1	GeneID:102186734,Genbank:XM_013974740.2	ubinuclein 1, transcript variant X3	GO:0003677,GO:0003700,GO:0005634,GO:0005654,GO:0005923,GO:0006336,GO:0006357,GO:0016032,GO:0016604,GO:0016605	DNA binding|DNA-binding transcription factor activity|nucleus|nucleoplasm|bicellular tight junction|DNA replication-independent nucleosome assembly|regulation of transcription by RNA polymerase II|viral process|nuclear body|PML body
chi-miR-2411-5p	XM_013975711.2	168	-31.56	168	-31.56	27	4157	2605	ZFAND4	GeneID:102185063,Genbank:XM_013975711.2	zinc finger AN1-type containing 4, transcript variant X1	GO:0008270	zinc ion binding
chi-miR-2411-5p	XM_013975955.2	176	-30.33	176	-30.33	27	2279	2200	BATF2	GeneID:102185812,Genbank:XM_013975955.2	basic leucine zipper ATF-like transcription factor 2, transcript variant X2	GO:0000978,GO:0000981,GO:0005634,GO:0042832,GO:0043011	RNA polymerase II proximal promoter sequence-specific DNA binding|DNA-binding transcription factor activity, RNA polymerase II-specific|nucleus|defense response to protozoan|myeloid dendritic cell differentiation
chi-miR-2411-5p	XM_013976790.2	173	-31.17	173	-31.17	27	2742	1873	LOC106503880	GeneID:106503880,Genbank:XM_013976790.2	mucin-12-like
chi-miR-2411-5p	XM_018038439.1	169	-32.24	169	-32.24	27	1977	878	POC1A	GeneID:102185405,Genbank:XM_018038439.1	POC1 centriolar protein A, transcript variant X1	GO:0000922,GO:0003431,GO:0005813,GO:0005814,GO:0007052,GO:0007283,GO:0010825,GO:0036064,GO:1905515	spindle pole|growth plate cartilage chondrocyte development|centrosome|centriole|mitotic spindle organization|spermatogenesis|positive regulation of centrosome duplication|ciliary basal body|non-motile cilium assembly
chi-miR-2411-5p	XM_018038440.1	169	-32.24	169	-32.24	27	2057	950	POC1A	GeneID:102185405,Genbank:XM_018038440.1	POC1 centriolar protein A, transcript variant X2	GO:0000922,GO:0003431,GO:0005813,GO:0005814,GO:0007052,GO:0007283,GO:0010825,GO:0036064,GO:1905515	spindle pole|growth plate cartilage chondrocyte development|centrosome|centriole|mitotic spindle organization|spermatogenesis|positive regulation of centrosome duplication|ciliary basal body|non-motile cilium assembly
chi-miR-2411-5p	XM_018038441.1	169	-32.24	169	-32.24	27	2020	913	POC1A	GeneID:102185405,Genbank:XM_018038441.1	POC1 centriolar protein A, transcript variant X3	GO:0000922,GO:0003431,GO:0005813,GO:0005814,GO:0007052,GO:0007283,GO:0010825,GO:0036064,GO:1905515	spindle pole|growth plate cartilage chondrocyte development|centrosome|centriole|mitotic spindle organization|spermatogenesis|positive regulation of centrosome duplication|ciliary basal body|non-motile cilium assembly
chi-miR-2411-5p	XM_018038484.1	159	-30.6	159	-30.6	27	2758	1090	LOC102184767	GeneID:102184767,Genbank:XM_018038484.1	serine protease 44-like	GO:0004252,GO:0005615,GO:0005737,GO:0006508,GO:0007281,GO:0007283,GO:0016021	serine-type endopeptidase activity|extracellular space|cytoplasm|proteolysis|germ cell development|spermatogenesis|integral component of membrane
chi-miR-2411-5p	XM_018038493.1	162	-31.87	162	-31.87	27	4474	3305	AGPAT1	GeneID:100860912,Genbank:XM_018038493.1	1-acylglycerol-3-phosphate O-acyltransferase 1, transcript variant X2	GO:0001819,GO:0003841,GO:0005783,GO:0005789,GO:0006654,GO:0016021,GO:0016024	positive regulation of cytokine production|1-acylglycerol-3-phosphate O-acyltransferase activity|endoplasmic reticulum|endoplasmic reticulum membrane|phosphatidic acid biosynthetic process|integral component of membrane|CDP-diacylglycerol biosynthetic process	ko00564,ko04072,ko04975,ko00561	Glycerophospholipid metabolism|Phospholipase D signaling pathway|Fat digestion and absorption|Glycerolipid metabolism
chi-miR-2411-5p	XM_018038494.1	162	-31.87	162	-31.87	27	4360	3191	AGPAT1	GeneID:100860912,Genbank:XM_018038494.1	1-acylglycerol-3-phosphate O-acyltransferase 1, transcript variant X3	GO:0001819,GO:0003841,GO:0005783,GO:0005789,GO:0006654,GO:0016021,GO:0016024	positive regulation of cytokine production|1-acylglycerol-3-phosphate O-acyltransferase activity|endoplasmic reticulum|endoplasmic reticulum membrane|phosphatidic acid biosynthetic process|integral component of membrane|CDP-diacylglycerol biosynthetic process	ko00564,ko04072,ko04975,ko00561	Glycerophospholipid metabolism|Phospholipase D signaling pathway|Fat digestion and absorption|Glycerolipid metabolism
chi-miR-2411-5p	XM_018038495.1	162	-31.87	162	-31.87	27	4317	3148	AGPAT1	GeneID:100860912,Genbank:XM_018038495.1	1-acylglycerol-3-phosphate O-acyltransferase 1, transcript variant X4	GO:0001819,GO:0003841,GO:0005783,GO:0005789,GO:0006654,GO:0016021,GO:0016024	positive regulation of cytokine production|1-acylglycerol-3-phosphate O-acyltransferase activity|endoplasmic reticulum|endoplasmic reticulum membrane|phosphatidic acid biosynthetic process|integral component of membrane|CDP-diacylglycerol biosynthetic process	ko00564,ko04072,ko04975,ko00561	Glycerophospholipid metabolism|Phospholipase D signaling pathway|Fat digestion and absorption|Glycerolipid metabolism
chi-miR-2411-5p	XM_018038729.1	158	-31.72	158	-31.72	27	8218	46	USP49	GeneID:102174987,Genbank:XM_018038729.1	ubiquitin specific peptidase 49, transcript variant X1	GO:0000398,GO:0004197,GO:0004843,GO:0005654,GO:0005737,GO:0006511,GO:0008270,GO:0016579,GO:0035616,GO:0036459,GO:0042393	mRNA splicing, via spliceosome|cysteine-type endopeptidase activity|thiol-dependent ubiquitin-specific protease activity|nucleoplasm|cytoplasm|ubiquitin-dependent protein catabolic process|zinc ion binding|protein deubiquitination|histone H2B conserved C-terminal lysine deubiquitination|thiol-dependent ubiquitinyl hydrolase activity|histone binding
chi-miR-2411-5p	XM_018038730.1	158	-31.72	158	-31.72	27	1870	46	USP49	GeneID:102174987,Genbank:XM_018038730.1	ubiquitin specific peptidase 49, transcript variant X2	GO:0000398,GO:0004197,GO:0004843,GO:0005654,GO:0005737,GO:0006511,GO:0008270,GO:0016579,GO:0035616,GO:0036459,GO:0042393	mRNA splicing, via spliceosome|cysteine-type endopeptidase activity|thiol-dependent ubiquitin-specific protease activity|nucleoplasm|cytoplasm|ubiquitin-dependent protein catabolic process|zinc ion binding|protein deubiquitination|histone H2B conserved C-terminal lysine deubiquitination|thiol-dependent ubiquitinyl hydrolase activity|histone binding
chi-miR-2411-5p	XM_018038942.1	168	-35.46	168	-35.46	27	7834	7399	CUL9	GeneID:102177483,Genbank:XM_018038942.1	cullin 9, transcript variant X1	GO:0000226,GO:0005524,GO:0005829,GO:0006511,GO:0007088,GO:0016567,GO:0031461,GO:0031625,GO:0043687,GO:0046872	microtubule cytoskeleton organization|ATP binding|cytosol|ubiquitin-dependent protein catabolic process|regulation of mitotic nuclear division|protein ubiquitination|cullin-RING ubiquitin ligase complex|ubiquitin protein ligase binding|post-translational protein modification|metal ion binding
chi-miR-2411-5p	XM_018038943.1	168	-35.46	168	-35.46	27	7831	7396	CUL9	GeneID:102177483,Genbank:XM_018038943.1	cullin 9, transcript variant X2	GO:0000226,GO:0005524,GO:0005829,GO:0006511,GO:0007088,GO:0016567,GO:0031461,GO:0031625,GO:0043687,GO:0046872	microtubule cytoskeleton organization|ATP binding|cytosol|ubiquitin-dependent protein catabolic process|regulation of mitotic nuclear division|protein ubiquitination|cullin-RING ubiquitin ligase complex|ubiquitin protein ligase binding|post-translational protein modification|metal ion binding
chi-miR-2411-5p	XM_018039180.1	163	-33.29	163	-33.29	27	3053	2192	MYLIP	GeneID:102173622,Genbank:XM_018039180.1	myosin regulatory light chain interacting protein	GO:0000209,GO:0004842,GO:0005622,GO:0005829,GO:0005856,GO:0005886,GO:0006511,GO:0007399,GO:0008092,GO:0010977,GO:0010989,GO:0016567,GO:0031648,GO:0032802,GO:0032803,GO:0042632,GO:0045732,GO:0046872,GO:0061630	protein polyubiquitination|ubiquitin-protein transferase activity|intracellular|cytosol|cytoskeleton|plasma membrane|ubiquitin-dependent protein catabolic process|nervous system development|cytoskeletal protein binding|negative regulation of neuron projection development|negative regulation of low-density lipoprotein particle clearance|protein ubiquitination|protein destabilization|low-density li…
chi-miR-2411-5p	XM_018039368.1	177	-34.02	177	-34.02	27	5513	2146	PHLPP1	GeneID:102178032,Genbank:XM_018039368.1	PH domain and leucine rich repeat protein phosphatase 1	GO:0001917,GO:0001932,GO:0004722,GO:0005654,GO:0005737,GO:0005886,GO:0006470,GO:0006915,GO:0007623,GO:0021766,GO:0031965,GO:0042622,GO:0046328,GO:0046872,GO:0051897,GO:0051898,GO:0070373,GO:0090037,GO:0090038,GO:1900744	photoreceptor inner segment|regulation of protein phosphorylation|protein serine/threonine phosphatase activity|nucleoplasm|cytoplasm|plasma membrane|protein dephosphorylation|apoptotic process|circadian rhythm|hippocampus development|nuclear membrane|photoreceptor outer segment membrane|regulation of JNK cascade|metal ion binding|positive regulation of protein kinase B signaling|negative regulat…	ko04151	PI3K-Akt signaling pathway
chi-miR-2411-5p	XM_018039419.1	173	-33.34	173	-33.34	27	5471	3890	SPIRE1	GeneID:100861014,Genbank:XM_018039419.1	spire type actin nucleation factor 1, transcript variant X1	GO:0003779,GO:0005654,GO:0005829,GO:0005856,GO:0005886,GO:0005938,GO:0015031,GO:0016192,GO:0030036,GO:0030659,GO:0036089,GO:0040038,GO:0045010,GO:0046907,GO:0048471,GO:0051295,GO:0070649,GO:2000781	actin binding|nucleoplasm|cytosol|cytoskeleton|plasma membrane|cell cortex|protein transport|vesicle-mediated transport|actin cytoskeleton organization|cytoplasmic vesicle membrane|cleavage furrow formation|polar body extrusion after meiotic divisions|actin nucleation|intracellular transport|perinuclear region of cytoplasm|establishment of meiotic spindle localization|formin-nucleated actin cable…	ko04320	Dorso-ventral axis formation
chi-miR-2411-5p	XM_018039420.1	173	-33.34	173	-33.34	27	5426	3845	SPIRE1	GeneID:100861014,Genbank:XM_018039420.1	spire type actin nucleation factor 1, transcript variant X2	GO:0003779,GO:0005654,GO:0005829,GO:0005856,GO:0005886,GO:0005938,GO:0015031,GO:0016192,GO:0030036,GO:0030659,GO:0036089,GO:0040038,GO:0045010,GO:0046907,GO:0048471,GO:0051295,GO:0070649,GO:2000781	actin binding|nucleoplasm|cytosol|cytoskeleton|plasma membrane|cell cortex|protein transport|vesicle-mediated transport|actin cytoskeleton organization|cytoplasmic vesicle membrane|cleavage furrow formation|polar body extrusion after meiotic divisions|actin nucleation|intracellular transport|perinuclear region of cytoplasm|establishment of meiotic spindle localization|formin-nucleated actin cable…	ko04320	Dorso-ventral axis formation
chi-miR-2411-5p	XM_018039421.1	173	-33.34	173	-33.34	27	5294	3713	SPIRE1	GeneID:100861014,Genbank:XM_018039421.1	spire type actin nucleation factor 1, transcript variant X3	GO:0003779,GO:0005654,GO:0005829,GO:0005856,GO:0005886,GO:0005938,GO:0015031,GO:0016192,GO:0030036,GO:0030659,GO:0036089,GO:0040038,GO:0045010,GO:0046907,GO:0048471,GO:0051295,GO:0070649,GO:2000781	actin binding|nucleoplasm|cytosol|cytoskeleton|plasma membrane|cell cortex|protein transport|vesicle-mediated transport|actin cytoskeleton organization|cytoplasmic vesicle membrane|cleavage furrow formation|polar body extrusion after meiotic divisions|actin nucleation|intracellular transport|perinuclear region of cytoplasm|establishment of meiotic spindle localization|formin-nucleated actin cable…	ko04320	Dorso-ventral axis formation
chi-miR-2411-5p	XM_018039423.1	173	-33.34	173	-33.34	27	5248	3667	SPIRE1	GeneID:100861014,Genbank:XM_018039423.1	spire type actin nucleation factor 1, transcript variant X4	GO:0003779,GO:0005654,GO:0005829,GO:0005856,GO:0005886,GO:0005938,GO:0015031,GO:0016192,GO:0030036,GO:0030659,GO:0036089,GO:0040038,GO:0045010,GO:0046907,GO:0048471,GO:0051295,GO:0070649,GO:2000781	actin binding|nucleoplasm|cytosol|cytoskeleton|plasma membrane|cell cortex|protein transport|vesicle-mediated transport|actin cytoskeleton organization|cytoplasmic vesicle membrane|cleavage furrow formation|polar body extrusion after meiotic divisions|actin nucleation|intracellular transport|perinuclear region of cytoplasm|establishment of meiotic spindle localization|formin-nucleated actin cable…	ko04320	Dorso-ventral axis formation
chi-miR-2411-5p	XM_018039424.1	173	-33.34	173	-33.34	27	5157	3576	SPIRE1	GeneID:100861014,Genbank:XM_018039424.1	spire type actin nucleation factor 1, transcript variant X5	GO:0003779,GO:0005654,GO:0005829,GO:0005856,GO:0005886,GO:0005938,GO:0015031,GO:0016192,GO:0030036,GO:0030659,GO:0036089,GO:0040038,GO:0045010,GO:0046907,GO:0048471,GO:0051295,GO:0070649,GO:2000781	actin binding|nucleoplasm|cytosol|cytoskeleton|plasma membrane|cell cortex|protein transport|vesicle-mediated transport|actin cytoskeleton organization|cytoplasmic vesicle membrane|cleavage furrow formation|polar body extrusion after meiotic divisions|actin nucleation|intracellular transport|perinuclear region of cytoplasm|establishment of meiotic spindle localization|formin-nucleated actin cable…	ko04320	Dorso-ventral axis formation
chi-miR-2411-5p	XM_018039619.1	166	-33.12	166	-33.12	27	4756	2421	LMAN1	GeneID:102174894,Genbank:XM_018039619.1	lectin, mannose binding 1, transcript variant X1	GO:0000139,GO:0005537,GO:0005789,GO:0005793,GO:0005829,GO:0006457,GO:0006888,GO:0007029,GO:0007030,GO:0007596,GO:0010638,GO:0012507,GO:0015031,GO:0016020,GO:0016021,GO:0030017,GO:0030134,GO:0033116,GO:0044220,GO:0046872,GO:0048208,GO:0051082,GO:0062023,GO:0070062,GO:1903215	Golgi membrane|mannose binding|endoplasmic reticulum membrane|endoplasmic reticulum-Golgi intermediate compartment|cytosol|protein folding|ER to Golgi vesicle-mediated transport|endoplasmic reticulum organization|Golgi organization|blood coagulation|positive regulation of organelle organization|ER to Golgi transport vesicle membrane|protein transport|membrane|integral component of membrane|sarcom…	ko04141	Protein processing in endoplasmic reticulum
chi-miR-2411-5p	XM_018039711.1	159	-33.5	159	-33.5	27	5008	2670	ADNP2	GeneID:102183283,Genbank:XM_018039711.1	ADNP homeobox 2	GO:0000981,GO:0003677,GO:0005634,GO:0030182,GO:0030307,GO:0034599,GO:0046872,GO:0060548,GO:0071300	DNA-binding transcription factor activity, RNA polymerase II-specific|DNA binding|nucleus|neuron differentiation|positive regulation of cell growth|cellular response to oxidative stress|metal ion binding|negative regulation of cell death|cellular response to retinoic acid
chi-miR-2411-5p	XM_018039726.1	160	-30.29	160	-30.29	27	3724	1505	TWSG1	GeneID:102174451,Genbank:XM_018039726.1	twisted gastrulation BMP signaling modulator 1	GO:0001503,GO:0001707,GO:0001818,GO:0005615,GO:0007179,GO:0007435,GO:0010862,GO:0030097,GO:0030154,GO:0030509,GO:0030513,GO:0030514,GO:0030900,GO:0043010,GO:0045668,GO:0050431,GO:2000515,GO:2000562	ossification|mesoderm formation|negative regulation of cytokine production|extracellular space|transforming growth factor beta receptor signaling pathway|salivary gland morphogenesis|positive regulation of pathway-restricted SMAD protein phosphorylation|hemopoiesis|cell differentiation|BMP signaling pathway|positive regulation of BMP signaling pathway|negative regulation of BMP signaling pathway|…
chi-miR-2411-5p	XM_018039860.1	165	-31.37	165	-31.37	27	9487	9080	SNED1	GeneID:102188915,Genbank:XM_018039860.1	sushi, nidogen and EGF like domains 1, transcript variant X1	GO:0005509,GO:0005576,GO:0007160	calcium ion binding|extracellular region|cell-matrix adhesion
chi-miR-2411-5p	XM_018039864.1	165	-31.37	165	-31.37	27	8198	7791	SNED1	GeneID:102188915,Genbank:XM_018039864.1	sushi, nidogen and EGF like domains 1, transcript variant X2	GO:0005509,GO:0005576,GO:0007160	calcium ion binding|extracellular region|cell-matrix adhesion
chi-miR-2411-5p	XM_018040146.1	169	-30.38	169	-30.38	27	5531	1484	UBN1	GeneID:102186734,Genbank:XM_018040146.1	ubinuclein 1, transcript variant X1	GO:0003677,GO:0003700,GO:0005634,GO:0005654,GO:0005923,GO:0006336,GO:0006357,GO:0016032,GO:0016604,GO:0016605	DNA binding|DNA-binding transcription factor activity|nucleus|nucleoplasm|bicellular tight junction|DNA replication-independent nucleosome assembly|regulation of transcription by RNA polymerase II|viral process|nuclear body|PML body
chi-miR-2411-5p	XM_018040275.1	164	-31.15	164	-31.15	27	13916	3415	CUX1	GeneID:102185705,Genbank:XM_018040275.1	cut like homeobox 1, transcript variant X1	GO:0000122,GO:0000139,GO:0000301,GO:0000977,GO:0004713,GO:0005634,GO:0005654,GO:0005794,GO:0005829,GO:0006357,GO:0007275,GO:0030674,GO:0043565,GO:0048193,GO:0050775	negative regulation of transcription by RNA polymerase II|Golgi membrane|retrograde transport, vesicle recycling within Golgi|RNA polymerase II regulatory region sequence-specific DNA binding|protein tyrosine kinase activity|nucleus|nucleoplasm|Golgi apparatus|cytosol|regulation of transcription by RNA polymerase II|multicellular organism development|protein binding, bridging|sequence-specific DN…
chi-miR-2411-5p	XM_018040277.1	164	-31.15	164	-31.15	27	13910	3409	CUX1	GeneID:102185705,Genbank:XM_018040277.1	cut like homeobox 1, transcript variant X2	GO:0000122,GO:0000139,GO:0000301,GO:0000977,GO:0004713,GO:0005634,GO:0005654,GO:0005794,GO:0005829,GO:0006357,GO:0007275,GO:0030674,GO:0043565,GO:0048193,GO:0050775	negative regulation of transcription by RNA polymerase II|Golgi membrane|retrograde transport, vesicle recycling within Golgi|RNA polymerase II regulatory region sequence-specific DNA binding|protein tyrosine kinase activity|nucleus|nucleoplasm|Golgi apparatus|cytosol|regulation of transcription by RNA polymerase II|multicellular organism development|protein binding, bridging|sequence-specific DN…
chi-miR-2411-5p	XM_018040278.1	164	-31.15	164	-31.15	27	13806	3305	CUX1	GeneID:102185705,Genbank:XM_018040278.1	cut like homeobox 1, transcript variant X3	GO:0000122,GO:0000139,GO:0000301,GO:0000977,GO:0004713,GO:0005634,GO:0005654,GO:0005794,GO:0005829,GO:0006357,GO:0007275,GO:0030674,GO:0043565,GO:0048193,GO:0050775	negative regulation of transcription by RNA polymerase II|Golgi membrane|retrograde transport, vesicle recycling within Golgi|RNA polymerase II regulatory region sequence-specific DNA binding|protein tyrosine kinase activity|nucleus|nucleoplasm|Golgi apparatus|cytosol|regulation of transcription by RNA polymerase II|multicellular organism development|protein binding, bridging|sequence-specific DN…
chi-miR-2411-5p	XM_018040279.1	164	-31.15	164	-31.15	27	14034	3533	CUX1	GeneID:102185705,Genbank:XM_018040279.1	cut like homeobox 1, transcript variant X4	GO:0000122,GO:0000139,GO:0000301,GO:0000977,GO:0004713,GO:0005634,GO:0005654,GO:0005794,GO:0005829,GO:0006357,GO:0007275,GO:0030674,GO:0043565,GO:0048193,GO:0050775	negative regulation of transcription by RNA polymerase II|Golgi membrane|retrograde transport, vesicle recycling within Golgi|RNA polymerase II regulatory region sequence-specific DNA binding|protein tyrosine kinase activity|nucleus|nucleoplasm|Golgi apparatus|cytosol|regulation of transcription by RNA polymerase II|multicellular organism development|protein binding, bridging|sequence-specific DN…
chi-miR-2411-5p	XM_018041002.1	166	-33.34	166	-33.34	27	5583	3019	USP40	GeneID:102190013,Genbank:XM_018041002.1	ubiquitin specific peptidase 40, transcript variant X1	GO:0004197,GO:0004843,GO:0005829,GO:0006511,GO:0016579,GO:0031647	cysteine-type endopeptidase activity|thiol-dependent ubiquitin-specific protease activity|cytosol|ubiquitin-dependent protein catabolic process|protein deubiquitination|regulation of protein stability
chi-miR-2411-5p	XM_018041006.1	166	-33.34	166	-33.34	27	5760	3196	USP40	GeneID:102190013,Genbank:XM_018041006.1	ubiquitin specific peptidase 40, transcript variant X2	GO:0004197,GO:0004843,GO:0005829,GO:0006511,GO:0016579,GO:0031647	cysteine-type endopeptidase activity|thiol-dependent ubiquitin-specific protease activity|cytosol|ubiquitin-dependent protein catabolic process|protein deubiquitination|regulation of protein stability
chi-miR-2411-5p	XM_018041013.1	166	-33.34	166	-33.34	27	5562	2998	USP40	GeneID:102190013,Genbank:XM_018041013.1	ubiquitin specific peptidase 40, transcript variant X3	GO:0004197,GO:0004843,GO:0005829,GO:0006511,GO:0016579,GO:0031647	cysteine-type endopeptidase activity|thiol-dependent ubiquitin-specific protease activity|cytosol|ubiquitin-dependent protein catabolic process|protein deubiquitination|regulation of protein stability
chi-miR-2411-5p	XM_018041023.1	162	-34.15	162	-34.15	27	1163	76	LOC108633912	GeneID:108633912,Genbank:XM_018041023.1	uncharacterized LOC108633912
chi-miR-2411-5p	XM_018041033.1	151	-34.22	151	-34.22	27	2645	2229	UMOD	GeneID:102179830,Genbank:XM_018041033.1	uromodulin	GO:0000922,GO:0005509,GO:0005576,GO:0005929,GO:0016323,GO:0016324,GO:0031225,GO:0060170	spindle pole|calcium ion binding|extracellular region|cilium|basolateral plasma membrane|apical plasma membrane|anchored component of membrane|ciliary membrane
chi-miR-2411-5p	XM_018041179.1	162	-30.52	162	-30.52	27	5359	3038	FAM53B	GeneID:102172235,Genbank:XM_018041179.1	family with sequence similarity 53 member B, transcript variant X1	GO:0005634,GO:0016055,GO:0060828,GO:0090263	nucleus|Wnt signaling pathway|regulation of canonical Wnt signaling pathway|positive regulation of canonical Wnt signaling pathway
chi-miR-2411-5p	XM_018041180.1	162	-30.52	162	-30.52	27	5211	2890	FAM53B	GeneID:102172235,Genbank:XM_018041180.1	family with sequence similarity 53 member B, transcript variant X2	GO:0005634,GO:0016055,GO:0060828,GO:0090263	nucleus|Wnt signaling pathway|regulation of canonical Wnt signaling pathway|positive regulation of canonical Wnt signaling pathway
chi-miR-2411-5p	XM_018041181.1	162	-30.52	162	-30.52	27	5196	2875	FAM53B	GeneID:102172235,Genbank:XM_018041181.1	family with sequence similarity 53 member B, transcript variant X3	GO:0005634,GO:0016055,GO:0060828,GO:0090263	nucleus|Wnt signaling pathway|regulation of canonical Wnt signaling pathway|positive regulation of canonical Wnt signaling pathway
chi-miR-2411-5p	XM_018041650.1	168	-30.32	168	-30.32	27	4873	1420	TLL2	GeneID:102172596,Genbank:XM_018041650.1	tolloid like 2, transcript variant X1	GO:0004222,GO:0004252,GO:0005509,GO:0005576,GO:0007275,GO:0008270,GO:0022617,GO:0030154,GO:0048632	metalloendopeptidase activity|serine-type endopeptidase activity|calcium ion binding|extracellular region|multicellular organism development|zinc ion binding|extracellular matrix disassembly|cell differentiation|negative regulation of skeletal muscle tissue growth
chi-miR-2411-5p	XM_018041651.1	168	-30.32	168	-30.32	27	3081	1420	TLL2	GeneID:102172596,Genbank:XM_018041651.1	tolloid like 2, transcript variant X2	GO:0004222,GO:0004252,GO:0005509,GO:0005576,GO:0007275,GO:0008270,GO:0022617,GO:0030154,GO:0048632	metalloendopeptidase activity|serine-type endopeptidase activity|calcium ion binding|extracellular region|multicellular organism development|zinc ion binding|extracellular matrix disassembly|cell differentiation|negative regulation of skeletal muscle tissue growth
chi-miR-2411-5p	XM_018041765.1	170	-36.59	170	-36.59	27	4728	3318	GRIK3	GeneID:102190659,Genbank:XM_018041765.1	glutamate ionotropic receptor kainate type subunit 3	GO:0001640,GO:0004970,GO:0007216,GO:0016021,GO:0030054,GO:0043197,GO:0045211	adenylate cyclase inhibiting G protein-coupled glutamate receptor activity|ionotropic glutamate receptor activity|G protein-coupled glutamate receptor signaling pathway|integral component of membrane|cell junction|dendritic spine|postsynaptic membrane	ko04080,ko04724	Neuroactive ligand-receptor interaction|Glutamatergic synapse
chi-miR-2411-5p	XM_018041786.1	165	-30.01	165	-30.01	27	10464	2659	WHSC1L1	GeneID:102188284,Genbank:XM_018041786.1	Wolf-Hirschhorn syndrome candidate 1-like 1, transcript variant X2			ko00310	Lysine degradation
chi-miR-2411-5p	XM_018041787.1	165	-30.01	165	-30.01	27	10545	2854	WHSC1L1	GeneID:102188284,Genbank:XM_018041787.1	Wolf-Hirschhorn syndrome candidate 1-like 1, transcript variant X3			ko00310	Lysine degradation
chi-miR-2411-5p	XM_018042132.1	175	-32.05	175	-32.05	27	3365	2933	AP3M2	GeneID:102187102,Genbank:XM_018042132.1	adaptor related protein complex 3 mu 2 subunit	GO:0005794,GO:0006886,GO:0008089,GO:0030119,GO:0030131,GO:0030659,GO:0048490,GO:1904115	Golgi apparatus|intracellular protein transport|anterograde axonal transport|AP-type membrane coat adaptor complex|clathrin adaptor complex|cytoplasmic vesicle membrane|anterograde synaptic vesicle transport|axon cytoplasm	ko04142	Lysosome
chi-miR-2411-5p	XM_018042256.1	169	-32.57	169	-32.57	27	7451	4397	DLG5	GeneID:102170667,Genbank:XM_018042256.1	discs large MAGUK scaffold protein 5, transcript variant X1	GO:0001837,GO:0005737,GO:0005886,GO:0005913,GO:0007165,GO:0008013,GO:0008092,GO:0008285,GO:0014069,GO:0030011,GO:0030054,GO:0030159,GO:0030336,GO:0030859,GO:0030901,GO:0035331,GO:0035332,GO:0035556,GO:0036064,GO:0042130,GO:0042981,GO:0045176,GO:0045186,GO:0045197,GO:0045211,GO:0045880,GO:0051965,GO:0060441,GO:0060999,GO:0065003,GO:0071896,GO:0072205,GO:0098609	epithelial to mesenchymal transition|cytoplasm|plasma membrane|cell-cell adherens junction|signal transduction|beta-catenin binding|cytoskeletal protein binding|negative regulation of cell proliferation|postsynaptic density|maintenance of cell polarity|cell junction|receptor signaling complex scaffold activity|negative regulation of cell migration|polarized epithelial cell differentiation|midbrai…
chi-miR-2411-5p	XM_018042257.1	169	-32.57	169	-32.57	27	7445	4391	DLG5	GeneID:102170667,Genbank:XM_018042257.1	discs large MAGUK scaffold protein 5, transcript variant X2	GO:0001837,GO:0005737,GO:0005886,GO:0005913,GO:0007165,GO:0008013,GO:0008092,GO:0008285,GO:0014069,GO:0030011,GO:0030054,GO:0030159,GO:0030336,GO:0030859,GO:0030901,GO:0035331,GO:0035332,GO:0035556,GO:0036064,GO:0042130,GO:0042981,GO:0045176,GO:0045186,GO:0045197,GO:0045211,GO:0045880,GO:0051965,GO:0060441,GO:0060999,GO:0065003,GO:0071896,GO:0072205,GO:0098609	epithelial to mesenchymal transition|cytoplasm|plasma membrane|cell-cell adherens junction|signal transduction|beta-catenin binding|cytoskeletal protein binding|negative regulation of cell proliferation|postsynaptic density|maintenance of cell polarity|cell junction|receptor signaling complex scaffold activity|negative regulation of cell migration|polarized epithelial cell differentiation|midbrai…
chi-miR-2411-5p	XM_018042258.1	169	-32.57	169	-32.57	27	7382	4328	DLG5	GeneID:102170667,Genbank:XM_018042258.1	discs large MAGUK scaffold protein 5, transcript variant X3	GO:0001837,GO:0005737,GO:0005886,GO:0005913,GO:0007165,GO:0008013,GO:0008092,GO:0008285,GO:0014069,GO:0030011,GO:0030054,GO:0030159,GO:0030336,GO:0030859,GO:0030901,GO:0035331,GO:0035332,GO:0035556,GO:0036064,GO:0042130,GO:0042981,GO:0045176,GO:0045186,GO:0045197,GO:0045211,GO:0045880,GO:0051965,GO:0060441,GO:0060999,GO:0065003,GO:0071896,GO:0072205,GO:0098609	epithelial to mesenchymal transition|cytoplasm|plasma membrane|cell-cell adherens junction|signal transduction|beta-catenin binding|cytoskeletal protein binding|negative regulation of cell proliferation|postsynaptic density|maintenance of cell polarity|cell junction|receptor signaling complex scaffold activity|negative regulation of cell migration|polarized epithelial cell differentiation|midbrai…
chi-miR-2411-5p	XM_018042259.1	169	-32.57	169	-32.57	27	7376	4322	DLG5	GeneID:102170667,Genbank:XM_018042259.1	discs large MAGUK scaffold protein 5, transcript variant X4	GO:0001837,GO:0005737,GO:0005886,GO:0005913,GO:0007165,GO:0008013,GO:0008092,GO:0008285,GO:0014069,GO:0030011,GO:0030054,GO:0030159,GO:0030336,GO:0030859,GO:0030901,GO:0035331,GO:0035332,GO:0035556,GO:0036064,GO:0042130,GO:0042981,GO:0045176,GO:0045186,GO:0045197,GO:0045211,GO:0045880,GO:0051965,GO:0060441,GO:0060999,GO:0065003,GO:0071896,GO:0072205,GO:0098609	epithelial to mesenchymal transition|cytoplasm|plasma membrane|cell-cell adherens junction|signal transduction|beta-catenin binding|cytoskeletal protein binding|negative regulation of cell proliferation|postsynaptic density|maintenance of cell polarity|cell junction|receptor signaling complex scaffold activity|negative regulation of cell migration|polarized epithelial cell differentiation|midbrai…
chi-miR-2411-5p	XM_018042260.1	169	-32.57	169	-32.57	27	6815	3761	DLG5	GeneID:102170667,Genbank:XM_018042260.1	discs large MAGUK scaffold protein 5, transcript variant X5	GO:0001837,GO:0005737,GO:0005886,GO:0005913,GO:0007165,GO:0008013,GO:0008092,GO:0008285,GO:0014069,GO:0030011,GO:0030054,GO:0030159,GO:0030336,GO:0030859,GO:0030901,GO:0035331,GO:0035332,GO:0035556,GO:0036064,GO:0042130,GO:0042981,GO:0045176,GO:0045186,GO:0045197,GO:0045211,GO:0045880,GO:0051965,GO:0060441,GO:0060999,GO:0065003,GO:0071896,GO:0072205,GO:0098609	epithelial to mesenchymal transition|cytoplasm|plasma membrane|cell-cell adherens junction|signal transduction|beta-catenin binding|cytoskeletal protein binding|negative regulation of cell proliferation|postsynaptic density|maintenance of cell polarity|cell junction|receptor signaling complex scaffold activity|negative regulation of cell migration|polarized epithelial cell differentiation|midbrai…
chi-miR-2411-5p	XM_018042493.1	168	-31.56	168	-31.56	27	3543	1991	ZFAND4	GeneID:102185063,Genbank:XM_018042493.1	zinc finger AN1-type containing 4, transcript variant X2	GO:0008270	zinc ion binding
chi-miR-2411-5p	XM_018042494.1	168	-31.56	168	-31.56	27	3448	1896	ZFAND4	GeneID:102185063,Genbank:XM_018042494.1	zinc finger AN1-type containing 4, transcript variant X3	GO:0008270	zinc ion binding
chi-miR-2411-5p	XM_018042495.1	168	-31.56	168	-31.56	27	3183	2605	ZFAND4	GeneID:102185063,Genbank:XM_018042495.1	zinc finger AN1-type containing 4, transcript variant X4	GO:0008270	zinc ion binding
chi-miR-2411-5p	XM_018042539.1	166	-33.12	166	-33.12	27	3145	3007	SCMH1	GeneID:102181748,Genbank:XM_018042539.1	sex comb on midleg homolog 1 (Drosophila), transcript variant X1	GO:0005654,GO:0006338,GO:0007283,GO:0009952,GO:0010369,GO:0016458,GO:0045892	nucleoplasm|chromatin remodeling|spermatogenesis|anterior/posterior pattern specification|chromocenter|gene silencing|negative regulation of transcription, DNA-templated
chi-miR-2411-5p	XM_018042544.1	166	-33.12	166	-33.12	27	3054	2916	SCMH1	GeneID:102181748,Genbank:XM_018042544.1	sex comb on midleg homolog 1 (Drosophila), transcript variant X3	GO:0005654,GO:0006338,GO:0007283,GO:0009952,GO:0010369,GO:0016458,GO:0045892	nucleoplasm|chromatin remodeling|spermatogenesis|anterior/posterior pattern specification|chromocenter|gene silencing|negative regulation of transcription, DNA-templated
chi-miR-2411-5p	XM_018042549.1	166	-33.12	166	-33.12	27	3045	2907	SCMH1	GeneID:102181748,Genbank:XM_018042549.1	sex comb on midleg homolog 1 (Drosophila), transcript variant X4	GO:0005654,GO:0006338,GO:0007283,GO:0009952,GO:0010369,GO:0016458,GO:0045892	nucleoplasm|chromatin remodeling|spermatogenesis|anterior/posterior pattern specification|chromocenter|gene silencing|negative regulation of transcription, DNA-templated
chi-miR-2411-5p	XM_018042555.1	166	-33.12	166	-33.12	27	3086	2948	SCMH1	GeneID:102181748,Genbank:XM_018042555.1	sex comb on midleg homolog 1 (Drosophila), transcript variant X5	GO:0005654,GO:0006338,GO:0007283,GO:0009952,GO:0010369,GO:0016458,GO:0045892	nucleoplasm|chromatin remodeling|spermatogenesis|anterior/posterior pattern specification|chromocenter|gene silencing|negative regulation of transcription, DNA-templated
chi-miR-2411-5p	XM_018042571.1	166	-33.12	166	-33.12	27	2860	2722	SCMH1	GeneID:102181748,Genbank:XM_018042571.1	sex comb on midleg homolog 1 (Drosophila), transcript variant X7	GO:0005654,GO:0006338,GO:0007283,GO:0009952,GO:0010369,GO:0016458,GO:0045892	nucleoplasm|chromatin remodeling|spermatogenesis|anterior/posterior pattern specification|chromocenter|gene silencing|negative regulation of transcription, DNA-templated
chi-miR-2411-5p	XM_018042579.1	166	-33.12	166	-33.12	27	3269	3131	SCMH1	GeneID:102181748,Genbank:XM_018042579.1	sex comb on midleg homolog 1 (Drosophila), transcript variant X8	GO:0005654,GO:0006338,GO:0007283,GO:0009952,GO:0010369,GO:0016458,GO:0045892	nucleoplasm|chromatin remodeling|spermatogenesis|anterior/posterior pattern specification|chromocenter|gene silencing|negative regulation of transcription, DNA-templated
chi-miR-2411-5p	XM_018042586.1	166	-33.12	166	-33.12	27	3116	2978	SCMH1	GeneID:102181748,Genbank:XM_018042586.1	sex comb on midleg homolog 1 (Drosophila), transcript variant X9	GO:0005654,GO:0006338,GO:0007283,GO:0009952,GO:0010369,GO:0016458,GO:0045892	nucleoplasm|chromatin remodeling|spermatogenesis|anterior/posterior pattern specification|chromocenter|gene silencing|negative regulation of transcription, DNA-templated
chi-miR-2411-5p	XM_018042643.1	182	-36.73	182	-36.73	27	795	699	FAM25A	GeneID:106503710,Genbank:XM_018042643.1	family with sequence similarity 25 member A, transcript variant X2
chi-miR-2411-5p	XM_018042777.1	176	-32.61	176	-32.61	27	8145	5069	MUC2	GeneID:102175111,Genbank:XM_018042777.1	mucin 2, oligomeric mucus/gel-forming
chi-miR-2411-5p	XM_018043280.1	174	-33.66	174	-33.66	27	2982	281	BRSK2	GeneID:102178709,Genbank:XM_018043280.1	BR serine/threonine kinase 2, transcript variant X1	GO:0000086,GO:0000287,GO:0004674,GO:0005524,GO:0005634,GO:0005737,GO:0005783,GO:0005813,GO:0006468,GO:0006887,GO:0007409,GO:0010975,GO:0018105,GO:0019901,GO:0030010,GO:0030182,GO:0031532,GO:0035556,GO:0036503,GO:0048471,GO:0048812,GO:0050321,GO:0050770,GO:0051117,GO:0051301,GO:0061178,GO:0070059,GO:0090176,GO:0150034	G2/M transition of mitotic cell cycle|magnesium ion binding|protein serine/threonine kinase activity|ATP binding|nucleus|cytoplasm|endoplasmic reticulum|centrosome|protein phosphorylation|exocytosis|axonogenesis|regulation of neuron projection development|peptidyl-serine phosphorylation|protein kinase binding|establishment of cell polarity|neuron differentiation|actin cytoskeleton reorganization|…
chi-miR-2411-5p	XM_018043281.1	174	-33.66	174	-33.66	27	3370	759	BRSK2	GeneID:102178709,Genbank:XM_018043281.1	BR serine/threonine kinase 2, transcript variant X2	GO:0000086,GO:0000287,GO:0004674,GO:0005524,GO:0005634,GO:0005737,GO:0005783,GO:0005813,GO:0006468,GO:0006887,GO:0007409,GO:0010975,GO:0018105,GO:0019901,GO:0030010,GO:0030182,GO:0031532,GO:0035556,GO:0036503,GO:0048471,GO:0048812,GO:0050321,GO:0050770,GO:0051117,GO:0051301,GO:0061178,GO:0070059,GO:0090176,GO:0150034	G2/M transition of mitotic cell cycle|magnesium ion binding|protein serine/threonine kinase activity|ATP binding|nucleus|cytoplasm|endoplasmic reticulum|centrosome|protein phosphorylation|exocytosis|axonogenesis|regulation of neuron projection development|peptidyl-serine phosphorylation|protein kinase binding|establishment of cell polarity|neuron differentiation|actin cytoskeleton reorganization|…
chi-miR-2411-5p	XM_018043282.1	174	-33.66	174	-33.66	27	2895	194	BRSK2	GeneID:102178709,Genbank:XM_018043282.1	BR serine/threonine kinase 2, transcript variant X3	GO:0000086,GO:0000287,GO:0004674,GO:0005524,GO:0005634,GO:0005737,GO:0005783,GO:0005813,GO:0006468,GO:0006887,GO:0007409,GO:0010975,GO:0018105,GO:0019901,GO:0030010,GO:0030182,GO:0031532,GO:0035556,GO:0036503,GO:0048471,GO:0048812,GO:0050321,GO:0050770,GO:0051117,GO:0051301,GO:0061178,GO:0070059,GO:0090176,GO:0150034	G2/M transition of mitotic cell cycle|magnesium ion binding|protein serine/threonine kinase activity|ATP binding|nucleus|cytoplasm|endoplasmic reticulum|centrosome|protein phosphorylation|exocytosis|axonogenesis|regulation of neuron projection development|peptidyl-serine phosphorylation|protein kinase binding|establishment of cell polarity|neuron differentiation|actin cytoskeleton reorganization|…
chi-miR-2411-5p	XM_018043283.1	174	-33.66	174	-33.66	27	2099	271	BRSK2	GeneID:102178709,Genbank:XM_018043283.1	BR serine/threonine kinase 2, transcript variant X4	GO:0000086,GO:0000287,GO:0004674,GO:0005524,GO:0005634,GO:0005737,GO:0005783,GO:0005813,GO:0006468,GO:0006887,GO:0007409,GO:0010975,GO:0018105,GO:0019901,GO:0030010,GO:0030182,GO:0031532,GO:0035556,GO:0036503,GO:0048471,GO:0048812,GO:0050321,GO:0050770,GO:0051117,GO:0051301,GO:0061178,GO:0070059,GO:0090176,GO:0150034	G2/M transition of mitotic cell cycle|magnesium ion binding|protein serine/threonine kinase activity|ATP binding|nucleus|cytoplasm|endoplasmic reticulum|centrosome|protein phosphorylation|exocytosis|axonogenesis|regulation of neuron projection development|peptidyl-serine phosphorylation|protein kinase binding|establishment of cell polarity|neuron differentiation|actin cytoskeleton reorganization|…
chi-miR-2411-5p	XM_018043284.1	174	-33.66	174	-33.66	27	2240	436	BRSK2	GeneID:102178709,Genbank:XM_018043284.1	BR serine/threonine kinase 2, transcript variant X8	GO:0000086,GO:0000287,GO:0004674,GO:0005524,GO:0005634,GO:0005737,GO:0005783,GO:0005813,GO:0006468,GO:0006887,GO:0007409,GO:0010975,GO:0018105,GO:0019901,GO:0030010,GO:0030182,GO:0031532,GO:0035556,GO:0036503,GO:0048471,GO:0048812,GO:0050321,GO:0050770,GO:0051117,GO:0051301,GO:0061178,GO:0070059,GO:0090176,GO:0150034	G2/M transition of mitotic cell cycle|magnesium ion binding|protein serine/threonine kinase activity|ATP binding|nucleus|cytoplasm|endoplasmic reticulum|centrosome|protein phosphorylation|exocytosis|axonogenesis|regulation of neuron projection development|peptidyl-serine phosphorylation|protein kinase binding|establishment of cell polarity|neuron differentiation|actin cytoskeleton reorganization|…
chi-miR-2411-5p	XM_018043287.1	174	-33.66	174	-33.66	27	2497	759	BRSK2	GeneID:102178709,Genbank:XM_018043287.1	BR serine/threonine kinase 2, transcript variant X9	GO:0000086,GO:0000287,GO:0004674,GO:0005524,GO:0005634,GO:0005737,GO:0005783,GO:0005813,GO:0006468,GO:0006887,GO:0007409,GO:0010975,GO:0018105,GO:0019901,GO:0030010,GO:0030182,GO:0031532,GO:0035556,GO:0036503,GO:0048471,GO:0048812,GO:0050321,GO:0050770,GO:0051117,GO:0051301,GO:0061178,GO:0070059,GO:0090176,GO:0150034	G2/M transition of mitotic cell cycle|magnesium ion binding|protein serine/threonine kinase activity|ATP binding|nucleus|cytoplasm|endoplasmic reticulum|centrosome|protein phosphorylation|exocytosis|axonogenesis|regulation of neuron projection development|peptidyl-serine phosphorylation|protein kinase binding|establishment of cell polarity|neuron differentiation|actin cytoskeleton reorganization|…
chi-miR-2411-5p	XM_018043288.1	174	-33.66	174	-33.66	27	3825	759	BRSK2	GeneID:102178709,Genbank:XM_018043288.1	BR serine/threonine kinase 2, transcript variant X10	GO:0000086,GO:0000287,GO:0004674,GO:0005524,GO:0005634,GO:0005737,GO:0005783,GO:0005813,GO:0006468,GO:0006887,GO:0007409,GO:0010975,GO:0018105,GO:0019901,GO:0030010,GO:0030182,GO:0031532,GO:0035556,GO:0036503,GO:0048471,GO:0048812,GO:0050321,GO:0050770,GO:0051117,GO:0051301,GO:0061178,GO:0070059,GO:0090176,GO:0150034	G2/M transition of mitotic cell cycle|magnesium ion binding|protein serine/threonine kinase activity|ATP binding|nucleus|cytoplasm|endoplasmic reticulum|centrosome|protein phosphorylation|exocytosis|axonogenesis|regulation of neuron projection development|peptidyl-serine phosphorylation|protein kinase binding|establishment of cell polarity|neuron differentiation|actin cytoskeleton reorganization|…
chi-miR-2411-5p	XM_018046024.1	173	-33.29	173	-33.29	27	5914	2601	OTUD7B	GeneID:102169927,Genbank:XM_018046024.1	OTU deubiquitinase 7B, transcript variant X1	GO:0000122,GO:0002250,GO:0002385,GO:0003677,GO:0004843,GO:0005634,GO:0005737,GO:0005829,GO:0008234,GO:0008270,GO:0016579,GO:0032717,GO:0035871,GO:0036459,GO:0043124,GO:0070530,GO:0070536,GO:0071108,GO:0071947,GO:1900181,GO:1990380	negative regulation of transcription by RNA polymerase II|adaptive immune response|mucosal immune response|DNA binding|thiol-dependent ubiquitin-specific protease activity|nucleus|cytoplasm|cytosol|cysteine-type peptidase activity|zinc ion binding|protein deubiquitination|negative regulation of interleukin-8 production|protein K11-linked deubiquitination|thiol-dependent ubiquitinyl hydrolase acti…
chi-miR-2411-5p	XM_018046025.1	173	-33.29	173	-33.29	27	5228	1915	OTUD7B	GeneID:102169927,Genbank:XM_018046025.1	OTU deubiquitinase 7B, transcript variant X2	GO:0000122,GO:0002250,GO:0002385,GO:0003677,GO:0004843,GO:0005634,GO:0005737,GO:0005829,GO:0008234,GO:0008270,GO:0016579,GO:0032717,GO:0035871,GO:0036459,GO:0043124,GO:0070530,GO:0070536,GO:0071108,GO:0071947,GO:1900181,GO:1990380	negative regulation of transcription by RNA polymerase II|adaptive immune response|mucosal immune response|DNA binding|thiol-dependent ubiquitin-specific protease activity|nucleus|cytoplasm|cytosol|cysteine-type peptidase activity|zinc ion binding|protein deubiquitination|negative regulation of interleukin-8 production|protein K11-linked deubiquitination|thiol-dependent ubiquitinyl hydrolase acti…
chi-miR-2411-5p	XM_018046207.1	161	-32.46	161	-32.46	27	5471	3326	SHC1	GeneID:102170926,Genbank:XM_018046207.1	SHC adaptor protein 1, transcript variant X1			ko04062,ko04722,ko04650,ko04915,ko04072,ko04012,ko04910,ko04014,ko04510,ko04013,ko04917	Chemokine signaling pathway|Neurotrophin signaling pathway|Natural killer cell mediated cytotoxicity|Estrogen signaling pathway|Phospholipase D signaling pathway|ErbB signaling pathway|Insulin signaling pathway|Ras signaling pathway|Focal adhesion|MAPK signaling pathway - fly|Prolactin signaling pathway
chi-miR-2411-5p	XM_018046208.1	161	-32.46	161	-32.46	27	5468	3326	SHC1	GeneID:102170926,Genbank:XM_018046208.1	SHC adaptor protein 1, transcript variant X2			ko04062,ko04722,ko04650,ko04915,ko04072,ko04012,ko04910,ko04014,ko04510,ko04013,ko04917	Chemokine signaling pathway|Neurotrophin signaling pathway|Natural killer cell mediated cytotoxicity|Estrogen signaling pathway|Phospholipase D signaling pathway|ErbB signaling pathway|Insulin signaling pathway|Ras signaling pathway|Focal adhesion|MAPK signaling pathway - fly|Prolactin signaling pathway
chi-miR-2411-5p	XM_018046209.1	161	-32.46	161	-32.46	27	3891	1746	SHC1	GeneID:102170926,Genbank:XM_018046209.1	SHC adaptor protein 1, transcript variant X3	GO:0000187,GO:0001525,GO:0005737,GO:0005886,GO:0007173,GO:0008286,GO:0030971,GO:0035556,GO:0035924,GO:0040008,GO:0071363	activation of MAPK activity|angiogenesis|cytoplasm|plasma membrane|epidermal growth factor receptor signaling pathway|insulin receptor signaling pathway|receptor tyrosine kinase binding|intracellular signal transduction|cellular response to vascular endothelial growth factor stimulus|regulation of growth|cellular response to growth factor stimulus	ko04062,ko04722,ko04650,ko04915,ko04072,ko04012,ko04910,ko04014,ko04510,ko04013,ko04917	Chemokine signaling pathway|Neurotrophin signaling pathway|Natural killer cell mediated cytotoxicity|Estrogen signaling pathway|Phospholipase D signaling pathway|ErbB signaling pathway|Insulin signaling pathway|Ras signaling pathway|Focal adhesion|MAPK signaling pathway - fly|Prolactin signaling pathway
chi-miR-2411-5p	XM_018046210.1	161	-32.46	161	-32.46	27	3051	907	SHC1	GeneID:102170926,Genbank:XM_018046210.1	SHC adaptor protein 1, transcript variant X4	GO:0000187,GO:0001525,GO:0005737,GO:0005886,GO:0007173,GO:0008286,GO:0030971,GO:0035556,GO:0035924,GO:0040008,GO:0071363	activation of MAPK activity|angiogenesis|cytoplasm|plasma membrane|epidermal growth factor receptor signaling pathway|insulin receptor signaling pathway|receptor tyrosine kinase binding|intracellular signal transduction|cellular response to vascular endothelial growth factor stimulus|regulation of growth|cellular response to growth factor stimulus	ko04062,ko04722,ko04650,ko04915,ko04072,ko04012,ko04910,ko04014,ko04510,ko04013,ko04917	Chemokine signaling pathway|Neurotrophin signaling pathway|Natural killer cell mediated cytotoxicity|Estrogen signaling pathway|Phospholipase D signaling pathway|ErbB signaling pathway|Insulin signaling pathway|Ras signaling pathway|Focal adhesion|MAPK signaling pathway - fly|Prolactin signaling pathway
chi-miR-2411-5p	XM_018046211.1	161	-32.46	161	-32.46	27	3176	1031	SHC1	GeneID:102170926,Genbank:XM_018046211.1	SHC adaptor protein 1, transcript variant X5	GO:0000187,GO:0001525,GO:0005737,GO:0005886,GO:0007173,GO:0008286,GO:0030971,GO:0035556,GO:0035924,GO:0040008,GO:0071363	activation of MAPK activity|angiogenesis|cytoplasm|plasma membrane|epidermal growth factor receptor signaling pathway|insulin receptor signaling pathway|receptor tyrosine kinase binding|intracellular signal transduction|cellular response to vascular endothelial growth factor stimulus|regulation of growth|cellular response to growth factor stimulus	ko04062,ko04722,ko04650,ko04915,ko04072,ko04012,ko04910,ko04014,ko04510,ko04013,ko04917	Chemokine signaling pathway|Neurotrophin signaling pathway|Natural killer cell mediated cytotoxicity|Estrogen signaling pathway|Phospholipase D signaling pathway|ErbB signaling pathway|Insulin signaling pathway|Ras signaling pathway|Focal adhesion|MAPK signaling pathway - fly|Prolactin signaling pathway
chi-miR-2411-5p	XM_018046212.1	161	-32.46	161	-32.46	27	3049	908	SHC1	GeneID:102170926,Genbank:XM_018046212.1	SHC adaptor protein 1, transcript variant X6	GO:0000187,GO:0001525,GO:0005737,GO:0005886,GO:0007173,GO:0008286,GO:0030971,GO:0035556,GO:0035924,GO:0040008,GO:0071363	activation of MAPK activity|angiogenesis|cytoplasm|plasma membrane|epidermal growth factor receptor signaling pathway|insulin receptor signaling pathway|receptor tyrosine kinase binding|intracellular signal transduction|cellular response to vascular endothelial growth factor stimulus|regulation of growth|cellular response to growth factor stimulus	ko04062,ko04722,ko04650,ko04915,ko04072,ko04012,ko04910,ko04014,ko04510,ko04013,ko04917	Chemokine signaling pathway|Neurotrophin signaling pathway|Natural killer cell mediated cytotoxicity|Estrogen signaling pathway|Phospholipase D signaling pathway|ErbB signaling pathway|Insulin signaling pathway|Ras signaling pathway|Focal adhesion|MAPK signaling pathway - fly|Prolactin signaling pathway
chi-miR-2411-5p	XM_018046655.1	162	-31.34	162	-31.34	27	4146	1347	EN2	GeneID:102190582,Genbank:XM_018046655.1	engrailed homeobox 2	GO:0000981,GO:0001650,GO:0005634,GO:0005730,GO:0007275,GO:0016020,GO:0030901,GO:0030902,GO:0043524,GO:0043565,GO:0045944,GO:0048666,GO:1990403	DNA-binding transcription factor activity, RNA polymerase II-specific|fibrillar center|nucleus|nucleolus|multicellular organism development|membrane|midbrain development|hindbrain development|negative regulation of neuron apoptotic process|sequence-specific DNA binding|positive regulation of transcription by RNA polymerase II|neuron development|embryonic brain development	ko04341	Hedgehog signaling pathway - fly
chi-miR-2411-5p	XM_018047601.1	180	-31.5	180	-31.5	27	7538	3723	LOC102172692	GeneID:102172692,Genbank:XM_018047601.1	phosphatidylinositol phosphatase PTPRQ	GO:0004725,GO:0016021,GO:0045598	protein tyrosine phosphatase activity|integral component of membrane|regulation of fat cell differentiation
chi-miR-2411-5p	XM_018047641.1	165	-34.29	165	-34.29	27	4412	3008	ITGA5	GeneID:102176587,Genbank:XM_018047641.1	integrin subunit alpha 5	GO:0001525,GO:0001618,GO:0001726,GO:0005154,GO:0005161,GO:0005178,GO:0005783,GO:0005794,GO:0005886,GO:0005925,GO:0007044,GO:0007155,GO:0007157,GO:0007159,GO:0007229,GO:0007565,GO:0007613,GO:0008305,GO:0009897,GO:0009986,GO:0010811,GO:0030198,GO:0030335,GO:0030949,GO:0031410,GO:0031589,GO:0033627,GO:0033631,GO:0034113,GO:0035313,GO:0035987,GO:0043184,GO:0045202,GO:0046872,GO:0050731,GO:0050900,GO:…	angiogenesis|virus receptor activity|ruffle|epidermal growth factor receptor binding|platelet-derived growth factor receptor binding|integrin binding|endoplasmic reticulum|Golgi apparatus|plasma membrane|focal adhesion|cell-substrate junction assembly|cell adhesion|heterophilic cell-cell adhesion via plasma membrane cell adhesion molecules|leukocyte cell-cell adhesion|integrin-mediated signaling …	ko04145,ko04640,ko04810,ko04151,ko04512,ko04510	Phagosome|Hematopoietic cell lineage|Regulation of actin cytoskeleton|PI3K-Akt signaling pathway|ECM-receptor interaction|Focal adhesion
chi-miR-2411-5p	XM_018047749.1	166	-36.97	166	-36.97	27	8666	5731	SLC4A8	GeneID:102186932,Genbank:XM_018047749.1	solute carrier family 4 member 8	GO:0005452,GO:0005886,GO:0005887,GO:0008510,GO:0015301,GO:0015701,GO:0032809,GO:0043005,GO:0051453	inorganic anion exchanger activity|plasma membrane|integral component of plasma membrane|sodium:bicarbonate symporter activity|anion:anion antiporter activity|bicarbonate transport|neuronal cell body membrane|neuron projection|regulation of intracellular pH
chi-miR-2411-5p	XM_018047760.1	183	-34.06	183	-34.06	27	9408	2776	PLD1	GeneID:102174434,Genbank:XM_018047760.1	phospholipase D1, transcript variant X1			ko00564,ko04024,ko04144,ko00565,ko04072,ko04912,ko04014,ko04666,ko04071,ko04724	Glycerophospholipid metabolism|cAMP signaling pathway|Endocytosis|Ether lipid metabolism|Phospholipase D signaling pathway|GnRH signaling pathway|Ras signaling pathway|Fc gamma R-mediated phagocytosis|Sphingolipid signaling pathway|Glutamatergic synapse
chi-miR-2411-5p	XM_018047765.1	183	-34.06	183	-34.06	27	9291	2659	PLD1	GeneID:102174434,Genbank:XM_018047765.1	phospholipase D1, transcript variant X2			ko00564,ko04024,ko04144,ko00565,ko04072,ko04912,ko04014,ko04666,ko04071,ko04724	Glycerophospholipid metabolism|cAMP signaling pathway|Endocytosis|Ether lipid metabolism|Phospholipase D signaling pathway|GnRH signaling pathway|Ras signaling pathway|Fc gamma R-mediated phagocytosis|Sphingolipid signaling pathway|Glutamatergic synapse
chi-miR-2411-5p	XM_018047781.1	183	-34.06	183	-34.06	27	4377	2778	PLD1	GeneID:102174434,Genbank:XM_018047781.1	phospholipase D1, transcript variant X4			ko00564,ko04024,ko04144,ko00565,ko04072,ko04912,ko04014,ko04666,ko04071,ko04724	Glycerophospholipid metabolism|cAMP signaling pathway|Endocytosis|Ether lipid metabolism|Phospholipase D signaling pathway|GnRH signaling pathway|Ras signaling pathway|Fc gamma R-mediated phagocytosis|Sphingolipid signaling pathway|Glutamatergic synapse
chi-miR-2411-5p	XM_018047786.1	183	-34.06	183	-34.06	27	8953	2321	PLD1	GeneID:102174434,Genbank:XM_018047786.1	phospholipase D1, transcript variant X5			ko00564,ko04024,ko04144,ko00565,ko04072,ko04912,ko04014,ko04666,ko04071,ko04724	Glycerophospholipid metabolism|cAMP signaling pathway|Endocytosis|Ether lipid metabolism|Phospholipase D signaling pathway|GnRH signaling pathway|Ras signaling pathway|Fc gamma R-mediated phagocytosis|Sphingolipid signaling pathway|Glutamatergic synapse
chi-miR-2411-5p	XM_018047802.1	183	-34.06	183	-34.06	27	8823	2191	PLD1	GeneID:102174434,Genbank:XM_018047802.1	phospholipase D1, transcript variant X7			ko00564,ko04024,ko04144,ko00565,ko04072,ko04912,ko04014,ko04666,ko04071,ko04724	Glycerophospholipid metabolism|cAMP signaling pathway|Endocytosis|Ether lipid metabolism|Phospholipase D signaling pathway|GnRH signaling pathway|Ras signaling pathway|Fc gamma R-mediated phagocytosis|Sphingolipid signaling pathway|Glutamatergic synapse
chi-miR-2411-5p	XM_018047809.1	183	-34.06	183	-34.06	27	3401	2780	PLD1	GeneID:102174434,Genbank:XM_018047809.1	phospholipase D1, transcript variant X8			ko00564,ko04024,ko04144,ko00565,ko04072,ko04912,ko04014,ko04666,ko04071,ko04724	Glycerophospholipid metabolism|cAMP signaling pathway|Endocytosis|Ether lipid metabolism|Phospholipase D signaling pathway|GnRH signaling pathway|Ras signaling pathway|Fc gamma R-mediated phagocytosis|Sphingolipid signaling pathway|Glutamatergic synapse
chi-miR-2411-5p	XM_018047826.1	154	-31.22	154	-31.22	27	3340	1747	PRPF40B	GeneID:102174364,Genbank:XM_018047826.1	pre-mRNA processing factor 40 homolog B, transcript variant X1	GO:0000398,GO:0003723,GO:0005685,GO:0016607,GO:0071004	mRNA splicing, via spliceosome|RNA binding|U1 snRNP|nuclear speck|U2-type prespliceosome	ko03040	Spliceosome
chi-miR-2411-5p	XM_018047827.1	154	-31.22	154	-31.22	27	3331	1746	PRPF40B	GeneID:102174364,Genbank:XM_018047827.1	pre-mRNA processing factor 40 homolog B, transcript variant X2	GO:0000398,GO:0003723,GO:0005685,GO:0016607,GO:0071004	mRNA splicing, via spliceosome|RNA binding|U1 snRNP|nuclear speck|U2-type prespliceosome	ko03040	Spliceosome
chi-miR-2411-5p	XM_018047828.1	154	-31.22	154	-31.22	27	3374	1749	PRPF40B	GeneID:102174364,Genbank:XM_018047828.1	pre-mRNA processing factor 40 homolog B, transcript variant X3	GO:0000398,GO:0003723,GO:0005685,GO:0016607,GO:0071004	mRNA splicing, via spliceosome|RNA binding|U1 snRNP|nuclear speck|U2-type prespliceosome	ko03040	Spliceosome
chi-miR-2411-5p	XM_018047829.1	154	-31.22	154	-31.22	27	3292	1699	PRPF40B	GeneID:102174364,Genbank:XM_018047829.1	pre-mRNA processing factor 40 homolog B, transcript variant X4	GO:0000398,GO:0003723,GO:0005685,GO:0016607,GO:0071004	mRNA splicing, via spliceosome|RNA binding|U1 snRNP|nuclear speck|U2-type prespliceosome	ko03040	Spliceosome
chi-miR-2411-5p	XM_018047830.1	154	-31.22	154	-31.22	27	3258	1665	PRPF40B	GeneID:102174364,Genbank:XM_018047830.1	pre-mRNA processing factor 40 homolog B, transcript variant X5	GO:0000398,GO:0003723,GO:0005685,GO:0016607,GO:0071004	mRNA splicing, via spliceosome|RNA binding|U1 snRNP|nuclear speck|U2-type prespliceosome	ko03040	Spliceosome
chi-miR-2411-5p	XM_018047831.1	154	-31.22	154	-31.22	27	3224	1748	PRPF40B	GeneID:102174364,Genbank:XM_018047831.1	pre-mRNA processing factor 40 homolog B, transcript variant X6	GO:0000398,GO:0003723,GO:0005685,GO:0016607,GO:0071004	mRNA splicing, via spliceosome|RNA binding|U1 snRNP|nuclear speck|U2-type prespliceosome	ko03040	Spliceosome
chi-miR-2411-5p	XM_018047832.1	154	-31.22	154	-31.22	27	2488	1750	PRPF40B	GeneID:102174364,Genbank:XM_018047832.1	pre-mRNA processing factor 40 homolog B, transcript variant X9	GO:0000398,GO:0003723,GO:0005685,GO:0016607,GO:0071004	mRNA splicing, via spliceosome|RNA binding|U1 snRNP|nuclear speck|U2-type prespliceosome	ko03040	Spliceosome
chi-miR-2411-5p	XM_018047983.1	174	-32.09	174	-32.09	27	6460	5067	TBC1D30	GeneID:102187840,Genbank:XM_018047983.1	TBC1 domain family member 30, transcript variant X3	GO:0005096,GO:0005829,GO:0005886,GO:0005929,GO:0006886,GO:0017137,GO:0036064,GO:0043547,GO:0090630,GO:1902018	GTPase activator activity|cytosol|plasma membrane|cilium|intracellular protein transport|Rab GTPase binding|ciliary basal body|positive regulation of GTPase activity|activation of GTPase activity|negative regulation of cilium assembly
chi-miR-2411-5p	XM_018047984.1	174	-32.09	174	-32.09	27	6417	5024	TBC1D30	GeneID:102187840,Genbank:XM_018047984.1	TBC1 domain family member 30, transcript variant X4	GO:0005096,GO:0005829,GO:0005886,GO:0005929,GO:0006886,GO:0017137,GO:0036064,GO:0043547,GO:0090630,GO:1902018	GTPase activator activity|cytosol|plasma membrane|cilium|intracellular protein transport|Rab GTPase binding|ciliary basal body|positive regulation of GTPase activity|activation of GTPase activity|negative regulation of cilium assembly
chi-miR-2411-5p	XM_018047985.1	174	-32.09	174	-32.09	27	5833	4440	TBC1D30	GeneID:102187840,Genbank:XM_018047985.1	TBC1 domain family member 30, transcript variant X5	GO:0005096,GO:0005829,GO:0005886,GO:0005929,GO:0006886,GO:0017137,GO:0036064,GO:0043547,GO:0090630,GO:1902018	GTPase activator activity|cytosol|plasma membrane|cilium|intracellular protein transport|Rab GTPase binding|ciliary basal body|positive regulation of GTPase activity|activation of GTPase activity|negative regulation of cilium assembly
chi-miR-2411-5p	XM_018047987.1	174	-32.09	174	-32.09	27	5719	4326	TBC1D30	GeneID:102187840,Genbank:XM_018047987.1	TBC1 domain family member 30, transcript variant X7	GO:0005096,GO:0005829,GO:0005886,GO:0005929,GO:0006886,GO:0017137,GO:0036064,GO:0043547,GO:0090630,GO:1902018	GTPase activator activity|cytosol|plasma membrane|cilium|intracellular protein transport|Rab GTPase binding|ciliary basal body|positive regulation of GTPase activity|activation of GTPase activity|negative regulation of cilium assembly
chi-miR-2411-5p	XM_018048750.1	162	-32.04	162	-32.04	27	3355	2887	PLA2G6	GeneID:102182111,Genbank:XM_018048750.1	phospholipase A2 group VI, transcript variant X1	GO:0001934,GO:0005516,GO:0005615,GO:0005739,GO:0005815,GO:0005829,GO:0006935,GO:0007204,GO:0007613,GO:0014832,GO:0016020,GO:0016042,GO:0017171,GO:0019731,GO:0019901,GO:0032049,GO:0034976,GO:0035774,GO:0043008,GO:0045921,GO:0047499,GO:0051967,GO:0060135,GO:0090037,GO:0090200,GO:0090238,GO:0097755,GO:0102567,GO:0102568,GO:1901339,GO:2000304	positive regulation of protein phosphorylation|calmodulin binding|extracellular space|mitochondrion|microtubule organizing center|cytosol|chemotaxis|positive regulation of cytosolic calcium ion concentration|memory|urinary bladder smooth muscle contraction|membrane|lipid catabolic process|serine hydrolase activity|antibacterial humoral response|protein kinase binding|cardiolipin biosynthetic proc…	ko00564,ko00592,ko04750,ko00591,ko00565,ko00590,ko04014,ko04270	Glycerophospholipid metabolism|alpha-Linolenic acid metabolism|Inflammatory mediator regulation of TRP channels|Linoleic acid metabolism|Ether lipid metabolism|Arachidonic acid metabolism|Ras signaling pathway|Vascular smooth muscle contraction
chi-miR-2411-5p	XM_018048799.1	171	-34.78	171	-34.78	27	5695	5136	TNRC6B	GeneID:102186097,Genbank:XM_018048799.1	trinucleotide repeat containing 6B, transcript variant X1	GO:0000932,GO:0003723,GO:0005654,GO:0005829,GO:0007223,GO:0010628,GO:0010629,GO:0031047,GO:0035068,GO:0035194,GO:0035195,GO:0035278,GO:0045652,GO:0060213,GO:1900153	P-body|RNA binding|nucleoplasm|cytosol|Wnt signaling pathway, calcium modulating pathway|positive regulation of gene expression|negative regulation of gene expression|gene silencing by RNA|micro-ribonucleoprotein complex|posttranscriptional gene silencing by RNA|gene silencing by miRNA|miRNA mediated inhibition of translation|regulation of megakaryocyte differentiation|positive regulation of nucl…
chi-miR-2411-5p	XM_018048800.1	171	-34.78	171	-34.78	27	17854	5249	TNRC6B	GeneID:102186097,Genbank:XM_018048800.1	trinucleotide repeat containing 6B, transcript variant X2	GO:0000932,GO:0003723,GO:0005654,GO:0005829,GO:0007223,GO:0010628,GO:0010629,GO:0031047,GO:0035068,GO:0035194,GO:0035195,GO:0035278,GO:0045652,GO:0060213,GO:1900153	P-body|RNA binding|nucleoplasm|cytosol|Wnt signaling pathway, calcium modulating pathway|positive regulation of gene expression|negative regulation of gene expression|gene silencing by RNA|micro-ribonucleoprotein complex|posttranscriptional gene silencing by RNA|gene silencing by miRNA|miRNA mediated inhibition of translation|regulation of megakaryocyte differentiation|positive regulation of nucl…
chi-miR-2411-5p	XM_018048801.1	171	-34.78	171	-34.78	27	5643	5084	TNRC6B	GeneID:102186097,Genbank:XM_018048801.1	trinucleotide repeat containing 6B, transcript variant X3	GO:0000932,GO:0003723,GO:0005654,GO:0005829,GO:0007223,GO:0010628,GO:0010629,GO:0031047,GO:0035068,GO:0035194,GO:0035195,GO:0035278,GO:0045652,GO:0060213,GO:1900153	P-body|RNA binding|nucleoplasm|cytosol|Wnt signaling pathway, calcium modulating pathway|positive regulation of gene expression|negative regulation of gene expression|gene silencing by RNA|micro-ribonucleoprotein complex|posttranscriptional gene silencing by RNA|gene silencing by miRNA|miRNA mediated inhibition of translation|regulation of megakaryocyte differentiation|positive regulation of nucl…
chi-miR-2411-5p	XM_018048802.1	171	-34.78	171	-34.78	27	5785	5226	TNRC6B	GeneID:102186097,Genbank:XM_018048802.1	trinucleotide repeat containing 6B, transcript variant X5	GO:0000932,GO:0003723,GO:0005654,GO:0005829,GO:0007223,GO:0010628,GO:0010629,GO:0031047,GO:0035068,GO:0035194,GO:0035195,GO:0035278,GO:0045652,GO:0060213,GO:1900153	P-body|RNA binding|nucleoplasm|cytosol|Wnt signaling pathway, calcium modulating pathway|positive regulation of gene expression|negative regulation of gene expression|gene silencing by RNA|micro-ribonucleoprotein complex|posttranscriptional gene silencing by RNA|gene silencing by miRNA|miRNA mediated inhibition of translation|regulation of megakaryocyte differentiation|positive regulation of nucl…
chi-miR-2411-5p	XM_018049361.1	164	-32.44	164	-32.44	27	4547	60	DTHD1	GeneID:102173376,Genbank:XM_018049361.1	death domain containing 1	GO:0007165	signal transduction
chi-miR-2411-5p	XM_018049859.1	186	-32.77	186	-32.77	27	9718	1096	HTT	GeneID:102183227,Genbank:XM_018049859.1	huntingtin, transcript variant X1
chi-miR-2411-5p	XM_018049860.1	186	-32.77	186	-32.77	27	9378	759	HTT	GeneID:102183227,Genbank:XM_018049860.1	huntingtin, transcript variant X2
chi-miR-2411-5p	XM_018049861.1	186	-32.77	186	-32.77	27	9670	1096	HTT	GeneID:102183227,Genbank:XM_018049861.1	huntingtin, transcript variant X3
chi-miR-2411-5p	XM_018049862.1	186	-32.77	186	-32.77	27	9586	1096	HTT	GeneID:102183227,Genbank:XM_018049862.1	huntingtin, transcript variant X4
chi-miR-2411-5p	XM_018050131.1	164	-30.29	164	-30.29	27	14635	8739	FAT2	GeneID:102191697,Genbank:XM_018050131.1	FAT atypical cadherin 2, transcript variant X2	GO:0005509,GO:0005794,GO:0005886,GO:0005913,GO:0007156,GO:0010631,GO:0016021,GO:0031589,GO:0070062	calcium ion binding|Golgi apparatus|plasma membrane|cell-cell adherens junction|homophilic cell adhesion via plasma membrane adhesion molecules|epithelial cell migration|integral component of membrane|cell-substrate adhesion|extracellular exosome
chi-miR-2411-5p	XM_018050148.1	154	-30.62	154	-30.62	27	8015	1413	NDST1	GeneID:102174299,Genbank:XM_018050148.1	N-deacetylase and N-sulfotransferase 1, transcript variant X1	GO:0000139,GO:0003279,GO:0006024,GO:0006477,GO:0006954,GO:0007585,GO:0008543,GO:0015012,GO:0015014,GO:0015016,GO:0016021,GO:0030210,GO:0030900,GO:0030901,GO:0035904,GO:0042328,GO:0043410,GO:0045880,GO:0048702,GO:0048703,GO:0050119,GO:0060976	Golgi membrane|cardiac septum development|glycosaminoglycan biosynthetic process|protein sulfation|inflammatory response|respiratory gaseous exchange|fibroblast growth factor receptor signaling pathway|heparan sulfate proteoglycan biosynthetic process|heparan sulfate proteoglycan biosynthetic process, polysaccharide chain biosynthetic process|[heparan sulfate]-glucosamine N-sulfotransferase activ…	ko00534	Glycosaminoglycan biosynthesis - heparan sulfate / heparin
chi-miR-2411-5p	XM_018050149.1	154	-30.62	154	-30.62	27	7943	1341	NDST1	GeneID:102174299,Genbank:XM_018050149.1	N-deacetylase and N-sulfotransferase 1, transcript variant X2	GO:0000139,GO:0003279,GO:0006024,GO:0006477,GO:0006954,GO:0007585,GO:0008543,GO:0015012,GO:0015014,GO:0015016,GO:0016021,GO:0030210,GO:0030900,GO:0030901,GO:0035904,GO:0042328,GO:0043410,GO:0045880,GO:0048702,GO:0048703,GO:0050119,GO:0060976	Golgi membrane|cardiac septum development|glycosaminoglycan biosynthetic process|protein sulfation|inflammatory response|respiratory gaseous exchange|fibroblast growth factor receptor signaling pathway|heparan sulfate proteoglycan biosynthetic process|heparan sulfate proteoglycan biosynthetic process, polysaccharide chain biosynthetic process|[heparan sulfate]-glucosamine N-sulfotransferase activ…	ko00534	Glycosaminoglycan biosynthesis - heparan sulfate / heparin
chi-miR-2411-5p	XM_018050150.1	154	-30.62	154	-30.62	27	8089	1487	NDST1	GeneID:102174299,Genbank:XM_018050150.1	N-deacetylase and N-sulfotransferase 1, transcript variant X3	GO:0000139,GO:0003279,GO:0006024,GO:0006477,GO:0006954,GO:0007585,GO:0008543,GO:0015012,GO:0015014,GO:0015016,GO:0016021,GO:0030210,GO:0030900,GO:0030901,GO:0035904,GO:0042328,GO:0043410,GO:0045880,GO:0048702,GO:0048703,GO:0050119,GO:0060976	Golgi membrane|cardiac septum development|glycosaminoglycan biosynthetic process|protein sulfation|inflammatory response|respiratory gaseous exchange|fibroblast growth factor receptor signaling pathway|heparan sulfate proteoglycan biosynthetic process|heparan sulfate proteoglycan biosynthetic process, polysaccharide chain biosynthetic process|[heparan sulfate]-glucosamine N-sulfotransferase activ…	ko00534	Glycosaminoglycan biosynthesis - heparan sulfate / heparin
chi-miR-2411-5p	XM_018050151.1	154	-30.62	154	-30.62	27	7916	1314	NDST1	GeneID:102174299,Genbank:XM_018050151.1	N-deacetylase and N-sulfotransferase 1, transcript variant X4	GO:0000139,GO:0003279,GO:0006024,GO:0006477,GO:0006954,GO:0007585,GO:0008543,GO:0015012,GO:0015014,GO:0015016,GO:0016021,GO:0030210,GO:0030900,GO:0030901,GO:0035904,GO:0042328,GO:0043410,GO:0045880,GO:0048702,GO:0048703,GO:0050119,GO:0060976	Golgi membrane|cardiac septum development|glycosaminoglycan biosynthetic process|protein sulfation|inflammatory response|respiratory gaseous exchange|fibroblast growth factor receptor signaling pathway|heparan sulfate proteoglycan biosynthetic process|heparan sulfate proteoglycan biosynthetic process, polysaccharide chain biosynthetic process|[heparan sulfate]-glucosamine N-sulfotransferase activ…	ko00534	Glycosaminoglycan biosynthesis - heparan sulfate / heparin
chi-miR-2411-5p	XM_018050152.1	154	-30.62	154	-30.62	27	8017	1415	NDST1	GeneID:102174299,Genbank:XM_018050152.1	N-deacetylase and N-sulfotransferase 1, transcript variant X5	GO:0000139,GO:0003279,GO:0006024,GO:0006477,GO:0006954,GO:0007585,GO:0008543,GO:0015012,GO:0015014,GO:0015016,GO:0016021,GO:0030210,GO:0030900,GO:0030901,GO:0035904,GO:0042328,GO:0043410,GO:0045880,GO:0048702,GO:0048703,GO:0050119,GO:0060976	Golgi membrane|cardiac septum development|glycosaminoglycan biosynthetic process|protein sulfation|inflammatory response|respiratory gaseous exchange|fibroblast growth factor receptor signaling pathway|heparan sulfate proteoglycan biosynthetic process|heparan sulfate proteoglycan biosynthetic process, polysaccharide chain biosynthetic process|[heparan sulfate]-glucosamine N-sulfotransferase activ…	ko00534	Glycosaminoglycan biosynthesis - heparan sulfate / heparin
chi-miR-2411-5p	XM_018050153.1	154	-30.62	154	-30.62	27	7844	1242	NDST1	GeneID:102174299,Genbank:XM_018050153.1	N-deacetylase and N-sulfotransferase 1, transcript variant X6	GO:0000139,GO:0003279,GO:0006024,GO:0006477,GO:0006954,GO:0007585,GO:0008543,GO:0015012,GO:0015014,GO:0015016,GO:0016021,GO:0030210,GO:0030900,GO:0030901,GO:0035904,GO:0042328,GO:0043410,GO:0045880,GO:0048702,GO:0048703,GO:0050119,GO:0060976	Golgi membrane|cardiac septum development|glycosaminoglycan biosynthetic process|protein sulfation|inflammatory response|respiratory gaseous exchange|fibroblast growth factor receptor signaling pathway|heparan sulfate proteoglycan biosynthetic process|heparan sulfate proteoglycan biosynthetic process, polysaccharide chain biosynthetic process|[heparan sulfate]-glucosamine N-sulfotransferase activ…	ko00534	Glycosaminoglycan biosynthesis - heparan sulfate / heparin
chi-miR-2411-5p	XM_018050154.1	154	-30.62	154	-30.62	27	8057	1455	NDST1	GeneID:102174299,Genbank:XM_018050154.1	N-deacetylase and N-sulfotransferase 1, transcript variant X7	GO:0000139,GO:0003279,GO:0006024,GO:0006477,GO:0006954,GO:0007585,GO:0008543,GO:0015012,GO:0015014,GO:0015016,GO:0016021,GO:0030210,GO:0030900,GO:0030901,GO:0035904,GO:0042328,GO:0043410,GO:0045880,GO:0048702,GO:0048703,GO:0050119,GO:0060976	Golgi membrane|cardiac septum development|glycosaminoglycan biosynthetic process|protein sulfation|inflammatory response|respiratory gaseous exchange|fibroblast growth factor receptor signaling pathway|heparan sulfate proteoglycan biosynthetic process|heparan sulfate proteoglycan biosynthetic process, polysaccharide chain biosynthetic process|[heparan sulfate]-glucosamine N-sulfotransferase activ…	ko00534	Glycosaminoglycan biosynthesis - heparan sulfate / heparin
chi-miR-2411-5p	XM_018050155.1	154	-30.62	154	-30.62	27	3404	1415	NDST1	GeneID:102174299,Genbank:XM_018050155.1	N-deacetylase and N-sulfotransferase 1, transcript variant X8	GO:0000139,GO:0003279,GO:0006024,GO:0006477,GO:0006954,GO:0007585,GO:0008543,GO:0015012,GO:0015014,GO:0015016,GO:0016021,GO:0030210,GO:0030900,GO:0030901,GO:0035904,GO:0042328,GO:0043410,GO:0045880,GO:0048702,GO:0048703,GO:0050119,GO:0060976	Golgi membrane|cardiac septum development|glycosaminoglycan biosynthetic process|protein sulfation|inflammatory response|respiratory gaseous exchange|fibroblast growth factor receptor signaling pathway|heparan sulfate proteoglycan biosynthetic process|heparan sulfate proteoglycan biosynthetic process, polysaccharide chain biosynthetic process|[heparan sulfate]-glucosamine N-sulfotransferase activ…	ko00534	Glycosaminoglycan biosynthesis - heparan sulfate / heparin
chi-miR-2411-5p	XM_018050185.1	157	-33.11	157	-33.11	27	5450	2849	DPYSL3	GeneID:102172059,Genbank:XM_018050185.1	dihydropyrimidinase like 3, transcript variant X1	GO:0005615,GO:0005829,GO:0010976,GO:0010977,GO:0016810,GO:0017124,GO:0030027,GO:0030336,GO:0030426,GO:0031005,GO:0031941,GO:0035374,GO:0044297,GO:0045202,GO:0048666,GO:0048678,GO:0051017,GO:0051260,GO:0051491,GO:0051764,GO:0070382,GO:0071345	extracellular space|cytosol|positive regulation of neuron projection development|negative regulation of neuron projection development|hydrolase activity, acting on carbon-nitrogen (but not peptide) bonds|SH3 domain binding|lamellipodium|negative regulation of cell migration|growth cone|filamin binding|filamentous actin|chondroitin sulfate binding|cell body|synapse|neuron development|response to a…
chi-miR-2411-5p	XM_018050186.1	157	-33.11	157	-33.11	27	5101	2500	DPYSL3	GeneID:102172059,Genbank:XM_018050186.1	dihydropyrimidinase like 3, transcript variant X2	GO:0005615,GO:0005829,GO:0010976,GO:0010977,GO:0016810,GO:0017124,GO:0030027,GO:0030336,GO:0030426,GO:0031005,GO:0031941,GO:0035374,GO:0044297,GO:0045202,GO:0048666,GO:0048678,GO:0051017,GO:0051260,GO:0051491,GO:0051764,GO:0070382,GO:0071345	extracellular space|cytosol|positive regulation of neuron projection development|negative regulation of neuron projection development|hydrolase activity, acting on carbon-nitrogen (but not peptide) bonds|SH3 domain binding|lamellipodium|negative regulation of cell migration|growth cone|filamin binding|filamentous actin|chondroitin sulfate binding|cell body|synapse|neuron development|response to a…
chi-miR-2411-5p	XM_018050187.1	157	-33.11	157	-33.11	27	5354	2753	DPYSL3	GeneID:102172059,Genbank:XM_018050187.1	dihydropyrimidinase like 3, transcript variant X3	GO:0005615,GO:0005829,GO:0010976,GO:0010977,GO:0016810,GO:0017124,GO:0030027,GO:0030336,GO:0030426,GO:0031005,GO:0031941,GO:0035374,GO:0044297,GO:0045202,GO:0048666,GO:0048678,GO:0051017,GO:0051260,GO:0051491,GO:0051764,GO:0070382,GO:0071345	extracellular space|cytosol|positive regulation of neuron projection development|negative regulation of neuron projection development|hydrolase activity, acting on carbon-nitrogen (but not peptide) bonds|SH3 domain binding|lamellipodium|negative regulation of cell migration|growth cone|filamin binding|filamentous actin|chondroitin sulfate binding|cell body|synapse|neuron development|response to a…
chi-miR-2411-5p	XM_018050636.1	153	-31.02	153	-31.02	27	2341	1443	TSPAN17	GeneID:102181770,Genbank:XM_018050636.1	tetraspanin 17, transcript variant X2	GO:0005887,GO:0007166	integral component of plasma membrane|cell surface receptor signaling pathway
chi-miR-2411-5p	XM_018050755.1	157	-31.47	157	-31.47	27	8947	8567	DOT1L	GeneID:102180119,Genbank:XM_018050755.1	DOT1 like histone lysine methyltransferase, transcript variant X1	GO:0000077,GO:0000781,GO:0003677,GO:0005634,GO:0005654,GO:0006348,GO:0008134,GO:0008284,GO:0018024,GO:0031151,GO:0032200,GO:0032991,GO:0034729,GO:0042054,GO:0043231,GO:0045944,GO:0046425,GO:2000677	DNA damage checkpoint|chromosome, telomeric region|DNA binding|nucleus|nucleoplasm|chromatin silencing at telomere|transcription factor binding|positive regulation of cell proliferation|histone-lysine N-methyltransferase activity|histone methyltransferase activity (H3-K79 specific)|telomere organization|protein-containing complex|histone H3-K79 methylation|histone methyltransferase activity|intra…	ko00310	Lysine degradation
chi-miR-2411-5p	XM_018050756.1	157	-31.47	157	-31.47	27	7782	7402	DOT1L	GeneID:102180119,Genbank:XM_018050756.1	DOT1 like histone lysine methyltransferase, transcript variant X2	GO:0000077,GO:0000781,GO:0003677,GO:0005634,GO:0005654,GO:0006348,GO:0008134,GO:0008284,GO:0018024,GO:0031151,GO:0032200,GO:0032991,GO:0034729,GO:0042054,GO:0043231,GO:0045944,GO:0046425,GO:2000677	DNA damage checkpoint|chromosome, telomeric region|DNA binding|nucleus|nucleoplasm|chromatin silencing at telomere|transcription factor binding|positive regulation of cell proliferation|histone-lysine N-methyltransferase activity|histone methyltransferase activity (H3-K79 specific)|telomere organization|protein-containing complex|histone H3-K79 methylation|histone methyltransferase activity|intra…	ko00310	Lysine degradation
chi-miR-2411-5p	XM_018050757.1	157	-31.47	157	-31.47	27	8944	8564	DOT1L	GeneID:102180119,Genbank:XM_018050757.1	DOT1 like histone lysine methyltransferase, transcript variant X3	GO:0000077,GO:0000781,GO:0003677,GO:0005634,GO:0005654,GO:0006348,GO:0008134,GO:0008284,GO:0018024,GO:0031151,GO:0032200,GO:0032991,GO:0034729,GO:0042054,GO:0043231,GO:0045944,GO:0046425,GO:2000677	DNA damage checkpoint|chromosome, telomeric region|DNA binding|nucleus|nucleoplasm|chromatin silencing at telomere|transcription factor binding|positive regulation of cell proliferation|histone-lysine N-methyltransferase activity|histone methyltransferase activity (H3-K79 specific)|telomere organization|protein-containing complex|histone H3-K79 methylation|histone methyltransferase activity|intra…	ko00310	Lysine degradation
chi-miR-2411-5p	XM_018050758.1	157	-31.47	157	-31.47	27	8833	8453	DOT1L	GeneID:102180119,Genbank:XM_018050758.1	DOT1 like histone lysine methyltransferase, transcript variant X4	GO:0000077,GO:0000781,GO:0003677,GO:0005634,GO:0005654,GO:0006348,GO:0008134,GO:0008284,GO:0018024,GO:0031151,GO:0032200,GO:0032991,GO:0034729,GO:0042054,GO:0043231,GO:0045944,GO:0046425,GO:2000677	DNA damage checkpoint|chromosome, telomeric region|DNA binding|nucleus|nucleoplasm|chromatin silencing at telomere|transcription factor binding|positive regulation of cell proliferation|histone-lysine N-methyltransferase activity|histone methyltransferase activity (H3-K79 specific)|telomere organization|protein-containing complex|histone H3-K79 methylation|histone methyltransferase activity|intra…	ko00310	Lysine degradation
chi-miR-2411-5p	XM_018050759.1	157	-31.47	157	-31.47	27	8715	8335	DOT1L	GeneID:102180119,Genbank:XM_018050759.1	DOT1 like histone lysine methyltransferase, transcript variant X5	GO:0000077,GO:0000781,GO:0003677,GO:0005634,GO:0005654,GO:0006348,GO:0008134,GO:0008284,GO:0018024,GO:0031151,GO:0032200,GO:0032991,GO:0034729,GO:0042054,GO:0043231,GO:0045944,GO:0046425,GO:2000677	DNA damage checkpoint|chromosome, telomeric region|DNA binding|nucleus|nucleoplasm|chromatin silencing at telomere|transcription factor binding|positive regulation of cell proliferation|histone-lysine N-methyltransferase activity|histone methyltransferase activity (H3-K79 specific)|telomere organization|protein-containing complex|histone H3-K79 methylation|histone methyltransferase activity|intra…	ko00310	Lysine degradation
chi-miR-2411-5p	XM_018050762.1	157	-31.47	157	-31.47	27	7166	6786	DOT1L	GeneID:102180119,Genbank:XM_018050762.1	DOT1 like histone lysine methyltransferase, transcript variant X8	GO:0000077,GO:0000781,GO:0003677,GO:0005634,GO:0005654,GO:0006348,GO:0008134,GO:0008284,GO:0018024,GO:0031151,GO:0032200,GO:0032991,GO:0034729,GO:0042054,GO:0043231,GO:0045944,GO:0046425,GO:2000677	DNA damage checkpoint|chromosome, telomeric region|DNA binding|nucleus|nucleoplasm|chromatin silencing at telomere|transcription factor binding|positive regulation of cell proliferation|histone-lysine N-methyltransferase activity|histone methyltransferase activity (H3-K79 specific)|telomere organization|protein-containing complex|histone H3-K79 methylation|histone methyltransferase activity|intra…	ko00310	Lysine degradation
chi-miR-2411-5p	XM_018050763.1	157	-31.47	157	-31.47	27	8175	7795	DOT1L	GeneID:102180119,Genbank:XM_018050763.1	DOT1 like histone lysine methyltransferase, transcript variant X9	GO:0000077,GO:0000781,GO:0003677,GO:0005634,GO:0005654,GO:0006348,GO:0008134,GO:0008284,GO:0018024,GO:0031151,GO:0032200,GO:0032991,GO:0034729,GO:0042054,GO:0043231,GO:0045944,GO:0046425,GO:2000677	DNA damage checkpoint|chromosome, telomeric region|DNA binding|nucleus|nucleoplasm|chromatin silencing at telomere|transcription factor binding|positive regulation of cell proliferation|histone-lysine N-methyltransferase activity|histone methyltransferase activity (H3-K79 specific)|telomere organization|protein-containing complex|histone H3-K79 methylation|histone methyltransferase activity|intra…	ko00310	Lysine degradation
chi-miR-2411-5p	XM_018050764.1	157	-31.47	157	-31.47	27	8003	7623	DOT1L	GeneID:102180119,Genbank:XM_018050764.1	DOT1 like histone lysine methyltransferase, transcript variant X10	GO:0000077,GO:0000781,GO:0003677,GO:0005634,GO:0005654,GO:0006348,GO:0008134,GO:0008284,GO:0018024,GO:0031151,GO:0032200,GO:0032991,GO:0034729,GO:0042054,GO:0043231,GO:0045944,GO:0046425,GO:2000677	DNA damage checkpoint|chromosome, telomeric region|DNA binding|nucleus|nucleoplasm|chromatin silencing at telomere|transcription factor binding|positive regulation of cell proliferation|histone-lysine N-methyltransferase activity|histone methyltransferase activity (H3-K79 specific)|telomere organization|protein-containing complex|histone H3-K79 methylation|histone methyltransferase activity|intra…	ko00310	Lysine degradation
chi-miR-2411-5p	XM_018050851.1	159	-33.35	159	-33.35	27	3545	729	PIAS4	GeneID:102175569,Genbank:XM_018050851.1	protein inhibitor of activated STAT 4	GO:0000122,GO:0003677,GO:0003714,GO:0005634,GO:0005654,GO:0005737,GO:0006303,GO:0008022,GO:0008270,GO:0010804,GO:0016055,GO:0016363,GO:0016605,GO:0016925,GO:0019789,GO:0031625,GO:0032088,GO:0033235,GO:0042359,GO:0045892,GO:0061665,GO:1902174,GO:1902231,GO:1990234	negative regulation of transcription by RNA polymerase II|DNA binding|transcription corepressor activity|nucleus|nucleoplasm|cytoplasm|double-strand break repair via nonhomologous end joining|protein C-terminus binding|zinc ion binding|negative regulation of tumor necrosis factor-mediated signaling pathway|Wnt signaling pathway|nuclear matrix|PML body|protein sumoylation|SUMO transferase activity…	ko04120,ko04064,ko04630	Ubiquitin mediated proteolysis|NF-kappa B signaling pathway|Jak-STAT signaling pathway
chi-miR-2411-5p	XM_018050876.1	182	-32.71	182	-32.71	27	7302	43	PLIN4	GeneID:102171863,Genbank:XM_018050876.1	perilipin 4, transcript variant X1	GO:0005811,GO:0005829,GO:0005886,GO:0043231	lipid droplet|cytosol|plasma membrane|intracellular membrane-bounded organelle	ko03320	PPAR signaling pathway
chi-miR-2411-5p	XM_018050877.1	182	-32.71	182	-32.71	27	7203	43	PLIN4	GeneID:102171863,Genbank:XM_018050877.1	perilipin 4, transcript variant X2	GO:0005811,GO:0005829,GO:0005886,GO:0043231	lipid droplet|cytosol|plasma membrane|intracellular membrane-bounded organelle	ko03320	PPAR signaling pathway
chi-miR-2411-5p	XM_018050989.1	186	-34.78	186	-34.78	27	1955	1292	ANGPTL4	GeneID:100860916,Genbank:XM_018050989.1	angiopoietin like 4	GO:0001525,GO:0004857,GO:0005615,GO:0030154,GO:0042802,GO:0051005,GO:0070328,GO:2000352	angiogenesis|enzyme inhibitor activity|extracellular space|cell differentiation|identical protein binding|negative regulation of lipoprotein lipase activity|triglyceride homeostasis|negative regulation of endothelial cell apoptotic process	ko03320	PPAR signaling pathway
chi-miR-2411-5p	XM_018051465.1	162	-30.57	162	-30.57	27	3723	1709	SUGP2	GeneID:102190771,Genbank:XM_018051465.1	SURP and G-patch domain containing 2, transcript variant X1	GO:0003723,GO:0005654,GO:0006397,GO:0008380,GO:0016604	RNA binding|nucleoplasm|mRNA processing|RNA splicing|nuclear body
chi-miR-2411-5p	XM_018051466.1	162	-30.57	162	-30.57	27	3731	1717	SUGP2	GeneID:102190771,Genbank:XM_018051466.1	SURP and G-patch domain containing 2, transcript variant X2	GO:0003723,GO:0005654,GO:0006397,GO:0008380,GO:0016604	RNA binding|nucleoplasm|mRNA processing|RNA splicing|nuclear body
chi-miR-2411-5p	XM_018051467.1	162	-30.57	162	-30.57	27	3688	1674	SUGP2	GeneID:102190771,Genbank:XM_018051467.1	SURP and G-patch domain containing 2, transcript variant X3	GO:0003723,GO:0005654,GO:0006397,GO:0008380,GO:0016604	RNA binding|nucleoplasm|mRNA processing|RNA splicing|nuclear body
chi-miR-2411-5p	XM_018051468.1	162	-30.57	162	-30.57	27	3698	1735	SUGP2	GeneID:102190771,Genbank:XM_018051468.1	SURP and G-patch domain containing 2, transcript variant X4	GO:0003723,GO:0005654,GO:0006397,GO:0008380,GO:0016604	RNA binding|nucleoplasm|mRNA processing|RNA splicing|nuclear body
chi-miR-2411-5p	XM_018051474.1	168	-30.39	168	-30.39	27	3385	210	SLC25A42	GeneID:102190501,Genbank:XM_018051474.1	solute carrier family 25 member 42, transcript variant X2	GO:0005347,GO:0005739,GO:0005743,GO:0015217,GO:0015228,GO:0015866,GO:0015867,GO:0016021,GO:0035349,GO:0043262,GO:0080121,GO:0080122	ATP transmembrane transporter activity|mitochondrion|mitochondrial inner membrane|ADP transmembrane transporter activity|coenzyme A transmembrane transporter activity|ADP transport|ATP transport|integral component of membrane|coenzyme A transmembrane transport|adenosine-diphosphatase activity|AMP transport|AMP transmembrane transporter activity
chi-miR-2411-5p	XM_018051792.1	166	-30.58	166	-30.58	27	4516	2830	SH3RF1	GeneID:102169005,Genbank:XM_018051792.1	SH3 domain containing ring finger 1, transcript variant X1	GO:0001764,GO:0005078,GO:0005794,GO:0006915,GO:0030027,GO:0043370,GO:0046330,GO:0046872,GO:0048471,GO:0051865,GO:0061630,GO:2000564	neuron migration|MAP-kinase scaffold activity|Golgi apparatus|apoptotic process|lamellipodium|regulation of CD4-positive, alpha-beta T cell differentiation|positive regulation of JNK cascade|metal ion binding|perinuclear region of cytoplasm|protein autoubiquitination|ubiquitin protein ligase activity|regulation of CD8-positive, alpha-beta T cell proliferation
chi-miR-2411-5p	XM_018051793.1	166	-30.58	166	-30.58	27	4511	2825	SH3RF1	GeneID:102169005,Genbank:XM_018051793.1	SH3 domain containing ring finger 1, transcript variant X2	GO:0001764,GO:0005078,GO:0005794,GO:0006915,GO:0030027,GO:0043370,GO:0046330,GO:0046872,GO:0048471,GO:0051865,GO:0061630,GO:2000564	neuron migration|MAP-kinase scaffold activity|Golgi apparatus|apoptotic process|lamellipodium|regulation of CD4-positive, alpha-beta T cell differentiation|positive regulation of JNK cascade|metal ion binding|perinuclear region of cytoplasm|protein autoubiquitination|ubiquitin protein ligase activity|regulation of CD8-positive, alpha-beta T cell proliferation
chi-miR-2411-5p	XM_018051794.1	166	-30.58	166	-30.58	27	4513	2827	SH3RF1	GeneID:102169005,Genbank:XM_018051794.1	SH3 domain containing ring finger 1, transcript variant X3	GO:0001764,GO:0005078,GO:0005794,GO:0006915,GO:0030027,GO:0043370,GO:0046330,GO:0046872,GO:0048471,GO:0051865,GO:0061630,GO:2000564	neuron migration|MAP-kinase scaffold activity|Golgi apparatus|apoptotic process|lamellipodium|regulation of CD4-positive, alpha-beta T cell differentiation|positive regulation of JNK cascade|metal ion binding|perinuclear region of cytoplasm|protein autoubiquitination|ubiquitin protein ligase activity|regulation of CD8-positive, alpha-beta T cell proliferation
chi-miR-2411-5p	XM_018051795.1	166	-30.58	166	-30.58	27	4480	2794	SH3RF1	GeneID:102169005,Genbank:XM_018051795.1	SH3 domain containing ring finger 1, transcript variant X4	GO:0001764,GO:0005078,GO:0005794,GO:0006915,GO:0030027,GO:0043370,GO:0046330,GO:0046872,GO:0048471,GO:0051865,GO:0061630,GO:2000564	neuron migration|MAP-kinase scaffold activity|Golgi apparatus|apoptotic process|lamellipodium|regulation of CD4-positive, alpha-beta T cell differentiation|positive regulation of JNK cascade|metal ion binding|perinuclear region of cytoplasm|protein autoubiquitination|ubiquitin protein ligase activity|regulation of CD8-positive, alpha-beta T cell proliferation
chi-miR-2411-5p	XM_018051888.1	171	-31.39	171	-31.39	27	4359	1574	ICOSLG	GeneID:102170273,Genbank:XM_018051888.1	inducible T-cell costimulator ligand, transcript variant X3	GO:0002250,GO:0005102,GO:0005886,GO:0006952,GO:0006972,GO:0007165,GO:0009897,GO:0016021,GO:0031295,GO:0036464,GO:0042104,GO:0042110,GO:0042113,GO:0042802,GO:0050776,GO:0050852,GO:0070062	adaptive immune response|signaling receptor binding|plasma membrane|defense response|hyperosmotic response|signal transduction|external side of plasma membrane|integral component of membrane|T cell costimulation|cytoplasmic ribonucleoprotein granule|positive regulation of activated T cell proliferation|T cell activation|B cell activation|identical protein binding|regulation of immune response|T c…	ko04514,ko04672	Cell adhesion molecules (CAMs)|Intestinal immune network for IgA production
chi-miR-2411-5p	XM_018051947.1	170	-30.63	170	-30.63	27	5941	26	ZDHHC21	GeneID:102189949,Genbank:XM_018051947.1	zinc finger DHHC-type containing 21, transcript variant X1	GO:0001942,GO:0005783,GO:0005794,GO:0005886,GO:0006612,GO:0016021,GO:0018230,GO:0019706,GO:0048733	hair follicle development|endoplasmic reticulum|Golgi apparatus|plasma membrane|protein targeting to membrane|integral component of membrane|peptidyl-L-cysteine S-palmitoylation|protein-cysteine S-palmitoyltransferase activity|sebaceous gland development
chi-miR-2411-5p	XM_018051948.1	170	-30.63	170	-30.63	27	6090	26	ZDHHC21	GeneID:102189949,Genbank:XM_018051948.1	zinc finger DHHC-type containing 21, transcript variant X2	GO:0001942,GO:0005783,GO:0005794,GO:0005886,GO:0006612,GO:0016021,GO:0018230,GO:0019706,GO:0048733	hair follicle development|endoplasmic reticulum|Golgi apparatus|plasma membrane|protein targeting to membrane|integral component of membrane|peptidyl-L-cysteine S-palmitoylation|protein-cysteine S-palmitoyltransferase activity|sebaceous gland development
chi-miR-2411-5p	XM_018051949.1	170	-30.63	170	-30.63	27	5809	26	ZDHHC21	GeneID:102189949,Genbank:XM_018051949.1	zinc finger DHHC-type containing 21, transcript variant X4	GO:0001942,GO:0005783,GO:0005794,GO:0005886,GO:0006612,GO:0016021,GO:0018230,GO:0019706,GO:0048733	hair follicle development|endoplasmic reticulum|Golgi apparatus|plasma membrane|protein targeting to membrane|integral component of membrane|peptidyl-L-cysteine S-palmitoylation|protein-cysteine S-palmitoyltransferase activity|sebaceous gland development
chi-miR-2411-5p	XM_018052132.1	162	-32.58	162	-32.58	27	2181	344	CA9	GeneID:102178356,Genbank:XM_018052132.1	carbonic anhydrase 9, transcript variant X1	GO:0002009,GO:0004089,GO:0005730,GO:0005886,GO:0008270,GO:0015701,GO:0016021,GO:0016323,GO:0031528,GO:0033574,GO:0042493,GO:0046903,GO:0061418	morphogenesis of an epithelium|carbonate dehydratase activity|nucleolus|plasma membrane|zinc ion binding|bicarbonate transport|integral component of membrane|basolateral plasma membrane|microvillus membrane|response to testosterone|response to drug|secretion|regulation of transcription from RNA polymerase II promoter in response to hypoxia	ko00910	Nitrogen metabolism
chi-miR-2411-5p	XM_018052133.1	162	-32.58	162	-32.58	27	2145	344	CA9	GeneID:102178356,Genbank:XM_018052133.1	carbonic anhydrase 9, transcript variant X2	GO:0002009,GO:0004089,GO:0005730,GO:0005886,GO:0008270,GO:0015701,GO:0016021,GO:0016323,GO:0031528,GO:0033574,GO:0042493,GO:0046903,GO:0061418	morphogenesis of an epithelium|carbonate dehydratase activity|nucleolus|plasma membrane|zinc ion binding|bicarbonate transport|integral component of membrane|basolateral plasma membrane|microvillus membrane|response to testosterone|response to drug|secretion|regulation of transcription from RNA polymerase II promoter in response to hypoxia	ko00910	Nitrogen metabolism
chi-miR-2411-5p	XM_018052249.1	169	-31.11	169	-31.11	27	2186	975	SLC18A1	GeneID:102190515,Genbank:XM_018052249.1	solute carrier family 18 member A1, transcript variant X1	GO:0005335,GO:0005789,GO:0006836,GO:0008504,GO:0015238,GO:0015842,GO:0015844,GO:0016021,GO:0030054,GO:0030672,GO:0043195,GO:0070083	serotonin:sodium symporter activity|endoplasmic reticulum membrane|neurotransmitter transport|monoamine transmembrane transporter activity|drug transmembrane transporter activity|aminergic neurotransmitter loading into synaptic vesicle|monoamine transport|integral component of membrane|cell junction|synaptic vesicle membrane|terminal bouton|clathrin-sculpted monoamine transport vesicle membrane	ko04726,ko04728,ko04721	Serotonergic synapse|Dopaminergic synapse|Synaptic vesicle cycle
chi-miR-2411-5p	XM_018052250.1	169	-31.11	169	-31.11	27	2052	961	SLC18A1	GeneID:102190515,Genbank:XM_018052250.1	solute carrier family 18 member A1, transcript variant X2	GO:0005335,GO:0005789,GO:0006836,GO:0008504,GO:0015238,GO:0015842,GO:0015844,GO:0016021,GO:0030054,GO:0030672,GO:0043195,GO:0070083	serotonin:sodium symporter activity|endoplasmic reticulum membrane|neurotransmitter transport|monoamine transmembrane transporter activity|drug transmembrane transporter activity|aminergic neurotransmitter loading into synaptic vesicle|monoamine transport|integral component of membrane|cell junction|synaptic vesicle membrane|terminal bouton|clathrin-sculpted monoamine transport vesicle membrane	ko04726,ko04728,ko04721	Serotonergic synapse|Dopaminergic synapse|Synaptic vesicle cycle
chi-miR-2411-5p	XM_018052469.1	176	-31.61	176	-31.61	27	7373	5337	PTCH1	GeneID:102187048,Genbank:XM_018052469.1	patched 1, transcript variant X1	GO:0000122,GO:0001658,GO:0001701,GO:0001709,GO:0001841,GO:0001843,GO:0003007,GO:0005113,GO:0005119,GO:0005576,GO:0005634,GO:0005794,GO:0005886,GO:0005887,GO:0005901,GO:0005929,GO:0007165,GO:0007224,GO:0007346,GO:0007389,GO:0007420,GO:0008158,GO:0008201,GO:0008270,GO:0008285,GO:0008544,GO:0008589,GO:0009612,GO:0009887,GO:0009953,GO:0009957,GO:0010157,GO:0010875,GO:0014069,GO:0015485,GO:0016485,GO:…	negative regulation of transcription by RNA polymerase II|branching involved in ureteric bud morphogenesis|in utero embryonic development|cell fate determination|neural tube formation|neural tube closure|heart morphogenesis|patched binding|smoothened binding|extracellular region|nucleus|Golgi apparatus|plasma membrane|integral component of plasma membrane|caveola|cilium|signal transduction|smooth…	ko04024,ko04360,ko04341,ko04340	cAMP signaling pathway|Axon guidance|Hedgehog signaling pathway - fly|Hedgehog signaling pathway
chi-miR-2411-5p	XM_018052470.1	176	-31.61	176	-31.61	27	7128	5092	PTCH1	GeneID:102187048,Genbank:XM_018052470.1	patched 1, transcript variant X2	GO:0000122,GO:0001658,GO:0001701,GO:0001709,GO:0001841,GO:0001843,GO:0003007,GO:0005113,GO:0005119,GO:0005576,GO:0005634,GO:0005794,GO:0005886,GO:0005887,GO:0005901,GO:0005929,GO:0007165,GO:0007224,GO:0007346,GO:0007389,GO:0007420,GO:0008158,GO:0008201,GO:0008270,GO:0008285,GO:0008544,GO:0008589,GO:0009612,GO:0009887,GO:0009953,GO:0009957,GO:0010157,GO:0010875,GO:0014069,GO:0015485,GO:0016485,GO:…	negative regulation of transcription by RNA polymerase II|branching involved in ureteric bud morphogenesis|in utero embryonic development|cell fate determination|neural tube formation|neural tube closure|heart morphogenesis|patched binding|smoothened binding|extracellular region|nucleus|Golgi apparatus|plasma membrane|integral component of plasma membrane|caveola|cilium|signal transduction|smooth…	ko04024,ko04360,ko04341,ko04340	cAMP signaling pathway|Axon guidance|Hedgehog signaling pathway - fly|Hedgehog signaling pathway
chi-miR-2411-5p	XM_018052471.1	176	-31.61	176	-31.61	27	7525	5489	PTCH1	GeneID:102187048,Genbank:XM_018052471.1	patched 1, transcript variant X3	GO:0000122,GO:0001658,GO:0001701,GO:0001709,GO:0001841,GO:0001843,GO:0003007,GO:0005113,GO:0005119,GO:0005576,GO:0005634,GO:0005794,GO:0005886,GO:0005887,GO:0005901,GO:0005929,GO:0007165,GO:0007224,GO:0007346,GO:0007389,GO:0007420,GO:0008158,GO:0008201,GO:0008270,GO:0008285,GO:0008544,GO:0008589,GO:0009612,GO:0009887,GO:0009953,GO:0009957,GO:0010157,GO:0010875,GO:0014069,GO:0015485,GO:0016485,GO:…	negative regulation of transcription by RNA polymerase II|branching involved in ureteric bud morphogenesis|in utero embryonic development|cell fate determination|neural tube formation|neural tube closure|heart morphogenesis|patched binding|smoothened binding|extracellular region|nucleus|Golgi apparatus|plasma membrane|integral component of plasma membrane|caveola|cilium|signal transduction|smooth…	ko04024,ko04360,ko04341,ko04340	cAMP signaling pathway|Axon guidance|Hedgehog signaling pathway - fly|Hedgehog signaling pathway
chi-miR-2411-5p	XM_018052473.1	176	-31.61	176	-31.61	27	7029	4993	PTCH1	GeneID:102187048,Genbank:XM_018052473.1	patched 1, transcript variant X4	GO:0000122,GO:0001658,GO:0001701,GO:0001709,GO:0001841,GO:0001843,GO:0003007,GO:0005113,GO:0005119,GO:0005576,GO:0005634,GO:0005794,GO:0005886,GO:0005887,GO:0005901,GO:0005929,GO:0007165,GO:0007224,GO:0007346,GO:0007389,GO:0007420,GO:0008158,GO:0008201,GO:0008270,GO:0008285,GO:0008544,GO:0008589,GO:0009612,GO:0009887,GO:0009953,GO:0009957,GO:0010157,GO:0010875,GO:0014069,GO:0015485,GO:0016485,GO:…	negative regulation of transcription by RNA polymerase II|branching involved in ureteric bud morphogenesis|in utero embryonic development|cell fate determination|neural tube formation|neural tube closure|heart morphogenesis|patched binding|smoothened binding|extracellular region|nucleus|Golgi apparatus|plasma membrane|integral component of plasma membrane|caveola|cilium|signal transduction|smooth…	ko04024,ko04360,ko04341,ko04340	cAMP signaling pathway|Axon guidance|Hedgehog signaling pathway - fly|Hedgehog signaling pathway
chi-miR-2411-5p	XM_018052474.1	176	-31.61	176	-31.61	27	7122	5086	PTCH1	GeneID:102187048,Genbank:XM_018052474.1	patched 1, transcript variant X5	GO:0000122,GO:0001658,GO:0001701,GO:0001709,GO:0001841,GO:0001843,GO:0003007,GO:0005113,GO:0005119,GO:0005576,GO:0005634,GO:0005794,GO:0005886,GO:0005887,GO:0005901,GO:0005929,GO:0007165,GO:0007224,GO:0007346,GO:0007389,GO:0007420,GO:0008158,GO:0008201,GO:0008270,GO:0008285,GO:0008544,GO:0008589,GO:0009612,GO:0009887,GO:0009953,GO:0009957,GO:0010157,GO:0010875,GO:0014069,GO:0015485,GO:0016485,GO:…	negative regulation of transcription by RNA polymerase II|branching involved in ureteric bud morphogenesis|in utero embryonic development|cell fate determination|neural tube formation|neural tube closure|heart morphogenesis|patched binding|smoothened binding|extracellular region|nucleus|Golgi apparatus|plasma membrane|integral component of plasma membrane|caveola|cilium|signal transduction|smooth…	ko04024,ko04360,ko04341,ko04340	cAMP signaling pathway|Axon guidance|Hedgehog signaling pathway - fly|Hedgehog signaling pathway
chi-miR-2411-5p	XM_018052670.1	174	-31.68	174	-31.68	27	4390	1430	TMEM268	GeneID:102177629,Genbank:XM_018052670.1	transmembrane protein 268, transcript variant X1	GO:0016021	integral component of membrane
chi-miR-2411-5p	XM_018052672.1	174	-31.68	174	-31.68	27	4303	1343	TMEM268	GeneID:102177629,Genbank:XM_018052672.1	transmembrane protein 268, transcript variant X3	GO:0016021	integral component of membrane
chi-miR-2411-5p	XM_018052861.1	175	-31.48	175	-31.48	27	7633	5761	NRIP1	GeneID:102178209,Genbank:XM_018052861.1	nuclear receptor interacting protein 1
chi-miR-2411-5p	XM_018053224.1	165	-30.66	165	-30.66	27	5087	3847	MED23	GeneID:102169387,Genbank:XM_018053224.1	mediator complex subunit 23, transcript variant X3	GO:0003713,GO:0005654,GO:0005667,GO:0006355,GO:0006357,GO:0006367	transcription coactivator activity|nucleoplasm|transcription factor complex|regulation of transcription, DNA-templated|regulation of transcription by RNA polymerase II|transcription initiation from RNA polymerase II promoter
chi-miR-2411-5p	XM_018053444.1	192	-32.2	192	-32.2	27	4068	2288	PARK2	GeneID:102172812,Genbank:XM_018053444.1	parkin RBR E3 ubiquitin protein ligase			ko04120,ko04141	Ubiquitin mediated proteolysis|Protein processing in endoplasmic reticulum
chi-miR-2411-5p	XM_018053679.1	170	-30.96	170	-30.96	27	5067	1898	LHFPL2	GeneID:102189127,Genbank:XM_018053679.1	lipoma HMGIC fusion partner-like 2, transcript variant X1	GO:0002576,GO:0005886,GO:0007338,GO:0016021,GO:0031092,GO:0046545,GO:0046546,GO:1905516	platelet degranulation|plasma membrane|single fertilization|integral component of membrane|platelet alpha granule membrane|development of primary female sexual characteristics|development of primary male sexual characteristics|positive regulation of fertilization
chi-miR-2411-5p	XM_018053680.1	170	-30.96	170	-30.96	27	5177	2008	LHFPL2	GeneID:102189127,Genbank:XM_018053680.1	lipoma HMGIC fusion partner-like 2, transcript variant X2	GO:0002576,GO:0005886,GO:0007338,GO:0016021,GO:0031092,GO:0046545,GO:0046546,GO:1905516	platelet degranulation|plasma membrane|single fertilization|integral component of membrane|platelet alpha granule membrane|development of primary female sexual characteristics|development of primary male sexual characteristics|positive regulation of fertilization
chi-miR-2411-5p	XM_018053681.1	170	-30.96	170	-30.96	27	5170	2001	LHFPL2	GeneID:102189127,Genbank:XM_018053681.1	lipoma HMGIC fusion partner-like 2, transcript variant X3	GO:0002576,GO:0005886,GO:0007338,GO:0016021,GO:0031092,GO:0046545,GO:0046546,GO:1905516	platelet degranulation|plasma membrane|single fertilization|integral component of membrane|platelet alpha granule membrane|development of primary female sexual characteristics|development of primary male sexual characteristics|positive regulation of fertilization
chi-miR-2411-5p	XM_018053682.1	170	-30.96	170	-30.96	27	6033	2864	LHFPL2	GeneID:102189127,Genbank:XM_018053682.1	lipoma HMGIC fusion partner-like 2, transcript variant X4	GO:0002576,GO:0005886,GO:0007338,GO:0016021,GO:0031092,GO:0046545,GO:0046546,GO:1905516	platelet degranulation|plasma membrane|single fertilization|integral component of membrane|platelet alpha granule membrane|development of primary female sexual characteristics|development of primary male sexual characteristics|positive regulation of fertilization
chi-miR-2411-5p	XM_018053683.1	170	-30.96	170	-30.96	27	4937	1768	LHFPL2	GeneID:102189127,Genbank:XM_018053683.1	lipoma HMGIC fusion partner-like 2, transcript variant X5	GO:0002576,GO:0005886,GO:0007338,GO:0016021,GO:0031092,GO:0046545,GO:0046546,GO:1905516	platelet degranulation|plasma membrane|single fertilization|integral component of membrane|platelet alpha granule membrane|development of primary female sexual characteristics|development of primary male sexual characteristics|positive regulation of fertilization
chi-miR-2411-5p	XM_018053684.1	170	-30.96	170	-30.96	27	5225	2056	LHFPL2	GeneID:102189127,Genbank:XM_018053684.1	lipoma HMGIC fusion partner-like 2, transcript variant X6	GO:0002576,GO:0005886,GO:0007338,GO:0016021,GO:0031092,GO:0046545,GO:0046546,GO:1905516	platelet degranulation|plasma membrane|single fertilization|integral component of membrane|platelet alpha granule membrane|development of primary female sexual characteristics|development of primary male sexual characteristics|positive regulation of fertilization
chi-miR-2411-5p	XM_018053685.1	170	-30.96	170	-30.96	27	5299	2130	LHFPL2	GeneID:102189127,Genbank:XM_018053685.1	lipoma HMGIC fusion partner-like 2, transcript variant X7	GO:0002576,GO:0005886,GO:0007338,GO:0016021,GO:0031092,GO:0046545,GO:0046546,GO:1905516	platelet degranulation|plasma membrane|single fertilization|integral component of membrane|platelet alpha granule membrane|development of primary female sexual characteristics|development of primary male sexual characteristics|positive regulation of fertilization
chi-miR-2411-5p	XM_018053768.1	171	-32.4	171	-32.4	27	510	19	C10H15orf54	GeneID:106502540,Genbank:XM_018053768.1	chromosome 10 C15orf54 homolog
chi-miR-2411-5p	XM_018053777.1	180	-32.57	180	-32.57	27	957	828	LOC102188861	GeneID:102188861,Genbank:XM_018053777.1	olfactory receptor 10G2-like			ko04740	Olfactory transduction
chi-miR-2411-5p	XM_018053815.1	160	-34.01	160	-34.01	27	2934	477	IGDCC3	GeneID:102168831,Genbank:XM_018053815.1	immunoglobulin superfamily DCC subclass member 3	GO:0005887,GO:0050885	integral component of plasma membrane|neuromuscular process controlling balance
chi-miR-2411-5p	XM_018053951.1	181	-31.91	181	-31.91	27	4413	1778	LOC102188506	GeneID:102188506,Genbank:XM_018053951.1	feline leukemia virus subgroup C receptor-related protein 2, transcript variant X2	GO:0005886,GO:0015232,GO:0016021,GO:0020037,GO:0097037	plasma membrane|heme transporter activity|integral component of membrane|heme binding|heme export
chi-miR-2411-5p	XM_018054047.1	157	-32.78	157	-32.78	27	6561	2344	PLEKHH1	GeneID:102171077,Genbank:XM_018054047.1	pleckstrin homology, MyTH4 and FERM domain containing H1, transcript variant X1	GO:0005856	cytoskeleton
chi-miR-2411-5p	XM_018054048.1	157	-32.78	157	-32.78	27	6354	2137	PLEKHH1	GeneID:102171077,Genbank:XM_018054048.1	pleckstrin homology, MyTH4 and FERM domain containing H1, transcript variant X2	GO:0005856	cytoskeleton
chi-miR-2411-5p	XM_018054049.1	157	-32.78	157	-32.78	27	6402	2185	PLEKHH1	GeneID:102171077,Genbank:XM_018054049.1	pleckstrin homology, MyTH4 and FERM domain containing H1, transcript variant X3	GO:0005856	cytoskeleton
chi-miR-2411-5p	XM_018054141.1	161	-30.39	161	-30.39	27	1445	760	DUOXA2	GeneID:102184911,Genbank:XM_018054141.1	dual oxidase maturation factor 2, transcript variant X1	GO:0005789,GO:0015031,GO:0016021,GO:0042743,GO:0050727,GO:2000609	endoplasmic reticulum membrane|protein transport|integral component of membrane|hydrogen peroxide metabolic process|regulation of inflammatory response|regulation of thyroid hormone generation	ko04918	Thyroid hormone synthesis
chi-miR-2411-5p	XM_018054142.1	161	-30.39	161	-30.39	27	1389	704	DUOXA2	GeneID:102184911,Genbank:XM_018054142.1	dual oxidase maturation factor 2, transcript variant X2	GO:0005789,GO:0015031,GO:0016021,GO:0042743,GO:0050727,GO:2000609	endoplasmic reticulum membrane|protein transport|integral component of membrane|hydrogen peroxide metabolic process|regulation of inflammatory response|regulation of thyroid hormone generation	ko04918	Thyroid hormone synthesis
chi-miR-2411-5p	XM_018054450.1	165	-30.33	165	-30.33	27	8065	2067	DISP2	GeneID:102170523,Genbank:XM_018054450.1	dispatched RND transporter family member 2	GO:0005886,GO:0007224,GO:0016021	plasma membrane|smoothened signaling pathway|integral component of membrane
chi-miR-2411-5p	XM_018054700.1	167	-30.81	167	-30.81	27	2306	863	ASTL	GeneID:102173096,Genbank:XM_018054700.1	astacin like metalloendopeptidase
chi-miR-2411-5p	XM_018055023.1	164	-34.09	164	-34.09	27	11982	4392	TET3	GeneID:102184732,Genbank:XM_018055023.1	tet methylcytosine dioxygenase 3, transcript variant X1	GO:0000981,GO:0001939,GO:0001940,GO:0003677,GO:0005506,GO:0005634,GO:0005694,GO:0005737,GO:0006211,GO:0006493,GO:0044727,GO:0045944,GO:0070579,GO:0080111,GO:0080182	DNA-binding transcription factor activity, RNA polymerase II-specific|female pronucleus|male pronucleus|DNA binding|iron ion binding|nucleus|chromosome|cytoplasm|5-methylcytosine catabolic process|protein O-linked glycosylation|DNA demethylation of male pronucleus|positive regulation of transcription by RNA polymerase II|methylcytosine dioxygenase activity|DNA demethylation|histone H3-K4 trimethy…
chi-miR-2411-5p	XM_018055024.1	164	-34.09	164	-34.09	27	9982	3650	TET3	GeneID:102184732,Genbank:XM_018055024.1	tet methylcytosine dioxygenase 3, transcript variant X2	GO:0000981,GO:0001939,GO:0001940,GO:0003677,GO:0005506,GO:0005634,GO:0005694,GO:0005737,GO:0006211,GO:0006493,GO:0044727,GO:0045944,GO:0070579,GO:0080111,GO:0080182	DNA-binding transcription factor activity, RNA polymerase II-specific|female pronucleus|male pronucleus|DNA binding|iron ion binding|nucleus|chromosome|cytoplasm|5-methylcytosine catabolic process|protein O-linked glycosylation|DNA demethylation of male pronucleus|positive regulation of transcription by RNA polymerase II|methylcytosine dioxygenase activity|DNA demethylation|histone H3-K4 trimethy…
chi-miR-2411-5p	XM_018055025.1	164	-34.09	164	-34.09	27	9825	3493	TET3	GeneID:102184732,Genbank:XM_018055025.1	tet methylcytosine dioxygenase 3, transcript variant X3	GO:0000981,GO:0001939,GO:0001940,GO:0003677,GO:0005506,GO:0005634,GO:0005694,GO:0005737,GO:0006211,GO:0006493,GO:0044727,GO:0045944,GO:0070579,GO:0080111,GO:0080182	DNA-binding transcription factor activity, RNA polymerase II-specific|female pronucleus|male pronucleus|DNA binding|iron ion binding|nucleus|chromosome|cytoplasm|5-methylcytosine catabolic process|protein O-linked glycosylation|DNA demethylation of male pronucleus|positive regulation of transcription by RNA polymerase II|methylcytosine dioxygenase activity|DNA demethylation|histone H3-K4 trimethy…
chi-miR-2411-5p	XM_018055205.1	182	-36.57	182	-36.57	27	4822	2681	FBXO11	GeneID:102173013,Genbank:XM_018055205.1	F-box protein 11	GO:0000151,GO:0004842,GO:0005634,GO:0005694,GO:0005730,GO:0005737,GO:0005829,GO:0006464,GO:0007605,GO:0008270,GO:0016274	ubiquitin ligase complex|ubiquitin-protein transferase activity|nucleus|chromosome|nucleolus|cytoplasm|cytosol|cellular protein modification process|sensory perception of sound|zinc ion binding|protein-arginine N-methyltransferase activity
chi-miR-2411-5p	XM_018055485.1	158	-32.79	158	-32.79	27	5039	1113	PPP1CB	GeneID:102170985,Genbank:XM_018055485.1	protein phosphatase 1 catalytic subunit beta, transcript variant X1	GO:0000164,GO:0005634,GO:0005977,GO:0007049,GO:0017018,GO:0030155,GO:0046872,GO:0050115,GO:0051301,GO:0072357	protein phosphatase type 1 complex|nucleus|glycogen metabolic process|cell cycle|myosin phosphatase activity|regulation of cell adhesion|metal ion binding|myosin-light-chain-phosphatase activity|cell division|PTW/PP1 phosphatase complex	ko04921,ko04024,ko03015,ko04810,ko04728,ko04750,ko04114,ko04510,ko04261,ko04390,ko04611,ko04910,ko04720,ko04270,ko04022,ko04113	Oxytocin signaling pathway|cAMP signaling pathway|mRNA surveillance pathway|Regulation of actin cytoskeleton|Dopaminergic synapse|Inflammatory mediator regulation of TRP channels|Oocyte meiosis|Focal adhesion|Adrenergic signaling in cardiomyocytes|Hippo signaling pathway|Platelet activation|Insulin signaling pathway|Long-term potentiation|Vascular smooth muscle contraction|cGMP-PKG signaling path…
chi-miR-2411-5p	XM_018055486.1	158	-32.79	158	-32.79	27	5023	1097	PPP1CB	GeneID:102170985,Genbank:XM_018055486.1	protein phosphatase 1 catalytic subunit beta, transcript variant X2	GO:0000164,GO:0005634,GO:0005977,GO:0007049,GO:0017018,GO:0030155,GO:0046872,GO:0050115,GO:0051301,GO:0072357	protein phosphatase type 1 complex|nucleus|glycogen metabolic process|cell cycle|myosin phosphatase activity|regulation of cell adhesion|metal ion binding|myosin-light-chain-phosphatase activity|cell division|PTW/PP1 phosphatase complex	ko04921,ko04024,ko03015,ko04810,ko04728,ko04750,ko04114,ko04510,ko04261,ko04390,ko04611,ko04910,ko04720,ko04270,ko04022,ko04113	Oxytocin signaling pathway|cAMP signaling pathway|mRNA surveillance pathway|Regulation of actin cytoskeleton|Dopaminergic synapse|Inflammatory mediator regulation of TRP channels|Oocyte meiosis|Focal adhesion|Adrenergic signaling in cardiomyocytes|Hippo signaling pathway|Platelet activation|Insulin signaling pathway|Long-term potentiation|Vascular smooth muscle contraction|cGMP-PKG signaling path…
chi-miR-2411-5p	XM_018055487.1	158	-32.79	158	-32.79	27	5049	1123	PPP1CB	GeneID:102170985,Genbank:XM_018055487.1	protein phosphatase 1 catalytic subunit beta, transcript variant X3	GO:0000164,GO:0005634,GO:0005977,GO:0007049,GO:0017018,GO:0030155,GO:0046872,GO:0050115,GO:0051301,GO:0072357	protein phosphatase type 1 complex|nucleus|glycogen metabolic process|cell cycle|myosin phosphatase activity|regulation of cell adhesion|metal ion binding|myosin-light-chain-phosphatase activity|cell division|PTW/PP1 phosphatase complex	ko04921,ko04024,ko03015,ko04810,ko04728,ko04750,ko04114,ko04510,ko04261,ko04390,ko04611,ko04910,ko04720,ko04270,ko04022,ko04113	Oxytocin signaling pathway|cAMP signaling pathway|mRNA surveillance pathway|Regulation of actin cytoskeleton|Dopaminergic synapse|Inflammatory mediator regulation of TRP channels|Oocyte meiosis|Focal adhesion|Adrenergic signaling in cardiomyocytes|Hippo signaling pathway|Platelet activation|Insulin signaling pathway|Long-term potentiation|Vascular smooth muscle contraction|cGMP-PKG signaling path…
chi-miR-2411-5p	XM_018055488.1	158	-32.79	158	-32.79	27	4952	1026	PPP1CB	GeneID:102170985,Genbank:XM_018055488.1	protein phosphatase 1 catalytic subunit beta, transcript variant X4	GO:0000164,GO:0005634,GO:0005977,GO:0007049,GO:0017018,GO:0030155,GO:0046872,GO:0050115,GO:0051301,GO:0072357	protein phosphatase type 1 complex|nucleus|glycogen metabolic process|cell cycle|myosin phosphatase activity|regulation of cell adhesion|metal ion binding|myosin-light-chain-phosphatase activity|cell division|PTW/PP1 phosphatase complex	ko04921,ko04024,ko03015,ko04810,ko04728,ko04750,ko04114,ko04510,ko04261,ko04390,ko04611,ko04910,ko04720,ko04270,ko04022,ko04113	Oxytocin signaling pathway|cAMP signaling pathway|mRNA surveillance pathway|Regulation of actin cytoskeleton|Dopaminergic synapse|Inflammatory mediator regulation of TRP channels|Oocyte meiosis|Focal adhesion|Adrenergic signaling in cardiomyocytes|Hippo signaling pathway|Platelet activation|Insulin signaling pathway|Long-term potentiation|Vascular smooth muscle contraction|cGMP-PKG signaling path…
chi-miR-2411-5p	XM_018055527.1	172	-30.41	172	-30.41	27	4759	1733	DPYSL5	GeneID:102186490,Genbank:XM_018055527.1	dihydropyrimidinase like 5	GO:0005829,GO:0007165,GO:0007399,GO:0007411,GO:0008017,GO:0016810,GO:0030425,GO:0043025	cytosol|signal transduction|nervous system development|axon guidance|microtubule binding|hydrolase activity, acting on carbon-nitrogen (but not peptide) bonds|dendrite|neuronal cell body	ko04360	Axon guidance
chi-miR-2411-5p	XM_018055534.1	173	-33.79	173	-33.79	27	6854	6515	OTOF	GeneID:102181693,Genbank:XM_018055534.1	otoferlin	GO:0005509,GO:0005737,GO:0005783,GO:0005789,GO:0005886,GO:0007605,GO:0016021,GO:0016079,GO:0016323,GO:0030054,GO:0030672,GO:0044877,GO:0045177,GO:0045178,GO:0090102	calcium ion binding|cytoplasm|endoplasmic reticulum|endoplasmic reticulum membrane|plasma membrane|sensory perception of sound|integral component of membrane|synaptic vesicle exocytosis|basolateral plasma membrane|cell junction|synaptic vesicle membrane|protein-containing complex binding|apical part of cell|basal part of cell|cochlea development
chi-miR-2411-5p	XM_018055752.1	170	-33.58	170	-33.58	27	6660	4741	NR6A1	GeneID:102186491,Genbank:XM_018055752.1	nuclear receptor subfamily 6 group A member 1, transcript variant X1	GO:0000978,GO:0003707,GO:0004879,GO:0005634,GO:0005667,GO:0007275,GO:0007283,GO:0008270,GO:0030154	RNA polymerase II proximal promoter sequence-specific DNA binding|steroid hormone receptor activity|nuclear receptor activity|nucleus|transcription factor complex|multicellular organism development|spermatogenesis|zinc ion binding|cell differentiation
chi-miR-2411-5p	XM_018055788.1	153	-30.46	153	-30.46	27	4646	225	RALGPS1	GeneID:102188870,Genbank:XM_018055788.1	Ral GEF with PH domain and SH3 binding motif 1, transcript variant X1	GO:0005737,GO:0005886,GO:0007264,GO:0008321,GO:0032485	cytoplasm|plasma membrane|small GTPase mediated signal transduction|Ral guanyl-nucleotide exchange factor activity|regulation of Ral protein signal transduction
chi-miR-2411-5p	XM_018055789.1	153	-30.46	153	-30.46	27	4809	388	RALGPS1	GeneID:102188870,Genbank:XM_018055789.1	Ral GEF with PH domain and SH3 binding motif 1, transcript variant X2	GO:0005737,GO:0005886,GO:0007264,GO:0008321,GO:0032485	cytoplasm|plasma membrane|small GTPase mediated signal transduction|Ral guanyl-nucleotide exchange factor activity|regulation of Ral protein signal transduction
chi-miR-2411-5p	XM_018055790.1	153	-30.46	153	-30.46	27	4632	211	RALGPS1	GeneID:102188870,Genbank:XM_018055790.1	Ral GEF with PH domain and SH3 binding motif 1, transcript variant X3	GO:0005737,GO:0005886,GO:0007264,GO:0008321,GO:0032485	cytoplasm|plasma membrane|small GTPase mediated signal transduction|Ral guanyl-nucleotide exchange factor activity|regulation of Ral protein signal transduction
chi-miR-2411-5p	XM_018055791.1	153	-30.46	153	-30.46	27	4623	202	RALGPS1	GeneID:102188870,Genbank:XM_018055791.1	Ral GEF with PH domain and SH3 binding motif 1, transcript variant X4	GO:0005737,GO:0005886,GO:0007264,GO:0008321,GO:0032485	cytoplasm|plasma membrane|small GTPase mediated signal transduction|Ral guanyl-nucleotide exchange factor activity|regulation of Ral protein signal transduction
chi-miR-2411-5p	XM_018055792.1	153	-30.46	153	-30.46	27	6620	225	RALGPS1	GeneID:102188870,Genbank:XM_018055792.1	Ral GEF with PH domain and SH3 binding motif 1, transcript variant X5	GO:0005737,GO:0005886,GO:0007264,GO:0008321,GO:0032485	cytoplasm|plasma membrane|small GTPase mediated signal transduction|Ral guanyl-nucleotide exchange factor activity|regulation of Ral protein signal transduction
chi-miR-2411-5p	XM_018055794.1	153	-30.46	153	-30.46	27	4553	225	RALGPS1	GeneID:102188870,Genbank:XM_018055794.1	Ral GEF with PH domain and SH3 binding motif 1, transcript variant X6	GO:0005737,GO:0005886,GO:0007264,GO:0008321,GO:0032485	cytoplasm|plasma membrane|small GTPase mediated signal transduction|Ral guanyl-nucleotide exchange factor activity|regulation of Ral protein signal transduction
chi-miR-2411-5p	XM_018055795.1	153	-30.46	153	-30.46	27	6527	225	RALGPS1	GeneID:102188870,Genbank:XM_018055795.1	Ral GEF with PH domain and SH3 binding motif 1, transcript variant X7	GO:0005737,GO:0005886,GO:0007264,GO:0008321,GO:0032485	cytoplasm|plasma membrane|small GTPase mediated signal transduction|Ral guanyl-nucleotide exchange factor activity|regulation of Ral protein signal transduction
chi-miR-2411-5p	XM_018055796.1	153	-30.46	153	-30.46	27	4436	225	RALGPS1	GeneID:102188870,Genbank:XM_018055796.1	Ral GEF with PH domain and SH3 binding motif 1, transcript variant X8	GO:0005737,GO:0005886,GO:0007264,GO:0008321,GO:0032485	cytoplasm|plasma membrane|small GTPase mediated signal transduction|Ral guanyl-nucleotide exchange factor activity|regulation of Ral protein signal transduction
chi-miR-2411-5p	XM_018055797.1	153	-30.46	153	-30.46	27	4433	225	RALGPS1	GeneID:102188870,Genbank:XM_018055797.1	Ral GEF with PH domain and SH3 binding motif 1, transcript variant X9	GO:0005737,GO:0005886,GO:0007264,GO:0008321,GO:0032485	cytoplasm|plasma membrane|small GTPase mediated signal transduction|Ral guanyl-nucleotide exchange factor activity|regulation of Ral protein signal transduction
chi-miR-2411-5p	XM_018055798.1	153	-30.46	153	-30.46	27	4343	225	RALGPS1	GeneID:102188870,Genbank:XM_018055798.1	Ral GEF with PH domain and SH3 binding motif 1, transcript variant X10	GO:0005737,GO:0005886,GO:0007264,GO:0008321,GO:0032485	cytoplasm|plasma membrane|small GTPase mediated signal transduction|Ral guanyl-nucleotide exchange factor activity|regulation of Ral protein signal transduction
chi-miR-2411-5p	XM_018055799.1	153	-30.46	153	-30.46	27	6317	225	RALGPS1	GeneID:102188870,Genbank:XM_018055799.1	Ral GEF with PH domain and SH3 binding motif 1, transcript variant X11	GO:0005737,GO:0005886,GO:0007264,GO:0008321,GO:0032485	cytoplasm|plasma membrane|small GTPase mediated signal transduction|Ral guanyl-nucleotide exchange factor activity|regulation of Ral protein signal transduction
chi-miR-2411-5p	XM_018055800.1	153	-30.46	153	-30.46	27	6314	225	RALGPS1	GeneID:102188870,Genbank:XM_018055800.1	Ral GEF with PH domain and SH3 binding motif 1, transcript variant X12	GO:0005737,GO:0005886,GO:0007264,GO:0008321,GO:0032485	cytoplasm|plasma membrane|small GTPase mediated signal transduction|Ral guanyl-nucleotide exchange factor activity|regulation of Ral protein signal transduction
chi-miR-2411-5p	XM_018055878.1	164	-31.05	164	-31.05	27	2312	625	CERCAM	GeneID:102190612,Genbank:XM_018055878.1	cerebral endothelial cell adhesion molecule, transcript variant X1	GO:0005788,GO:0007155	endoplasmic reticulum lumen|cell adhesion
chi-miR-2411-5p	XM_018055879.1	164	-31.05	164	-31.05	27	3878	2191	CERCAM	GeneID:102190612,Genbank:XM_018055879.1	cerebral endothelial cell adhesion molecule, transcript variant X3	GO:0005788,GO:0007155	endoplasmic reticulum lumen|cell adhesion
chi-miR-2411-5p	XM_018055880.1	164	-31.05	164	-31.05	27	2200	513	CERCAM	GeneID:102190612,Genbank:XM_018055880.1	cerebral endothelial cell adhesion molecule, transcript variant X4	GO:0005788,GO:0007155	endoplasmic reticulum lumen|cell adhesion
chi-miR-2411-5p	XM_018055920.1	174	-33.05	174	-33.05	27	2121	2037	SPOUT1	GeneID:102179490,Genbank:XM_018055920.1	SPOUT domain containing methyltransferase 1	GO:0000776,GO:0000777,GO:0003723,GO:0005737,GO:0007049,GO:0008168,GO:0010608,GO:0031616,GO:0035196,GO:0035198,GO:0051301,GO:0051661,GO:0072686	kinetochore|condensed chromosome kinetochore|RNA binding|cytoplasm|cell cycle|methyltransferase activity|posttranscriptional regulation of gene expression|spindle pole centrosome|production of miRNAs involved in gene silencing by miRNA|miRNA binding|cell division|maintenance of centrosome location|mitotic spindle
chi-miR-2411-5p	XM_018055991.1	182	-32.13	182	-32.13	27	6030	1490	LAMC3	GeneID:102184914,Genbank:XM_018055991.1	laminin subunit gamma 3	GO:0000904,GO:0005198,GO:0005576,GO:0005604,GO:0007155,GO:0007601,GO:0014002,GO:0016020,GO:0030198,GO:0031012,GO:0060041	cell morphogenesis involved in differentiation|structural molecule activity|extracellular region|basement membrane|cell adhesion|visual perception|astrocyte development|membrane|extracellular matrix organization|extracellular matrix|retina development in camera-type eye	ko04151,ko04512,ko04510	PI3K-Akt signaling pathway|ECM-receptor interaction|Focal adhesion
chi-miR-2411-5p	XM_018056087.1	170	-30.11	170	-30.11	27	9168	8302	CCDC187	GeneID:102189874,Genbank:XM_018056087.1	coiled-coil domain containing 187, transcript variant X1	GO:0005813,GO:0008017,GO:0034453	centrosome|microtubule binding|microtubule anchoring
chi-miR-2411-5p	XM_018056088.1	170	-30.11	170	-30.11	27	9165	8299	CCDC187	GeneID:102189874,Genbank:XM_018056088.1	coiled-coil domain containing 187, transcript variant X2	GO:0005813,GO:0008017,GO:0034453	centrosome|microtubule binding|microtubule anchoring
chi-miR-2411-5p	XM_018056089.1	170	-30.11	170	-30.11	27	9159	8293	CCDC187	GeneID:102189874,Genbank:XM_018056089.1	coiled-coil domain containing 187, transcript variant X3	GO:0005813,GO:0008017,GO:0034453	centrosome|microtubule binding|microtubule anchoring
chi-miR-2411-5p	XM_018056090.1	170	-30.11	170	-30.11	27	9072	8206	CCDC187	GeneID:102189874,Genbank:XM_018056090.1	coiled-coil domain containing 187, transcript variant X4	GO:0005813,GO:0008017,GO:0034453	centrosome|microtubule binding|microtubule anchoring
chi-miR-2411-5p	XM_018056091.1	170	-30.11	170	-30.11	27	9069	8203	CCDC187	GeneID:102189874,Genbank:XM_018056091.1	coiled-coil domain containing 187, transcript variant X5	GO:0005813,GO:0008017,GO:0034453	centrosome|microtubule binding|microtubule anchoring
chi-miR-2411-5p	XM_018056092.1	170	-30.11	170	-30.11	27	8955	8089	CCDC187	GeneID:102189874,Genbank:XM_018056092.1	coiled-coil domain containing 187, transcript variant X6	GO:0005813,GO:0008017,GO:0034453	centrosome|microtubule binding|microtubule anchoring
chi-miR-2411-5p	XM_018056163.1	160	-30.49	160	-30.49	27	5305	27	SARDH	GeneID:102176539,Genbank:XM_018056163.1	sarcosine dehydrogenase, transcript variant X1	GO:0005737,GO:0005739,GO:0005759,GO:0008480,GO:0016491,GO:0042426,GO:1901053	cytoplasm|mitochondrion|mitochondrial matrix|sarcosine dehydrogenase activity|oxidoreductase activity|choline catabolic process|sarcosine catabolic process	ko00260	Glycine, serine and threonine metabolism
chi-miR-2411-5p	XM_018056164.1	160	-30.49	160	-30.49	27	5308	27	SARDH	GeneID:102176539,Genbank:XM_018056164.1	sarcosine dehydrogenase, transcript variant X2	GO:0005737,GO:0005739,GO:0005759,GO:0008480,GO:0016491,GO:0042426,GO:1901053	cytoplasm|mitochondrion|mitochondrial matrix|sarcosine dehydrogenase activity|oxidoreductase activity|choline catabolic process|sarcosine catabolic process	ko00260	Glycine, serine and threonine metabolism
chi-miR-2411-5p	XM_018056165.1	160	-30.49	160	-30.49	27	5191	27	SARDH	GeneID:102176539,Genbank:XM_018056165.1	sarcosine dehydrogenase, transcript variant X3	GO:0005737,GO:0005739,GO:0005759,GO:0008480,GO:0016491,GO:0042426,GO:1901053	cytoplasm|mitochondrion|mitochondrial matrix|sarcosine dehydrogenase activity|oxidoreductase activity|choline catabolic process|sarcosine catabolic process	ko00260	Glycine, serine and threonine metabolism
chi-miR-2411-5p	XM_018056530.1	158	-30.67	158	-30.67	27	2274	192	GJB2	GeneID:102171720,Genbank:XM_018056530.1	gap junction protein beta 2	GO:0005243,GO:0005922,GO:0007267,GO:0007605,GO:0016021,GO:0016264,GO:0042802	gap junction channel activity|connexin complex|cell-cell signaling|sensory perception of sound|integral component of membrane|gap junction assembly|identical protein binding
chi-miR-2411-5p	XM_018056595.1	158	-31.6	158	-31.6	27	1864	1739	KDF1	GeneID:102179821,Genbank:XM_018056595.1	keratinocyte differentiation factor 1, transcript variant X1	GO:0003334,GO:0005654,GO:0005737,GO:0005938,GO:0010482,GO:0010839,GO:0016331,GO:0030054,GO:0031252,GO:0045606,GO:0048589,GO:0060887,GO:0061436,GO:0072686,GO:2000647	keratinocyte development|nucleoplasm|cytoplasm|cell cortex|regulation of epidermal cell division|negative regulation of keratinocyte proliferation|morphogenesis of embryonic epithelium|cell junction|cell leading edge|positive regulation of epidermal cell differentiation|developmental growth|limb epidermis development|establishment of skin barrier|mitotic spindle|negative regulation of stem cell p…
chi-miR-2411-5p	XM_018056603.1	158	-31.6	158	-31.6	27	1829	1707	KDF1	GeneID:102179821,Genbank:XM_018056603.1	keratinocyte differentiation factor 1, transcript variant X2	GO:0003334,GO:0005654,GO:0005737,GO:0005938,GO:0010482,GO:0010839,GO:0016331,GO:0030054,GO:0031252,GO:0045606,GO:0048589,GO:0060887,GO:0061436,GO:0072686,GO:2000647	keratinocyte development|nucleoplasm|cytoplasm|cell cortex|regulation of epidermal cell division|negative regulation of keratinocyte proliferation|morphogenesis of embryonic epithelium|cell junction|cell leading edge|positive regulation of epidermal cell differentiation|developmental growth|limb epidermis development|establishment of skin barrier|mitotic spindle|negative regulation of stem cell p…
chi-miR-2411-5p	XM_018057330.1	154	-31.01	154	-31.01	27	4088	500	KLF6	GeneID:102189494,Genbank:XM_018057330.1	Kruppel like factor 6, transcript variant X1
chi-miR-2411-5p	XM_018057331.1	154	-31.01	154	-31.01	27	4156	568	KLF6	GeneID:102189494,Genbank:XM_018057331.1	Kruppel like factor 6, transcript variant X2
chi-miR-2411-5p	XM_018057390.1	184	-32.94	184	-32.94	27	6408	4881	RNF24	GeneID:102177729,Genbank:XM_018057390.1	ring finger protein 24	GO:0000139,GO:0005794,GO:0008270,GO:0016021	Golgi membrane|Golgi apparatus|zinc ion binding|integral component of membrane
chi-miR-2411-5p	XM_018057598.1	152	-31.13	152	-31.13	27	4549	2165	TAF4	GeneID:102173206,Genbank:XM_018057598.1	TATA-box binding protein associated factor 4			ko03022	Basal transcription factors
chi-miR-2411-5p	XM_018057646.1	169	-32	169	-32	27	5610	2293	SNPH	GeneID:102179576,Genbank:XM_018057646.1	syntaphilin, transcript variant X1	GO:0005737,GO:0005881,GO:0007269,GO:0007420,GO:0016021,GO:0016081,GO:0017075,GO:0030054,GO:0030182,GO:0031966,GO:0042734,GO:0043005,GO:0043025	cytoplasm|cytoplasmic microtubule|neurotransmitter secretion|brain development|integral component of membrane|synaptic vesicle docking|syntaxin-1 binding|cell junction|neuron differentiation|mitochondrial membrane|presynaptic membrane|neuron projection|neuronal cell body
chi-miR-2411-5p	XM_018057647.1	169	-32	169	-32	27	5539	2222	SNPH	GeneID:102179576,Genbank:XM_018057647.1	syntaphilin, transcript variant X2	GO:0005737,GO:0005881,GO:0007269,GO:0007420,GO:0016021,GO:0016081,GO:0017075,GO:0030054,GO:0030182,GO:0031966,GO:0042734,GO:0043005,GO:0043025	cytoplasm|cytoplasmic microtubule|neurotransmitter secretion|brain development|integral component of membrane|synaptic vesicle docking|syntaxin-1 binding|cell junction|neuron differentiation|mitochondrial membrane|presynaptic membrane|neuron projection|neuronal cell body
chi-miR-2411-5p	XM_018057649.1	169	-32	169	-32	27	4985	1668	SNPH	GeneID:102179576,Genbank:XM_018057649.1	syntaphilin, transcript variant X3	GO:0005737,GO:0005881,GO:0007269,GO:0007420,GO:0016021,GO:0016081,GO:0017075,GO:0030054,GO:0030182,GO:0031966,GO:0042734,GO:0043005,GO:0043025	cytoplasm|cytoplasmic microtubule|neurotransmitter secretion|brain development|integral component of membrane|synaptic vesicle docking|syntaxin-1 binding|cell junction|neuron differentiation|mitochondrial membrane|presynaptic membrane|neuron projection|neuronal cell body
chi-miR-2411-5p	XM_018057650.1	169	-32	169	-32	27	5051	1734	SNPH	GeneID:102179576,Genbank:XM_018057650.1	syntaphilin, transcript variant X4	GO:0005737,GO:0005881,GO:0007269,GO:0007420,GO:0016021,GO:0016081,GO:0017075,GO:0030054,GO:0030182,GO:0031966,GO:0042734,GO:0043005,GO:0043025	cytoplasm|cytoplasmic microtubule|neurotransmitter secretion|brain development|integral component of membrane|synaptic vesicle docking|syntaxin-1 binding|cell junction|neuron differentiation|mitochondrial membrane|presynaptic membrane|neuron projection|neuronal cell body
chi-miR-2411-5p	XM_018057651.1	169	-32	169	-32	27	4748	1431	SNPH	GeneID:102179576,Genbank:XM_018057651.1	syntaphilin, transcript variant X5	GO:0005737,GO:0005881,GO:0007269,GO:0007420,GO:0016021,GO:0016081,GO:0017075,GO:0030054,GO:0030182,GO:0031966,GO:0042734,GO:0043005,GO:0043025	cytoplasm|cytoplasmic microtubule|neurotransmitter secretion|brain development|integral component of membrane|synaptic vesicle docking|syntaxin-1 binding|cell junction|neuron differentiation|mitochondrial membrane|presynaptic membrane|neuron projection|neuronal cell body
chi-miR-2411-5p	XM_018057673.1	158	-30.07	158	-30.07	27	1388	186	REM1	GeneID:102177993,Genbank:XM_018057673.1	RRAD and GEM like GTPase 1	GO:0003924,GO:0005516,GO:0005525,GO:0005886,GO:0007165,GO:1901842	GTPase activity|calmodulin binding|GTP binding|plasma membrane|signal transduction|negative regulation of high voltage-gated calcium channel activity
chi-miR-2411-5p	XM_018058051.1	159	-30.46	159	-30.46	27	3140	288	BCAS1	GeneID:102177995,Genbank:XM_018058051.1	breast carcinoma amplified sequence 1, transcript variant X4	GO:0005737,GO:0042552,GO:0070062	cytoplasm|myelination|extracellular exosome
chi-miR-2411-5p	XM_018058052.1	159	-30.46	159	-30.46	27	2933	282	BCAS1	GeneID:102177995,Genbank:XM_018058052.1	breast carcinoma amplified sequence 1, transcript variant X7	GO:0005737,GO:0042552,GO:0070062	cytoplasm|myelination|extracellular exosome
chi-miR-2411-5p	XM_018058734.1	162	-33.23	162	-33.23	27	1840	1683	SLC52A2	GeneID:102168746,Genbank:XM_018058734.1	solute carrier family 52 member 2, transcript variant X2	GO:0001618,GO:0005886,GO:0005887,GO:0006771,GO:0032217,GO:0032218	virus receptor activity|plasma membrane|integral component of plasma membrane|riboflavin metabolic process|riboflavin transmembrane transporter activity|riboflavin transport
chi-miR-2411-5p	XM_018058868.1	173	-31.67	173	-31.67	27	960	153	LOC102185486	GeneID:102185486,Genbank:XM_018058868.1	olfactory receptor 10Q1-like			ko04740	Olfactory transduction
chi-miR-2411-5p	XM_018058932.1	164	-30.7	164	-30.7	27	3931	2453	TMEM123	GeneID:102176441,Genbank:XM_018058932.1	transmembrane protein 123	GO:0009897,GO:0016021,GO:0031410,GO:0038023,GO:0070267	external side of plasma membrane|integral component of membrane|cytoplasmic vesicle|signaling receptor activity|oncosis
chi-miR-2411-5p	XM_018058936.1	159	-30.62	159	-30.62	27	6913	4998	OBSL1	GeneID:102182081,Genbank:XM_018058936.1	obscurin like 1, transcript variant X1	GO:0000226,GO:0005737,GO:0005794,GO:0005813,GO:0005829,GO:0005865,GO:0006936,GO:0007010,GO:0007030,GO:0007088,GO:0008093,GO:0008307,GO:0014704,GO:0030017,GO:0030018,GO:0030240,GO:0030241,GO:0031430,GO:0034067,GO:0043687,GO:0045214,GO:0048471,GO:0048739,GO:0050775,GO:0051015,GO:0051371,GO:0055003,GO:0055008,GO:1990393	microtubule cytoskeleton organization|cytoplasm|Golgi apparatus|centrosome|cytosol|striated muscle thin filament|muscle contraction|cytoskeleton organization|Golgi organization|regulation of mitotic nuclear division|cytoskeletal adaptor activity|structural constituent of muscle|intercalated disc|sarcomere|Z disc|skeletal muscle thin filament assembly|skeletal muscle myosin thick filament assembly…
chi-miR-2411-5p	XM_018058938.1	159	-30.62	159	-30.62	27	6871	4998	OBSL1	GeneID:102182081,Genbank:XM_018058938.1	obscurin like 1, transcript variant X2	GO:0000226,GO:0005737,GO:0005794,GO:0005813,GO:0005829,GO:0005865,GO:0006936,GO:0007010,GO:0007030,GO:0007088,GO:0008093,GO:0008307,GO:0014704,GO:0030017,GO:0030018,GO:0030240,GO:0030241,GO:0031430,GO:0034067,GO:0043687,GO:0045214,GO:0048471,GO:0048739,GO:0050775,GO:0051015,GO:0051371,GO:0055003,GO:0055008,GO:1990393	microtubule cytoskeleton organization|cytoplasm|Golgi apparatus|centrosome|cytosol|striated muscle thin filament|muscle contraction|cytoskeleton organization|Golgi organization|regulation of mitotic nuclear division|cytoskeletal adaptor activity|structural constituent of muscle|intercalated disc|sarcomere|Z disc|skeletal muscle thin filament assembly|skeletal muscle myosin thick filament assembly…
chi-miR-2411-5p	XM_018058939.1	159	-30.62	159	-30.62	27	6640	4725	OBSL1	GeneID:102182081,Genbank:XM_018058939.1	obscurin like 1, transcript variant X3	GO:0000226,GO:0005737,GO:0005794,GO:0005813,GO:0005829,GO:0005865,GO:0006936,GO:0007010,GO:0007030,GO:0007088,GO:0008093,GO:0008307,GO:0014704,GO:0030017,GO:0030018,GO:0030240,GO:0030241,GO:0031430,GO:0034067,GO:0043687,GO:0045214,GO:0048471,GO:0048739,GO:0050775,GO:0051015,GO:0051371,GO:0055003,GO:0055008,GO:1990393	microtubule cytoskeleton organization|cytoplasm|Golgi apparatus|centrosome|cytosol|striated muscle thin filament|muscle contraction|cytoskeleton organization|Golgi organization|regulation of mitotic nuclear division|cytoskeletal adaptor activity|structural constituent of muscle|intercalated disc|sarcomere|Z disc|skeletal muscle thin filament assembly|skeletal muscle myosin thick filament assembly…
chi-miR-2411-5p	XM_018058940.1	159	-30.62	159	-30.62	27	6637	4722	OBSL1	GeneID:102182081,Genbank:XM_018058940.1	obscurin like 1, transcript variant X4	GO:0000226,GO:0005737,GO:0005794,GO:0005813,GO:0005829,GO:0005865,GO:0006936,GO:0007010,GO:0007030,GO:0007088,GO:0008093,GO:0008307,GO:0014704,GO:0030017,GO:0030018,GO:0030240,GO:0030241,GO:0031430,GO:0034067,GO:0043687,GO:0045214,GO:0048471,GO:0048739,GO:0050775,GO:0051015,GO:0051371,GO:0055003,GO:0055008,GO:1990393	microtubule cytoskeleton organization|cytoplasm|Golgi apparatus|centrosome|cytosol|striated muscle thin filament|muscle contraction|cytoskeleton organization|Golgi organization|regulation of mitotic nuclear division|cytoskeletal adaptor activity|structural constituent of muscle|intercalated disc|sarcomere|Z disc|skeletal muscle thin filament assembly|skeletal muscle myosin thick filament assembly…
chi-miR-2411-5p	XM_018058945.1	159	-30.62	159	-30.62	27	6241	4722	OBSL1	GeneID:102182081,Genbank:XM_018058945.1	obscurin like 1, transcript variant X5	GO:0000226,GO:0005737,GO:0005794,GO:0005813,GO:0005829,GO:0005865,GO:0006936,GO:0007010,GO:0007030,GO:0007088,GO:0008093,GO:0008307,GO:0014704,GO:0030017,GO:0030018,GO:0030240,GO:0030241,GO:0031430,GO:0034067,GO:0043687,GO:0045214,GO:0048471,GO:0048739,GO:0050775,GO:0051015,GO:0051371,GO:0055003,GO:0055008,GO:1990393	microtubule cytoskeleton organization|cytoplasm|Golgi apparatus|centrosome|cytosol|striated muscle thin filament|muscle contraction|cytoskeleton organization|Golgi organization|regulation of mitotic nuclear division|cytoskeletal adaptor activity|structural constituent of muscle|intercalated disc|sarcomere|Z disc|skeletal muscle thin filament assembly|skeletal muscle myosin thick filament assembly…
chi-miR-2411-5p	XM_018058947.1	159	-30.62	159	-30.62	27	6135	4998	OBSL1	GeneID:102182081,Genbank:XM_018058947.1	obscurin like 1, transcript variant X6	GO:0000226,GO:0005737,GO:0005794,GO:0005813,GO:0005829,GO:0005865,GO:0006936,GO:0007010,GO:0007030,GO:0007088,GO:0008093,GO:0008307,GO:0014704,GO:0030017,GO:0030018,GO:0030240,GO:0030241,GO:0031430,GO:0034067,GO:0043687,GO:0045214,GO:0048471,GO:0048739,GO:0050775,GO:0051015,GO:0051371,GO:0055003,GO:0055008,GO:1990393	microtubule cytoskeleton organization|cytoplasm|Golgi apparatus|centrosome|cytosol|striated muscle thin filament|muscle contraction|cytoskeleton organization|Golgi organization|regulation of mitotic nuclear division|cytoskeletal adaptor activity|structural constituent of muscle|intercalated disc|sarcomere|Z disc|skeletal muscle thin filament assembly|skeletal muscle myosin thick filament assembly…
chi-miR-2411-5p	XM_018059076.1	170	-39.21	170	-39.21	27	2193	1023	GLB1L	GeneID:102176371,Genbank:XM_018059076.1	galactosidase beta 1 like, transcript variant X2	GO:0004565,GO:0005576,GO:0005773,GO:0005975	beta-galactosidase activity|extracellular region|vacuole|carbohydrate metabolic process
chi-miR-2411-5p	XM_018059083.1	170	-39.21	170	-39.21	27	1964	662	GLB1L	GeneID:102176371,Genbank:XM_018059083.1	galactosidase beta 1 like, transcript variant X3	GO:0004565,GO:0005576,GO:0005773,GO:0005975	beta-galactosidase activity|extracellular region|vacuole|carbohydrate metabolic process
chi-miR-2411-5p	XM_018059220.1	154	-31.02	154	-31.02	27	3154	1730	ALKBH3	GeneID:102187149,Genbank:XM_018059220.1	alkB homolog 3, alpha-ketoglutaratedependent dioxygenase, transcript variant X2	GO:0005634,GO:0005654,GO:0005739,GO:0005829,GO:0006281,GO:0006307,GO:0008198,GO:0008283,GO:0035552,GO:0035553,GO:0043734,GO:0051747,GO:1990930	nucleus|nucleoplasm|mitochondrion|cytosol|DNA repair|DNA dealkylation involved in DNA repair|ferrous iron binding|cell proliferation|oxidative single-stranded DNA demethylation|oxidative single-stranded RNA demethylation|DNA-N1-methyladenine dioxygenase activity|cytosine C-5 DNA demethylase activity|RNA N1-methyladenosine dioxygenase activity
chi-miR-2411-5p	XM_018059221.1	154	-31.02	154	-31.02	27	2416	992	ALKBH3	GeneID:102187149,Genbank:XM_018059221.1	alkB homolog 3, alpha-ketoglutaratedependent dioxygenase, transcript variant X3	GO:0005634,GO:0005654,GO:0005739,GO:0005829,GO:0006281,GO:0006307,GO:0008198,GO:0008283,GO:0035552,GO:0035553,GO:0043734,GO:0051747,GO:1990930	nucleus|nucleoplasm|mitochondrion|cytosol|DNA repair|DNA dealkylation involved in DNA repair|ferrous iron binding|cell proliferation|oxidative single-stranded DNA demethylation|oxidative single-stranded RNA demethylation|DNA-N1-methyladenine dioxygenase activity|cytosine C-5 DNA demethylase activity|RNA N1-methyladenosine dioxygenase activity
chi-miR-2411-5p	XM_018059222.1	154	-31.02	154	-31.02	27	2376	952	ALKBH3	GeneID:102187149,Genbank:XM_018059222.1	alkB homolog 3, alpha-ketoglutaratedependent dioxygenase, transcript variant X4	GO:0005634,GO:0005654,GO:0005739,GO:0005829,GO:0006281,GO:0006307,GO:0008198,GO:0008283,GO:0035552,GO:0035553,GO:0043734,GO:0051747,GO:1990930	nucleus|nucleoplasm|mitochondrion|cytosol|DNA repair|DNA dealkylation involved in DNA repair|ferrous iron binding|cell proliferation|oxidative single-stranded DNA demethylation|oxidative single-stranded RNA demethylation|DNA-N1-methyladenine dioxygenase activity|cytosine C-5 DNA demethylase activity|RNA N1-methyladenosine dioxygenase activity
chi-miR-2411-5p	XM_018059298.1	188	-31.51	188	-31.51	27	2426	448	MPPED2	GeneID:102182813,Genbank:XM_018059298.1	metallophosphoesterase domain containing 2, transcript variant X1	GO:0007399,GO:0016787,GO:0046872	nervous system development|hydrolase activity|metal ion binding
chi-miR-2411-5p	XM_018059584.1	159	-33.28	159	-33.28	27	4238	962	SPON1	GeneID:102191441,Genbank:XM_018059584.1	spondin 1	GO:0005576,GO:0007155,GO:0010954,GO:0032092,GO:0046872,GO:0050693,GO:1902430,GO:1902993	extracellular region|cell adhesion|positive regulation of protein processing|positive regulation of protein binding|metal ion binding|LBD domain binding|negative regulation of amyloid-beta formation|positive regulation of amyloid precursor protein catabolic process
chi-miR-2411-5p	XM_018059679.1	189	-37.09	189	-37.09	27	2220	13	HINFP	GeneID:102184829,Genbank:XM_018059679.1	histone H4 transcription factor, transcript variant X1	GO:0003677,GO:0005634,GO:0046872	DNA binding|nucleus|metal ion binding
chi-miR-2411-5p	XM_018060563.1	167	-30.89	167	-30.89	27	8076	375	PARD3B	GeneID:102173793,Genbank:XM_018060563.1	par-3 family cell polarity regulator beta, transcript variant X1	GO:0000226,GO:0005654,GO:0005737,GO:0005912,GO:0005913,GO:0005923,GO:0005938,GO:0007049,GO:0007155,GO:0008104,GO:0012505,GO:0016324,GO:0016604,GO:0030010,GO:0030054,GO:0032991,GO:0035091,GO:0043296,GO:0045197,GO:0051301	microtubule cytoskeleton organization|nucleoplasm|cytoplasm|adherens junction|cell-cell adherens junction|bicellular tight junction|cell cortex|cell cycle|cell adhesion|protein localization|endomembrane system|apical plasma membrane|nuclear body|establishment of cell polarity|cell junction|protein-containing complex|phosphatidylinositol binding|apical junction complex|establishment or maintenance…
chi-miR-2411-5p	XM_018060570.1	167	-30.89	167	-30.89	27	3345	375	PARD3B	GeneID:102173793,Genbank:XM_018060570.1	par-3 family cell polarity regulator beta, transcript variant X2	GO:0000226,GO:0005654,GO:0005737,GO:0005912,GO:0005913,GO:0005923,GO:0005938,GO:0007049,GO:0007155,GO:0008104,GO:0012505,GO:0016324,GO:0016604,GO:0030010,GO:0030054,GO:0032991,GO:0035091,GO:0043296,GO:0045197,GO:0051301	microtubule cytoskeleton organization|nucleoplasm|cytoplasm|adherens junction|cell-cell adherens junction|bicellular tight junction|cell cortex|cell cycle|cell adhesion|protein localization|endomembrane system|apical plasma membrane|nuclear body|establishment of cell polarity|cell junction|protein-containing complex|phosphatidylinositol binding|apical junction complex|establishment or maintenance…
chi-miR-2411-5p	XM_018060871.1	163	-32.27	163	-32.27	27	2657	2117	LOC108637801	GeneID:108637801,Genbank:XM_018060871.1	uncharacterized LOC108637801
chi-miR-2411-5p	XM_018060874.1	152	-32.99	152	-32.99	27	2703	2049	LMOD1	GeneID:102170047,Genbank:XM_018060874.1	leiomodin 1	GO:0003779,GO:0005523,GO:0005829,GO:0005865,GO:0005884,GO:0006936,GO:0030016,GO:0030017,GO:0030239,GO:0030838,GO:0045010,GO:0051694	actin binding|tropomyosin binding|cytosol|striated muscle thin filament|actin filament|muscle contraction|myofibril|sarcomere|myofibril assembly|positive regulation of actin filament polymerization|actin nucleation|pointed-end actin filament capping
chi-miR-2411-5p	XM_018061223.1	165	-31.67	165	-31.67	27	4360	991	WSB2	GeneID:102185206,Genbank:XM_018061223.1	WD repeat and SOCS box containing 2, transcript variant X2	GO:0005622,GO:0016567,GO:0035556	intracellular|protein ubiquitination|intracellular signal transduction
chi-miR-2411-5p	XM_018061337.1	168	-34.26	168	-34.26	27	7080	2760	PITPNM2	GeneID:102177743,Genbank:XM_018061337.1	phosphatidylinositol transfer protein membrane associated 2, transcript variant X1	GO:0005509,GO:0005737,GO:0005829,GO:0006661,GO:0008525,GO:0008526,GO:0012505,GO:0016020,GO:0030971,GO:0031210,GO:0035091,GO:0044297,GO:0048015	calcium ion binding|cytoplasm|cytosol|phosphatidylinositol biosynthetic process|phosphatidylcholine transporter activity|phosphatidylinositol transporter activity|endomembrane system|membrane|receptor tyrosine kinase binding|phosphatidylcholine binding|phosphatidylinositol binding|cell body|phosphatidylinositol-mediated signaling
chi-miR-2411-5p	XM_018061338.1	168	-34.26	168	-34.26	27	7458	3138	PITPNM2	GeneID:102177743,Genbank:XM_018061338.1	phosphatidylinositol transfer protein membrane associated 2, transcript variant X2	GO:0005509,GO:0005737,GO:0005829,GO:0006661,GO:0008525,GO:0008526,GO:0012505,GO:0016020,GO:0030971,GO:0031210,GO:0035091,GO:0044297,GO:0048015	calcium ion binding|cytoplasm|cytosol|phosphatidylinositol biosynthetic process|phosphatidylcholine transporter activity|phosphatidylinositol transporter activity|endomembrane system|membrane|receptor tyrosine kinase binding|phosphatidylcholine binding|phosphatidylinositol binding|cell body|phosphatidylinositol-mediated signaling
chi-miR-2411-5p	XM_018061339.1	168	-34.26	168	-34.26	27	6948	2760	PITPNM2	GeneID:102177743,Genbank:XM_018061339.1	phosphatidylinositol transfer protein membrane associated 2, transcript variant X3	GO:0005509,GO:0005737,GO:0005829,GO:0006661,GO:0008525,GO:0008526,GO:0012505,GO:0016020,GO:0030971,GO:0031210,GO:0035091,GO:0044297,GO:0048015	calcium ion binding|cytoplasm|cytosol|phosphatidylinositol biosynthetic process|phosphatidylcholine transporter activity|phosphatidylinositol transporter activity|endomembrane system|membrane|receptor tyrosine kinase binding|phosphatidylcholine binding|phosphatidylinositol binding|cell body|phosphatidylinositol-mediated signaling
chi-miR-2411-5p	XM_018061598.1	165	-38.44	165	-38.44	27	4642	3612	FAM160A1	GeneID:102171451,Genbank:XM_018061598.1	family with sequence similarity 160 member A1, transcript variant X1
chi-miR-2411-5p	XM_018061599.1	165	-38.44	165	-38.44	27	3990	2960	FAM160A1	GeneID:102171451,Genbank:XM_018061599.1	family with sequence similarity 160 member A1, transcript variant X2
chi-miR-2411-5p	XM_018061828.1	186	-35.14	186	-35.14	27	7436	6568	ZCCHC14	GeneID:102186144,Genbank:XM_018061828.1	zinc finger CCHC-type containing 14	GO:0003676,GO:0008270,GO:0035091	nucleic acid binding|zinc ion binding|phosphatidylinositol binding
chi-miR-2411-5p	XM_018061894.1	163	-32.12	163	-32.12	27	1879	923	DPEP1	GeneID:102179227,Genbank:XM_018061894.1	dipeptidase 1 (renal), transcript variant X1	GO:0005615,GO:0005886,GO:0008239,GO:0008270,GO:0016324,GO:0016999,GO:0030336,GO:0031225,GO:0031528,GO:0034235,GO:0035690,GO:0043027,GO:0043066,GO:0043154,GO:0045177,GO:0050667,GO:0070573,GO:0071277,GO:0071732,GO:0072341	extracellular space|plasma membrane|dipeptidyl-peptidase activity|zinc ion binding|apical plasma membrane|antibiotic metabolic process|negative regulation of cell migration|anchored component of membrane|microvillus membrane|GPI anchor binding|cellular response to drug|cysteine-type endopeptidase inhibitor activity involved in apoptotic process|negative regulation of apoptotic process|negative re…
chi-miR-2411-5p	XM_018061895.1	163	-32.12	163	-32.12	27	1795	839	DPEP1	GeneID:102179227,Genbank:XM_018061895.1	dipeptidase 1 (renal), transcript variant X2	GO:0005615,GO:0005886,GO:0008239,GO:0008270,GO:0016324,GO:0016999,GO:0030336,GO:0031225,GO:0031528,GO:0034235,GO:0035690,GO:0043027,GO:0043066,GO:0043154,GO:0045177,GO:0050667,GO:0070573,GO:0071277,GO:0071732,GO:0072341	extracellular space|plasma membrane|dipeptidyl-peptidase activity|zinc ion binding|apical plasma membrane|antibiotic metabolic process|negative regulation of cell migration|anchored component of membrane|microvillus membrane|GPI anchor binding|cellular response to drug|cysteine-type endopeptidase inhibitor activity involved in apoptotic process|negative regulation of apoptotic process|negative re…
chi-miR-2411-5p	XM_018061897.1	163	-32.12	163	-32.12	27	1630	674	DPEP1	GeneID:102179227,Genbank:XM_018061897.1	dipeptidase 1 (renal), transcript variant X3	GO:0005615,GO:0005886,GO:0008239,GO:0008270,GO:0016324,GO:0016999,GO:0030336,GO:0031225,GO:0031528,GO:0034235,GO:0035690,GO:0043027,GO:0043066,GO:0043154,GO:0045177,GO:0050667,GO:0070573,GO:0071277,GO:0071732,GO:0072341	extracellular space|plasma membrane|dipeptidyl-peptidase activity|zinc ion binding|apical plasma membrane|antibiotic metabolic process|negative regulation of cell migration|anchored component of membrane|microvillus membrane|GPI anchor binding|cellular response to drug|cysteine-type endopeptidase inhibitor activity involved in apoptotic process|negative regulation of apoptotic process|negative re…
chi-miR-2411-5p	XM_018061898.1	163	-32.12	163	-32.12	27	1635	679	DPEP1	GeneID:102179227,Genbank:XM_018061898.1	dipeptidase 1 (renal), transcript variant X4	GO:0005615,GO:0005886,GO:0008239,GO:0008270,GO:0016324,GO:0016999,GO:0030336,GO:0031225,GO:0031528,GO:0034235,GO:0035690,GO:0043027,GO:0043066,GO:0043154,GO:0045177,GO:0050667,GO:0070573,GO:0071277,GO:0071732,GO:0072341	extracellular space|plasma membrane|dipeptidyl-peptidase activity|zinc ion binding|apical plasma membrane|antibiotic metabolic process|negative regulation of cell migration|anchored component of membrane|microvillus membrane|GPI anchor binding|cellular response to drug|cysteine-type endopeptidase inhibitor activity involved in apoptotic process|negative regulation of apoptotic process|negative re…
chi-miR-2411-5p	XM_018062082.1	174	-31.81	174	-31.81	27	5483	39	CDH5	GeneID:102174054,Genbank:XM_018062082.1	cadherin 5, transcript variant X1	GO:0001955,GO:0005509,GO:0005886,GO:0005913,GO:0005923,GO:0007043,GO:0007156,GO:0008092,GO:0009986,GO:0016021,GO:0016339,GO:0016342,GO:0030054,GO:0034332,GO:0042803,GO:0044331,GO:0045296,GO:0098609,GO:2000114	blood vessel maturation|calcium ion binding|plasma membrane|cell-cell adherens junction|bicellular tight junction|cell-cell junction assembly|homophilic cell adhesion via plasma membrane adhesion molecules|cytoskeletal protein binding|cell surface|integral component of membrane|calcium-dependent cell-cell adhesion via plasma membrane cell adhesion molecules|catenin complex|cell junction|adherens …	ko04514,ko04670	Cell adhesion molecules (CAMs)|Leukocyte transendothelial migration
chi-miR-2411-5p	XM_018062141.1	160	-30.15	160	-30.15	27	3809	3216	SLC9A5	GeneID:102177916,Genbank:XM_018062141.1	solute carrier family 9 member A5, transcript variant X1	GO:0005886,GO:0006814,GO:0015385,GO:0015386,GO:0016021,GO:0051453,GO:0071805,GO:0098719,GO:1902600	plasma membrane|sodium ion transport|sodium:proton antiporter activity|potassium:proton antiporter activity|integral component of membrane|regulation of intracellular pH|potassium ion transmembrane transport|sodium ion import across plasma membrane|proton transmembrane transport
chi-miR-2411-5p	XM_018062142.1	160	-30.15	160	-30.15	27	3618	3025	SLC9A5	GeneID:102177916,Genbank:XM_018062142.1	solute carrier family 9 member A5, transcript variant X2	GO:0005886,GO:0006814,GO:0015385,GO:0015386,GO:0016021,GO:0051453,GO:0071805,GO:0098719,GO:1902600	plasma membrane|sodium ion transport|sodium:proton antiporter activity|potassium:proton antiporter activity|integral component of membrane|regulation of intracellular pH|potassium ion transmembrane transport|sodium ion import across plasma membrane|proton transmembrane transport
chi-miR-2411-5p	XM_018062143.1	160	-30.15	160	-30.15	27	3723	3130	SLC9A5	GeneID:102177916,Genbank:XM_018062143.1	solute carrier family 9 member A5, transcript variant X3	GO:0005886,GO:0006814,GO:0015385,GO:0015386,GO:0016021,GO:0051453,GO:0071805,GO:0098719,GO:1902600	plasma membrane|sodium ion transport|sodium:proton antiporter activity|potassium:proton antiporter activity|integral component of membrane|regulation of intracellular pH|potassium ion transmembrane transport|sodium ion import across plasma membrane|proton transmembrane transport
chi-miR-2411-5p	XM_018062238.1	174	-35.36	174	-35.36	27	7934	2214	PHLPP2	GeneID:102180148,Genbank:XM_018062238.1	PH domain and leucine rich repeat protein phosphatase 2			ko04151	PI3K-Akt signaling pathway
chi-miR-2411-5p	XM_018062259.1	158	-30.17	158	-30.17	27	4558	1647	ANKRD27	GeneID:102185299,Genbank:XM_018062259.1	ankyrin repeat domain 27, transcript variant X1	GO:0005764,GO:0005769,GO:0005770,GO:0005886,GO:0015031,GO:0030659,GO:0042470	lysosome|early endosome|late endosome|plasma membrane|protein transport|cytoplasmic vesicle membrane|melanosome
chi-miR-2411-5p	XM_018062260.1	158	-30.17	158	-30.17	27	4418	1507	ANKRD27	GeneID:102185299,Genbank:XM_018062260.1	ankyrin repeat domain 27, transcript variant X2	GO:0005764,GO:0005769,GO:0005770,GO:0005886,GO:0015031,GO:0030659,GO:0042470	lysosome|early endosome|late endosome|plasma membrane|protein transport|cytoplasmic vesicle membrane|melanosome
chi-miR-2411-5p	XM_018062261.1	158	-30.17	158	-30.17	27	4414	1507	ANKRD27	GeneID:102185299,Genbank:XM_018062261.1	ankyrin repeat domain 27, transcript variant X3	GO:0005764,GO:0005769,GO:0005770,GO:0005886,GO:0015031,GO:0030659,GO:0042470	lysosome|early endosome|late endosome|plasma membrane|protein transport|cytoplasmic vesicle membrane|melanosome
chi-miR-2411-5p	XM_018062854.1	172	-30.57	172	-30.57	27	23362	17679	NEB	GeneID:102180806,Genbank:XM_018062854.1	nebulin, transcript variant X1	GO:0005829,GO:0007517,GO:0007525,GO:0008307,GO:0015629,GO:0030018,GO:0030049,GO:0030832,GO:0051015,GO:0070062,GO:0071691	cytosol|muscle organ development|somatic muscle development|structural constituent of muscle|actin cytoskeleton|Z disc|muscle filament sliding|regulation of actin filament length|actin filament binding|extracellular exosome|cardiac muscle thin filament assembly
chi-miR-2411-5p	XM_018062861.1	172	-30.57	172	-30.57	27	23362	17679	NEB	GeneID:102180806,Genbank:XM_018062861.1	nebulin, transcript variant X2	GO:0005829,GO:0007517,GO:0007525,GO:0008307,GO:0015629,GO:0030018,GO:0030049,GO:0030832,GO:0051015,GO:0070062,GO:0071691	cytosol|muscle organ development|somatic muscle development|structural constituent of muscle|actin cytoskeleton|Z disc|muscle filament sliding|regulation of actin filament length|actin filament binding|extracellular exosome|cardiac muscle thin filament assembly
chi-miR-2411-5p	XM_018062867.1	172	-30.57	172	-30.57	27	23269	17679	NEB	GeneID:102180806,Genbank:XM_018062867.1	nebulin, transcript variant X3	GO:0005829,GO:0007517,GO:0007525,GO:0008307,GO:0015629,GO:0030018,GO:0030049,GO:0030832,GO:0051015,GO:0070062,GO:0071691	cytosol|muscle organ development|somatic muscle development|structural constituent of muscle|actin cytoskeleton|Z disc|muscle filament sliding|regulation of actin filament length|actin filament binding|extracellular exosome|cardiac muscle thin filament assembly
chi-miR-2411-5p	XM_018062875.1	172	-30.57	172	-30.57	27	23269	17679	NEB	GeneID:102180806,Genbank:XM_018062875.1	nebulin, transcript variant X4	GO:0005829,GO:0007517,GO:0007525,GO:0008307,GO:0015629,GO:0030018,GO:0030049,GO:0030832,GO:0051015,GO:0070062,GO:0071691	cytosol|muscle organ development|somatic muscle development|structural constituent of muscle|actin cytoskeleton|Z disc|muscle filament sliding|regulation of actin filament length|actin filament binding|extracellular exosome|cardiac muscle thin filament assembly
chi-miR-2411-5p	XM_018062880.1	172	-30.57	172	-30.57	27	23269	17679	NEB	GeneID:102180806,Genbank:XM_018062880.1	nebulin, transcript variant X5	GO:0005829,GO:0007517,GO:0007525,GO:0008307,GO:0015629,GO:0030018,GO:0030049,GO:0030832,GO:0051015,GO:0070062,GO:0071691	cytosol|muscle organ development|somatic muscle development|structural constituent of muscle|actin cytoskeleton|Z disc|muscle filament sliding|regulation of actin filament length|actin filament binding|extracellular exosome|cardiac muscle thin filament assembly
chi-miR-2411-5p	XM_018062887.1	172	-30.57	172	-30.57	27	23269	17679	NEB	GeneID:102180806,Genbank:XM_018062887.1	nebulin, transcript variant X6	GO:0005829,GO:0007517,GO:0007525,GO:0008307,GO:0015629,GO:0030018,GO:0030049,GO:0030832,GO:0051015,GO:0070062,GO:0071691	cytosol|muscle organ development|somatic muscle development|structural constituent of muscle|actin cytoskeleton|Z disc|muscle filament sliding|regulation of actin filament length|actin filament binding|extracellular exosome|cardiac muscle thin filament assembly
chi-miR-2411-5p	XM_018062893.1	172	-30.57	172	-30.57	27	23257	17679	NEB	GeneID:102180806,Genbank:XM_018062893.1	nebulin, transcript variant X7	GO:0005829,GO:0007517,GO:0007525,GO:0008307,GO:0015629,GO:0030018,GO:0030049,GO:0030832,GO:0051015,GO:0070062,GO:0071691	cytosol|muscle organ development|somatic muscle development|structural constituent of muscle|actin cytoskeleton|Z disc|muscle filament sliding|regulation of actin filament length|actin filament binding|extracellular exosome|cardiac muscle thin filament assembly
chi-miR-2411-5p	XM_018062902.1	172	-30.57	172	-30.57	27	23257	17679	NEB	GeneID:102180806,Genbank:XM_018062902.1	nebulin, transcript variant X8	GO:0005829,GO:0007517,GO:0007525,GO:0008307,GO:0015629,GO:0030018,GO:0030049,GO:0030832,GO:0051015,GO:0070062,GO:0071691	cytosol|muscle organ development|somatic muscle development|structural constituent of muscle|actin cytoskeleton|Z disc|muscle filament sliding|regulation of actin filament length|actin filament binding|extracellular exosome|cardiac muscle thin filament assembly
chi-miR-2411-5p	XM_018062908.1	172	-30.57	172	-30.57	27	23176	17679	NEB	GeneID:102180806,Genbank:XM_018062908.1	nebulin, transcript variant X9	GO:0005829,GO:0007517,GO:0007525,GO:0008307,GO:0015629,GO:0030018,GO:0030049,GO:0030832,GO:0051015,GO:0070062,GO:0071691	cytosol|muscle organ development|somatic muscle development|structural constituent of muscle|actin cytoskeleton|Z disc|muscle filament sliding|regulation of actin filament length|actin filament binding|extracellular exosome|cardiac muscle thin filament assembly
chi-miR-2411-5p	XM_018062915.1	172	-30.57	172	-30.57	27	23176	17679	NEB	GeneID:102180806,Genbank:XM_018062915.1	nebulin, transcript variant X10	GO:0005829,GO:0007517,GO:0007525,GO:0008307,GO:0015629,GO:0030018,GO:0030049,GO:0030832,GO:0051015,GO:0070062,GO:0071691	cytosol|muscle organ development|somatic muscle development|structural constituent of muscle|actin cytoskeleton|Z disc|muscle filament sliding|regulation of actin filament length|actin filament binding|extracellular exosome|cardiac muscle thin filament assembly
chi-miR-2411-5p	XM_018062924.1	172	-30.57	172	-30.57	27	23083	17679	NEB	GeneID:102180806,Genbank:XM_018062924.1	nebulin, transcript variant X11	GO:0005829,GO:0007517,GO:0007525,GO:0008307,GO:0015629,GO:0030018,GO:0030049,GO:0030832,GO:0051015,GO:0070062,GO:0071691	cytosol|muscle organ development|somatic muscle development|structural constituent of muscle|actin cytoskeleton|Z disc|muscle filament sliding|regulation of actin filament length|actin filament binding|extracellular exosome|cardiac muscle thin filament assembly
chi-miR-2411-5p	XM_018062932.1	172	-30.57	172	-30.57	27	22990	17679	NEB	GeneID:102180806,Genbank:XM_018062932.1	nebulin, transcript variant X12	GO:0005829,GO:0007517,GO:0007525,GO:0008307,GO:0015629,GO:0030018,GO:0030049,GO:0030832,GO:0051015,GO:0070062,GO:0071691	cytosol|muscle organ development|somatic muscle development|structural constituent of muscle|actin cytoskeleton|Z disc|muscle filament sliding|regulation of actin filament length|actin filament binding|extracellular exosome|cardiac muscle thin filament assembly
chi-miR-2411-5p	XM_018062940.1	172	-30.57	172	-30.57	27	22990	17679	NEB	GeneID:102180806,Genbank:XM_018062940.1	nebulin, transcript variant X13	GO:0005829,GO:0007517,GO:0007525,GO:0008307,GO:0015629,GO:0030018,GO:0030049,GO:0030832,GO:0051015,GO:0070062,GO:0071691	cytosol|muscle organ development|somatic muscle development|structural constituent of muscle|actin cytoskeleton|Z disc|muscle filament sliding|regulation of actin filament length|actin filament binding|extracellular exosome|cardiac muscle thin filament assembly
chi-miR-2411-5p	XM_018062948.1	172	-30.57	172	-30.57	27	22978	17679	NEB	GeneID:102180806,Genbank:XM_018062948.1	nebulin, transcript variant X14	GO:0005829,GO:0007517,GO:0007525,GO:0008307,GO:0015629,GO:0030018,GO:0030049,GO:0030832,GO:0051015,GO:0070062,GO:0071691	cytosol|muscle organ development|somatic muscle development|structural constituent of muscle|actin cytoskeleton|Z disc|muscle filament sliding|regulation of actin filament length|actin filament binding|extracellular exosome|cardiac muscle thin filament assembly
chi-miR-2411-5p	XM_018062957.1	172	-30.57	172	-30.57	27	22897	17679	NEB	GeneID:102180806,Genbank:XM_018062957.1	nebulin, transcript variant X15	GO:0005829,GO:0007517,GO:0007525,GO:0008307,GO:0015629,GO:0030018,GO:0030049,GO:0030832,GO:0051015,GO:0070062,GO:0071691	cytosol|muscle organ development|somatic muscle development|structural constituent of muscle|actin cytoskeleton|Z disc|muscle filament sliding|regulation of actin filament length|actin filament binding|extracellular exosome|cardiac muscle thin filament assembly
chi-miR-2411-5p	XM_018062963.1	172	-30.57	172	-30.57	27	22897	17679	NEB	GeneID:102180806,Genbank:XM_018062963.1	nebulin, transcript variant X16	GO:0005829,GO:0007517,GO:0007525,GO:0008307,GO:0015629,GO:0030018,GO:0030049,GO:0030832,GO:0051015,GO:0070062,GO:0071691	cytosol|muscle organ development|somatic muscle development|structural constituent of muscle|actin cytoskeleton|Z disc|muscle filament sliding|regulation of actin filament length|actin filament binding|extracellular exosome|cardiac muscle thin filament assembly
chi-miR-2411-5p	XM_018062966.1	172	-30.57	172	-30.57	27	22897	17679	NEB	GeneID:102180806,Genbank:XM_018062966.1	nebulin, transcript variant X17	GO:0005829,GO:0007517,GO:0007525,GO:0008307,GO:0015629,GO:0030018,GO:0030049,GO:0030832,GO:0051015,GO:0070062,GO:0071691	cytosol|muscle organ development|somatic muscle development|structural constituent of muscle|actin cytoskeleton|Z disc|muscle filament sliding|regulation of actin filament length|actin filament binding|extracellular exosome|cardiac muscle thin filament assembly
chi-miR-2411-5p	XM_018062968.1	172	-30.57	172	-30.57	27	22804	17679	NEB	GeneID:102180806,Genbank:XM_018062968.1	nebulin, transcript variant X18	GO:0005829,GO:0007517,GO:0007525,GO:0008307,GO:0015629,GO:0030018,GO:0030049,GO:0030832,GO:0051015,GO:0070062,GO:0071691	cytosol|muscle organ development|somatic muscle development|structural constituent of muscle|actin cytoskeleton|Z disc|muscle filament sliding|regulation of actin filament length|actin filament binding|extracellular exosome|cardiac muscle thin filament assembly
chi-miR-2411-5p	XM_018062974.1	172	-30.57	172	-30.57	27	22711	17679	NEB	GeneID:102180806,Genbank:XM_018062974.1	nebulin, transcript variant X19	GO:0005829,GO:0007517,GO:0007525,GO:0008307,GO:0015629,GO:0030018,GO:0030049,GO:0030832,GO:0051015,GO:0070062,GO:0071691	cytosol|muscle organ development|somatic muscle development|structural constituent of muscle|actin cytoskeleton|Z disc|muscle filament sliding|regulation of actin filament length|actin filament binding|extracellular exosome|cardiac muscle thin filament assembly
chi-miR-2411-5p	XM_018062980.1	172	-30.57	172	-30.57	27	22711	17679	NEB	GeneID:102180806,Genbank:XM_018062980.1	nebulin, transcript variant X20	GO:0005829,GO:0007517,GO:0007525,GO:0008307,GO:0015629,GO:0030018,GO:0030049,GO:0030832,GO:0051015,GO:0070062,GO:0071691	cytosol|muscle organ development|somatic muscle development|structural constituent of muscle|actin cytoskeleton|Z disc|muscle filament sliding|regulation of actin filament length|actin filament binding|extracellular exosome|cardiac muscle thin filament assembly
chi-miR-2411-5p	XM_018062990.1	172	-30.57	172	-30.57	27	22618	17679	NEB	GeneID:102180806,Genbank:XM_018062990.1	nebulin, transcript variant X21	GO:0005829,GO:0007517,GO:0007525,GO:0008307,GO:0015629,GO:0030018,GO:0030049,GO:0030832,GO:0051015,GO:0070062,GO:0071691	cytosol|muscle organ development|somatic muscle development|structural constituent of muscle|actin cytoskeleton|Z disc|muscle filament sliding|regulation of actin filament length|actin filament binding|extracellular exosome|cardiac muscle thin filament assembly
chi-miR-2411-5p	XM_018062997.1	172	-30.57	172	-30.57	27	22525	17679	NEB	GeneID:102180806,Genbank:XM_018062997.1	nebulin, transcript variant X22	GO:0005829,GO:0007517,GO:0007525,GO:0008307,GO:0015629,GO:0030018,GO:0030049,GO:0030832,GO:0051015,GO:0070062,GO:0071691	cytosol|muscle organ development|somatic muscle development|structural constituent of muscle|actin cytoskeleton|Z disc|muscle filament sliding|regulation of actin filament length|actin filament binding|extracellular exosome|cardiac muscle thin filament assembly
chi-miR-2411-5p	XM_018063007.1	172	-30.57	172	-30.57	27	18988	13305	NEB	GeneID:102180806,Genbank:XM_018063007.1	nebulin, transcript variant X23	GO:0005829,GO:0007517,GO:0007525,GO:0008307,GO:0015629,GO:0030018,GO:0030049,GO:0030832,GO:0051015,GO:0070062,GO:0071691	cytosol|muscle organ development|somatic muscle development|structural constituent of muscle|actin cytoskeleton|Z disc|muscle filament sliding|regulation of actin filament length|actin filament binding|extracellular exosome|cardiac muscle thin filament assembly
chi-miR-2411-5p	XM_018063113.1	170	-32.96	170	-32.96	27	1295	1149	LOC108638051	GeneID:108638051,Genbank:XM_018063113.1	uncharacterized LOC108638051, transcript variant X1
chi-miR-2411-5p	XM_018063114.1	170	-32.96	170	-32.96	27	1229	1083	LOC108638051	GeneID:108638051,Genbank:XM_018063114.1	uncharacterized LOC108638051, transcript variant X3
chi-miR-2411-5p	XM_018063192.1	172	-32.57	172	-32.57	27	1852	972	PNMAL1	GeneID:102175433,Genbank:XM_018063192.1	paraneoplastic Ma antigen family like 1
chi-miR-2411-5p	XM_018063284.1	172	-31.39	172	-31.39	27	4681	2865	PKP4	GeneID:102172301,Genbank:XM_018063284.1	plakophilin 4, transcript variant X1	GO:0000922,GO:0001533,GO:0005634,GO:0005737,GO:0005856,GO:0005886,GO:0005911,GO:0005913,GO:0007043,GO:0007267,GO:0009898,GO:0014069,GO:0030054,GO:0030057,GO:0030155,GO:0030496,GO:0031424,GO:0032467,GO:0043547,GO:0045296,GO:0048471,GO:0051233,GO:0070268,GO:0072686,GO:0098609	spindle pole|cornified envelope|nucleus|cytoplasm|cytoskeleton|plasma membrane|cell-cell junction|cell-cell adherens junction|cell-cell junction assembly|cell-cell signaling|cytoplasmic side of plasma membrane|postsynaptic density|cell junction|desmosome|regulation of cell adhesion|midbody|keratinization|positive regulation of cytokinesis|positive regulation of GTPase activity|cadherin binding|pe…
chi-miR-2411-5p	XM_018063290.1	172	-31.39	172	-31.39	27	4293	2772	PKP4	GeneID:102172301,Genbank:XM_018063290.1	plakophilin 4, transcript variant X3	GO:0000922,GO:0001533,GO:0005634,GO:0005737,GO:0005856,GO:0005886,GO:0005911,GO:0005913,GO:0007043,GO:0007267,GO:0009898,GO:0014069,GO:0030054,GO:0030057,GO:0030155,GO:0030496,GO:0031424,GO:0032467,GO:0043547,GO:0045296,GO:0048471,GO:0051233,GO:0070268,GO:0072686,GO:0098609	spindle pole|cornified envelope|nucleus|cytoplasm|cytoskeleton|plasma membrane|cell-cell junction|cell-cell adherens junction|cell-cell junction assembly|cell-cell signaling|cytoplasmic side of plasma membrane|postsynaptic density|cell junction|desmosome|regulation of cell adhesion|midbody|keratinization|positive regulation of cytokinesis|positive regulation of GTPase activity|cadherin binding|pe…
chi-miR-2411-5p	XM_018063302.1	172	-31.39	172	-31.39	27	4683	2867	PKP4	GeneID:102172301,Genbank:XM_018063302.1	plakophilin 4, transcript variant X5	GO:0000922,GO:0001533,GO:0005634,GO:0005737,GO:0005856,GO:0005886,GO:0005911,GO:0005913,GO:0007043,GO:0007267,GO:0009898,GO:0014069,GO:0030054,GO:0030057,GO:0030155,GO:0030496,GO:0031424,GO:0032467,GO:0043547,GO:0045296,GO:0048471,GO:0051233,GO:0070268,GO:0072686,GO:0098609	spindle pole|cornified envelope|nucleus|cytoplasm|cytoskeleton|plasma membrane|cell-cell junction|cell-cell adherens junction|cell-cell junction assembly|cell-cell signaling|cytoplasmic side of plasma membrane|postsynaptic density|cell junction|desmosome|regulation of cell adhesion|midbody|keratinization|positive regulation of cytokinesis|positive regulation of GTPase activity|cadherin binding|pe…
chi-miR-2411-5p	XM_018063308.1	172	-31.39	172	-31.39	27	4177	2656	PKP4	GeneID:102172301,Genbank:XM_018063308.1	plakophilin 4, transcript variant X6	GO:0000922,GO:0001533,GO:0005634,GO:0005737,GO:0005856,GO:0005886,GO:0005911,GO:0005913,GO:0007043,GO:0007267,GO:0009898,GO:0014069,GO:0030054,GO:0030057,GO:0030155,GO:0030496,GO:0031424,GO:0032467,GO:0043547,GO:0045296,GO:0048471,GO:0051233,GO:0070268,GO:0072686,GO:0098609	spindle pole|cornified envelope|nucleus|cytoplasm|cytoskeleton|plasma membrane|cell-cell junction|cell-cell adherens junction|cell-cell junction assembly|cell-cell signaling|cytoplasmic side of plasma membrane|postsynaptic density|cell junction|desmosome|regulation of cell adhesion|midbody|keratinization|positive regulation of cytokinesis|positive regulation of GTPase activity|cadherin binding|pe…
chi-miR-2411-5p	XM_018063318.1	172	-31.39	172	-31.39	27	4557	2870	PKP4	GeneID:102172301,Genbank:XM_018063318.1	plakophilin 4, transcript variant X7	GO:0000922,GO:0001533,GO:0005634,GO:0005737,GO:0005856,GO:0005886,GO:0005911,GO:0005913,GO:0007043,GO:0007267,GO:0009898,GO:0014069,GO:0030054,GO:0030057,GO:0030155,GO:0030496,GO:0031424,GO:0032467,GO:0043547,GO:0045296,GO:0048471,GO:0051233,GO:0070268,GO:0072686,GO:0098609	spindle pole|cornified envelope|nucleus|cytoplasm|cytoskeleton|plasma membrane|cell-cell junction|cell-cell adherens junction|cell-cell junction assembly|cell-cell signaling|cytoplasmic side of plasma membrane|postsynaptic density|cell junction|desmosome|regulation of cell adhesion|midbody|keratinization|positive regulation of cytokinesis|positive regulation of GTPase activity|cadherin binding|pe…
chi-miR-2411-5p	XM_018063322.1	172	-31.39	172	-31.39	27	4048	2656	PKP4	GeneID:102172301,Genbank:XM_018063322.1	plakophilin 4, transcript variant X8	GO:0000922,GO:0001533,GO:0005634,GO:0005737,GO:0005856,GO:0005886,GO:0005911,GO:0005913,GO:0007043,GO:0007267,GO:0009898,GO:0014069,GO:0030054,GO:0030057,GO:0030155,GO:0030496,GO:0031424,GO:0032467,GO:0043547,GO:0045296,GO:0048471,GO:0051233,GO:0070268,GO:0072686,GO:0098609	spindle pole|cornified envelope|nucleus|cytoplasm|cytoskeleton|plasma membrane|cell-cell junction|cell-cell adherens junction|cell-cell junction assembly|cell-cell signaling|cytoplasmic side of plasma membrane|postsynaptic density|cell junction|desmosome|regulation of cell adhesion|midbody|keratinization|positive regulation of cytokinesis|positive regulation of GTPase activity|cadherin binding|pe…
chi-miR-2411-5p	XM_018063329.1	172	-31.39	172	-31.39	27	4404	2662	PKP4	GeneID:102172301,Genbank:XM_018063329.1	plakophilin 4, transcript variant X9	GO:0000922,GO:0001533,GO:0005634,GO:0005737,GO:0005856,GO:0005886,GO:0005911,GO:0005913,GO:0007043,GO:0007267,GO:0009898,GO:0014069,GO:0030054,GO:0030057,GO:0030155,GO:0030496,GO:0031424,GO:0032467,GO:0043547,GO:0045296,GO:0048471,GO:0051233,GO:0070268,GO:0072686,GO:0098609	spindle pole|cornified envelope|nucleus|cytoplasm|cytoskeleton|plasma membrane|cell-cell junction|cell-cell adherens junction|cell-cell junction assembly|cell-cell signaling|cytoplasmic side of plasma membrane|postsynaptic density|cell junction|desmosome|regulation of cell adhesion|midbody|keratinization|positive regulation of cytokinesis|positive regulation of GTPase activity|cadherin binding|pe…
chi-miR-2411-5p	XM_018063335.1	172	-31.39	172	-31.39	27	4275	2662	PKP4	GeneID:102172301,Genbank:XM_018063335.1	plakophilin 4, transcript variant X10	GO:0000922,GO:0001533,GO:0005634,GO:0005737,GO:0005856,GO:0005886,GO:0005911,GO:0005913,GO:0007043,GO:0007267,GO:0009898,GO:0014069,GO:0030054,GO:0030057,GO:0030155,GO:0030496,GO:0031424,GO:0032467,GO:0043547,GO:0045296,GO:0048471,GO:0051233,GO:0070268,GO:0072686,GO:0098609	spindle pole|cornified envelope|nucleus|cytoplasm|cytoskeleton|plasma membrane|cell-cell junction|cell-cell adherens junction|cell-cell junction assembly|cell-cell signaling|cytoplasmic side of plasma membrane|postsynaptic density|cell junction|desmosome|regulation of cell adhesion|midbody|keratinization|positive regulation of cytokinesis|positive regulation of GTPase activity|cadherin binding|pe…
chi-miR-2411-5p	XM_018063350.1	172	-31.39	172	-31.39	27	4195	2674	PKP4	GeneID:102172301,Genbank:XM_018063350.1	plakophilin 4, transcript variant X13	GO:0000922,GO:0001533,GO:0005634,GO:0005737,GO:0005856,GO:0005886,GO:0005911,GO:0005913,GO:0007043,GO:0007267,GO:0009898,GO:0014069,GO:0030054,GO:0030057,GO:0030155,GO:0030496,GO:0031424,GO:0032467,GO:0043547,GO:0045296,GO:0048471,GO:0051233,GO:0070268,GO:0072686,GO:0098609	spindle pole|cornified envelope|nucleus|cytoplasm|cytoskeleton|plasma membrane|cell-cell junction|cell-cell adherens junction|cell-cell junction assembly|cell-cell signaling|cytoplasmic side of plasma membrane|postsynaptic density|cell junction|desmosome|regulation of cell adhesion|midbody|keratinization|positive regulation of cytokinesis|positive regulation of GTPase activity|cadherin binding|pe…
chi-miR-2411-5p	XM_018063358.1	172	-31.39	172	-31.39	27	4128	2607	PKP4	GeneID:102172301,Genbank:XM_018063358.1	plakophilin 4, transcript variant X14	GO:0000922,GO:0001533,GO:0005634,GO:0005737,GO:0005856,GO:0005886,GO:0005911,GO:0005913,GO:0007043,GO:0007267,GO:0009898,GO:0014069,GO:0030054,GO:0030057,GO:0030155,GO:0030496,GO:0031424,GO:0032467,GO:0043547,GO:0045296,GO:0048471,GO:0051233,GO:0070268,GO:0072686,GO:0098609	spindle pole|cornified envelope|nucleus|cytoplasm|cytoskeleton|plasma membrane|cell-cell junction|cell-cell adherens junction|cell-cell junction assembly|cell-cell signaling|cytoplasmic side of plasma membrane|postsynaptic density|cell junction|desmosome|regulation of cell adhesion|midbody|keratinization|positive regulation of cytokinesis|positive regulation of GTPase activity|cadherin binding|pe…
chi-miR-2411-5p	XM_018063399.1	170	-32.98	170	-32.98	27	686	21	FXYD1	GeneID:102187254,Genbank:XM_018063399.1	FXYD domain containing ion transport regulator 1, transcript variant X8	GO:0005216,GO:0005901,GO:0006813,GO:0006814,GO:0010734,GO:0014704,GO:0016021,GO:0016324,GO:0017080,GO:0030315,GO:0086036,GO:1903278,GO:2000649	ion channel activity|caveola|potassium ion transport|sodium ion transport|negative regulation of protein glutathionylation|intercalated disc|integral component of membrane|apical plasma membrane|sodium channel regulator activity|T-tubule|regulation of cardiac muscle cell membrane potential|positive regulation of sodium ion export across plasma membrane|regulation of sodium ion transmembrane trans…	ko04024	cAMP signaling pathway
chi-miR-2411-5p	XM_018063478.1	182	-36.14	182	-36.14	27	1362	137	LOC102168291	GeneID:102168291,Genbank:XM_018063478.1	vomeronasal type-1 receptor 1-like
chi-miR-2411-5p	XM_018063489.1	164	-30.98	164	-30.98	27	1345	146	OSCAR	GeneID:108638128,Genbank:XM_018063489.1	osteoclast associated, immunoglobulin-like receptor	GO:0005886,GO:0009986,GO:0016021,GO:0030316,GO:0032623,GO:0038064,GO:0038094,GO:0045780,GO:0072674	plasma membrane|cell surface|integral component of membrane|osteoclast differentiation|interleukin-2 production|collagen receptor activity|Fc-gamma receptor signaling pathway|positive regulation of bone resorption|multinuclear osteoclast differentiation	ko04380	Osteoclast differentiation
chi-miR-2411-5p	XM_018063530.1	176	-34.82	176	-34.82	27	2537	854	ZNF274	GeneID:102170630,Genbank:XM_018063530.1	zinc finger protein 274, transcript variant X1	GO:0003682,GO:0003700,GO:0005730,GO:0005737,GO:0043565,GO:0046872,GO:1900112	chromatin binding|DNA-binding transcription factor activity|nucleolus|cytoplasm|sequence-specific DNA binding|metal ion binding|regulation of histone H3-K9 trimethylation	ko04722	Neurotrophin signaling pathway
chi-miR-2411-5p	XM_018063531.1	176	-34.82	176	-34.82	27	2639	956	ZNF274	GeneID:102170630,Genbank:XM_018063531.1	zinc finger protein 274, transcript variant X2	GO:0003682,GO:0003700,GO:0005730,GO:0005737,GO:0043565,GO:0046872,GO:1900112	chromatin binding|DNA-binding transcription factor activity|nucleolus|cytoplasm|sequence-specific DNA binding|metal ion binding|regulation of histone H3-K9 trimethylation	ko04722	Neurotrophin signaling pathway
chi-miR-2411-5p	XM_018063532.1	176	-34.82	176	-34.82	27	2500	817	ZNF274	GeneID:102170630,Genbank:XM_018063532.1	zinc finger protein 274, transcript variant X3	GO:0003682,GO:0003700,GO:0005730,GO:0005737,GO:0043565,GO:0046872,GO:1900112	chromatin binding|DNA-binding transcription factor activity|nucleolus|cytoplasm|sequence-specific DNA binding|metal ion binding|regulation of histone H3-K9 trimethylation	ko04722	Neurotrophin signaling pathway
chi-miR-2411-5p	XM_018063533.1	176	-34.82	176	-34.82	27	2376	693	ZNF274	GeneID:102170630,Genbank:XM_018063533.1	zinc finger protein 274, transcript variant X4	GO:0003682,GO:0003700,GO:0005730,GO:0005737,GO:0043565,GO:0046872,GO:1900112	chromatin binding|DNA-binding transcription factor activity|nucleolus|cytoplasm|sequence-specific DNA binding|metal ion binding|regulation of histone H3-K9 trimethylation	ko04722	Neurotrophin signaling pathway
chi-miR-2411-5p	XM_018063534.1	176	-34.82	176	-34.82	27	2325	642	ZNF274	GeneID:102170630,Genbank:XM_018063534.1	zinc finger protein 274, transcript variant X5	GO:0003682,GO:0003700,GO:0005730,GO:0005737,GO:0043565,GO:0046872,GO:1900112	chromatin binding|DNA-binding transcription factor activity|nucleolus|cytoplasm|sequence-specific DNA binding|metal ion binding|regulation of histone H3-K9 trimethylation	ko04722	Neurotrophin signaling pathway
chi-miR-2411-5p	XM_018063581.1	150	-30.1	150	-30.1	27	2104	119	GCGR	GeneID:102180535,Genbank:XM_018063581.1	glucagon receptor, transcript variant X2	GO:0004967,GO:0005085,GO:0005768,GO:0005886,GO:0005887,GO:0006091,GO:0006887,GO:0007166,GO:0007186,GO:0007188,GO:0007189,GO:0007584,GO:0008217,GO:0008528,GO:0009755,GO:0016021,GO:0017046,GO:0042593,GO:0042594,GO:0070873,GO:0071377	glucagon receptor activity|guanyl-nucleotide exchange factor activity|endosome|plasma membrane|integral component of plasma membrane|generation of precursor metabolites and energy|exocytosis|cell surface receptor signaling pathway|G protein-coupled receptor signaling pathway|adenylate cyclase-modulating G protein-coupled receptor signaling pathway|adenylate cyclase-activating G protein-coupled re…	ko04080,ko04922	Neuroactive ligand-receptor interaction|Glucagon signaling pathway
chi-miR-2411-5p	XM_018063632.1	152	-30.98	152	-30.98	27	6333	2669	RPTOR	GeneID:102173122,Genbank:XM_018063632.1	regulatory associated protein of MTOR complex 1, transcript variant X1	GO:0001030,GO:0001031,GO:0001032,GO:0001156,GO:0001558,GO:0001932,GO:0001938,GO:0005654,GO:0005737,GO:0005764,GO:0005829,GO:0008361,GO:0009267,GO:0010494,GO:0010800,GO:0019901,GO:0030291,GO:0030295,GO:0030307,GO:0030674,GO:0031669,GO:0031929,GO:0031931,GO:0032008,GO:0033138,GO:0038202,GO:0042325,GO:0044877,GO:0045945,GO:0046676,GO:0071230,GO:0071233,GO:0071889,GO:0071902,GO:1900087	RNA polymerase III type 1 promoter DNA binding|RNA polymerase III type 2 promoter DNA binding|RNA polymerase III type 3 promoter DNA binding|TFIIIC-class transcription factor complex binding|regulation of cell growth|regulation of protein phosphorylation|positive regulation of endothelial cell proliferation|nucleoplasm|cytoplasm|lysosome|cytosol|regulation of cell size|cellular response to starva…	ko04211,ko04152,ko04910,ko04151,ko04213,ko04150	Longevity regulating pathway|AMPK signaling pathway|Insulin signaling pathway|PI3K-Akt signaling pathway|Longevity regulating pathway - multiple species|mTOR signaling pathway
chi-miR-2411-5p	XM_018063633.1	152	-30.98	152	-30.98	27	5065	2631	RPTOR	GeneID:102173122,Genbank:XM_018063633.1	regulatory associated protein of MTOR complex 1, transcript variant X2	GO:0001030,GO:0001031,GO:0001032,GO:0001156,GO:0001558,GO:0001932,GO:0001938,GO:0005654,GO:0005737,GO:0005764,GO:0005829,GO:0008361,GO:0009267,GO:0010494,GO:0010800,GO:0019901,GO:0030291,GO:0030295,GO:0030307,GO:0030674,GO:0031669,GO:0031929,GO:0031931,GO:0032008,GO:0033138,GO:0038202,GO:0042325,GO:0044877,GO:0045945,GO:0046676,GO:0071230,GO:0071233,GO:0071889,GO:0071902,GO:1900087	RNA polymerase III type 1 promoter DNA binding|RNA polymerase III type 2 promoter DNA binding|RNA polymerase III type 3 promoter DNA binding|TFIIIC-class transcription factor complex binding|regulation of cell growth|regulation of protein phosphorylation|positive regulation of endothelial cell proliferation|nucleoplasm|cytoplasm|lysosome|cytosol|regulation of cell size|cellular response to starva…	ko04211,ko04152,ko04910,ko04151,ko04213,ko04150	Longevity regulating pathway|AMPK signaling pathway|Insulin signaling pathway|PI3K-Akt signaling pathway|Longevity regulating pathway - multiple species|mTOR signaling pathway
chi-miR-2411-5p	XM_018064057.1	160	-32.57	160	-32.57	27	5035	1081	B3GALT1	GeneID:102177200,Genbank:XM_018064057.1	beta-1,3-galactosyltransferase 1	GO:0000139,GO:0006486,GO:0016021,GO:0047275	Golgi membrane|protein glycosylation|integral component of membrane|glucosaminylgalactosylglucosylceramide beta-galactosyltransferase activity	ko00601	Glycosphingolipid biosynthesis - lacto and neolacto series
chi-miR-2411-5p	XM_018064371.1	157	-36.69	157	-36.69	27	2395	641	FAM57A	GeneID:102172932,Genbank:XM_018064371.1	family with sequence similarity 57 member A, transcript variant X1
chi-miR-2411-5p	XM_018064372.1	157	-36.69	157	-36.69	27	2339	584	FAM57A	GeneID:102172932,Genbank:XM_018064372.1	family with sequence similarity 57 member A, transcript variant X2
chi-miR-2411-5p	XM_018064520.1	180	-36.64	180	-36.64	27	2340	759	LOC102180151	GeneID:102180151,Genbank:XM_018064520.1	monocarboxylate transporter 13, transcript variant X1	GO:0000139,GO:0005794,GO:0005887,GO:0008028,GO:0015293,GO:0015718	Golgi membrane|Golgi apparatus|integral component of plasma membrane|monocarboxylic acid transmembrane transporter activity|symporter activity|monocarboxylic acid transport
chi-miR-2411-5p	XM_018064522.1	180	-36.64	180	-36.64	27	1581	257	LOC102180151	GeneID:102180151,Genbank:XM_018064522.1	monocarboxylate transporter 13, transcript variant X2	GO:0000139,GO:0005794,GO:0005887,GO:0008028,GO:0015293,GO:0015718	Golgi membrane|Golgi apparatus|integral component of plasma membrane|monocarboxylic acid transmembrane transporter activity|symporter activity|monocarboxylic acid transport
chi-miR-2411-5p	XM_018064525.1	155	-30.74	155	-30.74	27	2218	2065	GP1BA	GeneID:102175890,Genbank:XM_018064525.1	glycoprotein Ib platelet alpha subunit, transcript variant X2	GO:0007155,GO:0007596,GO:0016021	cell adhesion|blood coagulation|integral component of membrane	ko04512,ko04640,ko04611	ECM-receptor interaction|Hematopoietic cell lineage|Platelet activation
chi-miR-2411-5p	XM_018064727.1	171	-33.5	171	-33.5	27	3862	659	AKAP10	GeneID:102188894,Genbank:XM_018064727.1	A-kinase anchoring protein 10, transcript variant X1	GO:0005739,GO:0005829,GO:0005886,GO:0007165,GO:0007596,GO:0008104,GO:0032991,GO:0051018	mitochondrion|cytosol|plasma membrane|signal transduction|blood coagulation|protein localization|protein-containing complex|protein kinase A binding
chi-miR-2411-5p	XM_018064728.1	171	-33.5	171	-33.5	27	7906	658	AKAP10	GeneID:102188894,Genbank:XM_018064728.1	A-kinase anchoring protein 10, transcript variant X2	GO:0005739,GO:0005829,GO:0005886,GO:0007165,GO:0007596,GO:0008104,GO:0032991,GO:0051018	mitochondrion|cytosol|plasma membrane|signal transduction|blood coagulation|protein localization|protein-containing complex|protein kinase A binding
chi-miR-2411-5p	XM_018064809.1	162	-31.45	162	-31.45	27	11285	8670	MPRIP	GeneID:102184657,Genbank:XM_018064809.1	myosin phosphatase Rho interacting protein, transcript variant X1	GO:0003779,GO:0005829,GO:0005925,GO:0015629,GO:0045296	actin binding|cytosol|focal adhesion|actin cytoskeleton|cadherin binding
chi-miR-2411-5p	XM_018064810.1	162	-31.45	162	-31.45	27	11281	8666	MPRIP	GeneID:102184657,Genbank:XM_018064810.1	myosin phosphatase Rho interacting protein, transcript variant X2	GO:0003779,GO:0005829,GO:0005925,GO:0015629,GO:0045296	actin binding|cytosol|focal adhesion|actin cytoskeleton|cadherin binding
chi-miR-2411-5p	XM_018064811.1	162	-31.45	162	-31.45	27	11351	8736	MPRIP	GeneID:102184657,Genbank:XM_018064811.1	myosin phosphatase Rho interacting protein, transcript variant X3	GO:0003779,GO:0005829,GO:0005925,GO:0015629,GO:0045296	actin binding|cytosol|focal adhesion|actin cytoskeleton|cadherin binding
chi-miR-2411-5p	XM_018064812.1	162	-31.45	162	-31.45	27	11347	8732	MPRIP	GeneID:102184657,Genbank:XM_018064812.1	myosin phosphatase Rho interacting protein, transcript variant X4	GO:0003779,GO:0005829,GO:0005925,GO:0015629,GO:0045296	actin binding|cytosol|focal adhesion|actin cytoskeleton|cadherin binding
chi-miR-2411-5p	XM_018064813.1	162	-31.45	162	-31.45	27	11198	8583	MPRIP	GeneID:102184657,Genbank:XM_018064813.1	myosin phosphatase Rho interacting protein, transcript variant X5	GO:0003779,GO:0005829,GO:0005925,GO:0015629,GO:0045296	actin binding|cytosol|focal adhesion|actin cytoskeleton|cadherin binding
chi-miR-2411-5p	XM_018064814.1	162	-31.45	162	-31.45	27	11195	8580	MPRIP	GeneID:102184657,Genbank:XM_018064814.1	myosin phosphatase Rho interacting protein, transcript variant X6	GO:0003779,GO:0005829,GO:0005925,GO:0015629,GO:0045296	actin binding|cytosol|focal adhesion|actin cytoskeleton|cadherin binding
chi-miR-2411-5p	XM_018064815.1	162	-31.45	162	-31.45	27	11000	8385	MPRIP	GeneID:102184657,Genbank:XM_018064815.1	myosin phosphatase Rho interacting protein, transcript variant X7	GO:0003779,GO:0005829,GO:0005925,GO:0015629,GO:0045296	actin binding|cytosol|focal adhesion|actin cytoskeleton|cadherin binding
chi-miR-2411-5p	XM_018064816.1	162	-31.45	162	-31.45	27	10931	8316	MPRIP	GeneID:102184657,Genbank:XM_018064816.1	myosin phosphatase Rho interacting protein, transcript variant X8	GO:0003779,GO:0005829,GO:0005925,GO:0015629,GO:0045296	actin binding|cytosol|focal adhesion|actin cytoskeleton|cadherin binding
chi-miR-2411-5p	XM_018064817.1	162	-31.45	162	-31.45	27	7628	5013	MPRIP	GeneID:102184657,Genbank:XM_018064817.1	myosin phosphatase Rho interacting protein, transcript variant X9	GO:0003779,GO:0005829,GO:0005925,GO:0015629,GO:0045296	actin binding|cytosol|focal adhesion|actin cytoskeleton|cadherin binding
chi-miR-2411-5p	XM_018064818.1	162	-31.45	162	-31.45	27	7272	4657	MPRIP	GeneID:102184657,Genbank:XM_018064818.1	myosin phosphatase Rho interacting protein, transcript variant X10	GO:0003779,GO:0005829,GO:0005925,GO:0015629,GO:0045296	actin binding|cytosol|focal adhesion|actin cytoskeleton|cadherin binding
chi-miR-2411-5p	XM_018064819.1	162	-31.45	162	-31.45	27	7339	4724	MPRIP	GeneID:102184657,Genbank:XM_018064819.1	myosin phosphatase Rho interacting protein, transcript variant X11	GO:0003779,GO:0005829,GO:0005925,GO:0015629,GO:0045296	actin binding|cytosol|focal adhesion|actin cytoskeleton|cadherin binding
chi-miR-2411-5p	XM_018064820.1	162	-31.45	162	-31.45	27	7502	4887	MPRIP	GeneID:102184657,Genbank:XM_018064820.1	myosin phosphatase Rho interacting protein, transcript variant X12	GO:0003779,GO:0005829,GO:0005925,GO:0015629,GO:0045296	actin binding|cytosol|focal adhesion|actin cytoskeleton|cadherin binding
chi-miR-2411-5p	XM_018064821.1	176	-33.06	176	-33.06	27	1781	1066	OLA1	GeneID:102183370,Genbank:XM_018064821.1	Obg like ATPase 1	GO:0005524,GO:0005525,GO:0005730,GO:0005737,GO:0005813,GO:0005829,GO:0016887,GO:0043022,GO:0043023,GO:0046034,GO:0046872	ATP binding|GTP binding|nucleolus|cytoplasm|centrosome|cytosol|ATPase activity|ribosome binding|ribosomal large subunit binding|ATP metabolic process|metal ion binding
chi-miR-2411-5p	XM_018064862.1	167	-31.97	167	-31.97	27	8670	7617	CACNA1G	GeneID:102187163,Genbank:XM_018064862.1	calcium voltage-gated channel subunit alpha1 G, transcript variant X1	GO:0005737,GO:0005886,GO:0005891,GO:0007268,GO:0008332,GO:0010045,GO:0019228,GO:0034765,GO:0042391,GO:0045956,GO:0060371,GO:0070509,GO:0070588,GO:0086002,GO:0086010,GO:0086015,GO:0086016,GO:0086018,GO:0086027,GO:0086045,GO:0086046,GO:0086056,GO:0086059,GO:0086091,GO:0097110	cytoplasm|plasma membrane|voltage-gated calcium channel complex|chemical synaptic transmission|low voltage-gated calcium channel activity|response to nickel cation|neuronal action potential|regulation of ion transmembrane transport|regulation of membrane potential|positive regulation of calcium ion-dependent exocytosis|regulation of atrial cardiac muscle cell membrane depolarization|calcium ion i…	ko04713,ko04925,ko04020,ko04010	Circadian entrainment|Aldosterone synthesis and secretion|Calcium signaling pathway|MAPK signaling pathway
chi-miR-2411-5p	XM_018064863.1	167	-31.97	167	-31.97	27	8637	7584	CACNA1G	GeneID:102187163,Genbank:XM_018064863.1	calcium voltage-gated channel subunit alpha1 G, transcript variant X2	GO:0005737,GO:0005886,GO:0005891,GO:0007268,GO:0008332,GO:0010045,GO:0019228,GO:0034765,GO:0042391,GO:0045956,GO:0060371,GO:0070509,GO:0070588,GO:0086002,GO:0086010,GO:0086015,GO:0086016,GO:0086018,GO:0086027,GO:0086045,GO:0086046,GO:0086056,GO:0086059,GO:0086091,GO:0097110	cytoplasm|plasma membrane|voltage-gated calcium channel complex|chemical synaptic transmission|low voltage-gated calcium channel activity|response to nickel cation|neuronal action potential|regulation of ion transmembrane transport|regulation of membrane potential|positive regulation of calcium ion-dependent exocytosis|regulation of atrial cardiac muscle cell membrane depolarization|calcium ion i…	ko04713,ko04925,ko04020,ko04010	Circadian entrainment|Aldosterone synthesis and secretion|Calcium signaling pathway|MAPK signaling pathway
chi-miR-2411-5p	XM_018064864.1	167	-31.97	167	-31.97	27	8601	7548	CACNA1G	GeneID:102187163,Genbank:XM_018064864.1	calcium voltage-gated channel subunit alpha1 G, transcript variant X3	GO:0005737,GO:0005886,GO:0005891,GO:0007268,GO:0008332,GO:0010045,GO:0019228,GO:0034765,GO:0042391,GO:0045956,GO:0060371,GO:0070509,GO:0070588,GO:0086002,GO:0086010,GO:0086015,GO:0086016,GO:0086018,GO:0086027,GO:0086045,GO:0086046,GO:0086056,GO:0086059,GO:0086091,GO:0097110	cytoplasm|plasma membrane|voltage-gated calcium channel complex|chemical synaptic transmission|low voltage-gated calcium channel activity|response to nickel cation|neuronal action potential|regulation of ion transmembrane transport|regulation of membrane potential|positive regulation of calcium ion-dependent exocytosis|regulation of atrial cardiac muscle cell membrane depolarization|calcium ion i…	ko04713,ko04925,ko04020,ko04010	Circadian entrainment|Aldosterone synthesis and secretion|Calcium signaling pathway|MAPK signaling pathway
chi-miR-2411-5p	XM_018064865.1	167	-31.97	167	-31.97	27	8568	7515	CACNA1G	GeneID:102187163,Genbank:XM_018064865.1	calcium voltage-gated channel subunit alpha1 G, transcript variant X4	GO:0005737,GO:0005886,GO:0005891,GO:0007268,GO:0008332,GO:0010045,GO:0019228,GO:0034765,GO:0042391,GO:0045956,GO:0060371,GO:0070509,GO:0070588,GO:0086002,GO:0086010,GO:0086015,GO:0086016,GO:0086018,GO:0086027,GO:0086045,GO:0086046,GO:0086056,GO:0086059,GO:0086091,GO:0097110	cytoplasm|plasma membrane|voltage-gated calcium channel complex|chemical synaptic transmission|low voltage-gated calcium channel activity|response to nickel cation|neuronal action potential|regulation of ion transmembrane transport|regulation of membrane potential|positive regulation of calcium ion-dependent exocytosis|regulation of atrial cardiac muscle cell membrane depolarization|calcium ion i…	ko04713,ko04925,ko04020,ko04010	Circadian entrainment|Aldosterone synthesis and secretion|Calcium signaling pathway|MAPK signaling pathway
chi-miR-2411-5p	XM_018064866.1	167	-31.97	167	-31.97	27	8550	7497	CACNA1G	GeneID:102187163,Genbank:XM_018064866.1	calcium voltage-gated channel subunit alpha1 G, transcript variant X5	GO:0005737,GO:0005886,GO:0005891,GO:0007268,GO:0008332,GO:0010045,GO:0019228,GO:0034765,GO:0042391,GO:0045956,GO:0060371,GO:0070509,GO:0070588,GO:0086002,GO:0086010,GO:0086015,GO:0086016,GO:0086018,GO:0086027,GO:0086045,GO:0086046,GO:0086056,GO:0086059,GO:0086091,GO:0097110	cytoplasm|plasma membrane|voltage-gated calcium channel complex|chemical synaptic transmission|low voltage-gated calcium channel activity|response to nickel cation|neuronal action potential|regulation of ion transmembrane transport|regulation of membrane potential|positive regulation of calcium ion-dependent exocytosis|regulation of atrial cardiac muscle cell membrane depolarization|calcium ion i…	ko04713,ko04925,ko04020,ko04010	Circadian entrainment|Aldosterone synthesis and secretion|Calcium signaling pathway|MAPK signaling pathway
chi-miR-2411-5p	XM_018064867.1	167	-31.97	167	-31.97	27	8526	7473	CACNA1G	GeneID:102187163,Genbank:XM_018064867.1	calcium voltage-gated channel subunit alpha1 G, transcript variant X6	GO:0005737,GO:0005886,GO:0005891,GO:0007268,GO:0008332,GO:0010045,GO:0019228,GO:0034765,GO:0042391,GO:0045956,GO:0060371,GO:0070509,GO:0070588,GO:0086002,GO:0086010,GO:0086015,GO:0086016,GO:0086018,GO:0086027,GO:0086045,GO:0086046,GO:0086056,GO:0086059,GO:0086091,GO:0097110	cytoplasm|plasma membrane|voltage-gated calcium channel complex|chemical synaptic transmission|low voltage-gated calcium channel activity|response to nickel cation|neuronal action potential|regulation of ion transmembrane transport|regulation of membrane potential|positive regulation of calcium ion-dependent exocytosis|regulation of atrial cardiac muscle cell membrane depolarization|calcium ion i…	ko04713,ko04925,ko04020,ko04010	Circadian entrainment|Aldosterone synthesis and secretion|Calcium signaling pathway|MAPK signaling pathway
chi-miR-2411-5p	XM_018064868.1	167	-31.97	167	-31.97	27	8457	7404	CACNA1G	GeneID:102187163,Genbank:XM_018064868.1	calcium voltage-gated channel subunit alpha1 G, transcript variant X7	GO:0005737,GO:0005886,GO:0005891,GO:0007268,GO:0008332,GO:0010045,GO:0019228,GO:0034765,GO:0042391,GO:0045956,GO:0060371,GO:0070509,GO:0070588,GO:0086002,GO:0086010,GO:0086015,GO:0086016,GO:0086018,GO:0086027,GO:0086045,GO:0086046,GO:0086056,GO:0086059,GO:0086091,GO:0097110	cytoplasm|plasma membrane|voltage-gated calcium channel complex|chemical synaptic transmission|low voltage-gated calcium channel activity|response to nickel cation|neuronal action potential|regulation of ion transmembrane transport|regulation of membrane potential|positive regulation of calcium ion-dependent exocytosis|regulation of atrial cardiac muscle cell membrane depolarization|calcium ion i…	ko04713,ko04925,ko04020,ko04010	Circadian entrainment|Aldosterone synthesis and secretion|Calcium signaling pathway|MAPK signaling pathway
chi-miR-2411-5p	XM_018064869.1	167	-31.97	167	-31.97	27	8391	7338	CACNA1G	GeneID:102187163,Genbank:XM_018064869.1	calcium voltage-gated channel subunit alpha1 G, transcript variant X8	GO:0005737,GO:0005886,GO:0005891,GO:0007268,GO:0008332,GO:0010045,GO:0019228,GO:0034765,GO:0042391,GO:0045956,GO:0060371,GO:0070509,GO:0070588,GO:0086002,GO:0086010,GO:0086015,GO:0086016,GO:0086018,GO:0086027,GO:0086045,GO:0086046,GO:0086056,GO:0086059,GO:0086091,GO:0097110	cytoplasm|plasma membrane|voltage-gated calcium channel complex|chemical synaptic transmission|low voltage-gated calcium channel activity|response to nickel cation|neuronal action potential|regulation of ion transmembrane transport|regulation of membrane potential|positive regulation of calcium ion-dependent exocytosis|regulation of atrial cardiac muscle cell membrane depolarization|calcium ion i…	ko04713,ko04925,ko04020,ko04010	Circadian entrainment|Aldosterone synthesis and secretion|Calcium signaling pathway|MAPK signaling pathway
chi-miR-2411-5p	XM_018064870.1	167	-31.97	167	-31.97	27	8358	7305	CACNA1G	GeneID:102187163,Genbank:XM_018064870.1	calcium voltage-gated channel subunit alpha1 G, transcript variant X9	GO:0005737,GO:0005886,GO:0005891,GO:0007268,GO:0008332,GO:0010045,GO:0019228,GO:0034765,GO:0042391,GO:0045956,GO:0060371,GO:0070509,GO:0070588,GO:0086002,GO:0086010,GO:0086015,GO:0086016,GO:0086018,GO:0086027,GO:0086045,GO:0086046,GO:0086056,GO:0086059,GO:0086091,GO:0097110	cytoplasm|plasma membrane|voltage-gated calcium channel complex|chemical synaptic transmission|low voltage-gated calcium channel activity|response to nickel cation|neuronal action potential|regulation of ion transmembrane transport|regulation of membrane potential|positive regulation of calcium ion-dependent exocytosis|regulation of atrial cardiac muscle cell membrane depolarization|calcium ion i…	ko04713,ko04925,ko04020,ko04010	Circadian entrainment|Aldosterone synthesis and secretion|Calcium signaling pathway|MAPK signaling pathway
chi-miR-2411-5p	XM_018064871.1	167	-31.97	167	-31.97	27	8322	7269	CACNA1G	GeneID:102187163,Genbank:XM_018064871.1	calcium voltage-gated channel subunit alpha1 G, transcript variant X10	GO:0005737,GO:0005886,GO:0005891,GO:0007268,GO:0008332,GO:0010045,GO:0019228,GO:0034765,GO:0042391,GO:0045956,GO:0060371,GO:0070509,GO:0070588,GO:0086002,GO:0086010,GO:0086015,GO:0086016,GO:0086018,GO:0086027,GO:0086045,GO:0086046,GO:0086056,GO:0086059,GO:0086091,GO:0097110	cytoplasm|plasma membrane|voltage-gated calcium channel complex|chemical synaptic transmission|low voltage-gated calcium channel activity|response to nickel cation|neuronal action potential|regulation of ion transmembrane transport|regulation of membrane potential|positive regulation of calcium ion-dependent exocytosis|regulation of atrial cardiac muscle cell membrane depolarization|calcium ion i…	ko04713,ko04925,ko04020,ko04010	Circadian entrainment|Aldosterone synthesis and secretion|Calcium signaling pathway|MAPK signaling pathway
chi-miR-2411-5p	XM_018064872.1	167	-31.97	167	-31.97	27	8289	7236	CACNA1G	GeneID:102187163,Genbank:XM_018064872.1	calcium voltage-gated channel subunit alpha1 G, transcript variant X11	GO:0005737,GO:0005886,GO:0005891,GO:0007268,GO:0008332,GO:0010045,GO:0019228,GO:0034765,GO:0042391,GO:0045956,GO:0060371,GO:0070509,GO:0070588,GO:0086002,GO:0086010,GO:0086015,GO:0086016,GO:0086018,GO:0086027,GO:0086045,GO:0086046,GO:0086056,GO:0086059,GO:0086091,GO:0097110	cytoplasm|plasma membrane|voltage-gated calcium channel complex|chemical synaptic transmission|low voltage-gated calcium channel activity|response to nickel cation|neuronal action potential|regulation of ion transmembrane transport|regulation of membrane potential|positive regulation of calcium ion-dependent exocytosis|regulation of atrial cardiac muscle cell membrane depolarization|calcium ion i…	ko04713,ko04925,ko04020,ko04010	Circadian entrainment|Aldosterone synthesis and secretion|Calcium signaling pathway|MAPK signaling pathway
chi-miR-2411-5p	XM_018064873.1	167	-31.97	167	-31.97	27	8552	7499	CACNA1G	GeneID:102187163,Genbank:XM_018064873.1	calcium voltage-gated channel subunit alpha1 G, transcript variant X12	GO:0005737,GO:0005886,GO:0005891,GO:0007268,GO:0008332,GO:0010045,GO:0019228,GO:0034765,GO:0042391,GO:0045956,GO:0060371,GO:0070509,GO:0070588,GO:0086002,GO:0086010,GO:0086015,GO:0086016,GO:0086018,GO:0086027,GO:0086045,GO:0086046,GO:0086056,GO:0086059,GO:0086091,GO:0097110	cytoplasm|plasma membrane|voltage-gated calcium channel complex|chemical synaptic transmission|low voltage-gated calcium channel activity|response to nickel cation|neuronal action potential|regulation of ion transmembrane transport|regulation of membrane potential|positive regulation of calcium ion-dependent exocytosis|regulation of atrial cardiac muscle cell membrane depolarization|calcium ion i…	ko04713,ko04925,ko04020,ko04010	Circadian entrainment|Aldosterone synthesis and secretion|Calcium signaling pathway|MAPK signaling pathway
chi-miR-2411-5p	XM_018065137.1	168	-32.05	168	-32.05	27	1683	526	TUBG1	GeneID:102183453,Genbank:XM_018065137.1	tubulin gamma 1	GO:0000070,GO:0000086,GO:0000212,GO:0000226,GO:0000242,GO:0000278,GO:0000794,GO:0000930,GO:0003924,GO:0005200,GO:0005525,GO:0005634,GO:0005737,GO:0005813,GO:0005814,GO:0005819,GO:0005827,GO:0005829,GO:0005874,GO:0005881,GO:0007017,GO:0007020,GO:0007052,GO:0010389,GO:0031122,GO:0031252,GO:0036064,GO:0042802,GO:0045177,GO:0055037,GO:0097711,GO:0097730	mitotic sister chromatid segregation|G2/M transition of mitotic cell cycle|meiotic spindle organization|microtubule cytoskeleton organization|pericentriolar material|mitotic cell cycle|condensed nuclear chromosome|gamma-tubulin complex|GTPase activity|structural constituent of cytoskeleton|GTP binding|nucleus|cytoplasm|centrosome|centriole|spindle|polar microtubule|cytosol|microtubule|cytoplasmic…
chi-miR-2411-5p	XM_018065397.1	164	-31.87	164	-31.87	27	5008	1119	FOXK2	GeneID:102175242,Genbank:XM_018065397.1	forkhead box K2	GO:0000287,GO:0000976,GO:0000978,GO:0001077,GO:0001078,GO:0005634,GO:0043565,GO:0045944	magnesium ion binding|transcription regulatory region sequence-specific DNA binding|RNA polymerase II proximal promoter sequence-specific DNA binding|proximal promoter DNA-binding transcription activator activity, RNA polymerase II-specific|proximal promoter DNA-binding transcription repressor activity, RNA polymerase II-specific|nucleus|sequence-specific DNA binding|positive regulation of transc…
chi-miR-2411-5p	XM_018065927.1	161	-32.19	161	-32.19	27	5353	3836	STRC	GeneID:102183552,Genbank:XM_018065927.1	stereocilin	GO:0007160,GO:0009986,GO:0032426,GO:0050910,GO:0060088,GO:0060091	cell-matrix adhesion|cell surface|stereocilium tip|detection of mechanical stimulus involved in sensory perception of sound|auditory receptor cell stereocilium organization|kinocilium
chi-miR-2411-5p	XM_018066238.1	175	-35.23	175	-35.23	27	14309	755	HSPG2	GeneID:102188640,Genbank:XM_018066238.1	heparan sulfate proteoglycan 2			ko04512	ECM-receptor interaction
chi-miR-2411-5p	XM_018066527.1	160	-31.89	160	-31.89	27	1035	616	LOC102173834	GeneID:102173834,Genbank:XM_018066527.1	granzyme H	GO:0004252,GO:0005737,GO:0006915,GO:0008626,GO:0016020,GO:0019835	serine-type endopeptidase activity|cytoplasm|apoptotic process|granzyme-mediated apoptotic signaling pathway|membrane|cytolysis
chi-miR-2411-5p	XM_018066545.1	158	-32.43	158	-32.43	27	5005	1347	FRMD5	GeneID:102186636,Genbank:XM_018066545.1	FERM domain containing 5	GO:0005178,GO:0005856,GO:0005912,GO:0008092,GO:0016021,GO:0019901,GO:0030334,GO:0031032,GO:0045785,GO:2000146	integrin binding|cytoskeleton|adherens junction|cytoskeletal protein binding|integral component of membrane|protein kinase binding|regulation of cell migration|actomyosin structure organization|positive regulation of cell adhesion|negative regulation of cell motility
chi-miR-2411-5p	XM_018066583.1	155	-31.42	155	-31.42	27	1891	728	PLD4	GeneID:102188538,Genbank:XM_018066583.1	phospholipase D family member 4, transcript variant X1	GO:0002244,GO:0004435,GO:0004630,GO:0005634,GO:0005783,GO:0005789,GO:0006909,GO:0016021,GO:0016042,GO:0032588,GO:0043647,GO:0045335,GO:0070290	hematopoietic progenitor cell differentiation|phosphatidylinositol phospholipase C activity|phospholipase D activity|nucleus|endoplasmic reticulum|endoplasmic reticulum membrane|phagocytosis|integral component of membrane|lipid catabolic process|trans-Golgi network membrane|inositol phosphate metabolic process|phagocytic vesicle|N-acylphosphatidylethanolamine-specific phospholipase D activity	ko00564,ko00565	Glycerophospholipid metabolism|Ether lipid metabolism
chi-miR-2411-5p	XM_018066584.1	155	-31.42	155	-31.42	27	1885	722	PLD4	GeneID:102188538,Genbank:XM_018066584.1	phospholipase D family member 4, transcript variant X2	GO:0002244,GO:0004435,GO:0004630,GO:0005634,GO:0005783,GO:0005789,GO:0006909,GO:0016021,GO:0016042,GO:0032588,GO:0043647,GO:0045335,GO:0070290	hematopoietic progenitor cell differentiation|phosphatidylinositol phospholipase C activity|phospholipase D activity|nucleus|endoplasmic reticulum|endoplasmic reticulum membrane|phagocytosis|integral component of membrane|lipid catabolic process|trans-Golgi network membrane|inositol phosphate metabolic process|phagocytic vesicle|N-acylphosphatidylethanolamine-specific phospholipase D activity	ko00564,ko00565	Glycerophospholipid metabolism|Ether lipid metabolism
chi-miR-2411-5p	XM_018066640.1	163	-32.37	163	-32.37	27	5626	1869	LOC102183372	GeneID:102183372,Genbank:XM_018066640.1	laminin subunit beta-2, transcript variant X1	GO:0005604,GO:0007155	basement membrane|cell adhesion	ko04151,ko04512,ko04510	PI3K-Akt signaling pathway|ECM-receptor interaction|Focal adhesion
chi-miR-2411-5p	XM_018066641.1	163	-32.37	163	-32.37	27	5620	1869	LOC102183372	GeneID:102183372,Genbank:XM_018066641.1	laminin subunit beta-2, transcript variant X2	GO:0005604,GO:0007155	basement membrane|cell adhesion	ko04151,ko04512,ko04510	PI3K-Akt signaling pathway|ECM-receptor interaction|Focal adhesion
chi-miR-2411-5p	XM_018067168.1	157	-32.89	157	-32.89	27	6354	3591	TMCC1	GeneID:108638638,Genbank:XM_018067168.1	transmembrane and coiled-coil domain family 1, transcript variant X1	GO:0005789,GO:0005791,GO:0005829,GO:0007029,GO:0016021,GO:0042803,GO:0046982,GO:0051260,GO:0051291	endoplasmic reticulum membrane|rough endoplasmic reticulum|cytosol|endoplasmic reticulum organization|integral component of membrane|protein homodimerization activity|protein heterodimerization activity|protein homooligomerization|protein heterooligomerization
chi-miR-2411-5p	XM_018067169.1	157	-32.89	157	-32.89	27	6460	3697	TMCC1	GeneID:108638638,Genbank:XM_018067169.1	transmembrane and coiled-coil domain family 1, transcript variant X2	GO:0005789,GO:0005791,GO:0005829,GO:0007029,GO:0016021,GO:0042803,GO:0046982,GO:0051260,GO:0051291	endoplasmic reticulum membrane|rough endoplasmic reticulum|cytosol|endoplasmic reticulum organization|integral component of membrane|protein homodimerization activity|protein heterodimerization activity|protein homooligomerization|protein heterooligomerization
chi-miR-2411-5p	XM_018067170.1	157	-32.89	157	-32.89	27	6463	3700	TMCC1	GeneID:108638638,Genbank:XM_018067170.1	transmembrane and coiled-coil domain family 1, transcript variant X3	GO:0005789,GO:0005791,GO:0005829,GO:0007029,GO:0016021,GO:0042803,GO:0046982,GO:0051260,GO:0051291	endoplasmic reticulum membrane|rough endoplasmic reticulum|cytosol|endoplasmic reticulum organization|integral component of membrane|protein homodimerization activity|protein heterodimerization activity|protein homooligomerization|protein heterooligomerization
chi-miR-2411-5p	XM_018067171.1	157	-32.89	157	-32.89	27	6335	3572	TMCC1	GeneID:108638638,Genbank:XM_018067171.1	transmembrane and coiled-coil domain family 1, transcript variant X4	GO:0005789,GO:0005791,GO:0005829,GO:0007029,GO:0016021,GO:0042803,GO:0046982,GO:0051260,GO:0051291	endoplasmic reticulum membrane|rough endoplasmic reticulum|cytosol|endoplasmic reticulum organization|integral component of membrane|protein homodimerization activity|protein heterodimerization activity|protein homooligomerization|protein heterooligomerization
chi-miR-2411-5p	XM_018067172.1	157	-32.89	157	-32.89	27	6050	3287	TMCC1	GeneID:108638638,Genbank:XM_018067172.1	transmembrane and coiled-coil domain family 1, transcript variant X5	GO:0005789,GO:0005791,GO:0005829,GO:0007029,GO:0016021,GO:0042803,GO:0046982,GO:0051260,GO:0051291	endoplasmic reticulum membrane|rough endoplasmic reticulum|cytosol|endoplasmic reticulum organization|integral component of membrane|protein homodimerization activity|protein heterodimerization activity|protein homooligomerization|protein heterooligomerization
chi-miR-2411-5p	XM_018067173.1	157	-32.89	157	-32.89	27	6268	3505	TMCC1	GeneID:108638638,Genbank:XM_018067173.1	transmembrane and coiled-coil domain family 1, transcript variant X6	GO:0005789,GO:0005791,GO:0005829,GO:0007029,GO:0016021,GO:0042803,GO:0046982,GO:0051260,GO:0051291	endoplasmic reticulum membrane|rough endoplasmic reticulum|cytosol|endoplasmic reticulum organization|integral component of membrane|protein homodimerization activity|protein heterodimerization activity|protein homooligomerization|protein heterooligomerization
chi-miR-2411-5p	XM_018067175.1	157	-32.89	157	-32.89	27	5613	2850	TMCC1	GeneID:108638638,Genbank:XM_018067175.1	transmembrane and coiled-coil domain family 1, transcript variant X7	GO:0005789,GO:0005791,GO:0005829,GO:0007029,GO:0016021,GO:0042803,GO:0046982,GO:0051260,GO:0051291	endoplasmic reticulum membrane|rough endoplasmic reticulum|cytosol|endoplasmic reticulum organization|integral component of membrane|protein homodimerization activity|protein heterodimerization activity|protein homooligomerization|protein heterooligomerization
chi-miR-2411-5p	XM_018067182.1	158	-31.87	158	-31.87	27	10732	8408	TRANK1	GeneID:102182638,Genbank:XM_018067182.1	tetratricopeptide repeat and ankyrin repeat containing 1
chi-miR-296-3p	XM_005675593.2	164	-33.06	164	-33.06	22	789	588	LOC102190268	GeneID:102190268,Genbank:XM_005675593.2	proline-rich protein 23B
chi-miR-296-3p	XM_005676807.3	163	-31.3	163	-31.3	22	1357	570	SFN	GeneID:102190744,Genbank:XM_005676807.3	stratifin	GO:0005576,GO:0005634,GO:0005737,GO:0010482,GO:0019904,GO:0045606,GO:0061436	extracellular region|nucleus|cytoplasm|regulation of epidermal cell division|protein domain specific binding|positive regulation of epidermal cell differentiation|establishment of skin barrier	ko04960,ko04115,ko04110	Aldosterone-regulated sodium reabsorption|p53 signaling pathway|Cell cycle
chi-miR-296-3p	XM_005677159.3	170	-32.62	170	-32.62	22	2655	338	TOMM40L	GeneID:102189919,Genbank:XM_005677159.3	translocase of outer mitochondrial membrane 40 like	GO:0005742,GO:0006811,GO:0008320,GO:0015288,GO:0030150,GO:0030943,GO:0032991,GO:0046930,GO:0070678	mitochondrial outer membrane translocase complex|ion transport|protein transmembrane transporter activity|porin activity|protein import into mitochondrial matrix|mitochondrion targeting sequence binding|protein-containing complex|pore complex|preprotein binding
chi-miR-296-3p	XM_005677733.3	168	-31.97	168	-31.97	22	3434	377	POLR3GL	GeneID:102183651,Genbank:XM_005677733.3	RNA polymerase III subunit G like, transcript variant X2	GO:0000790,GO:0003899,GO:0005634,GO:0005666,GO:0006383	nuclear chromatin|DNA-directed 5'-3' RNA polymerase activity|nucleus|RNA polymerase III complex|transcription by RNA polymerase III	ko00230,ko00240,ko03020,ko04623	Purine metabolism|Pyrimidine metabolism|RNA polymerase|Cytosolic DNA-sensing pathway
chi-miR-296-3p	XM_005678515.3	167	-30.44	167	-30.44	22	2742	2572	POMGNT1	GeneID:102177679,Genbank:XM_005678515.3	protein O-linked mannose N-acetylglucosaminyltransferase 1 (beta 1,2-)	GO:0006493,GO:0008375,GO:0016021,GO:0016266,GO:0030145,GO:0030173,GO:0047223	protein O-linked glycosylation|acetylglucosaminyltransferase activity|integral component of membrane|O-glycan processing|manganese ion binding|integral component of Golgi membrane|beta-1,3-galactosyl-O-glycosyl-glycoprotein beta-1,3-N-acetylglucosaminyltransferase activity	ko00514	Other types of O-glycan biosynthesis
chi-miR-296-3p	XM_005678693.3	158	-30.82	158	-30.82	22	3814	2015	STK40	GeneID:102177397,Genbank:XM_005678693.3	serine/threonine kinase 40, transcript variant X2	GO:0003016,GO:0004674,GO:0005524,GO:0005654,GO:0005829,GO:0005977,GO:0010468,GO:0035264,GO:0043066,GO:0043408,GO:0048286,GO:0060425	respiratory system process|protein serine/threonine kinase activity|ATP binding|nucleoplasm|cytosol|glycogen metabolic process|regulation of gene expression|multicellular organism growth|negative regulation of apoptotic process|regulation of MAPK cascade|lung alveolus development|lung morphogenesis
chi-miR-296-3p	XM_005679262.2	162	-31.32	162	-31.32	22	7932	585	CREB5	GeneID:102190378,Genbank:XM_005679262.2	cAMP responsive element binding protein 5, transcript variant X1	GO:0000981,GO:0003677,GO:0003700,GO:0005634,GO:0006366,GO:0045893,GO:0046872,GO:0070062	DNA-binding transcription factor activity, RNA polymerase II-specific|DNA binding|DNA-binding transcription factor activity|nucleus|transcription by RNA polymerase II|positive regulation of transcription, DNA-templated|metal ion binding|extracellular exosome	ko04922,ko04211,ko04962,ko04728,ko04668,ko04261,ko04925,ko04911,ko04151,ko04918,ko04024,ko04725,ko04152,ko04022,ko04915	Glucagon signaling pathway|Longevity regulating pathway|Vasopressin-regulated water reabsorption|Dopaminergic synapse|TNF signaling pathway|Adrenergic signaling in cardiomyocytes|Aldosterone synthesis and secretion|Insulin secretion|PI3K-Akt signaling pathway|Thyroid hormone synthesis|cAMP signaling pathway|Cholinergic synapse|AMPK signaling pathway|cGMP-PKG signaling pathway|Estrogen signaling p…
chi-miR-296-3p	XM_005679263.3	162	-31.32	162	-31.32	22	3494	585	CREB5	GeneID:102190378,Genbank:XM_005679263.3	cAMP responsive element binding protein 5, transcript variant X2	GO:0000981,GO:0003677,GO:0003700,GO:0005634,GO:0006366,GO:0045893,GO:0046872,GO:0070062	DNA-binding transcription factor activity, RNA polymerase II-specific|DNA binding|DNA-binding transcription factor activity|nucleus|transcription by RNA polymerase II|positive regulation of transcription, DNA-templated|metal ion binding|extracellular exosome	ko04922,ko04211,ko04962,ko04728,ko04668,ko04261,ko04925,ko04911,ko04151,ko04918,ko04024,ko04725,ko04152,ko04022,ko04915	Glucagon signaling pathway|Longevity regulating pathway|Vasopressin-regulated water reabsorption|Dopaminergic synapse|TNF signaling pathway|Adrenergic signaling in cardiomyocytes|Aldosterone synthesis and secretion|Insulin secretion|PI3K-Akt signaling pathway|Thyroid hormone synthesis|cAMP signaling pathway|Cholinergic synapse|AMPK signaling pathway|cGMP-PKG signaling pathway|Estrogen signaling p…
chi-miR-296-3p	XM_005679265.1	162	-31.32	162	-31.32	22	2007	285	CREB5	GeneID:102190378,Genbank:XM_005679265.1	cAMP responsive element binding protein 5, transcript variant X3	GO:0001077,GO:0003677,GO:0003700,GO:0005634,GO:0045444,GO:0045893,GO:0045944,GO:0060612	proximal promoter DNA-binding transcription activator activity, RNA polymerase II-specific|DNA binding|DNA-binding transcription factor activity|nucleus|fat cell differentiation|positive regulation of transcription, DNA-templated|positive regulation of transcription by RNA polymerase II|adipose tissue development	ko04922,ko04211,ko04962,ko04728,ko04668,ko04261,ko04925,ko04911,ko04151,ko04918,ko04024,ko04725,ko04152,ko04022,ko04915	Glucagon signaling pathway|Longevity regulating pathway|Vasopressin-regulated water reabsorption|Dopaminergic synapse|TNF signaling pathway|Adrenergic signaling in cardiomyocytes|Aldosterone synthesis and secretion|Insulin secretion|PI3K-Akt signaling pathway|Thyroid hormone synthesis|cAMP signaling pathway|Cholinergic synapse|AMPK signaling pathway|cGMP-PKG signaling pathway|Estrogen signaling p…
chi-miR-296-3p	XM_005679499.3	176	-32.5	176	-32.5	22	10468	8054	CNOT4	GeneID:102189827,Genbank:XM_005679499.3	CCR4-NOT transcription complex subunit 4, transcript variant X5	GO:0000289,GO:0003723,GO:0004842,GO:0005634,GO:0005829,GO:0006511,GO:0006977,GO:0016567,GO:0030014,GO:0045652,GO:0046872,GO:0051865	nuclear-transcribed mRNA poly(A) tail shortening|RNA binding|ubiquitin-protein transferase activity|nucleus|cytosol|ubiquitin-dependent protein catabolic process|DNA damage response, signal transduction by p53 class mediator resulting in cell cycle arrest|protein ubiquitination|CCR4-NOT complex|regulation of megakaryocyte differentiation|metal ion binding|protein autoubiquitination	ko03018	RNA degradation
chi-miR-296-3p	XM_005679500.3	176	-32.5	176	-32.5	22	10459	8045	CNOT4	GeneID:102189827,Genbank:XM_005679500.3	CCR4-NOT transcription complex subunit 4, transcript variant X6	GO:0000289,GO:0003723,GO:0004842,GO:0005634,GO:0005829,GO:0006511,GO:0006977,GO:0016567,GO:0030014,GO:0045652,GO:0046872,GO:0051865	nuclear-transcribed mRNA poly(A) tail shortening|RNA binding|ubiquitin-protein transferase activity|nucleus|cytosol|ubiquitin-dependent protein catabolic process|DNA damage response, signal transduction by p53 class mediator resulting in cell cycle arrest|protein ubiquitination|CCR4-NOT complex|regulation of megakaryocyte differentiation|metal ion binding|protein autoubiquitination	ko03018	RNA degradation
chi-miR-296-3p	XM_005679941.3	164	-31.81	164	-31.81	22	2162	1841	LOC102185150	GeneID:102185150,Genbank:XM_005679941.3	keratin, type II cuticular Hb1	GO:0005198,GO:0045095	structural molecule activity|keratin filament
chi-miR-296-3p	XM_005680101.2	170	-31.02	170	-31.02	22	3499	2017	KRT80	GeneID:102185152,Genbank:XM_005680101.2	keratin 80, transcript variant X1	GO:0005198,GO:0005737,GO:0005882,GO:0045095,GO:0045111	structural molecule activity|cytoplasm|intermediate filament|keratin filament|intermediate filament cytoskeleton
chi-miR-296-3p	XM_005680306.3	164	-33.76	164	-33.76	22	2167	506	SHMT2	GeneID:102179919,Genbank:XM_005680306.3	serine hydroxymethyltransferase 2, transcript variant X1	GO:0002082,GO:0003682,GO:0004372,GO:0005634,GO:0005737,GO:0005739,GO:0005743,GO:0005759,GO:0006544,GO:0006563,GO:0006565,GO:0006730,GO:0008270,GO:0015630,GO:0016597,GO:0019264,GO:0030170,GO:0034340,GO:0035999,GO:0042645,GO:0042802,GO:0046653,GO:0046655,GO:0050897,GO:0051262,GO:0051289,GO:0070129,GO:0070536,GO:0070552,GO:0070905,GO:1903715,GO:1904482	regulation of oxidative phosphorylation|chromatin binding|glycine hydroxymethyltransferase activity|nucleus|cytoplasm|mitochondrion|mitochondrial inner membrane|mitochondrial matrix|glycine metabolic process|L-serine metabolic process|L-serine catabolic process|one-carbon metabolic process|zinc ion binding|microtubule cytoskeleton|amino acid binding|glycine biosynthetic process from serine|pyrido…	ko00260,ko00680,ko01200,ko00630,ko00460,ko00670,ko01230	Glycine, serine and threonine metabolism|Methane metabolism|Carbon metabolism|Glyoxylate and dicarboxylate metabolism|Cyanoamino acid metabolism|One carbon pool by folate|Biosynthesis of amino acids
chi-miR-296-3p	XM_005680308.3	154	-32.25	154	-32.25	22	3603	2717	STAT6	GeneID:102180571,Genbank:XM_005680308.3	signal transducer and activator of transcription 6			ko04630	Jak-STAT signaling pathway
chi-miR-296-3p	XM_005680565.3	159	-30.29	159	-30.29	22	5773	369	CHST11	GeneID:102184407,Genbank:XM_005680565.3	carbohydrate sulfotransferase 11, transcript variant X3	GO:0000139,GO:0001537,GO:0002063,GO:0007585,GO:0009791,GO:0016020,GO:0016021,GO:0016051,GO:0030206,GO:0030512,GO:0033037,GO:0036342,GO:0042127,GO:0042733,GO:0043066,GO:0047756,GO:0048589,GO:0048703,GO:0050659	Golgi membrane|N-acetylgalactosamine 4-O-sulfotransferase activity|chondrocyte development|respiratory gaseous exchange|post-embryonic development|membrane|integral component of membrane|carbohydrate biosynthetic process|chondroitin sulfate biosynthetic process|negative regulation of transforming growth factor beta receptor signaling pathway|polysaccharide localization|post-anal tail morphogenesi…	ko00532	Glycosaminoglycan biosynthesis - chondroitin sulfate / dermatan sulfate
chi-miR-296-3p	XM_005680586.3	164	-30.27	164	-30.27	22	2098	1444	BPIFC	GeneID:102189558,Genbank:XM_005680586.3	BPI fold containing family C	GO:0001530,GO:0005543,GO:0005615	lipopolysaccharide binding|phospholipid binding|extracellular space
chi-miR-296-3p	XM_005682347.3	163	-30.91	163	-30.91	22	5149	4721	LOC102179374	GeneID:102179374,Genbank:XM_005682347.3	complement C3, transcript variant X1
chi-miR-296-3p	XM_005682495.3	170	-32.07	170	-32.07	22	2920	891	VAV1	GeneID:102177428,Genbank:XM_005682495.3	vav guanine nucleotide exchange factor 1	GO:0005089,GO:0005622,GO:0007264,GO:0035023,GO:0046872	Rho guanyl-nucleotide exchange factor activity|intracellular|small GTPase mediated signal transduction|regulation of Rho protein signal transduction|metal ion binding	ko04062,ko04024,ko04650,ko04670,ko04662,ko04810,ko04666,ko04664,ko04660,ko04510	Chemokine signaling pathway|cAMP signaling pathway|Natural killer cell mediated cytotoxicity|Leukocyte transendothelial migration|B cell receptor signaling pathway|Regulation of actin cytoskeleton|Fc gamma R-mediated phagocytosis|Fc epsilon RI signaling pathway|T cell receptor signaling pathway|Focal adhesion
chi-miR-296-3p	XM_005682563.3	169	-31.35	169	-31.35	22	1548	778	CCDC94	GeneID:102173835,Genbank:XM_005682563.3	coiled-coil domain containing 94	GO:0006397,GO:0008380,GO:0043518,GO:0071006	mRNA processing|RNA splicing|negative regulation of DNA damage response, signal transduction by p53 class mediator|U2-type catalytic step 1 spliceosome
chi-miR-296-3p	XM_005683066.2	167	-33.64	167	-33.64	22	4378	2909	FCHSD1	GeneID:102184714,Genbank:XM_005683066.2	FCH and double SH3 domains 1, transcript variant X1	GO:0007274,GO:0030833,GO:0031594,GO:0055037	neuromuscular synaptic transmission|regulation of actin filament polymerization|neuromuscular junction|recycling endosome
chi-miR-296-3p	XM_005683067.2	167	-33.64	167	-33.64	22	4372	2903	FCHSD1	GeneID:102184714,Genbank:XM_005683067.2	FCH and double SH3 domains 1, transcript variant X2	GO:0007274,GO:0030833,GO:0031594,GO:0055037	neuromuscular synaptic transmission|regulation of actin filament polymerization|neuromuscular junction|recycling endosome
chi-miR-296-3p	XM_005683796.3	173	-34.83	173	-34.83	22	15323	111	VPS13A	GeneID:102188854,Genbank:XM_005683796.3	vacuolar protein sorting 13 homolog A, transcript variant X2	GO:0005622,GO:0005829,GO:0006623,GO:0006895,GO:0006914,GO:0007399,GO:0007626,GO:0008104,GO:0019898,GO:0031045,GO:0035176,GO:0045053	intracellular|cytosol|protein targeting to vacuole|Golgi to endosome transport|autophagy|nervous system development|locomotory behavior|protein localization|extrinsic component of membrane|dense core granule|social behavior|protein retention in Golgi apparatus
chi-miR-296-3p	XM_005685222.3	162	-31	162	-31	22	1696	1601	IRF9	GeneID:102190231,Genbank:XM_005685222.3	interferon regulatory factor 9, transcript variant X1	GO:0000978,GO:0000981,GO:0003700,GO:0005634,GO:0005654,GO:0005737,GO:0005829,GO:0006366,GO:0007166,GO:0051607,GO:0060333,GO:0060337	RNA polymerase II proximal promoter sequence-specific DNA binding|DNA-binding transcription factor activity, RNA polymerase II-specific|DNA-binding transcription factor activity|nucleus|nucleoplasm|cytoplasm|cytosol|transcription by RNA polymerase II|cell surface receptor signaling pathway|defense response to virus|interferon-gamma-mediated signaling pathway|type I interferon signaling pathway	ko04630,ko04380	Jak-STAT signaling pathway|Osteoclast differentiation
chi-miR-296-3p	XM_005685223.3	162	-31	162	-31	22	2030	1935	IRF9	GeneID:102190231,Genbank:XM_005685223.3	interferon regulatory factor 9, transcript variant X2	GO:0000978,GO:0000981,GO:0003700,GO:0005634,GO:0005654,GO:0005737,GO:0005829,GO:0006366,GO:0007166,GO:0051607,GO:0060333,GO:0060337	RNA polymerase II proximal promoter sequence-specific DNA binding|DNA-binding transcription factor activity, RNA polymerase II-specific|DNA-binding transcription factor activity|nucleus|nucleoplasm|cytoplasm|cytosol|transcription by RNA polymerase II|cell surface receptor signaling pathway|defense response to virus|interferon-gamma-mediated signaling pathway|type I interferon signaling pathway	ko04630,ko04380	Jak-STAT signaling pathway|Osteoclast differentiation
chi-miR-296-3p	XM_005685224.3	162	-31	162	-31	22	2058	1963	IRF9	GeneID:102190231,Genbank:XM_005685224.3	interferon regulatory factor 9, transcript variant X3	GO:0000978,GO:0000981,GO:0003700,GO:0005634,GO:0005654,GO:0005737,GO:0005829,GO:0006366,GO:0007166,GO:0051607,GO:0060333,GO:0060337	RNA polymerase II proximal promoter sequence-specific DNA binding|DNA-binding transcription factor activity, RNA polymerase II-specific|DNA-binding transcription factor activity|nucleus|nucleoplasm|cytoplasm|cytosol|transcription by RNA polymerase II|cell surface receptor signaling pathway|defense response to virus|interferon-gamma-mediated signaling pathway|type I interferon signaling pathway	ko04630,ko04380	Jak-STAT signaling pathway|Osteoclast differentiation
chi-miR-296-3p	XM_005685225.3	162	-31	162	-31	22	1925	1830	IRF9	GeneID:102190231,Genbank:XM_005685225.3	interferon regulatory factor 9, transcript variant X4	GO:0000978,GO:0000981,GO:0003700,GO:0005634,GO:0005654,GO:0005737,GO:0005829,GO:0006366,GO:0007166,GO:0051607,GO:0060333,GO:0060337	RNA polymerase II proximal promoter sequence-specific DNA binding|DNA-binding transcription factor activity, RNA polymerase II-specific|DNA-binding transcription factor activity|nucleus|nucleoplasm|cytoplasm|cytosol|transcription by RNA polymerase II|cell surface receptor signaling pathway|defense response to virus|interferon-gamma-mediated signaling pathway|type I interferon signaling pathway	ko04630,ko04380	Jak-STAT signaling pathway|Osteoclast differentiation
chi-miR-296-3p	XM_005685227.3	172	-34.57	172	-34.57	22	3534	1075	RNF31	GeneID:102191244,Genbank:XM_005685227.3	ring finger protein 31	GO:0000209,GO:0004842,GO:0005829,GO:0007249,GO:0009898,GO:0010803,GO:0023035,GO:0031625,GO:0035631,GO:0043123,GO:0043130,GO:0046872,GO:0050852,GO:0051092,GO:0071797,GO:0097039,GO:1903955	protein polyubiquitination|ubiquitin-protein transferase activity|cytosol|I-kappaB kinase/NF-kappaB signaling|cytoplasmic side of plasma membrane|regulation of tumor necrosis factor-mediated signaling pathway|CD40 signaling pathway|ubiquitin protein ligase binding|CD40 receptor complex|positive regulation of I-kappaB kinase/NF-kappaB signaling|ubiquitin binding|metal ion binding|T cell receptor s…
chi-miR-296-3p	XM_005686288.3	162	-30.79	162	-30.79	22	3850	3027	REV1	GeneID:102185473,Genbank:XM_005686288.3	REV1, DNA directed polymerase, transcript variant X2	GO:0003684,GO:0005634,GO:0016779,GO:0042276,GO:0046872	damaged DNA binding|nucleus|nucleotidyltransferase activity|error-prone translesion synthesis|metal ion binding	ko03460	Fanconi anemia pathway
chi-miR-296-3p	XM_005686875.3	167	-31.81	167	-31.81	22	2484	662	SUPT7L	GeneID:102174400,Genbank:XM_005686875.3	SPT7-like STAGA complex gamma subunit, transcript variant X1	GO:0003713,GO:0005634,GO:0005654,GO:0030914,GO:0043966,GO:0046982,GO:0051457	transcription coactivator activity|nucleus|nucleoplasm|STAGA complex|histone H3 acetylation|protein heterodimerization activity|maintenance of protein location in nucleus
chi-miR-296-3p	XM_005686876.3	167	-31.81	167	-31.81	22	2383	561	SUPT7L	GeneID:102174400,Genbank:XM_005686876.3	SPT7-like STAGA complex gamma subunit, transcript variant X2	GO:0003713,GO:0005634,GO:0005654,GO:0030914,GO:0043966,GO:0046982,GO:0051457	transcription coactivator activity|nucleus|nucleoplasm|STAGA complex|histone H3 acetylation|protein heterodimerization activity|maintenance of protein location in nucleus
chi-miR-296-3p	XM_005687038.2	167	-30.32	167	-30.32	22	838	573	NDUFA8	GeneID:102168736,Genbank:XM_005687038.2	NADH:ubiquinone oxidoreductase subunit A8	GO:0005747,GO:0005758,GO:0006120,GO:0032981,GO:0044877	mitochondrial respiratory chain complex I|mitochondrial intermembrane space|mitochondrial electron transport, NADH to ubiquinone|mitochondrial respiratory chain complex I assembly|protein-containing complex binding	ko00190	Oxidative phosphorylation
chi-miR-296-3p	XM_005688861.3	158	-32.93	158	-32.93	22	7414	625	FER1L6	GeneID:102190333,Genbank:XM_005688861.3	fer-1 like family member 6	GO:0009617,GO:0016021	response to bacterium|integral component of membrane
chi-miR-296-3p	XM_005690510.3	167	-31.69	167	-31.69	22	3032	1869	NVL	GeneID:102184270,Genbank:XM_005690510.3	nuclear VCP-like, transcript variant X1	GO:0003723,GO:0005524,GO:0005634,GO:0005654,GO:0005697,GO:0005730,GO:0006364,GO:0016020,GO:0016887,GO:0032092,GO:0042254,GO:0042273,GO:0051973,GO:1904749,GO:1990275	RNA binding|ATP binding|nucleus|nucleoplasm|telomerase holoenzyme complex|nucleolus|rRNA processing|membrane|ATPase activity|positive regulation of protein binding|ribosome biogenesis|ribosomal large subunit biogenesis|positive regulation of telomerase activity|regulation of protein localization to nucleolus|preribosome binding	ko03008	Ribosome biogenesis in eukaryotes
chi-miR-296-3p	XM_005690513.3	167	-31.69	167	-31.69	22	2863	1700	NVL	GeneID:102184270,Genbank:XM_005690513.3	nuclear VCP-like, transcript variant X2	GO:0003723,GO:0005524,GO:0005634,GO:0005654,GO:0005697,GO:0005730,GO:0006364,GO:0016020,GO:0016887,GO:0032092,GO:0042254,GO:0042273,GO:0051973,GO:1904749,GO:1990275	RNA binding|ATP binding|nucleus|nucleoplasm|telomerase holoenzyme complex|nucleolus|rRNA processing|membrane|ATPase activity|positive regulation of protein binding|ribosome biogenesis|ribosomal large subunit biogenesis|positive regulation of telomerase activity|regulation of protein localization to nucleolus|preribosome binding	ko03008	Ribosome biogenesis in eukaryotes
chi-miR-296-3p	XM_005690686.3	172	-33.78	172	-33.78	22	2817	1817	EXOSC10	GeneID:102185945,Genbank:XM_005690686.3	exosome component 10	GO:0000166,GO:0000175,GO:0000176,GO:0000178,GO:0000184,GO:0000460,GO:0000956,GO:0003723,GO:0004532,GO:0005634,GO:0005730,GO:0005737,GO:0005829,GO:0009048,GO:0032211,GO:0035327,GO:0071028,GO:0071034,GO:0071035,GO:0071044,GO:0071048,GO:1904872	nucleotide binding|3'-5'-exoribonuclease activity|nuclear exosome (RNase complex)|exosome (RNase complex)|nuclear-transcribed mRNA catabolic process, nonsense-mediated decay|maturation of 5.8S rRNA|nuclear-transcribed mRNA catabolic process|RNA binding|exoribonuclease activity|nucleus|nucleolus|cytoplasm|cytosol|dosage compensation by inactivation of X chromosome|negative regulation of telomere m…	ko03018	RNA degradation
chi-miR-296-3p	XM_005690946.2	152	-30.15	152	-30.15	22	3893	708	RGSL1	GeneID:102191544,Genbank:XM_005690946.2	regulator of G-protein signaling like 1	GO:0016021	integral component of membrane
chi-miR-296-3p	XM_005691313.3	167	-32.19	167	-32.19	22	4419	140	GUCY1A3	GeneID:102169692,Genbank:XM_005691313.3	guanylate cyclase 1 soluble subunit alpha, transcript variant X2	GO:0004383,GO:0005525,GO:0008074,GO:0008217,GO:0010750,GO:0020037,GO:0035556,GO:0052565,GO:0060087,GO:0098925,GO:0098978,GO:0098982	guanylate cyclase activity|GTP binding|guanylate cyclase complex, soluble|regulation of blood pressure|positive regulation of nitric oxide mediated signal transduction|heme binding|intracellular signal transduction|response to defense-related host nitric oxide production|relaxation of vascular smooth muscle|retrograde trans-synaptic signaling by nitric oxide, modulating synaptic transmission|glut…	ko04921,ko04924,ko04540,ko04713,ko04970,ko00230,ko04730,ko04611,ko04270,ko04022	Oxytocin signaling pathway|Renin secretion|Gap junction|Circadian entrainment|Salivary secretion|Purine metabolism|Long-term depression|Platelet activation|Vascular smooth muscle contraction|cGMP-PKG signaling pathway
chi-miR-296-3p	XM_005691571.3	158	-30.81	158	-30.81	22	6388	907	MLEC	GeneID:102173958,Genbank:XM_005691571.3	malectin	GO:0005783,GO:0005789,GO:0005886,GO:0005975,GO:0006457,GO:0016020,GO:0016021,GO:0019899,GO:0030246,GO:0035579,GO:0043312	endoplasmic reticulum|endoplasmic reticulum membrane|plasma membrane|carbohydrate metabolic process|protein folding|membrane|integral component of membrane|enzyme binding|carbohydrate binding|specific granule membrane|neutrophil degranulation
chi-miR-296-3p	XM_005693091.3	160	-30.98	160	-30.98	22	875	728	CCDC182	GeneID:102182165,Genbank:XM_005693091.3	coiled-coil domain containing 182	GO:0008585	female gonad development
chi-miR-296-3p	XM_005693531.3	174	-31.89	174	-31.89	22	1917	1240	WRAP53	GeneID:102169900,Genbank:XM_005693531.3	WD repeat containing antisense to TP53	GO:0000781,GO:0003723,GO:0005697,GO:0006281,GO:0007004,GO:0015030,GO:0030576,GO:0032203,GO:0034337,GO:0035861,GO:0045739,GO:0051973,GO:0070034,GO:0090666,GO:1904867,GO:1905168,GO:2000781,GO:2001034	chromosome, telomeric region|RNA binding|telomerase holoenzyme complex|DNA repair|telomere maintenance via telomerase|Cajal body|Cajal body organization|telomere formation via telomerase|RNA folding|site of double-strand break|positive regulation of DNA repair|positive regulation of telomerase activity|telomerase RNA binding|scaRNA localization to Cajal body|protein localization to Cajal body|pos…
chi-miR-296-3p	XM_005693736.3	170	-30.02	170	-30.02	22	3499	3374	CACNB1	GeneID:102178206,Genbank:XM_005693736.3	calcium voltage-gated channel auxiliary subunit beta 1, transcript variant X1	GO:0005262,GO:0005891,GO:0007268,GO:0007528,GO:0008331,GO:0042383,GO:1901385	calcium channel activity|voltage-gated calcium channel complex|chemical synaptic transmission|neuromuscular junction development|high voltage-gated calcium channel activity|sarcolemma|regulation of voltage-gated calcium channel activity	ko04010,ko04261,ko04921,ko04260	MAPK signaling pathway|Adrenergic signaling in cardiomyocytes|Oxytocin signaling pathway|Cardiac muscle contraction
chi-miR-296-3p	XM_005693737.2	170	-30.02	170	-30.02	22	3378	3253	CACNB1	GeneID:102178206,Genbank:XM_005693737.2	calcium voltage-gated channel auxiliary subunit beta 1, transcript variant X3	GO:0005262,GO:0005891,GO:0007268,GO:0007528,GO:0008331,GO:0042383,GO:1901385	calcium channel activity|voltage-gated calcium channel complex|chemical synaptic transmission|neuromuscular junction development|high voltage-gated calcium channel activity|sarcolemma|regulation of voltage-gated calcium channel activity	ko04010,ko04261,ko04921,ko04260	MAPK signaling pathway|Adrenergic signaling in cardiomyocytes|Oxytocin signaling pathway|Cardiac muscle contraction
chi-miR-296-3p	XM_005693774.3	161	-30.69	161	-30.69	22	6345	1103	WIPF2	GeneID:102187260,Genbank:XM_005693774.3	WAS/WASL interacting protein family member 2, transcript variant X5	GO:0000147,GO:0005654,GO:0005884,GO:0005886,GO:0006897,GO:0030048,GO:0030479,GO:0051015,GO:0051127,GO:0051666	actin cortical patch assembly|nucleoplasm|actin filament|plasma membrane|endocytosis|actin filament-based movement|actin cortical patch|actin filament binding|positive regulation of actin nucleation|actin cortical patch localization	ko04144	Endocytosis
chi-miR-296-3p	XM_005694095.3	167	-30.08	167	-30.08	22	2082	638	AFMID	GeneID:102180346,Genbank:XM_005694095.3	arylformamidase, transcript variant X1	GO:0004061,GO:0005634,GO:0005737,GO:0005829,GO:0019441,GO:0034354	arylformamidase activity|nucleus|cytoplasm|cytosol|tryptophan catabolic process to kynurenine|'de novo' NAD biosynthetic process from tryptophan	ko00630,ko00380	Glyoxylate and dicarboxylate metabolism|Tryptophan metabolism
chi-miR-296-3p	XM_005694097.3	167	-30.08	167	-30.08	22	2111	667	AFMID	GeneID:102180346,Genbank:XM_005694097.3	arylformamidase, transcript variant X2	GO:0004061,GO:0005634,GO:0005737,GO:0005829,GO:0019441,GO:0034354	arylformamidase activity|nucleus|cytoplasm|cytosol|tryptophan catabolic process to kynurenine|'de novo' NAD biosynthetic process from tryptophan	ko00630,ko00380	Glyoxylate and dicarboxylate metabolism|Tryptophan metabolism
chi-miR-296-3p	XM_005694373.3	171	-33.19	171	-33.19	22	2819	2649	HEXDC	GeneID:102175518,Genbank:XM_005694373.3	hexosaminidase D, transcript variant X1	GO:0004563,GO:0005634,GO:0005737,GO:0005975,GO:0015929,GO:0102148	beta-N-acetylhexosaminidase activity|nucleus|cytoplasm|carbohydrate metabolic process|hexosaminidase activity|N-acetyl-beta-D-galactosaminidase activity	ko00513,ko00511	Various types of N-glycan biosynthesis|Other glycan degradation
chi-miR-296-3p	XM_005694685.3	172	-30.02	172	-30.02	22	3573	539	GPBP1	GeneID:102186342,Genbank:XM_005694685.3	GC-rich promoter binding protein 1, transcript variant X1	GO:0003677,GO:0003700,GO:0005634,GO:0005829,GO:0005886,GO:0006351,GO:0045893	DNA binding|DNA-binding transcription factor activity|nucleus|cytosol|plasma membrane|transcription, DNA-templated|positive regulation of transcription, DNA-templated
chi-miR-296-3p	XM_005694686.3	172	-30.02	172	-30.02	22	3511	539	GPBP1	GeneID:102186342,Genbank:XM_005694686.3	GC-rich promoter binding protein 1, transcript variant X4	GO:0003677,GO:0003700,GO:0005634,GO:0005829,GO:0005886,GO:0006351,GO:0045893	DNA binding|DNA-binding transcription factor activity|nucleus|cytosol|plasma membrane|transcription, DNA-templated|positive regulation of transcription, DNA-templated
chi-miR-296-3p	XM_005694730.3	164	-31.88	164	-31.88	22	4746	935	FGF10	GeneID:102174339,Genbank:XM_005694730.3	fibroblast growth factor 10			ko04010,ko04015,ko04810,ko04014,ko04151	MAPK signaling pathway|Rap1 signaling pathway|Regulation of actin cytoskeleton|Ras signaling pathway|PI3K-Akt signaling pathway
chi-miR-296-3p	XM_005695279.3	176	-34.31	176	-34.31	22	6439	133	KLHL28	GeneID:102177199,Genbank:XM_005695279.3	kelch like family member 28, transcript variant X2
chi-miR-296-3p	XM_005695915.3	163	-32.06	163	-32.06	22	2186	48	CISH	GeneID:102169142,Genbank:XM_005695915.3	cytokine inducible SH2 containing protein	GO:0005622,GO:0005886,GO:0005942,GO:0007205,GO:0016567,GO:0035556,GO:0040008,GO:0046627,GO:0046854,GO:0046935	intracellular|plasma membrane|phosphatidylinositol 3-kinase complex|protein kinase C-activating G protein-coupled receptor signaling pathway|protein ubiquitination|intracellular signal transduction|regulation of growth|negative regulation of insulin receptor signaling pathway|phosphatidylinositol phosphorylation|1-phosphatidylinositol-3-kinase regulator activity	ko04630,ko04917	Jak-STAT signaling pathway|Prolactin signaling pathway
chi-miR-296-3p	XM_005696347.2	167	-32.33	167	-32.33	22	891	202	MRPS18A	GeneID:102178024,Genbank:XM_005696347.2	mitochondrial ribosomal protein S18A, transcript variant X1	GO:0003735,GO:0005743,GO:0005763,GO:0032543,GO:0070181	structural constituent of ribosome|mitochondrial inner membrane|mitochondrial small ribosomal subunit|mitochondrial translation|small ribosomal subunit rRNA binding	ko03010	Ribosome
chi-miR-296-3p	XM_005696349.2	167	-32.33	167	-32.33	22	818	199	MRPS18A	GeneID:102178024,Genbank:XM_005696349.2	mitochondrial ribosomal protein S18A, transcript variant X3	GO:0003735,GO:0005743,GO:0005763,GO:0032543,GO:0070181	structural constituent of ribosome|mitochondrial inner membrane|mitochondrial small ribosomal subunit|mitochondrial translation|small ribosomal subunit rRNA binding	ko03010	Ribosome
chi-miR-296-3p	XM_005697470.3	155	-33.89	155	-33.89	22	2452	300	ZNF174	GeneID:102181256,Genbank:XM_005697470.3	zinc finger protein 174, transcript variant X1	GO:0000122,GO:0000981,GO:0001227,GO:0003700,GO:0005634,GO:0005654,GO:0005829,GO:0005886,GO:0015629,GO:0042803,GO:0043565,GO:0044212,GO:0045892,GO:0046872	negative regulation of transcription by RNA polymerase II|DNA-binding transcription factor activity, RNA polymerase II-specific|DNA-binding transcription repressor activity, RNA polymerase II-specific|DNA-binding transcription factor activity|nucleus|nucleoplasm|cytosol|plasma membrane|actin cytoskeleton|protein homodimerization activity|sequence-specific DNA binding|transcription regulatory regi…
chi-miR-296-3p	XM_005697485.3	159	-32.48	159	-32.48	22	2301	398	C25H16orf71	GeneID:102185623,Genbank:XM_005697485.3	chromosome 25 C16orf71 homolog, transcript variant X1
chi-miR-296-3p	XM_005697486.3	159	-32.48	159	-32.48	22	2185	398	C25H16orf71	GeneID:102185623,Genbank:XM_005697486.3	chromosome 25 C16orf71 homolog, transcript variant X2
chi-miR-296-3p	XM_005698262.3	173	-33.01	173	-33.01	22	2180	1493	TCTN3	GeneID:100861091,Genbank:XM_005698262.3	tectonic family member 3, transcript variant X1	GO:0006915,GO:0007224,GO:0016021,GO:0060271	apoptotic process|smoothened signaling pathway|integral component of membrane|cilium assembly
chi-miR-296-3p	XM_005698477.3	164	-32.14	164	-32.14	22	6266	3562	GPAM	GeneID:102176386,Genbank:XM_005698477.3	glycerol-3-phosphate acyltransferase, mitochondrial, transcript variant X1	GO:0004366,GO:0005741,GO:0005886,GO:0006072,GO:0006631,GO:0008654,GO:0016021,GO:0016024,GO:0019432,GO:0031966,GO:0102420	glycerol-3-phosphate O-acyltransferase activity|mitochondrial outer membrane|plasma membrane|glycerol-3-phosphate metabolic process|fatty acid metabolic process|phospholipid biosynthetic process|integral component of membrane|CDP-diacylglycerol biosynthetic process|triglyceride biosynthetic process|mitochondrial membrane|sn-1-glycerol-3-phosphate C16:0-DCA-CoA acyl transferase activity	ko00564,ko00561	Glycerophospholipid metabolism|Glycerolipid metabolism
chi-miR-296-3p	XM_005698479.3	164	-32.14	164	-32.14	22	6393	3689	GPAM	GeneID:102176386,Genbank:XM_005698479.3	glycerol-3-phosphate acyltransferase, mitochondrial, transcript variant X4	GO:0004366,GO:0005741,GO:0005886,GO:0006072,GO:0006631,GO:0008654,GO:0016021,GO:0016024,GO:0019432,GO:0031966,GO:0102420	glycerol-3-phosphate O-acyltransferase activity|mitochondrial outer membrane|plasma membrane|glycerol-3-phosphate metabolic process|fatty acid metabolic process|phospholipid biosynthetic process|integral component of membrane|CDP-diacylglycerol biosynthetic process|triglyceride biosynthetic process|mitochondrial membrane|sn-1-glycerol-3-phosphate C16:0-DCA-CoA acyl transferase activity	ko00564,ko00561	Glycerophospholipid metabolism|Glycerolipid metabolism
chi-miR-296-3p	XM_005698620.3	164	-30.18	164	-30.18	22	2650	793	EMX2	GeneID:102190850,Genbank:XM_005698620.3	empty spiracles homeobox 2, transcript variant X1	GO:0000981,GO:0005634,GO:0009952,GO:0021542,GO:0021796,GO:0021846,GO:0021885,GO:0030182,GO:0042493,GO:0043565,GO:0072001	DNA-binding transcription factor activity, RNA polymerase II-specific|nucleus|anterior/posterior pattern specification|dentate gyrus development|cerebral cortex regionalization|cell proliferation in forebrain|forebrain cell migration|neuron differentiation|response to drug|sequence-specific DNA binding|renal system development
chi-miR-296-3p	XM_005698953.3	159	-30.49	159	-30.49	22	4209	3518	NUP133	GeneID:102183038,Genbank:XM_005698953.3	nucleoporin 133	GO:0000777,GO:0005635,GO:0005643,GO:0005829,GO:0006406,GO:0006606,GO:0006999,GO:0016020,GO:0016032,GO:0017056,GO:0021915,GO:0022008,GO:0031080,GO:0031081,GO:0031965,GO:0048339,GO:0061053	condensed chromosome kinetochore|nuclear envelope|nuclear pore|cytosol|mRNA export from nucleus|protein import into nucleus|nuclear pore organization|membrane|viral process|structural constituent of nuclear pore|neural tube development|neurogenesis|nuclear pore outer ring|nuclear pore distribution|nuclear membrane|paraxial mesoderm development|somite development	ko03013	RNA transport
chi-miR-296-3p	XM_005699104.3	175	-32.29	175	-32.29	22	5851	445	MYPN	GeneID:102182760,Genbank:XM_005699104.3	myopalladin	GO:0003779,GO:0005634,GO:0005886,GO:0007156,GO:0007411,GO:0008092,GO:0017124,GO:0030018,GO:0030424,GO:0031674,GO:0045214,GO:0051371,GO:0070593,GO:0098632	actin binding|nucleus|plasma membrane|homophilic cell adhesion via plasma membrane adhesion molecules|axon guidance|cytoskeletal protein binding|SH3 domain binding|Z disc|axon|I band|sarcomere organization|muscle alpha-actinin binding|dendrite self-avoidance|cell-cell adhesion mediator activity
chi-miR-296-3p	XM_005699496.3	168	-32.65	168	-32.65	22	8851	1719	INTS4	GeneID:102178981,Genbank:XM_005699496.3	integrator complex subunit 4	GO:0005634,GO:0005654,GO:0016180,GO:0032039,GO:0042795	nucleus|nucleoplasm|snRNA processing|integrator complex|snRNA transcription by RNA polymerase II
chi-miR-296-3p	XM_005699782.3	170	-33.87	170	-33.87	22	1157	524	METTL12	GeneID:102182951,Genbank:XM_005699782.3	methyltransferase like 12, transcript variant X4	GO:0005739,GO:0006479,GO:0016278,GO:0016279,GO:0018023,GO:0018026,GO:0018027	mitochondrion|protein methylation|lysine N-methyltransferase activity|protein-lysine N-methyltransferase activity|peptidyl-lysine trimethylation|peptidyl-lysine monomethylation|peptidyl-lysine dimethylation
chi-miR-296-3p	XM_005699783.3	170	-33.87	170	-33.87	22	1039	406	METTL12	GeneID:102182951,Genbank:XM_005699783.3	methyltransferase like 12, transcript variant X6	GO:0005739,GO:0006479,GO:0016278,GO:0016279,GO:0018023,GO:0018026,GO:0018027	mitochondrion|protein methylation|lysine N-methyltransferase activity|protein-lysine N-methyltransferase activity|peptidyl-lysine trimethylation|peptidyl-lysine monomethylation|peptidyl-lysine dimethylation
chi-miR-296-3p	XM_013962990.2	158	-30.82	158	-30.82	22	3610	1811	STK40	GeneID:102177397,Genbank:XM_013962990.2	serine/threonine kinase 40, transcript variant X3	GO:0003016,GO:0004674,GO:0005524,GO:0005654,GO:0005829,GO:0005977,GO:0010468,GO:0035264,GO:0043066,GO:0043408,GO:0048286,GO:0060425	respiratory system process|protein serine/threonine kinase activity|ATP binding|nucleoplasm|cytosol|glycogen metabolic process|regulation of gene expression|multicellular organism growth|negative regulation of apoptotic process|regulation of MAPK cascade|lung alveolus development|lung morphogenesis
chi-miR-296-3p	XM_013963930.2	164	-33.76	164	-33.76	22	2153	492	SHMT2	GeneID:102179919,Genbank:XM_013963930.2	serine hydroxymethyltransferase 2, transcript variant X2	GO:0002082,GO:0003682,GO:0004372,GO:0005634,GO:0005737,GO:0005739,GO:0005743,GO:0005759,GO:0006544,GO:0006563,GO:0006565,GO:0006730,GO:0008270,GO:0015630,GO:0016597,GO:0019264,GO:0030170,GO:0034340,GO:0035999,GO:0042645,GO:0042802,GO:0046653,GO:0046655,GO:0050897,GO:0051262,GO:0051289,GO:0070129,GO:0070536,GO:0070552,GO:0070905,GO:1903715,GO:1904482	regulation of oxidative phosphorylation|chromatin binding|glycine hydroxymethyltransferase activity|nucleus|cytoplasm|mitochondrion|mitochondrial inner membrane|mitochondrial matrix|glycine metabolic process|L-serine metabolic process|L-serine catabolic process|one-carbon metabolic process|zinc ion binding|microtubule cytoskeleton|amino acid binding|glycine biosynthetic process from serine|pyrido…	ko00260,ko00680,ko01200,ko00630,ko00460,ko00670,ko01230	Glycine, serine and threonine metabolism|Methane metabolism|Carbon metabolism|Glyoxylate and dicarboxylate metabolism|Cyanoamino acid metabolism|One carbon pool by folate|Biosynthesis of amino acids
chi-miR-296-3p	XM_013964362.2	166	-31.24	166	-31.24	22	5835	1030	TNRC6B	GeneID:102186097,Genbank:XM_013964362.2	trinucleotide repeat containing 6B, transcript variant X4	GO:0000932,GO:0003723,GO:0005654,GO:0005829,GO:0007223,GO:0010628,GO:0010629,GO:0031047,GO:0035068,GO:0035194,GO:0035195,GO:0035278,GO:0045652,GO:0060213,GO:1900153	P-body|RNA binding|nucleoplasm|cytosol|Wnt signaling pathway, calcium modulating pathway|positive regulation of gene expression|negative regulation of gene expression|gene silencing by RNA|micro-ribonucleoprotein complex|posttranscriptional gene silencing by RNA|gene silencing by miRNA|miRNA mediated inhibition of translation|regulation of megakaryocyte differentiation|positive regulation of nucl…
chi-miR-296-3p	XM_013965622.2	166	-30.33	166	-30.33	22	5771	992	LOC102191519	GeneID:102191519,Genbank:XM_013965622.2	protocadherin gamma-C4, transcript variant X1	GO:0005509,GO:0005887,GO:0007155,GO:0007156,GO:0050808	calcium ion binding|integral component of plasma membrane|cell adhesion|homophilic cell adhesion via plasma membrane adhesion molecules|synapse organization
chi-miR-296-3p	XM_013970109.2	167	-31.69	167	-31.69	22	2444	1887	NVL	GeneID:102184270,Genbank:XM_013970109.2	nuclear VCP-like, transcript variant X3	GO:0003723,GO:0005524,GO:0005634,GO:0005654,GO:0005697,GO:0005730,GO:0006364,GO:0016020,GO:0016887,GO:0032092,GO:0042254,GO:0042273,GO:0051973,GO:1904749,GO:1990275	RNA binding|ATP binding|nucleus|nucleoplasm|telomerase holoenzyme complex|nucleolus|rRNA processing|membrane|ATPase activity|positive regulation of protein binding|ribosome biogenesis|ribosomal large subunit biogenesis|positive regulation of telomerase activity|regulation of protein localization to nucleolus|preribosome binding	ko03008	Ribosome biogenesis in eukaryotes
chi-miR-296-3p	XM_013970427.2	166	-30.31	166	-30.31	22	4581	3164	SEC16B	GeneID:102183896,Genbank:XM_013970427.2	SEC16 homolog B, endoplasmic reticulum export factor, transcript variant X1	GO:0000139,GO:0005789,GO:0007029,GO:0007030,GO:0012507,GO:0015031,GO:0048208,GO:0070863,GO:0070971,GO:0070973	Golgi membrane|endoplasmic reticulum membrane|endoplasmic reticulum organization|Golgi organization|ER to Golgi transport vesicle membrane|protein transport|COPII vesicle coating|positive regulation of protein exit from endoplasmic reticulum|endoplasmic reticulum exit site|protein localization to endoplasmic reticulum exit site
chi-miR-296-3p	XM_013970428.2	166	-30.31	166	-30.31	22	4705	3288	SEC16B	GeneID:102183896,Genbank:XM_013970428.2	SEC16 homolog B, endoplasmic reticulum export factor, transcript variant X2	GO:0000139,GO:0005789,GO:0007029,GO:0007030,GO:0012507,GO:0015031,GO:0048208,GO:0070863,GO:0070971,GO:0070973	Golgi membrane|endoplasmic reticulum membrane|endoplasmic reticulum organization|Golgi organization|ER to Golgi transport vesicle membrane|protein transport|COPII vesicle coating|positive regulation of protein exit from endoplasmic reticulum|endoplasmic reticulum exit site|protein localization to endoplasmic reticulum exit site
chi-miR-296-3p	XM_013970429.2	166	-30.31	166	-30.31	22	4582	3165	SEC16B	GeneID:102183896,Genbank:XM_013970429.2	SEC16 homolog B, endoplasmic reticulum export factor, transcript variant X3	GO:0000139,GO:0005789,GO:0007029,GO:0007030,GO:0012507,GO:0015031,GO:0048208,GO:0070863,GO:0070971,GO:0070973	Golgi membrane|endoplasmic reticulum membrane|endoplasmic reticulum organization|Golgi organization|ER to Golgi transport vesicle membrane|protein transport|COPII vesicle coating|positive regulation of protein exit from endoplasmic reticulum|endoplasmic reticulum exit site|protein localization to endoplasmic reticulum exit site
chi-miR-296-3p	XM_013970430.2	166	-30.31	166	-30.31	22	4119	2702	SEC16B	GeneID:102183896,Genbank:XM_013970430.2	SEC16 homolog B, endoplasmic reticulum export factor, transcript variant X5	GO:0000139,GO:0005789,GO:0007029,GO:0007030,GO:0012507,GO:0015031,GO:0048208,GO:0070863,GO:0070971,GO:0070973	Golgi membrane|endoplasmic reticulum membrane|endoplasmic reticulum organization|Golgi organization|ER to Golgi transport vesicle membrane|protein transport|COPII vesicle coating|positive regulation of protein exit from endoplasmic reticulum|endoplasmic reticulum exit site|protein localization to endoplasmic reticulum exit site
chi-miR-296-3p	XM_013971970.2	167	-30.59	167	-30.59	22	1269	1220	ELP5	GeneID:102188628,Genbank:XM_013971970.2	elongator acetyltransferase complex subunit 5, transcript variant X1	GO:0002098,GO:0005634,GO:0005737,GO:0005829,GO:0030335,GO:0033588	tRNA wobble uridine modification|nucleus|cytoplasm|cytosol|positive regulation of cell migration|Elongator holoenzyme complex
chi-miR-296-3p	XM_013972354.2	171	-33.19	171	-33.19	22	2012	1842	HEXDC	GeneID:102175518,Genbank:XM_013972354.2	hexosaminidase D, transcript variant X2	GO:0004563,GO:0005634,GO:0005737,GO:0005975,GO:0015929,GO:0102148	beta-N-acetylhexosaminidase activity|nucleus|cytoplasm|carbohydrate metabolic process|hexosaminidase activity|N-acetyl-beta-D-galactosaminidase activity	ko00513,ko00511	Various types of N-glycan biosynthesis|Other glycan degradation
chi-miR-296-3p	XM_013972419.2	167	-30.94	167	-30.94	22	4442	127	PLA2G2F	GeneID:102191660,Genbank:XM_013972419.2	phospholipase A2 group IIF, transcript variant X1	GO:0004623,GO:0005509,GO:0005543,GO:0005576,GO:0005829,GO:0005886,GO:0006644,GO:0006654,GO:0016042,GO:0036148,GO:0036149,GO:0036150,GO:0036151,GO:0036152,GO:0042130,GO:0045087,GO:0047498,GO:0050482,GO:0102567,GO:0102568	phospholipase A2 activity|calcium ion binding|phospholipid binding|extracellular region|cytosol|plasma membrane|phospholipid metabolic process|phosphatidic acid biosynthetic process|lipid catabolic process|phosphatidylglycerol acyl-chain remodeling|phosphatidylinositol acyl-chain remodeling|phosphatidylserine acyl-chain remodeling|phosphatidylcholine acyl-chain remodeling|phosphatidylethanolamine…	ko00564,ko00592,ko04972,ko00591,ko00565,ko00590,ko04014,ko04270,ko04975	Glycerophospholipid metabolism|alpha-Linolenic acid metabolism|Pancreatic secretion|Linoleic acid metabolism|Ether lipid metabolism|Arachidonic acid metabolism|Ras signaling pathway|Vascular smooth muscle contraction|Fat digestion and absorption
chi-miR-296-3p	XM_013972518.2	169	-32.02	169	-32.02	22	1870	1287	PHB	GeneID:102189242,Genbank:XM_013972518.2	prohibitin, transcript variant X1	GO:0000122,GO:0000981,GO:0001850,GO:0001851,GO:0005654,GO:0005743,GO:0005769,GO:0005887,GO:0007005,GO:0008022,GO:0008285,GO:0009986,GO:0010942,GO:0010944,GO:0016575,GO:0030308,GO:0031871,GO:0042177,GO:0042826,GO:0043209,GO:0044212,GO:0045745,GO:0045893,GO:0045917,GO:0050821,GO:0050847,GO:0060766,GO:0070373,GO:0070374,GO:0071354,GO:0071897,GO:2000323	negative regulation of transcription by RNA polymerase II|DNA-binding transcription factor activity, RNA polymerase II-specific|complement component C3a binding|complement component C3b binding|nucleoplasm|mitochondrial inner membrane|early endosome|integral component of plasma membrane|mitochondrion organization|protein C-terminus binding|negative regulation of cell proliferation|cell surface|po…
chi-miR-296-3p	XM_013972703.2	178	-32.22	178	-32.22	22	3024	734	LCP2	GeneID:102184554,Genbank:XM_013972703.2	lymphocyte cytosolic protein 2	GO:0005829,GO:0005911,GO:0006955,GO:0007169,GO:0030168,GO:0035556,GO:0036398,GO:0038095,GO:0044853,GO:0045576,GO:0045860,GO:0050663,GO:0050852	cytosol|cell-cell junction|immune response|transmembrane receptor protein tyrosine kinase signaling pathway|platelet activation|intracellular signal transduction|TCR signalosome|Fc-epsilon receptor signaling pathway|plasma membrane raft|mast cell activation|positive regulation of protein kinase activity|cytokine secretion|T cell receptor signaling pathway	ko04650,ko04380,ko04015,ko04664,ko04611,ko04660	Natural killer cell mediated cytotoxicity|Osteoclast differentiation|Rap1 signaling pathway|Fc epsilon RI signaling pathway|Platelet activation|T cell receptor signaling pathway
chi-miR-296-3p	XM_013972881.2	158	-31.56	158	-31.56	22	2378	1768	DES	GeneID:102180712,Genbank:XM_013972881.2	desmin	GO:0005198,GO:0005634,GO:0005737,GO:0005882,GO:0005916,GO:0008092,GO:0014704,GO:0030018,GO:0031594,GO:0042383,GO:0042802,GO:0045109,GO:0097512	structural molecule activity|nucleus|cytoplasm|intermediate filament|fascia adherens|cytoskeletal protein binding|intercalated disc|Z disc|neuromuscular junction|sarcolemma|identical protein binding|intermediate filament organization|cardiac myofibril
chi-miR-296-3p	XM_013973078.2	167	-30.22	167	-30.22	22	2071	961	NSMCE3	GeneID:106503364,Genbank:XM_013973078.2	NSE3 homolog, SMC5-SMC6 complex component	GO:0000781,GO:0005654,GO:0005737,GO:0006281,GO:0006310,GO:0030915,GO:0031398,GO:0034644,GO:0040008,GO:0046983,GO:0071478,GO:0072711	chromosome, telomeric region|nucleoplasm|cytoplasm|DNA repair|DNA recombination|Smc5-Smc6 complex|positive regulation of protein ubiquitination|cellular response to UV|regulation of growth|protein dimerization activity|cellular response to radiation|cellular response to hydroxyurea
chi-miR-296-3p	XM_013974004.2	174	-30.39	174	-30.39	22	4153	4049	EHMT2	GeneID:102178316,Genbank:XM_013974004.2	euchromatic histone lysine methyltransferase 2, transcript variant X1	GO:0000122,GO:0000790,GO:0000977,GO:0002039,GO:0005634,GO:0005654,GO:0006275,GO:0006306,GO:0006357,GO:0007130,GO:0007281,GO:0007286,GO:0007616,GO:0008270,GO:0009267,GO:0009566,GO:0010424,GO:0016279,GO:0016571,GO:0016607,GO:0018024,GO:0018027,GO:0034968,GO:0035265,GO:0035690,GO:0036166,GO:0044030,GO:0045471,GO:0046974,GO:0046976,GO:0048148,GO:0048665,GO:0051567,GO:0051569,GO:0051570,GO:0060992,GO:…	negative regulation of transcription by RNA polymerase II|nuclear chromatin|RNA polymerase II regulatory region sequence-specific DNA binding|p53 binding|nucleus|nucleoplasm|regulation of DNA replication|DNA methylation|regulation of transcription by RNA polymerase II|synaptonemal complex assembly|germ cell development|spermatid development|long-term memory|zinc ion binding|cellular response to s…	ko00310,ko04211	Lysine degradation|Longevity regulating pathway
chi-miR-296-3p	XM_013975159.2	173	-33.01	173	-33.01	22	2247	1560	TCTN3	GeneID:100861091,Genbank:XM_013975159.2	tectonic family member 3, transcript variant X2	GO:0006915,GO:0007224,GO:0016021,GO:0060271	apoptotic process|smoothened signaling pathway|integral component of membrane|cilium assembly
chi-miR-296-3p	XM_013975269.2	164	-32.14	164	-32.14	22	6131	3427	GPAM	GeneID:102176386,Genbank:XM_013975269.2	glycerol-3-phosphate acyltransferase, mitochondrial, transcript variant X5	GO:0004366,GO:0005741,GO:0005886,GO:0006072,GO:0006631,GO:0008654,GO:0016021,GO:0016024,GO:0019432,GO:0031966,GO:0102420	glycerol-3-phosphate O-acyltransferase activity|mitochondrial outer membrane|plasma membrane|glycerol-3-phosphate metabolic process|fatty acid metabolic process|phospholipid biosynthetic process|integral component of membrane|CDP-diacylglycerol biosynthetic process|triglyceride biosynthetic process|mitochondrial membrane|sn-1-glycerol-3-phosphate C16:0-DCA-CoA acyl transferase activity	ko00564,ko00561	Glycerophospholipid metabolism|Glycerolipid metabolism
chi-miR-296-3p	XM_013975916.2	170	-33.87	170	-33.87	22	1235	602	METTL12	GeneID:102182951,Genbank:XM_013975916.2	methyltransferase like 12, transcript variant X1	GO:0005739,GO:0006479,GO:0016278,GO:0016279,GO:0018023,GO:0018026,GO:0018027	mitochondrion|protein methylation|lysine N-methyltransferase activity|protein-lysine N-methyltransferase activity|peptidyl-lysine trimethylation|peptidyl-lysine monomethylation|peptidyl-lysine dimethylation
chi-miR-296-3p	XM_013975917.2	170	-33.87	170	-33.87	22	1117	484	METTL12	GeneID:102182951,Genbank:XM_013975917.2	methyltransferase like 12, transcript variant X2	GO:0005739,GO:0006479,GO:0016278,GO:0016279,GO:0018023,GO:0018026,GO:0018027	mitochondrion|protein methylation|lysine N-methyltransferase activity|protein-lysine N-methyltransferase activity|peptidyl-lysine trimethylation|peptidyl-lysine monomethylation|peptidyl-lysine dimethylation
chi-miR-296-3p	XM_013975918.2	170	-33.87	170	-33.87	22	1117	484	METTL12	GeneID:102182951,Genbank:XM_013975918.2	methyltransferase like 12, transcript variant X3	GO:0005739,GO:0006479,GO:0016278,GO:0016279,GO:0018023,GO:0018026,GO:0018027	mitochondrion|protein methylation|lysine N-methyltransferase activity|protein-lysine N-methyltransferase activity|peptidyl-lysine trimethylation|peptidyl-lysine monomethylation|peptidyl-lysine dimethylation
chi-miR-296-3p	XM_013975919.2	170	-33.87	170	-33.87	22	1039	406	METTL12	GeneID:102182951,Genbank:XM_013975919.2	methyltransferase like 12, transcript variant X5	GO:0005739,GO:0006479,GO:0016278,GO:0016279,GO:0018023,GO:0018026,GO:0018027	mitochondrion|protein methylation|lysine N-methyltransferase activity|protein-lysine N-methyltransferase activity|peptidyl-lysine trimethylation|peptidyl-lysine monomethylation|peptidyl-lysine dimethylation
chi-miR-296-3p	XM_013977070.2	168	-30.76	168	-30.76	22	1126	986	LOC102171702	GeneID:102171702,Genbank:XM_013977070.2	uncharacterized LOC102171702	GO:0001835	blastocyst hatching
chi-miR-296-3p	XM_018038238.1	166	-31.88	166	-31.88	22	5311	2423	RBSN	GeneID:108633353,Genbank:XM_018038238.1	rabenosyn, RAB effector	GO:0003676,GO:0005768,GO:0005829,GO:0005886,GO:0007596,GO:0008270,GO:0010008,GO:0015031,GO:0016197,GO:0017137,GO:0031901,GO:0034498,GO:0043231,GO:0070062,GO:0090160,GO:1903358	nucleic acid binding|endosome|cytosol|plasma membrane|blood coagulation|zinc ion binding|endosome membrane|protein transport|endosomal transport|Rab GTPase binding|early endosome membrane|early endosome to Golgi transport|intracellular membrane-bounded organelle|extracellular exosome|Golgi to lysosome transport|regulation of Golgi organization	ko04144	Endocytosis
chi-miR-296-3p	XM_018038314.1	165	-30.67	165	-30.67	22	3173	2428	DUSP7	GeneID:102173698,Genbank:XM_018038314.1	dual specificity phosphatase 7	GO:0004725,GO:0005737,GO:0005829,GO:0006470,GO:0008138,GO:0017017	protein tyrosine phosphatase activity|cytoplasm|cytosol|protein dephosphorylation|protein tyrosine/serine/threonine phosphatase activity|MAP kinase tyrosine/serine/threonine phosphatase activity	ko04010	MAPK signaling pathway
chi-miR-296-3p	XM_018038588.1	335	-61.36	172	-30.83	22	1731	1196 73	B3GALT4	GeneID:102182551,Genbank:XM_018038588.1	beta-1,3-galactosyltransferase 4, transcript variant X1			ko00514,ko00604	Other types of O-glycan biosynthesis|Glycosphingolipid biosynthesis - ganglio series
chi-miR-296-3p	XM_018038589.1	172	-30.83	172	-30.83	22	1671	1136	B3GALT4	GeneID:102182551,Genbank:XM_018038589.1	beta-1,3-galactosyltransferase 4, transcript variant X2			ko00514,ko00604	Other types of O-glycan biosynthesis|Glycosphingolipid biosynthesis - ganglio series
chi-miR-296-3p	XM_018038696.1	174	-30.39	174	-30.39	22	4040	3936	EHMT2	GeneID:102178316,Genbank:XM_018038696.1	euchromatic histone lysine methyltransferase 2, transcript variant X2	GO:0000122,GO:0000790,GO:0000977,GO:0002039,GO:0005634,GO:0005654,GO:0006275,GO:0006306,GO:0006357,GO:0007130,GO:0007281,GO:0007286,GO:0007616,GO:0008270,GO:0009267,GO:0009566,GO:0010424,GO:0016279,GO:0016571,GO:0016607,GO:0018024,GO:0018027,GO:0034968,GO:0035265,GO:0035690,GO:0036166,GO:0044030,GO:0045471,GO:0046974,GO:0046976,GO:0048148,GO:0048665,GO:0051567,GO:0051569,GO:0051570,GO:0060992,GO:…	negative regulation of transcription by RNA polymerase II|nuclear chromatin|RNA polymerase II regulatory region sequence-specific DNA binding|p53 binding|nucleus|nucleoplasm|regulation of DNA replication|DNA methylation|regulation of transcription by RNA polymerase II|synaptonemal complex assembly|germ cell development|spermatid development|long-term memory|zinc ion binding|cellular response to s…	ko00310,ko04211	Lysine degradation|Longevity regulating pathway
chi-miR-296-3p	XM_018038697.1	174	-30.39	174	-30.39	22	3996	3892	EHMT2	GeneID:102178316,Genbank:XM_018038697.1	euchromatic histone lysine methyltransferase 2, transcript variant X3	GO:0000122,GO:0000790,GO:0002039,GO:0005634,GO:0005654,GO:0006275,GO:0006306,GO:0008270,GO:0009267,GO:0016279,GO:0016571,GO:0016607,GO:0018024,GO:0018027,GO:0034968,GO:0046974,GO:0046976,GO:0070317,GO:0070742,GO:1990841	negative regulation of transcription by RNA polymerase II|nuclear chromatin|p53 binding|nucleus|nucleoplasm|regulation of DNA replication|DNA methylation|zinc ion binding|cellular response to starvation|protein-lysine N-methyltransferase activity|histone methylation|nuclear speck|histone-lysine N-methyltransferase activity|peptidyl-lysine dimethylation|histone lysine methylation|histone methyltra…	ko00310,ko04211	Lysine degradation|Longevity regulating pathway
chi-miR-296-3p	XM_018038698.1	174	-30.39	174	-30.39	22	3890	3786	EHMT2	GeneID:102178316,Genbank:XM_018038698.1	euchromatic histone lysine methyltransferase 2, transcript variant X4	GO:0000122,GO:0000790,GO:0002039,GO:0005634,GO:0005654,GO:0006275,GO:0006306,GO:0008270,GO:0009267,GO:0016279,GO:0016571,GO:0016607,GO:0018024,GO:0018027,GO:0034968,GO:0046974,GO:0046976,GO:0070317,GO:0070742,GO:1990841	negative regulation of transcription by RNA polymerase II|nuclear chromatin|p53 binding|nucleus|nucleoplasm|regulation of DNA replication|DNA methylation|zinc ion binding|cellular response to starvation|protein-lysine N-methyltransferase activity|histone methylation|nuclear speck|histone-lysine N-methyltransferase activity|peptidyl-lysine dimethylation|histone lysine methylation|histone methyltra…	ko00310,ko04211	Lysine degradation|Longevity regulating pathway
chi-miR-296-3p	XM_018038784.1	175	-36.31	175	-36.31	22	9637	1797	DSP	GeneID:102175346,Genbank:XM_018038784.1	desmoplakin, transcript variant X1
chi-miR-296-3p	XM_018038785.1	175	-36.31	175	-36.31	22	7719	1676	DSP	GeneID:102175346,Genbank:XM_018038785.1	desmoplakin, transcript variant X2
chi-miR-296-3p	XM_018038808.1	176	-35.24	176	-35.24	22	6711	5874	NOTCH4	GeneID:102173344,Genbank:XM_018038808.1	notch 4, transcript variant X1	GO:0000139,GO:0001569,GO:0001709,GO:0001763,GO:0001886,GO:0001944,GO:0005509,GO:0005576,GO:0005634,GO:0005654,GO:0005789,GO:0005829,GO:0005886,GO:0005887,GO:0006367,GO:0007221,GO:0009986,GO:0030097,GO:0030154,GO:0030879,GO:0035278,GO:0038023,GO:0042060,GO:0045596,GO:0045602,GO:0045747,GO:0045893,GO:0046982	Golgi membrane|branching involved in blood vessel morphogenesis|cell fate determination|morphogenesis of a branching structure|endothelial cell morphogenesis|vasculature development|calcium ion binding|extracellular region|nucleus|nucleoplasm|endoplasmic reticulum membrane|cytosol|plasma membrane|integral component of plasma membrane|transcription initiation from RNA polymerase II promoter|positi…	ko04919,ko04330,ko04320	Thyroid hormone signaling pathway|Notch signaling pathway|Dorso-ventral axis formation
chi-miR-296-3p	XM_018038809.1	176	-35.24	176	-35.24	22	6702	5865	NOTCH4	GeneID:102173344,Genbank:XM_018038809.1	notch 4, transcript variant X2	GO:0000139,GO:0001569,GO:0001709,GO:0001763,GO:0001886,GO:0001944,GO:0005509,GO:0005576,GO:0005634,GO:0005654,GO:0005789,GO:0005829,GO:0005886,GO:0005887,GO:0006367,GO:0007221,GO:0009986,GO:0030097,GO:0030154,GO:0030879,GO:0035278,GO:0038023,GO:0042060,GO:0045596,GO:0045602,GO:0045747,GO:0045893,GO:0046982	Golgi membrane|branching involved in blood vessel morphogenesis|cell fate determination|morphogenesis of a branching structure|endothelial cell morphogenesis|vasculature development|calcium ion binding|extracellular region|nucleus|nucleoplasm|endoplasmic reticulum membrane|cytosol|plasma membrane|integral component of plasma membrane|transcription initiation from RNA polymerase II promoter|positi…	ko04919,ko04330,ko04320	Thyroid hormone signaling pathway|Notch signaling pathway|Dorso-ventral axis formation
chi-miR-296-3p	XM_018038921.1	166	-32.57	166	-32.57	22	8433	4345	RREB1	GeneID:102175913,Genbank:XM_018038921.1	ras responsive element binding protein 1	GO:0000122,GO:0000977,GO:0000978,GO:0000981,GO:0001228,GO:0001650,GO:0003700,GO:0005634,GO:0005737,GO:0006355,GO:0006366,GO:0007265,GO:0007275,GO:0010634,GO:0016604,GO:0016607,GO:0033601,GO:0045893,GO:0045944,GO:0046872,GO:0070062,GO:1900026,GO:1903691,GO:2000394	negative regulation of transcription by RNA polymerase II|RNA polymerase II regulatory region sequence-specific DNA binding|RNA polymerase II proximal promoter sequence-specific DNA binding|DNA-binding transcription factor activity, RNA polymerase II-specific|DNA-binding transcription activator activity, RNA polymerase II-specific|fibrillar center|DNA-binding transcription factor activity|nucleus…	ko04013	MAPK signaling pathway - fly
chi-miR-296-3p	XM_018039049.1	166	-35.12	166	-35.12	22	6351	910	C23H6orf132	GeneID:102175537,Genbank:XM_018039049.1	chromosome 23 C6orf132 homolog, transcript variant X1
chi-miR-296-3p	XM_018039050.1	166	-35.12	166	-35.12	22	6231	910	C23H6orf132	GeneID:102175537,Genbank:XM_018039050.1	chromosome 23 C6orf132 homolog, transcript variant X2
chi-miR-296-3p	XM_018039052.1	176	-37.83	176	-37.83	22	3933	3551	FOXP4	GeneID:102173343,Genbank:XM_018039052.1	forkhead box P4, transcript variant X1	GO:0000981,GO:0005634,GO:0043565,GO:0046872	DNA-binding transcription factor activity, RNA polymerase II-specific|nucleus|sequence-specific DNA binding|metal ion binding
chi-miR-296-3p	XM_018039053.1	176	-37.83	176	-37.83	22	3930	3548	FOXP4	GeneID:102173343,Genbank:XM_018039053.1	forkhead box P4, transcript variant X2	GO:0000981,GO:0005634,GO:0043565,GO:0046872	DNA-binding transcription factor activity, RNA polymerase II-specific|nucleus|sequence-specific DNA binding|metal ion binding
chi-miR-296-3p	XM_018039054.1	176	-37.83	176	-37.83	22	3900	3518	FOXP4	GeneID:102173343,Genbank:XM_018039054.1	forkhead box P4, transcript variant X3	GO:0000981,GO:0005634,GO:0043565,GO:0046872	DNA-binding transcription factor activity, RNA polymerase II-specific|nucleus|sequence-specific DNA binding|metal ion binding
chi-miR-296-3p	XM_018039055.1	176	-37.83	176	-37.83	22	3897	3515	FOXP4	GeneID:102173343,Genbank:XM_018039055.1	forkhead box P4, transcript variant X4	GO:0000981,GO:0005634,GO:0043565,GO:0046872	DNA-binding transcription factor activity, RNA polymerase II-specific|nucleus|sequence-specific DNA binding|metal ion binding
chi-miR-296-3p	XM_018039953.1	176	-30.79	176	-30.79	22	1318	922	INO80E	GeneID:102190195,Genbank:XM_018039953.1	INO80 complex subunit E, transcript variant X1	GO:0006281,GO:0006310,GO:0006338,GO:0031011	DNA repair|DNA recombination|chromatin remodeling|Ino80 complex
chi-miR-296-3p	XM_018039955.1	176	-30.79	176	-30.79	22	1782	1386	INO80E	GeneID:102190195,Genbank:XM_018039955.1	INO80 complex subunit E, transcript variant X2	GO:0005634,GO:0005654,GO:0005730,GO:0006281,GO:0006310,GO:0006338,GO:0016579,GO:0031011	nucleus|nucleoplasm|nucleolus|DNA repair|DNA recombination|chromatin remodeling|protein deubiquitination|Ino80 complex
chi-miR-296-3p	XM_018040134.1	155	-33.89	155	-33.89	22	1895	309	ZNF174	GeneID:102181256,Genbank:XM_018040134.1	zinc finger protein 174, transcript variant X4	GO:0000122,GO:0000981,GO:0001227,GO:0003700,GO:0005634,GO:0005654,GO:0005829,GO:0005886,GO:0015629,GO:0042803,GO:0043565,GO:0044212,GO:0045892,GO:0046872	negative regulation of transcription by RNA polymerase II|DNA-binding transcription factor activity, RNA polymerase II-specific|DNA-binding transcription repressor activity, RNA polymerase II-specific|DNA-binding transcription factor activity|nucleus|nucleoplasm|cytosol|plasma membrane|actin cytoskeleton|protein homodimerization activity|sequence-specific DNA binding|transcription regulatory regi…
chi-miR-296-3p	XM_018040244.1	160	-30.41	160	-30.41	22	9271	843	CREBBP	GeneID:102187824,Genbank:XM_018040244.1	CREB binding protein			ko04066,ko04520,ko04922,ko04110,ko04916,ko04310,ko04024,ko04330,ko04630,ko04350,ko04068,ko04919,ko04720	HIF-1 signaling pathway|Adherens junction|Glucagon signaling pathway|Cell cycle|Melanogenesis|Wnt signaling pathway|cAMP signaling pathway|Notch signaling pathway|Jak-STAT signaling pathway|TGF-beta signaling pathway|FoxO signaling pathway|Thyroid hormone signaling pathway|Long-term potentiation
chi-miR-296-3p	XM_018040391.1	164	-31.52	164	-31.52	22	4537	190	C25H16orf96	GeneID:102189729,Genbank:XM_018040391.1	chromosome 25 C16orf96 homolog
chi-miR-296-3p	XM_018040716.1	171	-36.3	171	-36.3	22	5454	4367	RNF216	GeneID:102179061,Genbank:XM_018040716.1	ring finger protein 216, transcript variant X1	GO:0005634,GO:0005654,GO:0005829,GO:0006915,GO:0016032,GO:0032480,GO:0032648,GO:0043161,GO:0046872,GO:0050691,GO:0061630,GO:0070936,GO:0098685,GO:0098843,GO:0098978,GO:0099546	nucleus|nucleoplasm|cytosol|apoptotic process|viral process|negative regulation of type I interferon production|regulation of interferon-beta production|proteasome-mediated ubiquitin-dependent protein catabolic process|metal ion binding|regulation of defense response to virus by host|ubiquitin protein ligase activity|protein K48-linked ubiquitination|Schaffer collateral - CA1 synapse|postsynaptic…
chi-miR-296-3p	XM_018040717.1	171	-36.3	171	-36.3	22	5273	4186	RNF216	GeneID:102179061,Genbank:XM_018040717.1	ring finger protein 216, transcript variant X2	GO:0005634,GO:0005654,GO:0005829,GO:0006915,GO:0016032,GO:0032480,GO:0032648,GO:0043161,GO:0046872,GO:0050691,GO:0061630,GO:0070936,GO:0098685,GO:0098843,GO:0098978,GO:0099546	nucleus|nucleoplasm|cytosol|apoptotic process|viral process|negative regulation of type I interferon production|regulation of interferon-beta production|proteasome-mediated ubiquitin-dependent protein catabolic process|metal ion binding|regulation of defense response to virus by host|ubiquitin protein ligase activity|protein K48-linked ubiquitination|Schaffer collateral - CA1 synapse|postsynaptic…
chi-miR-296-3p	XM_018040809.1	159	-33.75	159	-33.75	22	9257	5137	CAPN15	GeneID:102171751,Genbank:XM_018040809.1	calpain 15, transcript variant X1	GO:0004198,GO:0005737,GO:0006508,GO:0046872	calcium-dependent cysteine-type endopeptidase activity|cytoplasm|proteolysis|metal ion binding
chi-miR-296-3p	XM_018040810.1	159	-33.75	159	-33.75	22	5248	1128	CAPN15	GeneID:102171751,Genbank:XM_018040810.1	calpain 15, transcript variant X2	GO:0004198,GO:0005737,GO:0006508,GO:0046872	calcium-dependent cysteine-type endopeptidase activity|cytoplasm|proteolysis|metal ion binding
chi-miR-296-3p	XM_018040811.1	159	-33.75	159	-33.75	22	9113	5137	CAPN15	GeneID:102171751,Genbank:XM_018040811.1	calpain 15, transcript variant X3	GO:0004198,GO:0005737,GO:0006508,GO:0046872	calcium-dependent cysteine-type endopeptidase activity|cytoplasm|proteolysis|metal ion binding
chi-miR-296-3p	XM_018040812.1	159	-33.75	159	-33.75	22	9253	5137	CAPN15	GeneID:102171751,Genbank:XM_018040812.1	calpain 15, transcript variant X4	GO:0004198,GO:0005737,GO:0006508,GO:0046872	calcium-dependent cysteine-type endopeptidase activity|cytoplasm|proteolysis|metal ion binding
chi-miR-296-3p	XM_018040813.1	159	-33.75	159	-33.75	22	4967	847	CAPN15	GeneID:102171751,Genbank:XM_018040813.1	calpain 15, transcript variant X5	GO:0004198,GO:0005737,GO:0006508,GO:0046872	calcium-dependent cysteine-type endopeptidase activity|cytoplasm|proteolysis|metal ion binding
chi-miR-296-3p	XM_018040814.1	319	-67.24	160	-33.75	22	8748	3080 4628	CAPN15	GeneID:102171751,Genbank:XM_018040814.1	calpain 15, transcript variant X6	GO:0004198,GO:0005737,GO:0006508,GO:0046872	calcium-dependent cysteine-type endopeptidase activity|cytoplasm|proteolysis|metal ion binding
chi-miR-296-3p	XM_018040952.1	154	-31.11	154	-31.11	22	990	310	LOC108633909	GeneID:108633909,Genbank:XM_018040952.1	putative protein T-ENOL, transcript variant X1
chi-miR-296-3p	XM_018040954.1	154	-31.11	154	-31.11	22	987	310	LOC108633909	GeneID:108633909,Genbank:XM_018040954.1	putative protein T-ENOL, transcript variant X2
chi-miR-296-3p	XM_018040955.1	154	-31.11	154	-31.11	22	1095	310	LOC108633909	GeneID:108633909,Genbank:XM_018040955.1	putative protein T-ENOL, transcript variant X3
chi-miR-296-3p	XM_018041038.1	167	-33.28	167	-33.28	22	2255	233	STX1A	GeneID:102171480,Genbank:XM_018041038.1	syntaxin 1A, transcript variant X1	GO:0000149,GO:0005484,GO:0005886,GO:0006886,GO:0006887,GO:0006906,GO:0008021,GO:0010701,GO:0012505,GO:0016021,GO:0030054,GO:0030672,GO:0031201,GO:0031629,GO:0033605,GO:0042734,GO:0043005,GO:0045956,GO:0048278,GO:0048787	SNARE binding|SNAP receptor activity|plasma membrane|intracellular protein transport|exocytosis|vesicle fusion|synaptic vesicle|positive regulation of norepinephrine secretion|endomembrane system|integral component of membrane|cell junction|synaptic vesicle membrane|SNARE complex|synaptic vesicle fusion to presynaptic active zone membrane|positive regulation of catecholamine secretion|presynaptic…	ko04721,ko04130,ko04911	Synaptic vesicle cycle|SNARE interactions in vesicular transport|Insulin secretion
chi-miR-296-3p	XM_018041039.1	167	-33.28	167	-33.28	22	2248	226	STX1A	GeneID:102171480,Genbank:XM_018041039.1	syntaxin 1A, transcript variant X2	GO:0000149,GO:0005484,GO:0005886,GO:0006886,GO:0006887,GO:0006906,GO:0008021,GO:0010701,GO:0012505,GO:0016021,GO:0030054,GO:0030672,GO:0031201,GO:0031629,GO:0033605,GO:0042734,GO:0043005,GO:0045956,GO:0048278,GO:0048787	SNARE binding|SNAP receptor activity|plasma membrane|intracellular protein transport|exocytosis|vesicle fusion|synaptic vesicle|positive regulation of norepinephrine secretion|endomembrane system|integral component of membrane|cell junction|synaptic vesicle membrane|SNARE complex|synaptic vesicle fusion to presynaptic active zone membrane|positive regulation of catecholamine secretion|presynaptic…	ko04721,ko04130,ko04911	Synaptic vesicle cycle|SNARE interactions in vesicular transport|Insulin secretion
chi-miR-296-3p	XM_018041292.1	154	-30.74	154	-30.74	22	5156	483	MGEA5	GeneID:102179540,Genbank:XM_018041292.1	meningioma expressed antigen 5 (hyaluronidase)	GO:0004402,GO:0005634,GO:0005739,GO:0005829,GO:0006044,GO:0006517,GO:0006612,GO:0009100,GO:0010524,GO:0010616,GO:0016231,GO:0031343,GO:0032024,GO:0043243,GO:0045862,GO:0046060,GO:0046326,GO:0051054,GO:0051901,GO:0051928,GO:0060051,GO:0060124,GO:0070265,GO:0102166,GO:0102167,GO:0102571	histone acetyltransferase activity|nucleus|mitochondrion|cytosol|N-acetylglucosamine metabolic process|protein deglycosylation|protein targeting to membrane|glycoprotein metabolic process|positive regulation of calcium ion transport into cytosol|negative regulation of cardiac muscle adaptation|beta-N-acetylglucosaminidase activity|positive regulation of cell killing|positive regulation of insulin…
chi-miR-296-3p	XM_018041419.1	164	-32.14	164	-32.14	22	6710	4006	GPAM	GeneID:102176386,Genbank:XM_018041419.1	glycerol-3-phosphate acyltransferase, mitochondrial, transcript variant X2	GO:0004366,GO:0005741,GO:0005886,GO:0006072,GO:0006631,GO:0008654,GO:0016021,GO:0016024,GO:0019432,GO:0031966,GO:0102420	glycerol-3-phosphate O-acyltransferase activity|mitochondrial outer membrane|plasma membrane|glycerol-3-phosphate metabolic process|fatty acid metabolic process|phospholipid biosynthetic process|integral component of membrane|CDP-diacylglycerol biosynthetic process|triglyceride biosynthetic process|mitochondrial membrane|sn-1-glycerol-3-phosphate C16:0-DCA-CoA acyl transferase activity	ko00564,ko00561	Glycerophospholipid metabolism|Glycerolipid metabolism
chi-miR-296-3p	XM_018041420.1	164	-32.14	164	-32.14	22	6299	3595	GPAM	GeneID:102176386,Genbank:XM_018041420.1	glycerol-3-phosphate acyltransferase, mitochondrial, transcript variant X3	GO:0004366,GO:0005741,GO:0005886,GO:0006072,GO:0006631,GO:0008654,GO:0016021,GO:0016024,GO:0019432,GO:0031966,GO:0102420	glycerol-3-phosphate O-acyltransferase activity|mitochondrial outer membrane|plasma membrane|glycerol-3-phosphate metabolic process|fatty acid metabolic process|phospholipid biosynthetic process|integral component of membrane|CDP-diacylglycerol biosynthetic process|triglyceride biosynthetic process|mitochondrial membrane|sn-1-glycerol-3-phosphate C16:0-DCA-CoA acyl transferase activity	ko00564,ko00561	Glycerophospholipid metabolism|Glycerolipid metabolism
chi-miR-296-3p	XM_018041460.1	166	-31.6	166	-31.6	22	7825	926	CPEB3	GeneID:102173255,Genbank:XM_018041460.1	cytoplasmic polyadenylation element binding protein 3, transcript variant X1	GO:0000122,GO:0000900,GO:0003723,GO:0003730,GO:0005634,GO:0005737,GO:0007616,GO:0008135,GO:0014069,GO:0017148,GO:0030014,GO:0030054,GO:0030425,GO:0035613,GO:0035925,GO:0043005,GO:0043022,GO:0045202,GO:0045211,GO:0045727,GO:0048167,GO:0050955,GO:0060213,GO:0060998,GO:0060999,GO:0061158,GO:0071230,GO:0097440,GO:0098794,GO:1900153,GO:1900248,GO:1900273,GO:1900365,GO:1990124,GO:2000766	negative regulation of transcription by RNA polymerase II|translation repressor activity, mRNA regulatory element binding|RNA binding|mRNA 3'-UTR binding|nucleus|cytoplasm|long-term memory|translation factor activity, RNA binding|postsynaptic density|negative regulation of translation|CCR4-NOT complex|cell junction|dendrite|RNA stem-loop binding|mRNA 3'-UTR AU-rich region binding|neuron projectio…	ko04914,ko04114,ko04320	Progesterone-mediated oocyte maturation|Oocyte meiosis|Dorso-ventral axis formation
chi-miR-296-3p	XM_018041461.1	166	-31.6	166	-31.6	22	7796	897	CPEB3	GeneID:102173255,Genbank:XM_018041461.1	cytoplasmic polyadenylation element binding protein 3, transcript variant X2	GO:0000122,GO:0000900,GO:0003723,GO:0003730,GO:0005634,GO:0005737,GO:0007616,GO:0008135,GO:0014069,GO:0017148,GO:0030014,GO:0030054,GO:0030425,GO:0035613,GO:0035925,GO:0043005,GO:0043022,GO:0045202,GO:0045211,GO:0045727,GO:0048167,GO:0050955,GO:0060213,GO:0060998,GO:0060999,GO:0061158,GO:0071230,GO:0097440,GO:0098794,GO:1900153,GO:1900248,GO:1900273,GO:1900365,GO:1990124,GO:2000766	negative regulation of transcription by RNA polymerase II|translation repressor activity, mRNA regulatory element binding|RNA binding|mRNA 3'-UTR binding|nucleus|cytoplasm|long-term memory|translation factor activity, RNA binding|postsynaptic density|negative regulation of translation|CCR4-NOT complex|cell junction|dendrite|RNA stem-loop binding|mRNA 3'-UTR AU-rich region binding|neuron projectio…	ko04914,ko04114,ko04320	Progesterone-mediated oocyte maturation|Oocyte meiosis|Dorso-ventral axis formation
chi-miR-296-3p	XM_018041462.1	166	-31.6	166	-31.6	22	7801	902	CPEB3	GeneID:102173255,Genbank:XM_018041462.1	cytoplasmic polyadenylation element binding protein 3, transcript variant X3	GO:0000122,GO:0000900,GO:0003723,GO:0003730,GO:0005634,GO:0005737,GO:0007616,GO:0008135,GO:0014069,GO:0017148,GO:0030014,GO:0030054,GO:0030425,GO:0035613,GO:0035925,GO:0043005,GO:0043022,GO:0045202,GO:0045211,GO:0045727,GO:0048167,GO:0050955,GO:0060213,GO:0060998,GO:0060999,GO:0061158,GO:0071230,GO:0097440,GO:0098794,GO:1900153,GO:1900248,GO:1900273,GO:1900365,GO:1990124,GO:2000766	negative regulation of transcription by RNA polymerase II|translation repressor activity, mRNA regulatory element binding|RNA binding|mRNA 3'-UTR binding|nucleus|cytoplasm|long-term memory|translation factor activity, RNA binding|postsynaptic density|negative regulation of translation|CCR4-NOT complex|cell junction|dendrite|RNA stem-loop binding|mRNA 3'-UTR AU-rich region binding|neuron projectio…	ko04914,ko04114,ko04320	Progesterone-mediated oocyte maturation|Oocyte meiosis|Dorso-ventral axis formation
chi-miR-296-3p	XM_018041463.1	166	-31.6	166	-31.6	22	7801	926	CPEB3	GeneID:102173255,Genbank:XM_018041463.1	cytoplasmic polyadenylation element binding protein 3, transcript variant X4			ko04914,ko04114,ko04320	Progesterone-mediated oocyte maturation|Oocyte meiosis|Dorso-ventral axis formation
chi-miR-296-3p	XM_018041464.1	166	-31.6	166	-31.6	22	7756	926	CPEB3	GeneID:102173255,Genbank:XM_018041464.1	cytoplasmic polyadenylation element binding protein 3, transcript variant X5	GO:0000122,GO:0000900,GO:0003723,GO:0003730,GO:0005634,GO:0005737,GO:0007616,GO:0008135,GO:0014069,GO:0017148,GO:0030014,GO:0030054,GO:0030425,GO:0035613,GO:0035925,GO:0043005,GO:0043022,GO:0045202,GO:0045211,GO:0045727,GO:0048167,GO:0050955,GO:0060213,GO:0060998,GO:0060999,GO:0061158,GO:0071230,GO:0097440,GO:0098794,GO:1900153,GO:1900248,GO:1900273,GO:1900365,GO:1990124,GO:2000766	negative regulation of transcription by RNA polymerase II|translation repressor activity, mRNA regulatory element binding|RNA binding|mRNA 3'-UTR binding|nucleus|cytoplasm|long-term memory|translation factor activity, RNA binding|postsynaptic density|negative regulation of translation|CCR4-NOT complex|cell junction|dendrite|RNA stem-loop binding|mRNA 3'-UTR AU-rich region binding|neuron projectio…	ko04914,ko04114,ko04320	Progesterone-mediated oocyte maturation|Oocyte meiosis|Dorso-ventral axis formation
chi-miR-296-3p	XM_018041465.1	166	-31.6	166	-31.6	22	7748	942	CPEB3	GeneID:102173255,Genbank:XM_018041465.1	cytoplasmic polyadenylation element binding protein 3, transcript variant X6	GO:0000122,GO:0000900,GO:0003723,GO:0003730,GO:0005634,GO:0005737,GO:0007616,GO:0008135,GO:0014069,GO:0017148,GO:0030014,GO:0030054,GO:0030425,GO:0035613,GO:0035925,GO:0043005,GO:0043022,GO:0045202,GO:0045211,GO:0045727,GO:0048167,GO:0050955,GO:0060213,GO:0060998,GO:0060999,GO:0061158,GO:0071230,GO:0097440,GO:0098794,GO:1900153,GO:1900248,GO:1900273,GO:1900365,GO:1990124,GO:2000766	negative regulation of transcription by RNA polymerase II|translation repressor activity, mRNA regulatory element binding|RNA binding|mRNA 3'-UTR binding|nucleus|cytoplasm|long-term memory|translation factor activity, RNA binding|postsynaptic density|negative regulation of translation|CCR4-NOT complex|cell junction|dendrite|RNA stem-loop binding|mRNA 3'-UTR AU-rich region binding|neuron projectio…	ko04914,ko04114,ko04320	Progesterone-mediated oocyte maturation|Oocyte meiosis|Dorso-ventral axis formation
chi-miR-296-3p	XM_018041466.1	166	-31.6	166	-31.6	22	7701	895	CPEB3	GeneID:102173255,Genbank:XM_018041466.1	cytoplasmic polyadenylation element binding protein 3, transcript variant X7	GO:0000122,GO:0000900,GO:0003723,GO:0003730,GO:0005634,GO:0005737,GO:0007616,GO:0008135,GO:0014069,GO:0017148,GO:0030014,GO:0030054,GO:0030425,GO:0035613,GO:0035925,GO:0043005,GO:0043022,GO:0045202,GO:0045211,GO:0045727,GO:0048167,GO:0050955,GO:0060213,GO:0060998,GO:0060999,GO:0061158,GO:0071230,GO:0097440,GO:0098794,GO:1900153,GO:1900248,GO:1900273,GO:1900365,GO:1990124,GO:2000766	negative regulation of transcription by RNA polymerase II|translation repressor activity, mRNA regulatory element binding|RNA binding|mRNA 3'-UTR binding|nucleus|cytoplasm|long-term memory|translation factor activity, RNA binding|postsynaptic density|negative regulation of translation|CCR4-NOT complex|cell junction|dendrite|RNA stem-loop binding|mRNA 3'-UTR AU-rich region binding|neuron projectio…	ko04914,ko04114,ko04320	Progesterone-mediated oocyte maturation|Oocyte meiosis|Dorso-ventral axis formation
chi-miR-296-3p	XM_018041586.1	164	-30.18	164	-30.18	22	637	349	EMX2	GeneID:102190850,Genbank:XM_018041586.1	empty spiracles homeobox 2, transcript variant X2	GO:0000981,GO:0005634,GO:0009952,GO:0021542,GO:0021796,GO:0021846,GO:0021885,GO:0030182,GO:0042493,GO:0043565,GO:0072001	DNA-binding transcription factor activity, RNA polymerase II-specific|nucleus|anterior/posterior pattern specification|dentate gyrus development|cerebral cortex regionalization|cell proliferation in forebrain|forebrain cell migration|neuron differentiation|response to drug|sequence-specific DNA binding|renal system development
chi-miR-296-3p	XM_018041596.1	163	-31.6	163	-31.6	22	2194	1	OBFC1	GeneID:102187101,Genbank:XM_018041596.1	oligonucleotide/oligosaccharide binding fold containing 1, transcript variant X1	GO:0000723,GO:0000784,GO:0001650,GO:0005634,GO:0005654,GO:0010833,GO:0016233,GO:0032211,GO:0042162,GO:0043047,GO:0045111,GO:0045740,GO:1990879	telomere maintenance|nuclear chromosome, telomeric region|fibrillar center|nucleus|nucleoplasm|telomere maintenance via telomere lengthening|telomere capping|negative regulation of telomere maintenance via telomerase|telomeric DNA binding|single-stranded telomeric DNA binding|intermediate filament cytoskeleton|positive regulation of DNA replication|CST complex
chi-miR-296-3p	XM_018041597.1	163	-30.19	163	-30.19	22	2190	1	OBFC1	GeneID:102187101,Genbank:XM_018041597.1	oligonucleotide/oligosaccharide binding fold containing 1, transcript variant X2	GO:0000723,GO:0000784,GO:0001650,GO:0005634,GO:0005654,GO:0010833,GO:0016233,GO:0032211,GO:0042162,GO:0043047,GO:0045111,GO:0045740,GO:1990879	telomere maintenance|nuclear chromosome, telomeric region|fibrillar center|nucleus|nucleoplasm|telomere maintenance via telomere lengthening|telomere capping|negative regulation of telomere maintenance via telomerase|telomeric DNA binding|single-stranded telomeric DNA binding|intermediate filament cytoskeleton|positive regulation of DNA replication|CST complex
chi-miR-296-3p	XM_018041601.1	163	-31.6	163	-31.6	22	2072	2	OBFC1	GeneID:102187101,Genbank:XM_018041601.1	oligonucleotide/oligosaccharide binding fold containing 1, transcript variant X6	GO:0000723,GO:0000784,GO:0001650,GO:0005634,GO:0005654,GO:0010833,GO:0016233,GO:0032211,GO:0042162,GO:0043047,GO:0045111,GO:0045740,GO:1990879	telomere maintenance|nuclear chromosome, telomeric region|fibrillar center|nucleus|nucleoplasm|telomere maintenance via telomere lengthening|telomere capping|negative regulation of telomere maintenance via telomerase|telomeric DNA binding|single-stranded telomeric DNA binding|intermediate filament cytoskeleton|positive regulation of DNA replication|CST complex
chi-miR-296-3p	XM_018041731.1	158	-30.82	158	-30.82	22	3628	1829	STK40	GeneID:102177397,Genbank:XM_018041731.1	serine/threonine kinase 40, transcript variant X1	GO:0003016,GO:0004674,GO:0005524,GO:0005654,GO:0005829,GO:0005977,GO:0010468,GO:0035264,GO:0043066,GO:0043408,GO:0048286,GO:0060425	respiratory system process|protein serine/threonine kinase activity|ATP binding|nucleoplasm|cytosol|glycogen metabolic process|regulation of gene expression|multicellular organism growth|negative regulation of apoptotic process|regulation of MAPK cascade|lung alveolus development|lung morphogenesis
chi-miR-296-3p	XM_018041744.1	158	-30.82	158	-30.82	22	3507	1708	STK40	GeneID:102177397,Genbank:XM_018041744.1	serine/threonine kinase 40, transcript variant X4	GO:0003016,GO:0004674,GO:0005524,GO:0005654,GO:0005829,GO:0005977,GO:0010468,GO:0035264,GO:0043066,GO:0043408,GO:0048286,GO:0060425	respiratory system process|protein serine/threonine kinase activity|ATP binding|nucleoplasm|cytosol|glycogen metabolic process|regulation of gene expression|multicellular organism growth|negative regulation of apoptotic process|regulation of MAPK cascade|lung alveolus development|lung morphogenesis
chi-miR-296-3p	XM_018042722.1	162	-30.72	162	-30.72	22	3258	1966	EPS8L2	GeneID:106503770,Genbank:XM_018042722.1	EPS8 like 2, transcript variant X1	GO:0005737,GO:0007605,GO:0032421,GO:0032426	cytoplasm|sensory perception of sound|stereocilium bundle|stereocilium tip
chi-miR-296-3p	XM_018042723.1	162	-30.72	162	-30.72	22	3155	1863	EPS8L2	GeneID:106503770,Genbank:XM_018042723.1	EPS8 like 2, transcript variant X2	GO:0005737,GO:0007605,GO:0032421,GO:0032426	cytoplasm|sensory perception of sound|stereocilium bundle|stereocilium tip
chi-miR-296-3p	XM_018042724.1	162	-30.72	162	-30.72	22	2953	1661	EPS8L2	GeneID:106503770,Genbank:XM_018042724.1	EPS8 like 2, transcript variant X3	GO:0005737,GO:0007605,GO:0032421,GO:0032426	cytoplasm|sensory perception of sound|stereocilium bundle|stereocilium tip
chi-miR-296-3p	XM_018042990.1	169	-32.64	169	-32.64	22	847	550	GNG3	GeneID:102184123,Genbank:XM_018042990.1	G protein subunit gamma 3	GO:0000187,GO:0003924,GO:0005834,GO:0005886,GO:0007186,GO:0007204,GO:0014069,GO:0030425,GO:0044297	activation of MAPK activity|GTPase activity|heterotrimeric G-protein complex|plasma membrane|G protein-coupled receptor signaling pathway|positive regulation of cytosolic calcium ion concentration|postsynaptic density|dendrite|cell body	ko04062,ko04725,ko04726,ko04723,ko04727,ko04728,ko04014,ko04151,ko04713,ko04724	Chemokine signaling pathway|Cholinergic synapse|Serotonergic synapse|Retrograde endocannabinoid signaling|GABAergic synapse|Dopaminergic synapse|Ras signaling pathway|PI3K-Akt signaling pathway|Circadian entrainment|Glutamatergic synapse
chi-miR-296-3p	XM_018043331.1	158	-31	158	-31	22	3674	2304	OSBPL5	GeneID:102174296,Genbank:XM_018043331.1	oxysterol binding protein like 5, transcript variant X1	GO:0001786,GO:0005548,GO:0005789,GO:0005829,GO:0006893,GO:0008142,GO:0008203,GO:0008289,GO:0015248,GO:0015485,GO:0015914,GO:0016020,GO:0016021,GO:0030301,GO:0032934,GO:0036150,GO:0043231,GO:0070273	phosphatidylserine binding|phospholipid transporter activity|endoplasmic reticulum membrane|cytosol|Golgi to plasma membrane transport|oxysterol binding|cholesterol metabolic process|lipid binding|sterol transporter activity|cholesterol binding|phospholipid transport|membrane|integral component of membrane|cholesterol transport|sterol binding|phosphatidylserine acyl-chain remodeling|intracellular…
chi-miR-296-3p	XM_018043332.1	158	-31	158	-31	22	3671	2301	OSBPL5	GeneID:102174296,Genbank:XM_018043332.1	oxysterol binding protein like 5, transcript variant X2	GO:0001786,GO:0005548,GO:0005789,GO:0005829,GO:0006893,GO:0008142,GO:0008203,GO:0008289,GO:0015248,GO:0015485,GO:0015914,GO:0016020,GO:0016021,GO:0030301,GO:0032934,GO:0036150,GO:0043231,GO:0070273	phosphatidylserine binding|phospholipid transporter activity|endoplasmic reticulum membrane|cytosol|Golgi to plasma membrane transport|oxysterol binding|cholesterol metabolic process|lipid binding|sterol transporter activity|cholesterol binding|phospholipid transport|membrane|integral component of membrane|cholesterol transport|sterol binding|phosphatidylserine acyl-chain remodeling|intracellular…
chi-miR-296-3p	XM_018043416.1	160	-32.1	160	-32.1	22	5806	4198	DAGLA	GeneID:102170586,Genbank:XM_018043416.1	diacylglycerol lipase alpha, transcript variant X1	GO:0005886,GO:0007216,GO:0007405,GO:0019369,GO:0022008,GO:0042136,GO:0043196,GO:0045211,GO:0046340,GO:0046872,GO:0047372,GO:0071926,GO:0098921,GO:0099055	plasma membrane|G protein-coupled glutamate receptor signaling pathway|neuroblast proliferation|arachidonic acid metabolic process|neurogenesis|neurotransmitter biosynthetic process|varicosity|postsynaptic membrane|diacylglycerol catabolic process|metal ion binding|acylglycerol lipase activity|endocannabinoid signaling pathway|retrograde trans-synaptic signaling by endocannabinoid|integral compon…	ko04745,ko04925,ko04723	Phototransduction - fly|Aldosterone synthesis and secretion|Retrograde endocannabinoid signaling
chi-miR-296-3p	XM_018043417.1	160	-32.1	160	-32.1	22	6104	4496	DAGLA	GeneID:102170586,Genbank:XM_018043417.1	diacylglycerol lipase alpha, transcript variant X2	GO:0005886,GO:0007216,GO:0007405,GO:0019369,GO:0022008,GO:0042136,GO:0043196,GO:0045211,GO:0046340,GO:0046872,GO:0047372,GO:0071926,GO:0098921,GO:0099055	plasma membrane|G protein-coupled glutamate receptor signaling pathway|neuroblast proliferation|arachidonic acid metabolic process|neurogenesis|neurotransmitter biosynthetic process|varicosity|postsynaptic membrane|diacylglycerol catabolic process|metal ion binding|acylglycerol lipase activity|endocannabinoid signaling pathway|retrograde trans-synaptic signaling by endocannabinoid|integral compon…	ko04745,ko04925,ko04723	Phototransduction - fly|Aldosterone synthesis and secretion|Retrograde endocannabinoid signaling
chi-miR-296-3p	XM_018043528.1	174	-33.12	174	-33.12	22	914	467	NUDT8	GeneID:102184975,Genbank:XM_018043528.1	nudix hydrolase 8	GO:0016787,GO:0046872	hydrolase activity|metal ion binding
chi-miR-296-3p	XM_018045604.1	162	-30.61	162	-30.61	22	4469	154	ZZZ3	GeneID:102180986,Genbank:XM_018045604.1	zinc finger ZZ-type containing 3, transcript variant X1	GO:0000981,GO:0003677,GO:0005634,GO:0005671,GO:0005730,GO:0008270	DNA-binding transcription factor activity, RNA polymerase II-specific|DNA binding|nucleus|Ada2/Gcn5/Ada3 transcription activator complex|nucleolus|zinc ion binding
chi-miR-296-3p	XM_018045608.1	162	-30.61	162	-30.61	22	4460	154	ZZZ3	GeneID:102180986,Genbank:XM_018045608.1	zinc finger ZZ-type containing 3, transcript variant X2	GO:0000981,GO:0003677,GO:0005634,GO:0005671,GO:0005730,GO:0008270	DNA-binding transcription factor activity, RNA polymerase II-specific|DNA binding|nucleus|Ada2/Gcn5/Ada3 transcription activator complex|nucleolus|zinc ion binding
chi-miR-296-3p	XM_018045612.1	162	-30.61	162	-30.61	22	4385	154	ZZZ3	GeneID:102180986,Genbank:XM_018045612.1	zinc finger ZZ-type containing 3, transcript variant X3	GO:0000981,GO:0003677,GO:0005634,GO:0005671,GO:0005730,GO:0008270	DNA-binding transcription factor activity, RNA polymerase II-specific|DNA binding|nucleus|Ada2/Gcn5/Ada3 transcription activator complex|nucleolus|zinc ion binding
chi-miR-296-3p	XM_018045617.1	162	-30.61	162	-30.61	22	4589	154	ZZZ3	GeneID:102180986,Genbank:XM_018045617.1	zinc finger ZZ-type containing 3, transcript variant X4	GO:0000981,GO:0003677,GO:0005634,GO:0005671,GO:0005730,GO:0008270	DNA-binding transcription factor activity, RNA polymerase II-specific|DNA binding|nucleus|Ada2/Gcn5/Ada3 transcription activator complex|nucleolus|zinc ion binding
chi-miR-296-3p	XM_018045621.1	162	-30.61	162	-30.61	22	4450	154	ZZZ3	GeneID:102180986,Genbank:XM_018045621.1	zinc finger ZZ-type containing 3, transcript variant X5	GO:0000981,GO:0003677,GO:0005634,GO:0005671,GO:0005730,GO:0008270	DNA-binding transcription factor activity, RNA polymerase II-specific|DNA binding|nucleus|Ada2/Gcn5/Ada3 transcription activator complex|nucleolus|zinc ion binding
chi-miR-296-3p	XM_018045625.1	162	-30.61	162	-30.61	22	4382	154	ZZZ3	GeneID:102180986,Genbank:XM_018045625.1	zinc finger ZZ-type containing 3, transcript variant X6	GO:0000981,GO:0003677,GO:0005634,GO:0005671,GO:0005730,GO:0008270	DNA-binding transcription factor activity, RNA polymerase II-specific|DNA binding|nucleus|Ada2/Gcn5/Ada3 transcription activator complex|nucleolus|zinc ion binding
chi-miR-296-3p	XM_018045986.1	170	-32.14	170	-32.14	22	11014	8981	NOTCH2	GeneID:102177020,Genbank:XM_018045986.1	notch 2			ko04919,ko04330,ko04320	Thyroid hormone signaling pathway|Notch signaling pathway|Dorso-ventral axis formation
chi-miR-296-3p	XM_018046024.1	167	-31.35	167	-31.35	22	5914	2736	OTUD7B	GeneID:102169927,Genbank:XM_018046024.1	OTU deubiquitinase 7B, transcript variant X1	GO:0000122,GO:0002250,GO:0002385,GO:0003677,GO:0004843,GO:0005634,GO:0005737,GO:0005829,GO:0008234,GO:0008270,GO:0016579,GO:0032717,GO:0035871,GO:0036459,GO:0043124,GO:0070530,GO:0070536,GO:0071108,GO:0071947,GO:1900181,GO:1990380	negative regulation of transcription by RNA polymerase II|adaptive immune response|mucosal immune response|DNA binding|thiol-dependent ubiquitin-specific protease activity|nucleus|cytoplasm|cytosol|cysteine-type peptidase activity|zinc ion binding|protein deubiquitination|negative regulation of interleukin-8 production|protein K11-linked deubiquitination|thiol-dependent ubiquitinyl hydrolase acti…
chi-miR-296-3p	XM_018046025.1	167	-31.35	167	-31.35	22	5228	2050	OTUD7B	GeneID:102169927,Genbank:XM_018046025.1	OTU deubiquitinase 7B, transcript variant X2	GO:0000122,GO:0002250,GO:0002385,GO:0003677,GO:0004843,GO:0005634,GO:0005737,GO:0005829,GO:0008234,GO:0008270,GO:0016579,GO:0032717,GO:0035871,GO:0036459,GO:0043124,GO:0070530,GO:0070536,GO:0071108,GO:0071947,GO:1900181,GO:1990380	negative regulation of transcription by RNA polymerase II|adaptive immune response|mucosal immune response|DNA binding|thiol-dependent ubiquitin-specific protease activity|nucleus|cytoplasm|cytosol|cysteine-type peptidase activity|zinc ion binding|protein deubiquitination|negative regulation of interleukin-8 production|protein K11-linked deubiquitination|thiol-dependent ubiquitinyl hydrolase acti…
chi-miR-296-3p	XM_018046233.1	161	-30.15	161	-30.15	22	2384	306	MUC1	GeneID:102190921,Genbank:XM_018046233.1	mucin 1, cell surface associated	GO:0005634,GO:0005737,GO:0016021,GO:0016324	nucleus|cytoplasm|integral component of membrane|apical plasma membrane
chi-miR-296-3p	XM_018046292.1	159	-32.34	159	-32.34	22	1718	283	HAPLN2	GeneID:108635600,Genbank:XM_018046292.1	hyaluronan and proteoglycan link protein 2, transcript variant X1	GO:0005540,GO:0007155,GO:0007417,GO:0008065,GO:0031012,GO:0085029	hyaluronic acid binding|cell adhesion|central nervous system development|establishment of blood-nerve barrier|extracellular matrix|extracellular matrix assembly
chi-miR-296-3p	XM_018046293.1	159	-32.34	159	-32.34	22	1715	280	HAPLN2	GeneID:108635600,Genbank:XM_018046293.1	hyaluronan and proteoglycan link protein 2, transcript variant X2	GO:0005540,GO:0007155,GO:0007417,GO:0008065,GO:0031012,GO:0085029	hyaluronic acid binding|cell adhesion|central nervous system development|establishment of blood-nerve barrier|extracellular matrix|extracellular matrix assembly
chi-miR-296-3p	XM_018046328.1	167	-31.54	167	-31.54	22	3873	63	LRRC71	GeneID:102172020,Genbank:XM_018046328.1	leucine rich repeat containing 71, transcript variant X1
chi-miR-296-3p	XM_018046329.1	167	-31.54	167	-31.54	22	3870	63	LRRC71	GeneID:102172020,Genbank:XM_018046329.1	leucine rich repeat containing 71, transcript variant X2
chi-miR-296-3p	XM_018046419.1	171	-31.57	171	-31.57	22	5064	1982	C3H1orf226	GeneID:102181452,Genbank:XM_018046419.1	chromosome 3 C1orf226 homolog, transcript variant X1	GO:0003062,GO:0005634,GO:0005739,GO:0005829,GO:0005901,GO:0010628,GO:0010750,GO:0030018,GO:0030315,GO:0033017,GO:0042383,GO:0045428,GO:0045429,GO:0048471,GO:0050998,GO:0050999,GO:0051000,GO:0060307,GO:0098901,GO:0098974,GO:0098978,GO:1901381,GO:1901841,GO:1902261,GO:1902514,GO:1903762,GO:2000170	regulation of heart rate by chemical signal|nucleus|mitochondrion|cytosol|caveola|positive regulation of gene expression|positive regulation of nitric oxide mediated signal transduction|Z disc|T-tubule|sarcoplasmic reticulum membrane|sarcolemma|regulation of nitric oxide biosynthetic process|positive regulation of nitric oxide biosynthetic process|perinuclear region of cytoplasm|nitric-oxide synt…	ko04713	Circadian entrainment
chi-miR-296-3p	XM_018046420.1	171	-31.57	171	-31.57	22	5049	1967	C3H1orf226	GeneID:102181452,Genbank:XM_018046420.1	chromosome 3 C1orf226 homolog, transcript variant X2	GO:0003062,GO:0005634,GO:0005739,GO:0005829,GO:0005901,GO:0010628,GO:0010750,GO:0030018,GO:0030315,GO:0033017,GO:0042383,GO:0045428,GO:0045429,GO:0048471,GO:0050998,GO:0050999,GO:0051000,GO:0060307,GO:0098901,GO:0098974,GO:0098978,GO:1901381,GO:1901841,GO:1902261,GO:1902514,GO:1903762,GO:2000170	regulation of heart rate by chemical signal|nucleus|mitochondrion|cytosol|caveola|positive regulation of gene expression|positive regulation of nitric oxide mediated signal transduction|Z disc|T-tubule|sarcoplasmic reticulum membrane|sarcolemma|regulation of nitric oxide biosynthetic process|positive regulation of nitric oxide biosynthetic process|perinuclear region of cytoplasm|nitric-oxide synt…	ko04713	Circadian entrainment
chi-miR-296-3p	XM_018046421.1	171	-31.57	171	-31.57	22	5663	2581	C3H1orf226	GeneID:102181452,Genbank:XM_018046421.1	chromosome 3 C1orf226 homolog, transcript variant X3			ko04713	Circadian entrainment
chi-miR-296-3p	XM_018046731.1	164	-32.65	164	-32.65	22	4122	2728	ABCB8	GeneID:102185895,Genbank:XM_018046731.1	ATP binding cassette subfamily B member 8, transcript variant X1	GO:0005524,GO:0005743,GO:0016021,GO:0042626	ATP binding|mitochondrial inner membrane|integral component of membrane|ATPase activity, coupled to transmembrane movement of substances	ko02010	ABC transporters
chi-miR-296-3p	XM_018046732.1	164	-32.65	164	-32.65	22	3796	2402	ABCB8	GeneID:102185895,Genbank:XM_018046732.1	ATP binding cassette subfamily B member 8, transcript variant X2	GO:0005524,GO:0005743,GO:0016021,GO:0042626	ATP binding|mitochondrial inner membrane|integral component of membrane|ATPase activity, coupled to transmembrane movement of substances	ko02010	ABC transporters
chi-miR-296-3p	XM_018046800.1	164	-30.44	164	-30.44	22	6464	4325	KRBA1	GeneID:102169256,Genbank:XM_018046800.1	KRAB-A domain containing 1, transcript variant X1
chi-miR-296-3p	XM_018046801.1	164	-30.44	164	-30.44	22	6461	4322	KRBA1	GeneID:102169256,Genbank:XM_018046801.1	KRAB-A domain containing 1, transcript variant X2
chi-miR-296-3p	XM_018046802.1	164	-30.44	164	-30.44	22	6446	4307	KRBA1	GeneID:102169256,Genbank:XM_018046802.1	KRAB-A domain containing 1, transcript variant X3
chi-miR-296-3p	XM_018046803.1	164	-30.44	164	-30.44	22	6413	4274	KRBA1	GeneID:102169256,Genbank:XM_018046803.1	KRAB-A domain containing 1, transcript variant X4
chi-miR-296-3p	XM_018046804.1	164	-30.44	164	-30.44	22	6379	4240	KRBA1	GeneID:102169256,Genbank:XM_018046804.1	KRAB-A domain containing 1, transcript variant X5
chi-miR-296-3p	XM_018046831.1	157	-31.74	157	-31.74	22	5439	2298	ARHGEF5	GeneID:102189277,Genbank:XM_018046831.1	Rho guanine nucleotide exchange factor 5	GO:0002102,GO:0002408,GO:0005085,GO:0005089,GO:0005525,GO:0005634,GO:0005654,GO:0005737,GO:0005829,GO:0005886,GO:0007186,GO:0008289,GO:0030036,GO:0030054,GO:0032956,GO:0035023,GO:0035556,GO:0042995,GO:0043065,GO:0043087,GO:0043507,GO:0043547,GO:0051056,GO:0051091,GO:0051493,GO:0051496,GO:0071803,GO:0071944,GO:1904591	podosome|myeloid dendritic cell chemotaxis|guanyl-nucleotide exchange factor activity|Rho guanyl-nucleotide exchange factor activity|GTP binding|nucleus|nucleoplasm|cytoplasm|cytosol|plasma membrane|G protein-coupled receptor signaling pathway|lipid binding|actin cytoskeleton organization|cell junction|regulation of actin cytoskeleton organization|regulation of Rho protein signal transduction|int…
chi-miR-296-3p	XM_018047088.1	163	-31.44	163	-31.44	22	1969	878	HOXA5	GeneID:106502032,Genbank:XM_018047088.1	homeobox A5	GO:0003700,GO:0005634,GO:0007275,GO:0043565	DNA-binding transcription factor activity|nucleus|multicellular organism development|sequence-specific DNA binding
chi-miR-296-3p	XM_018047120.1	155	-31.19	155	-31.19	22	4672	180	CCDC129	GeneID:102183391,Genbank:XM_018047120.1	coiled-coil domain containing 129, transcript variant X1	GO:0005102	signaling receptor binding
chi-miR-296-3p	XM_018047121.1	155	-31.19	155	-31.19	22	4669	180	CCDC129	GeneID:102183391,Genbank:XM_018047121.1	coiled-coil domain containing 129, transcript variant X2	GO:0005102	signaling receptor binding
chi-miR-296-3p	XM_018047336.1	178	-33.6	178	-33.6	22	13623	9668	DNAH11	GeneID:106501759,Genbank:XM_018047336.1	dynein axonemal heavy chain 11	GO:0003356,GO:0005524,GO:0005874,GO:0007018,GO:0007368,GO:0007611,GO:0008569,GO:0030286,GO:0030317,GO:0035545,GO:0045503,GO:0045505,GO:0051959,GO:0060287,GO:0060411,GO:0061371,GO:0097728,GO:0097729,GO:0120134,GO:1905419	regulation of cilium beat frequency|ATP binding|microtubule|microtubule-based movement|determination of left/right symmetry|learning or memory|ATP-dependent microtubule motor activity, minus-end-directed|dynein complex|flagellated sperm motility|determination of left/right asymmetry in nervous system|dynein light chain binding|dynein intermediate chain binding|dynein light intermediate chain bind…
chi-miR-296-3p	XM_018047424.1	167	-32.38	167	-32.38	22	12068	80	CDK6	GeneID:102180182,Genbank:XM_018047424.1	cyclin dependent kinase 6, transcript variant X1			ko04110,ko04115,ko04151	Cell cycle|p53 signaling pathway|PI3K-Akt signaling pathway
chi-miR-296-3p	XM_018047426.1	167	-32.38	167	-32.38	22	12003	80	CDK6	GeneID:102180182,Genbank:XM_018047426.1	cyclin dependent kinase 6, transcript variant X3			ko04110,ko04115,ko04151	Cell cycle|p53 signaling pathway|PI3K-Akt signaling pathway
chi-miR-296-3p	XM_018047729.1	170	-31.02	170	-31.02	22	3534	2052	KRT80	GeneID:102185152,Genbank:XM_018047729.1	keratin 80, transcript variant X2	GO:0005198,GO:0045095	structural molecule activity|keratin filament
chi-miR-296-3p	XM_018047815.1	173	-30.93	173	-30.93	22	4522	1191	FAIM2	GeneID:102190106,Genbank:XM_018047815.1	Fas apoptotic inhibitory molecule 2	GO:0002931,GO:0005783,GO:0005794,GO:0006915,GO:0016021,GO:0021549,GO:0021680,GO:0021681,GO:0021702,GO:0030054,GO:0043523,GO:0043524,GO:0045121,GO:0045211,GO:1902042	response to ischemia|endoplasmic reticulum|Golgi apparatus|apoptotic process|integral component of membrane|cerebellum development|cerebellar Purkinje cell layer development|cerebellar granular layer development|cerebellar Purkinje cell differentiation|cell junction|regulation of neuron apoptotic process|negative regulation of neuron apoptotic process|membrane raft|postsynaptic membrane|negative …
chi-miR-296-3p	XM_018047847.1	168	-30.44	168	-30.44	22	21331	13953	KMT2D	GeneID:102168698,Genbank:XM_018047847.1	lysine methyltransferase 2D	GO:0000981,GO:0001555,GO:0003677,GO:0003713,GO:0005634,GO:0005654,GO:0006342,GO:0006355,GO:0008284,GO:0018024,GO:0033148,GO:0035097,GO:0042393,GO:0042800,GO:0043627,GO:0044212,GO:0044666,GO:0045652,GO:0045944,GO:0046872,GO:0048477,GO:0051568,GO:1904837	DNA-binding transcription factor activity, RNA polymerase II-specific|oocyte growth|DNA binding|transcription coactivator activity|nucleus|nucleoplasm|chromatin silencing|regulation of transcription, DNA-templated|positive regulation of cell proliferation|histone-lysine N-methyltransferase activity|positive regulation of intracellular estrogen receptor signaling pathway|histone methyltransferase …	ko00310	Lysine degradation
chi-miR-296-3p	XM_018048027.1	154	-30.42	154	-30.42	22	1546	134	DCTN2	GeneID:102187922,Genbank:XM_018048027.1	dynactin subunit 2, transcript variant X1	GO:0000776,GO:0003774,GO:0005737,GO:0005813,GO:0005829,GO:0005869,GO:0005874,GO:0007052,GO:0008283,GO:0016020,GO:0019901,GO:0030286,GO:0030426,GO:0030507,GO:0031982,GO:0032402,GO:0042802,GO:0071539	kinetochore|motor activity|cytoplasm|centrosome|cytosol|dynactin complex|microtubule|mitotic spindle organization|cell proliferation|membrane|protein kinase binding|dynein complex|growth cone|spectrin binding|vesicle|melanosome transport|identical protein binding|protein localization to centrosome	ko04962	Vasopressin-regulated water reabsorption
chi-miR-296-3p	XM_018048028.1	154	-30.42	154	-30.42	22	1549	143	DCTN2	GeneID:102187922,Genbank:XM_018048028.1	dynactin subunit 2, transcript variant X2	GO:0000776,GO:0003774,GO:0005737,GO:0005813,GO:0005829,GO:0005869,GO:0005874,GO:0007052,GO:0008283,GO:0016020,GO:0019901,GO:0030286,GO:0030426,GO:0030507,GO:0031982,GO:0032402,GO:0042802,GO:0071539	kinetochore|motor activity|cytoplasm|centrosome|cytosol|dynactin complex|microtubule|mitotic spindle organization|cell proliferation|membrane|protein kinase binding|dynein complex|growth cone|spectrin binding|vesicle|melanosome transport|identical protein binding|protein localization to centrosome	ko04962	Vasopressin-regulated water reabsorption
chi-miR-296-3p	XM_018048029.1	154	-30.42	154	-30.42	22	1851	237	DCTN2	GeneID:102187922,Genbank:XM_018048029.1	dynactin subunit 2, transcript variant X3	GO:0000776,GO:0003774,GO:0005737,GO:0005813,GO:0005829,GO:0005869,GO:0005874,GO:0007052,GO:0008283,GO:0016020,GO:0019901,GO:0030286,GO:0030426,GO:0030507,GO:0031982,GO:0032402,GO:0042802,GO:0071539	kinetochore|motor activity|cytoplasm|centrosome|cytosol|dynactin complex|microtubule|mitotic spindle organization|cell proliferation|membrane|protein kinase binding|dynein complex|growth cone|spectrin binding|vesicle|melanosome transport|identical protein binding|protein localization to centrosome	ko04962	Vasopressin-regulated water reabsorption
chi-miR-296-3p	XM_018048030.1	154	-30.42	154	-30.42	22	1845	237	DCTN2	GeneID:102187922,Genbank:XM_018048030.1	dynactin subunit 2, transcript variant X4	GO:0000776,GO:0003774,GO:0005737,GO:0005813,GO:0005829,GO:0005869,GO:0005874,GO:0007052,GO:0008283,GO:0016020,GO:0019901,GO:0030286,GO:0030426,GO:0030507,GO:0031982,GO:0032402,GO:0042802,GO:0071539	kinetochore|motor activity|cytoplasm|centrosome|cytosol|dynactin complex|microtubule|mitotic spindle organization|cell proliferation|membrane|protein kinase binding|dynein complex|growth cone|spectrin binding|vesicle|melanosome transport|identical protein binding|protein localization to centrosome	ko04962	Vasopressin-regulated water reabsorption
chi-miR-296-3p	XM_018048109.1	158	-30.36	158	-30.36	22	2293	44	MMP19	GeneID:102177138,Genbank:XM_018048109.1	matrix metallopeptidase 19
chi-miR-296-3p	XM_018048194.1	159	-30.29	159	-30.29	22	5803	369	CHST11	GeneID:102184407,Genbank:XM_018048194.1	carbohydrate sulfotransferase 11, transcript variant X1	GO:0000139,GO:0001537,GO:0002063,GO:0007585,GO:0009791,GO:0016020,GO:0016021,GO:0016051,GO:0030206,GO:0030512,GO:0033037,GO:0036342,GO:0042127,GO:0042733,GO:0043066,GO:0047756,GO:0048589,GO:0048703,GO:0050659	Golgi membrane|N-acetylgalactosamine 4-O-sulfotransferase activity|chondrocyte development|respiratory gaseous exchange|post-embryonic development|membrane|integral component of membrane|carbohydrate biosynthetic process|chondroitin sulfate biosynthetic process|negative regulation of transforming growth factor beta receptor signaling pathway|polysaccharide localization|post-anal tail morphogenesi…	ko00532	Glycosaminoglycan biosynthesis - chondroitin sulfate / dermatan sulfate
chi-miR-296-3p	XM_018048195.1	159	-30.29	159	-30.29	22	5788	369	CHST11	GeneID:102184407,Genbank:XM_018048195.1	carbohydrate sulfotransferase 11, transcript variant X2	GO:0000139,GO:0001537,GO:0002063,GO:0007585,GO:0009791,GO:0016020,GO:0016021,GO:0016051,GO:0030206,GO:0030512,GO:0033037,GO:0036342,GO:0042127,GO:0042733,GO:0043066,GO:0047756,GO:0048589,GO:0048703,GO:0050659	Golgi membrane|N-acetylgalactosamine 4-O-sulfotransferase activity|chondrocyte development|respiratory gaseous exchange|post-embryonic development|membrane|integral component of membrane|carbohydrate biosynthetic process|chondroitin sulfate biosynthetic process|negative regulation of transforming growth factor beta receptor signaling pathway|polysaccharide localization|post-anal tail morphogenesi…	ko00532	Glycosaminoglycan biosynthesis - chondroitin sulfate / dermatan sulfate
chi-miR-296-3p	XM_018048196.1	159	-30.29	159	-30.29	22	5758	369	CHST11	GeneID:102184407,Genbank:XM_018048196.1	carbohydrate sulfotransferase 11, transcript variant X4	GO:0000139,GO:0001537,GO:0002063,GO:0007585,GO:0009791,GO:0016020,GO:0016021,GO:0016051,GO:0030206,GO:0030512,GO:0033037,GO:0036342,GO:0042127,GO:0042733,GO:0043066,GO:0047756,GO:0048589,GO:0048703,GO:0050659	Golgi membrane|N-acetylgalactosamine 4-O-sulfotransferase activity|chondrocyte development|respiratory gaseous exchange|post-embryonic development|membrane|integral component of membrane|carbohydrate biosynthetic process|chondroitin sulfate biosynthetic process|negative regulation of transforming growth factor beta receptor signaling pathway|polysaccharide localization|post-anal tail morphogenesi…	ko00532	Glycosaminoglycan biosynthesis - chondroitin sulfate / dermatan sulfate
chi-miR-296-3p	XM_018048380.1	156	-32.24	156	-32.24	22	7229	2350	TIAM1	GeneID:102170463,Genbank:XM_018048380.1	T-cell lymphoma invasion and metastasis 1, transcript variant X1			ko04062,ko04024,ko04015,ko04810,ko04014	Chemokine signaling pathway|cAMP signaling pathway|Rap1 signaling pathway|Regulation of actin cytoskeleton|Ras signaling pathway
chi-miR-296-3p	XM_018048423.1	156	-32.24	156	-32.24	22	7253	2374	TIAM1	GeneID:102170463,Genbank:XM_018048423.1	T-cell lymphoma invasion and metastasis 1, transcript variant X2			ko04062,ko04024,ko04015,ko04810,ko04014	Chemokine signaling pathway|cAMP signaling pathway|Rap1 signaling pathway|Regulation of actin cytoskeleton|Ras signaling pathway
chi-miR-296-3p	XM_018048483.1	156	-32.24	156	-32.24	22	7375	2496	TIAM1	GeneID:102170463,Genbank:XM_018048483.1	T-cell lymphoma invasion and metastasis 1, transcript variant X3			ko04062,ko04024,ko04015,ko04810,ko04014	Chemokine signaling pathway|cAMP signaling pathway|Rap1 signaling pathway|Regulation of actin cytoskeleton|Ras signaling pathway
chi-miR-296-3p	XM_018048528.1	156	-32.24	156	-32.24	22	7164	2285	TIAM1	GeneID:102170463,Genbank:XM_018048528.1	T-cell lymphoma invasion and metastasis 1, transcript variant X4			ko04062,ko04024,ko04015,ko04810,ko04014	Chemokine signaling pathway|cAMP signaling pathway|Rap1 signaling pathway|Regulation of actin cytoskeleton|Ras signaling pathway
chi-miR-296-3p	XM_018048555.1	167	-30.1	167	-30.1	22	2644	304	GNB3	GeneID:102169841,Genbank:XM_018048555.1	G protein subunit beta 3	GO:0006884,GO:0007165,GO:0010468,GO:0010906,GO:0030425,GO:0030507,GO:0032350,GO:0043005,GO:0044297,GO:0045598,GO:0051020,GO:0090181,GO:0090207,GO:1903725	cell volume homeostasis|signal transduction|regulation of gene expression|regulation of glucose metabolic process|dendrite|spectrin binding|regulation of hormone metabolic process|neuron projection|cell body|regulation of fat cell differentiation|GTPase binding|regulation of cholesterol metabolic process|regulation of triglyceride metabolic process|regulation of phospholipid metabolic process	ko04062,ko04725,ko04726,ko04723,ko04727,ko04728,ko04014,ko04151,ko04742,ko04713,ko04724	Chemokine signaling pathway|Cholinergic synapse|Serotonergic synapse|Retrograde endocannabinoid signaling|GABAergic synapse|Dopaminergic synapse|Ras signaling pathway|PI3K-Akt signaling pathway|Taste transduction|Circadian entrainment|Glutamatergic synapse
chi-miR-296-3p	XM_018048590.1	156	-32.24	156	-32.24	22	7154	2350	TIAM1	GeneID:102170463,Genbank:XM_018048590.1	T-cell lymphoma invasion and metastasis 1, transcript variant X5			ko04062,ko04024,ko04015,ko04810,ko04014	Chemokine signaling pathway|cAMP signaling pathway|Rap1 signaling pathway|Regulation of actin cytoskeleton|Ras signaling pathway
chi-miR-296-3p	XM_018048592.1	154	-31.96	154	-31.96	22	5251	4996	NCAPD2	GeneID:102176308,Genbank:XM_018048592.1	non-SMC condensin I complex subunit D2, transcript variant X1	GO:0000779,GO:0000793,GO:0000796,GO:0000797,GO:0000799,GO:0003682,GO:0005634,GO:0005654,GO:0005737,GO:0005829,GO:0007076,GO:0010032,GO:0016020,GO:0042393,GO:0051301,GO:0051304	condensed chromosome, centromeric region|condensed chromosome|condensin complex|condensin core heterodimer|nuclear condensin complex|chromatin binding|nucleus|nucleoplasm|cytoplasm|cytosol|mitotic chromosome condensation|meiotic chromosome condensation|membrane|histone binding|cell division|chromosome separation	ko04111	Cell cycle - yeast
chi-miR-296-3p	XM_018048593.1	154	-31.96	154	-31.96	22	5979	5724	NCAPD2	GeneID:102176308,Genbank:XM_018048593.1	non-SMC condensin I complex subunit D2, transcript variant X2	GO:0000779,GO:0000793,GO:0000796,GO:0000797,GO:0000799,GO:0003682,GO:0005634,GO:0005654,GO:0005737,GO:0005829,GO:0007076,GO:0010032,GO:0016020,GO:0042393,GO:0051301,GO:0051304	condensed chromosome, centromeric region|condensed chromosome|condensin complex|condensin core heterodimer|nuclear condensin complex|chromatin binding|nucleus|nucleoplasm|cytoplasm|cytosol|mitotic chromosome condensation|meiotic chromosome condensation|membrane|histone binding|cell division|chromosome separation	ko04111	Cell cycle - yeast
chi-miR-296-3p	XM_018048598.1	166	-32.6	166	-32.6	22	2798	2171	VAMP1	GeneID:102177143,Genbank:XM_018048598.1	vesicle associated membrane protein 1	GO:0005739,GO:0009986,GO:0016082,GO:0030054,GO:0030285,GO:0031594,GO:0031630,GO:0035493,GO:0035579,GO:0043005,GO:0070821,GO:0098978	mitochondrion|cell surface|synaptic vesicle priming|cell junction|integral component of synaptic vesicle membrane|neuromuscular junction|regulation of synaptic vesicle fusion to presynaptic active zone membrane|SNARE complex assembly|specific granule membrane|neuron projection|tertiary granule membrane|glutamatergic synapse	ko04130	SNARE interactions in vesicular transport
chi-miR-296-3p	XM_018048605.1	167	-30.42	167	-30.42	22	1579	57	C1H3orf33	GeneID:102183915,Genbank:XM_018048605.1	chromosome 1 C3orf33 homolog	GO:0005615,GO:0016021,GO:0051090,GO:0070373	extracellular space|integral component of membrane|regulation of DNA-binding transcription factor activity|negative regulation of ERK1 and ERK2 cascade
chi-miR-296-3p	XM_018048649.1	156	-32.24	156	-32.24	22	6253	1374	TIAM1	GeneID:102170463,Genbank:XM_018048649.1	T-cell lymphoma invasion and metastasis 1, transcript variant X6			ko04062,ko04024,ko04015,ko04810,ko04014	Chemokine signaling pathway|cAMP signaling pathway|Rap1 signaling pathway|Regulation of actin cytoskeleton|Ras signaling pathway
chi-miR-296-3p	XM_018048705.1	150	-30.84	150	-30.84	22	7548	295	LOC102178253	GeneID:102178253,Genbank:XM_018048705.1	cat eye syndrome critical region protein 2	GO:0005634,GO:0006309,GO:0007010,GO:0016192,GO:0021915,GO:0043044,GO:0061640,GO:0090537,GO:0097194	nucleus|apoptotic DNA fragmentation|cytoskeleton organization|vesicle-mediated transport|neural tube development|ATP-dependent chromatin remodeling|cytoskeleton-dependent cytokinesis|CERF complex|execution phase of apoptosis
chi-miR-296-3p	XM_018048750.1	171	-35.12	171	-35.12	22	3355	3002	PLA2G6	GeneID:102182111,Genbank:XM_018048750.1	phospholipase A2 group VI, transcript variant X1	GO:0001934,GO:0005516,GO:0005615,GO:0005739,GO:0005815,GO:0005829,GO:0006935,GO:0007204,GO:0007613,GO:0014832,GO:0016020,GO:0016042,GO:0017171,GO:0019731,GO:0019901,GO:0032049,GO:0034976,GO:0035774,GO:0043008,GO:0045921,GO:0047499,GO:0051967,GO:0060135,GO:0090037,GO:0090200,GO:0090238,GO:0097755,GO:0102567,GO:0102568,GO:1901339,GO:2000304	positive regulation of protein phosphorylation|calmodulin binding|extracellular space|mitochondrion|microtubule organizing center|cytosol|chemotaxis|positive regulation of cytosolic calcium ion concentration|memory|urinary bladder smooth muscle contraction|membrane|lipid catabolic process|serine hydrolase activity|antibacterial humoral response|protein kinase binding|cardiolipin biosynthetic proc…	ko00564,ko00592,ko04750,ko00591,ko00565,ko00590,ko04014,ko04270	Glycerophospholipid metabolism|alpha-Linolenic acid metabolism|Inflammatory mediator regulation of TRP channels|Linoleic acid metabolism|Ether lipid metabolism|Arachidonic acid metabolism|Ras signaling pathway|Vascular smooth muscle contraction
[truncated: 20,366 more rows]
