# Supplementary material for: Multi-Omics Approaches Uncovered Critical mRNA–miRNA–lncRNA Networks Regulating Multiple Birth Traits in Goat Ovaries
Source: Int J Mol Sci. 2024 Nov 20;25(22):12466. doi: 10.3390/ijms252212466 (PMC11595133; doi:10.3390/ijms252212466)
Supplement: Supplementary file 1 [file ijms-25-12466-s001.zip › Supplementary tables/Table S6 DE miRNA(CBG VS TG)-1.xlsx]

## Sheet: CBG-vs-TG-diff-pval-0.05-FC-2.m
miRNA_id	BaseMean_DESeq2_unpaired	BaseMean_control_TG	BaseMean_case_CBG	FoldChange	log2FoldChange	p-value	q-value	Regulation	Expression_CBG1	Expression_CBG2	Expression_CBG3	Expression_TG1	Expression_TG2	Expression_TG3	miFam_id	Sequence	Length
chi-let-7i-5p	571107	365671	776543	2.12361	1.08652	0.0104001	0.189069	Up	29255.9	49203.6	25621.1	17651.3	16056.6	21927.8	let-7	TGAGGTAGTAGTTTGTGCTGTT	22
chi-miR-101-5p	13.8109	21.8945	5.72737	0.259007	-1.94894	0.0183753	0.22767	Down	0.324686	0.0469764	0.370204	1.47633	1.01255	0.836551	mir-101	TCAGTTATCACAGTGCTGATGC	22
chi-miR-106b-5p	739.299	1160.18	318.415	0.274533	-1.86495	0.00189139	0.0838124	Down	9.18399	7.46925	26.7935	72.4354	59.3722	44.3372	mir-17	TAAAGTGCTGACAGTGCAGAT	21
chi-miR-1271-3p	9.41467	14.7161	4.11322	0.280937	-1.83168	0.0362842	0.273676	Down	0.139151	0.0469764	0.370204	0.619106	0.690374	0.929501	mir-1271	AGTGCCTGCTATGTGCCAGG	20
chi-miR-128-3p	3999.87	2263.8	5735.93	2.53382	1.34131	0.00948863	0.181823	Up	152.556	452.43	179.318	118.392	114.832	110.75	mir-128	TCACAGTGAACCGGTCTCTTT	21
chi-miR-133a-3p	1064.06	1522.31	605.802	0.397972	-1.32926	0.0313564	0.267852	Down	21.5221	10.9925	49.1446	62.3392	80.6817	88.3955	mir-133	TTTGGTCCCCTTCAACCAGCTGT	23
chi-miR-133a-5p	26.1703	39.6648	12.6758	0.322243	-1.63378	0.0284587	0.256298	Down	0.231919	0.281859	1.24944	2.00019	2.30125	1.71958	mir-133	AGCTGGTAAAATGGAACCAAAT	22
chi-miR-133b	21.1286	35.5631	6.69405	0.189728	-2.398	0.0150816	0.212197	Down	0.139151	0.0939528	0.694132	1.95257	0.460249	3.02088	mir-133	TTTGGTCCCCTTCAACCAGCT	21
chi-miR-143-5p	2446.18	3504.36	1388	0.396107	-1.33604	0.00148424	0.0751659	Down	44.9923	53.3652	89.6819	144.395	173.284	215.319	mir-143	GGTGCAGTGCTGCATCTCTGG	21
chi-miR-145-5p	107645	150091	65199.6	0.434402	-1.2029	0.0269409	0.256298	Down	2604.22	1472.62	4638.01	6255.5	9212.68	7317.82	mir-145	GTCCAGTTTTCCCAGGAATCCCT	23
chi-miR-1468-5p	5938.98	3038.21	8839.76	2.90956	1.5408	0.0185111	0.22767	Up	238.273	806.021	163.075	162.92	157.82	140.773	mir-1468	CTCCGTTTGCCTGTTTTGCTGA	22
chi-miR-146b-3p	80.3716	42.5822	118.161	2.7757	1.47285	0.0486844	0.322591	Up	3.01495	10.8985	2.2675	1.95257	1.19665	3.3462	mir-146	TGCCCTAGGGACTCAGTTCTGGT	23
chi-miR-146b-5p	3699.61	1771.37	5627.86	3.17715	1.66773	0.0262737	0.25522	Up	124.633	561.885	88.7101	79.96	64.3889	125.529	mir-146	TGAGAACTGAATTCCATAGGCTGT	24
chi-miR-148a-3p	2.35291e+06	1.1014e+06	3.60443e+06	3.2726	1.71044	0.00038475	0.0454646	Up	213584	127520	122969	49420.7	52604.3	65491.6	mir-2957	TCAGTGCACTACAGAACTTTGT	22
chi-miR-148a-5p	4083.82	2434.5	5733.15	2.3549	1.23567	0.00225221	0.0939303	Up	269.304	303.468	182.557	125.107	119.757	125.157	mir-148	AAAGTTCTGAGACACTCCGACT	22
chi-miR-150	2902.92	4005.88	1799.96	0.449317	-1.15419	0.0238827	0.25522	Down	79.6873	44.5336	114.393	219.306	152.619	237.813	mir-150	TCTCCCAACCCTTGTACCAGTG	22
chi-miR-151-3p	94697.2	49601.5	139793	2.81832	1.49484	0.00473101	0.124379	Up	5033.29	10408.8	3345.3	2625.3	2236.95	2680.59	mir-28	CTAGACTGAAGCTCCTTGAGG	21
chi-miR-153	56.5468	12.302	100.792	8.18189	3.03243	0.00162045	0.0765934	Up	8.34908	3.47626	0.555306	0.571483	0.874474	0.418275	mir-153	TTGCATAGTCACAAAAGTGATC	22
chi-miR-15a-5p	181.225	256.574	105.875	0.412873	-1.27623	0.00677828	0.147155	Down	3.7107	3.94602	6.61739	17.1445	8.88281	13.013	mir-15	TAGCAGCACATAATGGTTTGTGG	23
chi-miR-181c-5p	11.9002	17.4982	6.3022	0.358967	-1.47808	0.0392925	0.282204	Down	0.278303	0.140929	0.416479	0.761977	1.01255	0.883026	mir-181	AACATTCAACCTGTCGGTGAG	21
chi-miR-184	6.04491	0.911198	11.1786	12.2615	3.61606	0.0131202	0.193797	Up	0.0463838	1.12743	0.416479	0	0.0460249	0.0929501	mir-184	TGGACGGAGAACTGATAAGGGT	22
chi-miR-194	2672.71	3649.68	1695.73	0.464617	-1.10589	0.038369	0.281324	Down	73.24	38.5207	113.514	197.495	210.288	146.118	mir-194	TGTAACAGCAACTCCATGTGGA	22
chi-miR-195-5p	26.9456	42.2391	11.652	0.274649	-1.86434	0.00333152	0.108339	Down	0.556605	0.375811	0.601581	2.52405	2.71547	1.16188	mir-15	TAGCAGCACAGAAATGTTGG	20
chi-miR-202-3p	95.4015	55.7099	135.093	2.42446	1.27766	0.0053191	0.134687	Up	5.56605	7.75111	4.67382	3.47652	2.11715	2.88145	mir-202	AGAGGTGTAGGGCATGGGAA	20
chi-miR-206	148.488	211.477	85.4982	0.403606	-1.30898	0.0280397	0.256298	Down	4.91668	1.7851	4.3499	8.19125	14.4979	9.38796	mir-1	TGGAATGTAAGGAAGTGTGTGGT	23
chi-miR-2284a	8.80106	0.922039	16.6801	18.0273	4.17211	0.000123938	0.031851	Up	0.834908	0.610693	0.740408	0.0476236	0.0460249	0.046475	mir-2284	TAAAAGTTCGTTGGGGTTTTT	21
chi-miR-2332	41.199	78.5171	3.88099	0.0503776	-4.31107	0.000166783	0.031851	Down	0	0.140929	0.416479	0.571483	4.23429	7.15716	mir-2332	CGGTTTAAGGTCTTGGAGACAAAG	24
chi-miR-2411-5p	49.431	25.8051	73.0569	2.83015	1.50088	0.0131128	0.193797	Up	2.87579	5.30834	1.57337	1.33346	1.15062	1.44073	mir-2411	GTGGAGTGACTGTCAGATGCAGCCAGC	27
chi-miR-296-3p	807.962	464.331	1151.59	2.48031	1.31052	0.0347191	0.273676	Up	31.4018	94.7045	31.1434	26.0977	30.7907	13.4778	mir-296	AGGGTTGGGCGGAGGCTTTCCT	22
chi-miR-30b-5p	7530.7	10737.8	4323.57	0.402648	-1.31241	0.0322503	0.272208	Down	181.871	71.8739	321.985	618.059	474.747	539.761	mir-30	TGTAAACATCCTACACTCAGCT	22
chi-miR-323b	316.524	95.5566	537.49	5.62553	2.49199	0.0361854	0.273676	Up	0.695757	70.9344	5.13658	5.00047	4.28032	5.25168	mir-154	CACAATACACGGTCGGCCTCT	21
chi-miR-34c-3p	40.8351	69.3409	12.3293	0.178763	-2.48388	0.0456894	0.308512	Down	0.0463838	0.140929	1.57337	1.42871	0.782424	8.41198	mir-34	AATCACTAACCACACGGCCAGG	22
chi-miR-376e-3p	108.426	155.177	61.6746	0.398519	-1.32728	0.0253704	0.25522	Down	1.06683	4.22788	3.28556	11.0963	6.25939	6.22766	mir-368	AACATAGAGGAAAATCCACATT	22
chi-miR-379-5p	32980.6	12903.1	53058.1	4.11206	2.03986	0.0298592	0.263326	Up	503.264	6417.78	550.725	741.832	488.785	733.051	mir-379	TGGTAGACTATGGAACGTAGG	21
chi-miR-381	2163.49	514.567	3812.41	7.4091	2.8893	0.00336173	0.108339	Up	23.4702	471.972	44.5633	19.478	31.1589	27.5132	mir-154	TATACAAGGGCAAGCTCTCTGT	22
chi-miR-383	199.269	334.514	64.0239	0.191669	-2.38331	0.0223694	0.25522	Down	0.37107	2.16092	6.57112	33.7175	2.80752	14.4537	mir-383	AGATCAGAAGGTGATTGTGGCTT	23
chi-miR-3959-3p	182.234	58.0429	306.425	5.28037	2.40064	0.0432276	0.300474	Up	0.649373	41.1513	1.89729	2.90504	2.62342	3.29973	mir-379	TGTATGTCAACTGATCCACAGT	22
chi-miR-409-3p	741.132	230.562	1251.7	5.42913	2.44072	0.0360241	0.273676	Up	3.29325	166.907	8.14449	9.0961	9.02089	17.0099	mir-154	GAATGTTGCTCGGTGAACCCC	21
chi-miR-411a-3p	1335.46	543.904	2127.02	3.91085	1.96748	0.0328659	0.272258	Up	19.1565	253.579	27.0712	33.8127	28.4434	20.3096	mir-379	TATGTAACACGGTCCACTAAC	21
chi-miR-450-5p	4719.95	2418.1	7021.8	2.90385	1.53797	0.0031491	0.108339	Up	256.131	512.231	174.551	118.726	139.271	109.123	mir-450	TTTTGCGATGTGTTCCTAAT	20
chi-miR-493-3p	3407.91	926.17	5889.65	6.35925	2.66886	0.0124111	0.193797	Up	28.1086	764.682	43.3139	51.3858	41.9287	47.4975	mir-493	TGAAGGTCTACTGTGTGCCAGG	22
chi-miR-493-5p	9690.17	3185.95	16194.4	5.08311	2.34571	0.0193427	0.23244	Up	95.1795	2022.43	177.281	196.828	109.125	179.022	mir-493	TTGTACATGGTAGGCTTTCATT	22
chi-miR-495-3p	824.273	316.993	1331.55	4.20084	2.07068	0.0354847	0.273676	Up	9.60144	165.968	12.6795	17.2874	14.774	16.1268	mir-329	AAACAAACATGGTGCACTTCTT	22
chi-miR-497-5p	176.281	237.873	114.69	0.48267	-1.05089	0.0236162	0.25522	Down	3.33963	4.93252	7.3578	9.42946	15.7405	10.9216	mir-497	AGCAGCACACTGTGGTTTGTAC	22
chi-miR-500-5p	238.597	332.821	144.373	0.433576	-1.20564	0.0256793	0.25522	Down	6.81841	3.05347	9.16255	18.5256	16.2008	15.848	mir-500	TAATCCTTGCTACCTGGGTGAGA	23
chi-miR-502b-3p	624.237	319.512	928.962	2.90762	1.53984	0.015558	0.212197	Up	21.7076	76.6655	29.3849	8.38175	21.8618	18.2647	mir-500	ATCCACCTGGGCAAGGATTCTGAA	24
chi-miR-504	230.009	96.4717	363.546	3.76606	1.91306	0.0222336	0.25522	Up	32.0976	6.90553	5.18285	3.28603	5.38492	5.99528	mir-504	AGACCCTGGTCTGCACTCTGT	21
chi-miR-532-3p	369.278	525.429	213.128	0.40553	-1.30212	0.0231301	0.25522	Down	9.78698	3.993	14.3917	28.7646	23.933	27.1879	mir-188	CCTCCCACACCCAAGGCTTGC	21
chi-miR-543-3p	116.93	36.4776	197.382	5.41263	2.43633	0.027646	0.256298	Up	0.788524	25.7431	1.52709	1.47633	1.79497	2.27728	mir-329	AAACATTCGCGGTGCACTTCT	21
chi-miR-671-3p	217.106	124.693	309.52	2.48228	1.31167	0.00552302	0.135028	Up	12.1062	19.918	9.34765	7.19116	6.71964	5.0193	mir-671	TCCGGTTCTCAGGGCTCCACC	21
chi-miR-7-3p	61.5156	84.7495	38.2818	0.450983	-1.14886	0.0161128	0.215547	Down	1.7162	1.31534	2.03612	5.52433	3.82007	3.5321	mir-7	AACAAATCACAGTCTGCCATA	21
chi-miR-7-5p	9156.98	4672.83	13641.1	2.91927	1.54561	0.0155631	0.212197	Up	290.594	1241.4	350.537	276.264	252.493	180.556	mir-3529	TGGAAGACTAGTGATTTTGTTGTT	24
novel10_mature	130.709	50.6368	210.782	4.1643	2.05807	0.0262779	0.25522	Up	1.53066	24.7566	3.51694	2.09544	3.03765	2.55613	mir-299	TATGTGGGACGGTAAACCGC	20
novel11_mature>novel19_mature	36.9835	64.2846	9.68229	0.149602	-2.7408	0.00103959	0.0670061	Down	0.556605	0.0939528	0.601581	1.42871	5.24684	3.06735	mir-2284	AAACCCGAATGAACTTTTTGGC	22
novel124_mature>novel558_mature	14.4686	1.8361	27.1012	14.7576	3.88339	0.000734671	0.0578757	Up	0.556605	2.72463	0.462755	0.0952471	0	0.1859		TCTAGTGGATAAGAATCTGCCT	22
novel129_mature	5.34704	0.619636	10.0745	16.3583	4.03195	0.0300838	0.263326	Up	0.139151	1.26836	0	0.0476236	0.0460249	0		AAAAATCTGCATGAACTTTGTG	22
novel12_star	13.2218	19.6418	6.80179	0.34937	-1.51717	0.0245515	0.25522	Down	0.185535	0.281859	0.462755	0.8096	1.19665	0.975976	mir-193	AACTGGCCTACAAAGTCCCAGT	22
novel136_mature	1.50518	0	3.01036	17.8663	4.15917	0.0441375	0.30382	Up	0.0463838	0.234882	0.138826	0	0	0		TCCTGAGTTTGGGCAGCAGTTC	22
novel14_mature	1190.48	666.069	1714.89	2.57447	1.36427	0.00292812	0.108339	Up	76.3941	101.939	48.5893	30.0981	31.1589	40.0615	mir-744	TGCGGGGCTAGGGCTAACAGC	21
novel151_mature	3.7145	7.10071	0.32829	0.0529069	-4.2404	0.0110103	0.190397	Down	0	0.0469764	0	0.428612	0.552299	0.0929501		TCTCCAGGAAAGAATGCTTGAGTGG	25
novel197_mature	2.5718	0	5.14359	30.382	4.92515	0.0123149	0.193797	Up	0.139151	0.516741	0.0462755	0	0	0		TCGGACCCCGCGGAGCCGCGGA	22
novel1_star	227.888	95.2867	360.489	3.78353	1.91973	0.000222808	0.031851	Up	12.3845	26.5887	9.6253	4.80998	5.15479	4.50808	mir-2957	AGGTTCTGTGATACACTCCGACT	23
novel211_mature	267.766	162.347	373.185	2.29894	1.20097	0.0118883	0.193797	Up	12.1062	26.5417	11.8465	7.4769	7.77822	9.43443		TCTGGTGCTTAGACTCTGTGCTTC	24
novel222_mature	121.072	224.05	18.0947	0.0809936	-3.62605	0.00052046	0.0527151	Down	0.278303	1.64417	0.601581	1.04772	24.8074	7.99371	mir-203	GTGAAATGTTTAGGACCACTAG	22
novel231_mature	884.539	270.767	1498.31	5.53297	2.46806	0.00924782	0.181823	Up	137.853	9.72412	33.2258	16.2873	7.41002	17.5676	mir-95	TTCAACGGGTATTTATTGAGC	21
novel23_star	178.206	31.6746	324.736	10.2549	3.35824	0.00019717	0.031851	Up	4.82391	36.5946	3.88714	2.00019	0.828449	1.99843	mir-132	ACCTTGGCTCTAGACTGCTTACT	23
novel251_mature	14.8447	8.28352	21.4058	2.56992	1.36172	0.0350829	0.273676	Up	1.11321	0.986505	0.694132	0.380988	0.3682	0.511225	mir-2284	AGAAACCTGGATGAACTTTTT	21
novel263_mature	10.9055	2.1385	19.6726	9.19663	3.20111	0.00684924	0.147155	Up	0.417454	1.97301	0.323928	0.0952471	0	0.232375		AATGTTCTGTATCTTGATGTAT	22
novel273_mature	49.764	25.2453	74.2827	2.93957	1.5556	0.00456808	0.124379	Up	3.52517	3.57021	2.68398	1.28584	1.79497	0.743601		TCTCTGTCTTCAATCCTGTAGT	22
novel274_mature	823.452	1209.13	437.773	0.362046	-1.46575	0.00370123	0.109341	Down	17.8578	10.7576	29.8014	55.4814	68.5311	59.6275	mir-339	TCCCTGTCCTCCAGGAGCTC	20
novel29_mature	367.99	181.855	554.126	3.04766	1.6077	0.00876134	0.17748	Up	13.3585	48.4797	14.2528	9.81045	10.4016	7.38953	mir-615	TCCGAGCCTGGGTCTCCCTCTC	22
novel2_star	126.278	74.0627	178.494	2.41146	1.26991	0.0249288	0.25522	Up	4.45284	14.6566	5.36796	3.76226	3.77405	3.718	mir-1839	AGACCTACTTATCTACCAACAGC	23
novel32_mature	120.57	44.1797	196.96	4.46001	2.15705	0.00256083	0.100868	Up	3.61793	19.2134	4.48872	2.04781	1.93305	2.74203		TCACTGGGCATCCTCTGCTTTA	22
novel346_mature	1.83467	3.66934	0	0.0525005	-4.25152	0.0285579	0.256298	Down	0	0	0	0.142871	0.0920499	0.325325	mir-2284	GACCCGAACGAACTTTTTGGC	21
novel35_mature	32.0087	9.24893	54.7684	5.93197	2.56851	0.0186246	0.22767	Up	0.231919	6.81158	0.740408	0.619106	0.414225	0.3718	mir-7857	TAGCCAGTTGGGGAAGAATGC	21
novel411_mature	3.1986	6.3972	0	0.0301096	-5.05363	0.00681988	0.147155	Down	0	0	0	0.0476236	0.414225	0.511225		CCAGCTTGAGTCCACCTACATAC	23
novel45_star	4.59765	0.922039	8.27325	9.05559	3.17881	0.012704	0.193797	Up	0.0927675	0.469764	0.601581	0.0476236	0.0460249	0.046475		TGGGGGCTTCCACGTCTGCACA	22
novel475_mature	6.78645	2.44888	11.124	4.53339	2.18059	0.0143697	0.207921	Up	0.417454	0.65767	0.416479	0.0952471	0.0920499	0.1859		TCCTCACTGTCTCTGCTCTGCAG	23
novel49_mature	10.5141	4.58279	16.4454	3.58907	1.84361	0.048075	0.321558	Up	0.463838	1.31534	0.462755	0.0476236	0.414225	0.232375		AAAACTCTGAATGAACTTTATG	22
novel4_star	129.247	176.952	81.5422	0.461398	-1.11592	0.0346355	0.273676	Down	2.41196	2.77161	5.92326	11.1915	6.02927	9.71328	mir-31	TGCTATGCCAACATATTGCCATC	23
novel500_mature	29.4595	12.5137	46.4053	3.71159	1.89204	0.049637	0.323423	Up	0.556605	5.02648	0.92551	0.190494	0.828449	0.883026		TTCTTGACTGCTCACCTGGGCT	22
novel518_mature	4.98962	1.22444	8.75479	7.16556	2.84108	0.0446992	0.304728	Up	0.139151	1.03348	0.0462755	0.0476236	0.0460249	0.0929501	mir-2366	TGGGTCACAGAAGAGGGTCTGGG	23
novel53_mature	15.7109	5.86604	25.5558	4.37249	2.12846	0.0247188	0.25522	Up	0.417454	2.63068	0.50903	0.476236	0.138075	0.27885		TGGTGCTCCCTGGAGCTGAGC	21
novel540_mature	22.6442	6.82571	38.4626	5.64605	2.49724	0.0100347	0.187227	Up	1.29875	3.28835	0.601581	0.619106	0.3682	0.046475		TACCGGGCCAGCTGGAAGGAGA	22
novel54_mature	92.3444	21.8227	162.866	7.46518	2.90018	0.000928568	0.0658354	Up	4.17454	14.5627	3.56321	1.47633	0.1841	1.6731		TCCTGGAAGTCAGGTGCTGTGCT	23
novel55_star	68.2531	32.9366	103.57	3.14782	1.65435	0.0109897	0.190397	Up	2.36557	9.06645	2.8228	1.8097	1.93305	1.25483	mir-32	TATTGCACATTACTAAGTTGC	21
novel568_mature	1.86784	0	3.73569	22.1193	4.46724	0.017822	0.22767	Up	0.0927675	0.234882	0.185102	0	0	0		GAAGGGCTGGCTCGGCTGTGCACC	24
novel58_mature	46.3517	17.5313	75.172	4.28843	2.10045	0.000653071	0.0578757	Up	2.78303	5.49624	1.80474	1.04772	0.644349	0.975976		TTGGACACTTCAGTACTGCTACA	23
novel615_mature	28.5227	15.6427	41.4028	2.64969	1.40582	0.036982	0.276002	Up	1.15959	3.05347	1.43454	0.476236	1.2887	0.604176		GAGGGTTTGGGTTTGGTCGTGGGAG	25
novel62_mature	26.4948	13.5448	39.4449	2.92043	1.54618	0.0330242	0.272258	Up	0.74214	3.52323	1.20316	0.857224	0.506274	0.697126		ACACAGGTTTTGCTTCCATCACT	23
novel639_mature	2.67714	0.313244	5.04104	15.1792	3.92402	0.0280135	0.256298	Up	0.278303	0.328835	0.0462755	0.0476236	0	0		TTGCTGCTGGACTGGGAGTG	20
novel654_mature	38.6894	62.4374	14.9414	0.239265	-2.06332	0.000224619	0.031851	Down	0.556605	0.892552	0.555306	2.14306	2.99162	4.36865		GATGGGAAAAGTTGCTTT	18
novel65_mature	11.9701	20.634	3.30615	0.163532	-2.61236	0.00670567	0.147155	Down	0.0463838	0.0469764	0.370204	1.09534	1.42677	0.604176		TTGGTCTTCATTGTTGAGCAGGC	23
novel65_star	1.83666	3.67333	0	0.0524488	-4.25295	0.0242848	0.25522	Down	0	0	0	0.142871	0.138075	0.27885		TCTAGCTGTGGTGCTCAGGCTTCGCATT	28
novel68_mature	6.84653	1.83723	11.8558	6.43571	2.6861	0.00473657	0.124379	Up	0.463838	0.704646	0.416479	0.0476236	0.138075	0.0929501		TCTCAGGGTCTGTGAGCTCCTCG	23
novel71_mature	9.82672	1.84694	17.8065	9.64545	3.26985	0.00122002	0.0720831	Up	0.695757	1.22139	0.462755	0.142871	0	0.139425		TTCAGCCGTGTCCTCTTTGCGA	22
novel72_mature	2.51086	4.61817	0.403536	0.0813291	-3.62008	0.0304784	0.263526	Down	0.0463838	0	0	0.238118	0.322175	0.139425	mir-2284	AAAAACCGAAATGAACTTTTTG	22
novel7_mature	81.3193	31.5559	131.083	4.15511	2.05489	0.0127902	0.193797	Up	2.82941	13.6232	1.61964	1.28584	1.33472	2.18433	mir-132	ACCGTGGCTTTCGATTGTTAC	21
novel82_star	7.13012	0.928892	13.3314	14.4584	3.85384	0.00778186	0.162275	Up	0.139151	1.55022	0.185102	0.0952471	0	0.046475		TGGGCTTGGGGAGCCTGGGACT	22
novel87_mature	25.6155	5.20242	46.0286	8.85918	3.14717	0.00133411	0.0727602	Up	0.278303	3.52323	2.73025	0.0952471	0.460249	0.232375		TACAGTGACCAGGTGACGACGG	22
