# Supplementary material for: Multi-Omics Approaches Uncovered Critical mRNA–miRNA–lncRNA Networks Regulating Multiple Birth Traits in Goat Ovaries
Source: Int J Mol Sci. 2024 Nov 20;25(22):12466. doi: 10.3390/ijms252212466 (PMC11595133; doi:10.3390/ijms252212466)
Supplement: Supplementary file 1 [file ijms-25-12466-s001.zip › Supplementary tables/Table S7 miRNA Alignment Statistics and Detection Rates in Samples.xlsx]

## Sheet: Sheet1
Sample	Clean Reads (%)	miRBase reads (%)	Known miRNA	Novel miRNA
CBG1	21.56M (96.47%)	16.36M (75.87%)	364	481
CBG2	21.29M (97.39%)	14.71M (69.11%)	381	563
CBG3	21.61M (98.72%)	15.60M (72.19%)	380	535
TG1	21.00M (98.59%)	13.83M (65.85%)	390	500
TG2	21.73M (98.10%)	14.02M (64.51%)	384	510
TG3	21.52M (98.31%)	14.91M (69.30%)	382	485
