# Supplementary material for: Multi-Omics Approaches Uncovered Critical mRNA–miRNA–lncRNA Networks Regulating Multiple Birth Traits in Goat Ovaries
Source: Int J Mol Sci. 2024 Nov 20;25(22):12466. doi: 10.3390/ijms252212466 (PMC11595133; doi:10.3390/ijms252212466)
Supplement: Supplementary file 1 [file ijms-25-12466-s001.zip › Supplementary tables/Table S8 DE lncRNA(CBG VS TG).xlsx]

## Sheet: Sheet1
id	CBG-vs-TG-all.lncRNA_FC	CBG-vs-TG-all.lncRNA_pval	CBG-vs-TG-all.lncRNA_up_down	CBG1	CBG2	CBG3	TG1	TG2	TG3	Chrom	Start	End	Strand	lncRNA_length	lncRNA_symbol	partnerRNA_transcript	distance	direction	type	location	subtype	partnerRNA_gene	Dbxref	product	GO_id	GO_term	pathway	pathway_description
ENSCHIT00000000840	0.389875	0.0437699	Down	4.27286	0.915373	7.53516	10.7378	9.59731	28.7564	Chr2	75056358	75058575	+	1106	ENSCHIG00000000598.1	XM_005676186.2	75969	antisense	intergenic	upstream	divergent	CXCR4	GeneID:102169916,Genbank:XM_005676186.2	C-X-C motif chemokine receptor 4	GO:0001666,GO:0003779,GO:0005764,GO:0005769,GO:0005770,GO:0005886,GO:0006935,GO:0006955,GO:0007204,GO:0007420,GO:0009897,GO:0016021,GO:0016493,GO:0019722,GO:0019956,GO:0019957,GO:0022008,GO:0030054,GO:0031252,GO:0031625,GO:0032027,GO:0032991,GO:0038147,GO:0038160,GO:0043130,GO:0050920,GO:0060326,GO:0071345	response to hypoxia|actin binding|lysosome|early endosome|late endosome|plasma membrane|chemotaxis|immune response|positive regulation of cytosolic calcium ion concentration|brain development|external side of plasma membrane|integral component of membrane|C-C chemokine receptor activity|calcium-mediated signaling|chemokine binding|C-C chemokine binding|neurogenesis|cell junction|cell leading edge…	ko04060,ko04062,ko04144,ko04670,ko04360,ko04672	Cytokine-cytokine receptor interaction|Chemokine signaling pathway|Endocytosis|Leukocyte transendothelial migration|Axon guidance|Intestinal immune network for IgA production
ENSCHIT00000000985	0.04338	0.0297532	Down	0	0	0	3.93161	4.10463	3.13836	Chr22	28538666	28585137	-	369	ENSCHIG00000000695.1	XM_018038265.1	20568	sense	intergenic	downstream	same_strand	PPP4R2	GeneID:102189252,Genbank:XM_018038265.1	protein phosphatase 4 regulatory subunit 2	GO:0005634,GO:0005737,GO:0005815,GO:0006397,GO:0008380,GO:0010569,GO:0019888,GO:0030289	nucleus|cytoplasm|microtubule organizing center|mRNA processing|RNA splicing|regulation of double-strand break repair via homologous recombination|protein phosphatase regulator activity|protein phosphatase 4 complex
ENSCHIT00000001133	6.31867	0.0432356	Up	0.438926	15.988	3.89523	2.427	2.24283	4.37166	Chr16	3168495	3190836	+	743	ENSCHIG00000000803.1	XM_018060070.1	0	sense	genic	exonic	overlapping	LOC108637764	GeneID:108637764,Genbank:XM_018060070.1	uncharacterized LOC108637764, transcript variant X1
ENSCHIT00000001436	0.247305	0.00103184	Down	2.79163	0.758227	9.29694	14.8503	25.7636	30.1266	Chr10	82990409	83158347	-	2886	ENSCHIG00000001024.1	XM_018053563.1	0	sense	genic	exonic	nested	THSD4	GeneID:102176609,Genbank:XM_018053563.1	thrombospondin type 1 domain containing 4, transcript variant X1	GO:0001527,GO:0005201,GO:0008233,GO:0048251,GO:0062023,GO:0070062	microfibril|extracellular matrix structural constituent|peptidase activity|elastic fiber assembly|collagen-containing extracellular matrix|extracellular exosome
ENSCHIT00000001517	118.559	0.00496492	Up	5.69143e-19	1.43636	4.98998	0.00346155	1.93861e-08	8.62444e-10	Chr16	74112549	74152432	+	1344	ENSCHIG00000001086.1	XM_018060789.1	18381	sense	intergenic	downstream	same_strand	CD34	GeneID:100861223,Genbank:XM_018060789.1	CD34 molecule, transcript variant X2			ko04514,ko04640	Cell adhesion molecules (CAMs)|Hematopoietic cell lineage
ENSCHIT00000001597	0.259295	0.0094396	Down	5.32872	0.484036	10.7188	22.474	34.2815	27.7844	Chr10	94204394	94230450	-	825	ENSCHIG00000001139.1	XM_018053791.1	0	sense	genic	exonic	nested	ANKDD1B	GeneID:102187226,Genbank:XM_018053791.1	ankyrin repeat and death domain containing 1B	GO:0007165	signal transduction
ENSCHIT00000001784	0.479695	0.0358586	Down	52.3529	11.3876	81.9692	147.85	117.457	170.908	Chr28	29044398	29048419	-	1525	ENSCHIG00000001280.1	XM_005699056.2	1467	sense	intergenic	upstream	same_strand	CDK1	GeneID:100861361,Genbank:XM_005699056.2	cyclin dependent kinase 1, transcript variant X2	GO:0003682,GO:0004693,GO:0005524,GO:0005634,GO:0005737,GO:0005759,GO:0005813,GO:0005829,GO:0005876,GO:0006468,GO:0006915,GO:0007095,GO:0008283,GO:0008353,GO:0010971,GO:0018105,GO:0018107,GO:0030332,GO:0030496,GO:0030544,GO:0030855,GO:0034501,GO:0035173,GO:0043066,GO:0044772,GO:0051301,GO:0072686,GO:0090166,GO:0097125,GO:1900182,GO:1905448	chromatin binding|cyclin-dependent protein serine/threonine kinase activity|ATP binding|nucleus|cytoplasm|mitochondrial matrix|centrosome|cytosol|spindle microtubule|protein phosphorylation|apoptotic process|mitotic G2 DNA damage checkpoint|cell proliferation|RNA polymerase II CTD heptapeptide repeat kinase activity|positive regulation of G2/M transition of mitotic cell cycle|peptidyl-serine phos…	ko04914,ko04540,ko04114,ko04110,ko04115	Progesterone-mediated oocyte maturation|Gap junction|Oocyte meiosis|Cell cycle|p53 signaling pathway
ENSCHIT00000001874	0.464454	0.0178125	Down	11.3825	3.13348	16.0023	25.0173	29.8421	49.3153	Chr5	2701080	2707665	-	805	ENSCHIG00000001353.1
ENSCHIT00000001887	0.370426	0.00712282	Down	1.00065	0.839725	2.13005	5.80374	5.14022	6.55183	Chr5	5181307	5201251	-	2280	ENSCHIG00000001366.1
ENSCHIT00000001915	0.163285	0.000777119	Down	0.930256	0.0777497	1.68023	9.48377	5.56063	8.91201	Chr5	8238279	8364169	+	1352	ENSCHIG00000001383.1	XM_018047592.1	0	sense	genic	exonic	nested	SYT1	GeneID:102183039,Genbank:XM_018047592.1	synaptotagmin 1, transcript variant X2	GO:0005544,GO:0007269,GO:0016021,GO:0030054,GO:0030154,GO:0030672,GO:0042584,GO:0046872	calcium-dependent phospholipid binding|neurotransmitter secretion|integral component of membrane|cell junction|cell differentiation|synaptic vesicle membrane|chromaffin granule membrane|metal ion binding	ko04721	Synaptic vesicle cycle
ENSCHIT00000001919	10.6409	0.00058801	Up	38.8996	275.549	87.3876	21.5995	44.0138	34.5303	Chr14	57723675	57776525	-	596	ENSCHIG00000001386.1	XM_018058485.1	0	sense	genic	exonic	overlapping	FAM110B	GeneID:102187507,Genbank:XM_018058485.1	family with sequence similarity 110 member B, transcript variant X1	GO:0005737,GO:0005815	cytoplasm|microtubule organizing center
ENSCHIT00000002021	0.302719	0.00528101	Down	0.8353	0.157252	0.982881	2.84002	3.31626	3.69652	Chr5	24384269	24391781	-	3329	ENSCHIG00000001454.1	XM_005679827.3	69315	sense	intergenic	downstream	same_strand	NDUFA12	GeneID:102180918,Genbank:XM_005679827.3	NADH:ubiquinone oxidoreductase subunit A12, transcript variant X1	GO:0005747,GO:0005829,GO:0006979,GO:0008137,GO:0009055,GO:0042775	mitochondrial respiratory chain complex I|cytosol|response to oxidative stress|NADH dehydrogenase (ubiquinone) activity|electron transfer activity|mitochondrial ATP synthesis coupled electron transport	ko00190	Oxidative phosphorylation
ENSCHIT00000002155	0.469926	0.0367466	Down	26.2718	7.17419	67.3872	83.7976	91.0331	123.272	Chr14	75046296	75059141	+	1087	ENSCHIG00000001545.1
ENSCHIT00000002266	0.403999	8.34808e-05	Down	5.0671	2.06927	7.43812	15.5456	20.6705	21.4242	Chr14	88898697	88909246	+	3531	ENSCHIG00000001621.1	XM_005688755.3	0	sense	genic	exonic	overlapping	ADGRB3	GeneID:102182053,Genbank:XM_005688755.3	adhesion G protein-coupled receptor B3, transcript variant X1	GO:0004930,GO:0005096,GO:0005622,GO:0005886,GO:0005887,GO:0007166,GO:0007186,GO:0007189,GO:0007520,GO:0016021,GO:0016322,GO:0016525,GO:0043083,GO:0048814,GO:0051965,GO:0061743,GO:0098794,GO:0099558	G protein-coupled receptor activity|GTPase activator activity|intracellular|plasma membrane|integral component of plasma membrane|cell surface receptor signaling pathway|G protein-coupled receptor signaling pathway|adenylate cyclase-activating G protein-coupled receptor signaling pathway|myoblast fusion|integral component of membrane|neuron remodeling|negative regulation of angiogenesis|synaptic …
ENSCHIT00000002329	0.351988	4.8113e-05	Down	3.89553	1.92205	5.76425	16.4697	15.9139	20.6211	Chr15	731618	740695	+	2490	ENSCHIG00000001663.1	XM_018059021.1	6176	sense	intergenic	downstream	same_strand	OSBP	GeneID:102176062,Genbank:XM_018059021.1	oxysterol binding protein, transcript variant X2	GO:0000139,GO:0005789,GO:0005802,GO:0005829,GO:0015248,GO:0015485,GO:0015918,GO:0032367,GO:0048471,GO:0070273	Golgi membrane|endoplasmic reticulum membrane|trans-Golgi network|cytosol|sterol transporter activity|cholesterol binding|sterol transport|intracellular cholesterol transport|perinuclear region of cytoplasm|phosphatidylinositol-4-phosphate binding
ENSCHIT00000002369	2.27514	0.00924708	Up	2181.61	1225.05	1720.03	986.629	1339.9	1951.04	Chr5	114145608	114150269	-	866	ENSCHIG00000001700.1	XM_018048891.1	38448	antisense	intergenic	upstream	divergent	PRR5	GeneID:102175933,Genbank:XM_018048891.1	proline rich 5, transcript variant X2	GO:0005829,GO:0007049,GO:0014068,GO:0031932,GO:0032148,GO:0038203	cytosol|cell cycle|positive regulation of phosphatidylinositol 3-kinase signaling|TORC2 complex|activation of protein kinase B activity|TORC2 signaling	ko04150	mTOR signaling pathway
ENSCHIT00000002386	21.9487	0.0140472	Up	6.52313	2.22582	0	0	0.564191	0.520482	Chr5	117560159	117561976	-	938	ENSCHIG00000001712.1
ENSCHIT00000002538	285.658	0.000573695	Up	0	34.138	21.3607	0	0	0	Chr15	39476055	39520890	+	243	ENSCHIG00000001823.1	XM_018059527.1	0	antisense	genic	intronic	overlapping	SBF2	GeneID:102178749,Genbank:XM_018059527.1	SET binding factor 2, transcript variant X1
ENSCHIT00000002545	4.92433e+06	1.28472e-08	Up	0	72.0473	0.0587258	0	0	0	Chr15	39476055	39519857	+	236	ENSCHIG00000001823.1	XM_018059528.1	0	antisense	genic	intronic	overlapping	SBF2	GeneID:102178749,Genbank:XM_018059528.1	SET binding factor 2, transcript variant X2
ENSCHIT00000002637	205.856	0.0189877	Up	0	14.8099	0	0	0	0	Chr13	24403320	24406416	-	480	ENSCHIG00000001894.1	XM_018057095.1	0	antisense	genic	intronic	nested	KIAA1217	GeneID:102170438,Genbank:XM_018057095.1	KIAA1217 ortholog, transcript variant X8	GO:0005737,GO:0048706	cytoplasm|embryonic skeletal system development
ENSCHIT00000002655	0.0914505	0.0240138	Down	0.310377	0.384996	0	5.52948	2.94237	2.72373	Chr13	31808989	31820458	+	607	ENSCHIG00000001914.1	XM_005687983.3	1318	sense	intergenic	downstream	same_strand	SLC39A12	GeneID:102181511,Genbank:XM_005687983.3	solute carrier family 39 member 12, transcript variant X2	GO:0005385,GO:0005887,GO:0006882,GO:0007165,GO:0010975,GO:0031113,GO:0048471,GO:0071578	zinc ion transmembrane transporter activity|integral component of plasma membrane|cellular zinc ion homeostasis|signal transduction|regulation of neuron projection development|regulation of microtubule polymerization|perinuclear region of cytoplasm|zinc ion import across plasma membrane
ENSCHIT00000002692	5.47535	0.00996579	Up	246.581	754.725	295.108	302.374	101.803	122.893	Chr15	53956404	53956923	-	458	ENSCHIG00000001946.1	XM_018059732.1	0	antisense	genic	intronic	nested	DSCAML1	GeneID:102181225,Genbank:XM_018059732.1	DS cell adhesion molecule like 1	GO:0001709,GO:0005615,GO:0005886,GO:0007156,GO:0007409,GO:0007411,GO:0007417,GO:0007420,GO:0009953,GO:0009986,GO:0016021,GO:0030054,GO:0030424,GO:0042803,GO:0045202,GO:0048704,GO:0070593,GO:0098632	cell fate determination|extracellular space|plasma membrane|homophilic cell adhesion via plasma membrane adhesion molecules|axonogenesis|axon guidance|central nervous system development|brain development|dorsal/ventral pattern formation|cell surface|integral component of membrane|cell junction|axon|protein homodimerization activity|synapse|embryonic skeletal system morphogenesis|dendrite self-avo…
ENSCHIT00000002850	0.237558	0.0386508	Down	0.201641	0.0390367	0.298093	1.26765	0.902251	1.47329	Chr13	44594573	44618477	+	2481	ENSCHIG00000002066.1	XM_018057336.1	21801	antisense	intergenic	upstream	divergent	PFKP	GeneID:102190144,Genbank:XM_018057336.1	phosphofructokinase, platelet	GO:0003872,GO:0005524,GO:0005737,GO:0006002,GO:0046872	6-phosphofructokinase activity|ATP binding|cytoplasm|fructose 6-phosphate metabolic process|metal ion binding	ko00680,ko03018,ko00052,ko01200,ko04152,ko01230,ko00030,ko00051,ko00010	Methane metabolism|RNA degradation|Galactose metabolism|Carbon metabolism|AMPK signaling pathway|Biosynthesis of amino acids|Pentose phosphate pathway|Fructose and mannose metabolism|Glycolysis / Gluconeogenesis
ENSCHIT00000002961	0.378679	0.0353629	Down	1.04153	0.286865	1.11844	2.2679	2.52775	6.13832	Chr13	58120535	58128762	+	2894	ENSCHIG00000002143.1	XM_005688317.2	1382	antisense	intergenic	upstream	divergent	SPO11	GeneID:102169490,Genbank:XM_005688317.2	SPO11, initiator of meiotic double stranded breaks, transcript variant X1			ko04113	Meiosis - yeast
ENSCHIT00000003061	6.60009	0.000195358	Up	11.9973	8.60166	14.8153	4.48922	2.97097	1.37083	Chr29	12487918	12837795	+	952	ENSCHIG00000002219.1
ENSCHIT00000003172	30.9855	0.0010941	Up	1.24034	1.23798	5.51936	8.37826e-12	0.39202	0.00314855	Chr29	24949742	24987463	-	1094	ENSCHIG00000002301.1	XM_005699519.3	97755	antisense	intergenic	upstream	divergent	E2F8	GeneID:102186837,Genbank:XM_005699519.3	E2F transcription factor 8	GO:0000122,GO:0000978,GO:0000981,GO:0001077,GO:0001078,GO:0001890,GO:0002040,GO:0003700,GO:0003714,GO:0005730,GO:0005829,GO:0008134,GO:0008283,GO:0032466,GO:0032877,GO:0033301,GO:0042803,GO:0043565,GO:0045944,GO:0051726,GO:0060707,GO:0060718,GO:0070365,GO:0090575	negative regulation of transcription by RNA polymerase II|RNA polymerase II proximal promoter sequence-specific DNA binding|DNA-binding transcription factor activity, RNA polymerase II-specific|proximal promoter DNA-binding transcription activator activity, RNA polymerase II-specific|proximal promoter DNA-binding transcription repressor activity, RNA polymerase II-specific|placenta development|sp…
ENSCHIT00000003176	0.237901	0.0446818	Down	1.12067	0.0434794	0.6502	2.30763	5.24959	3.87146	Chr29	24966423	24987463	-	1854	ENSCHIG00000002301.1	XM_005699519.3	97755	antisense	intergenic	upstream	divergent	E2F8	GeneID:102186837,Genbank:XM_005699519.3	E2F transcription factor 8	GO:0000122,GO:0000978,GO:0000981,GO:0001077,GO:0001078,GO:0001890,GO:0002040,GO:0003700,GO:0003714,GO:0005730,GO:0005829,GO:0008134,GO:0008283,GO:0032466,GO:0032877,GO:0033301,GO:0042803,GO:0043565,GO:0045944,GO:0051726,GO:0060707,GO:0060718,GO:0070365,GO:0090575	negative regulation of transcription by RNA polymerase II|RNA polymerase II proximal promoter sequence-specific DNA binding|DNA-binding transcription factor activity, RNA polymerase II-specific|proximal promoter DNA-binding transcription activator activity, RNA polymerase II-specific|proximal promoter DNA-binding transcription repressor activity, RNA polymerase II-specific|placenta development|sp…
ENSCHIT00000003177	0.088434	0.000726543	Down	0.301838	0.0632923	0.519478	4.14083	4.8262	3.93215	Chr29	24966423	24977286	-	1252	ENSCHIG00000002301.1
ENSCHIT00000003463	1336.12	0.000927569	Up	0.478865	50.1044	1.67326	0.0354618	0	0	Chr9	15792609	15859691	-	907	ENSCHIG00000002512.1	XM_018053001.1	0	sense	genic	exonic	overlapping	PKIB	GeneID:100860939,Genbank:XM_018053001.1	protein kinase (cAMP-dependent, catalytic) inhibitor beta, transcript variant X9	GO:0004862,GO:0005634,GO:0005737,GO:0032212,GO:0051973,GO:1904355,GO:2000480	cAMP-dependent protein kinase inhibitor activity|nucleus|cytoplasm|positive regulation of telomere maintenance via telomerase|positive regulation of telomerase activity|positive regulation of telomere capping|negative regulation of cAMP-dependent protein kinase activity
ENSCHIT00000003464	14.0726	0.00808817	Up	0.888239	15.2005	0.966126	0.490495	2.247	0.792073	Chr9	15806541	15859691	-	946	ENSCHIG00000002512.1	XM_018052993.1	0	sense	genic	exonic	overlapping	PKIB	GeneID:100860939,Genbank:XM_018052993.1	protein kinase (cAMP-dependent, catalytic) inhibitor beta, transcript variant X2	GO:0004862,GO:0005634,GO:0005737,GO:0032212,GO:0051973,GO:1904355,GO:2000480	cAMP-dependent protein kinase inhibitor activity|nucleus|cytoplasm|positive regulation of telomere maintenance via telomerase|positive regulation of telomerase activity|positive regulation of telomere capping|negative regulation of cAMP-dependent protein kinase activity
ENSCHIT00000003847	3.37595e+07	1.54321e-10	Up	0	114.064	2.71482	0	0	0	Chr9	62717031	62811188	+	1087	ENSCHIG00000002791.1	XM_005684808.3	39746	sense	intergenic	upstream	same_strand	TNFAIP3	GeneID:102182977,Genbank:XM_005684808.3	TNF alpha induced protein 3	GO:0003677,GO:0004842,GO:0004843,GO:0005634,GO:0005764,GO:0006915,GO:0006954,GO:0008270,GO:0035871,GO:0036459,GO:0043124,GO:0045824,GO:0050728,GO:0070301,GO:0070536,GO:0070936,GO:0071108	DNA binding|ubiquitin-protein transferase activity|thiol-dependent ubiquitin-specific protease activity|nucleus|lysosome|apoptotic process|inflammatory response|zinc ion binding|protein K11-linked deubiquitination|thiol-dependent ubiquitinyl hydrolase activity|negative regulation of I-kappaB kinase/NF-kappaB signaling|negative regulation of innate immune response|negative regulation of inflammato…	ko04621,ko04668,ko04064	NOD-like receptor signaling pathway|TNF signaling pathway|NF-kappa B signaling pathway
ENSCHIT00000004729	78.3669	0.000979199	Up	2.26165	2.48167	0.0829694	0.0280867	0.054457	0.184571	Chr9	82581418	82583690	+	1446	ENSCHIG00000003530.1	XM_018053422.1	35772	antisense	intergenic	downstream	convergent	RSPH3	GeneID:102170320,Genbank:XM_018053422.1	radial spoke 3 homolog, transcript variant X3	GO:0005737,GO:0005856,GO:0005929	cytoplasm|cytoskeleton|cilium
ENSCHIT00000004799	5.80084	0.00937065	Up	41.7383	1.69333	8.48934	2.8286	4.43024	8.23672	Chr20	116552	122192	+	4236	ENSCHIG00000003603.1
ENSCHIT00000005224	0.0419069	0.0256799	Down	0	0	0	2.80385	4.62043	2.95967	Chr20	50696439	50781395	+	405	ENSCHIG00000003931.1
ENSCHIT00000005252	0.34132	0.0259408	Down	5.72839	0.709237	7.91081	11.3448	16.5446	36.3487	Chr20	57496777	57542627	-	1129	ENSCHIG00000003950.1	XM_018065551.1	0	sense	genic	exonic	nested	FBXL7	GeneID:102176562,Genbank:XM_018065551.1	F-box and leucine rich repeat protein 7	GO:0000086,GO:0000151,GO:0000209,GO:0000278,GO:0004842,GO:0005813,GO:0005829,GO:0006511,GO:0008283,GO:0010265,GO:0010972,GO:0016567,GO:0019005,GO:0031146,GO:0043687,GO:0051301	G2/M transition of mitotic cell cycle|ubiquitin ligase complex|protein polyubiquitination|mitotic cell cycle|ubiquitin-protein transferase activity|centrosome|cytosol|ubiquitin-dependent protein catabolic process|cell proliferation|SCF complex assembly|negative regulation of G2/M transition of mitotic cell cycle|protein ubiquitination|SCF ubiquitin ligase complex|SCF-dependent proteasomal ubiquit…
ENSCHIT00000005503	0.43716	0.04583	Down	0.990178	0.280685	2.8155	4.25524	4.43039	3.86758	Chr18	14988215	14995921	+	5788	ENSCHIG00000004141.1	XM_018061840.1	73084	sense	intergenic	upstream	same_strand	ZNF469	GeneID:102187252,Genbank:XM_018061840.1	zinc finger protein 469	GO:0000981,GO:0003677,GO:0005634,GO:0046872	DNA-binding transcription factor activity, RNA polymerase II-specific|DNA binding|nucleus|metal ion binding
ENSCHIT00000005551	30.461	0.0277566	Up	0.162988	1.70868	0.116964	0.0116497	0.0333618	0.101131	Chr18	16926420	16932110	+	1148	ENSCHIG00000004174.1
ENSCHIT00000005943	6.14501	0.0453219	Up	2.8573	65.7388	8.18806	17.4851	4.8726	12.1548	Chr18	51608899	51641779	-	754	ENSCHIG00000004478.1	XM_005701687.3	32392	antisense	intergenic	downstream	convergent	ERICH4	GeneID:102177617,Genbank:XM_005701687.3	glutamate rich 4
ENSCHIT00000005944	6.14501	0.0453219	Up	2.8573	65.7388	8.18806	17.4851	4.8726	12.1548	Chr18	51608899	51641779	-	754	ENSCHIG00000004478.1	XM_005701687.3	32392	antisense	intergenic	downstream	convergent	ERICH4	GeneID:102177617,Genbank:XM_005701687.3	glutamate rich 4
ENSCHIT00000006001	4.77701	0.0110428	Up	2.09386	9.4552	14.1613	2.99083	1.27419	6.31956	Chr18	64755463	64759446	+	3635	ENSCHIG00000004523.1	XM_018063443.1	0	sense	genic	exonic	nested	LOC106501822	GeneID:106501822,Genbank:XM_018063443.1	leukocyte immunoglobulin-like receptor subfamily B member 3, transcript variant X3	GO:0002250,GO:0004888,GO:0005886,GO:0005887,GO:0006952,GO:0007166,GO:0030667,GO:0038023,GO:0043312,GO:0045671	adaptive immune response|transmembrane signaling receptor activity|plasma membrane|integral component of plasma membrane|defense response|cell surface receptor signaling pathway|secretory granule membrane|signaling receptor activity|neutrophil degranulation|negative regulation of osteoclast differentiation	ko04380	Osteoclast differentiation
ENSCHIT00000006130	0.111455	0.00255231	Down	0.459674	0.029487	0.494212	1.78144	2.86129	8.99223	Chr27	7719762	7725537	+	2019	ENSCHIG00000004619.1	XM_018042046.1	0	antisense	genic	exonic	overlapping	CSGALNACT1	GeneID:102179349,Genbank:XM_018042046.1	chondroitin sulfate N-acetylgalactosaminyltransferase 1, transcript variant X2	GO:0001958,GO:0008376,GO:0008955,GO:0015020,GO:0016021,GO:0019276,GO:0030198,GO:0030204,GO:0030206,GO:0032580,GO:0046398,GO:0046872,GO:0047237,GO:0047238,GO:0050653,GO:0051216	endochondral ossification|acetylgalactosaminyltransferase activity|peptidoglycan glycosyltransferase activity|glucuronosyltransferase activity|integral component of membrane|UDP-N-acetylgalactosamine metabolic process|extracellular matrix organization|chondroitin sulfate metabolic process|chondroitin sulfate biosynthetic process|Golgi cisterna membrane|UDP-glucuronate metabolic process|metal ion …	ko00532	Glycosaminoglycan biosynthesis - chondroitin sulfate / dermatan sulfate
ENSCHIT00000006555	195.483	0.00151586	Up	10.9196	7.34891e-06	1.91617	1.81561e-05	3.23915e-10	1.22866e-13	Chr26	1283819	1287495	-	1060	ENSCHIG00000004922.1	XM_018041549.1	7847	antisense	intergenic	downstream	convergent	BNIP3	GeneID:102178036,Genbank:XM_018041549.1	BCL2 interacting protein 3	GO:0005635,GO:0005739,GO:0005741,GO:0005783,GO:0016021,GO:0035694,GO:0043065,GO:0043068,GO:0097345	nuclear envelope|mitochondrion|mitochondrial outer membrane|endoplasmic reticulum|integral component of membrane|mitochondrial protein catabolic process|positive regulation of apoptotic process|positive regulation of programmed cell death|mitochondrial outer membrane permeabilization	ko04068	FoxO signaling pathway
ENSCHIT00000006682	7.09643	0.00197203	Up	13.0271	23.485	11.8879	4.12577	8.17106	2.67138	Chr26	8004098	8007599	+	441	ENSCHIG00000005016.1	XM_018041548.1	8629	sense	intergenic	downstream	same_strand	OAT	GeneID:102179910,Genbank:XM_018041548.1	ornithine aminotransferase, transcript variant X4	GO:0004587,GO:0005737,GO:0005759,GO:0010121,GO:0019544,GO:0030170,GO:0034214,GO:0055129	ornithine-oxo-acid transaminase activity|cytoplasm|mitochondrial matrix|arginine catabolic process to proline via ornithine|arginine catabolic process to glutamate|pyridoxal phosphate binding|protein hexamerization|L-proline biosynthetic process	ko00330	Arginine and proline metabolism
ENSCHIT00000006701	36.6265	0.014806	Up	0.713322	0.847553	1.26912	0	0	0	Chr26	8336964	8406113	-	819	ENSCHIG00000005030.1	XM_005698585.3	0	antisense	genic	intronic	overlapping	CPXM2	GeneID:102178789,Genbank:XM_005698585.3	carboxypeptidase X, M14 family member 2, transcript variant X1	GO:0004181,GO:0005615,GO:0006518,GO:0008270,GO:0016485	metallocarboxypeptidase activity|extracellular space|peptide metabolic process|zinc ion binding|protein processing
ENSCHIT00000006845	0.360288	0.0432845	Down	1.94375	0.445882	1.26756	5.38542	3.7526	7.69139	Chr25	15094593	15102933	+	1506	ENSCHIG00000005143.1
ENSCHIT00000006969	0.196132	0.00128214	Down	1.23577	0.304224	5.38042	9.94679	16.5416	21.7065	Chr25	30798653	30801141	-	1009	ENSCHIG00000005230.1	XM_018040074.1	0	sense	genic	intronic	nested	AUTS2	GeneID:102175180,Genbank:XM_018040074.1	autism susceptibility candidate 2, transcript variant X2	GO:0001764,GO:0003682,GO:0005634,GO:0005737,GO:0005856,GO:0010592,GO:0030426,GO:0031532,GO:0035022,GO:0045944,GO:0048675,GO:0051571,GO:0060013,GO:0097484,GO:0098582,GO:2000620	neuron migration|chromatin binding|nucleus|cytoplasm|cytoskeleton|positive regulation of lamellipodium assembly|growth cone|actin cytoskeleton reorganization|positive regulation of Rac protein signal transduction|positive regulation of transcription by RNA polymerase II|axon extension|positive regulation of histone H3-K4 methylation|righting reflex|dendrite extension|innate vocalization behavior|…
ENSCHIT00000006980	0.0986425	0.000108965	Down	1.04133	0.25472	5.27801	35.5177	19.4668	22.2807	Chr25	31679717	31812882	+	942	ENSCHIG00000005241.1
ENSCHIT00000006990	3.87767	0.0191988	Up	44.3528	241.578	185.14	65.2845	102.249	107.941	Chr25	33083932	33090480	-	1521	ENSCHIG00000005243.1	XM_018040739.1	0	sense	genic	exonic	nested	ELN	GeneID:102169447,Genbank:XM_018040739.1	elastin, transcript variant X3	GO:0005201,GO:0062023,GO:0071953	extracellular matrix structural constituent|collagen-containing extracellular matrix|elastic fiber	ko04974	Protein digestion and absorption
ENSCHIT00000007164	0.121005	0.0308131	Down	0.370641	2.62394e-12	0.28537	4.48019	2.39532	0.237141	Chr21	24672898	24685631	+	2268	ENSCHIG00000005376.1	XM_018065914.1	46361	sense	intergenic	downstream	same_strand	LOC108638473	GeneID:108638473,Genbank:XM_018065914.1	tumor necrosis factor receptor superfamily member 10B-like	GO:0005622,GO:0005886,GO:0006915,GO:0006919,GO:0007166,GO:0007250,GO:0008625,GO:0009986,GO:0016021,GO:0034976,GO:0036462,GO:0038023,GO:0042981,GO:0043065,GO:0043123,GO:0045569,GO:0050900,GO:0070059,GO:0071260,GO:1902041,GO:1902042	intracellular|plasma membrane|apoptotic process|activation of cysteine-type endopeptidase activity involved in apoptotic process|cell surface receptor signaling pathway|activation of NF-kappaB-inducing kinase activity|extrinsic apoptotic signaling pathway via death domain receptors|cell surface|integral component of membrane|response to endoplasmic reticulum stress|TRAIL-activated apoptotic signa…	ko04060,ko04210,ko04650	Cytokine-cytokine receptor interaction|Apoptosis|Natural killer cell mediated cytotoxicity
ENSCHIT00000007419	0.491669	0.0288056	Down	11.8164	3.03775	21.9371	29.6784	33.0761	46.5405	Chr19	57881446	57886825	+	2044	ENSCHIG00000005562.1
ENSCHIT00000007535	0.193605	0.0110347	Down	2.05406	1.07585e-06	2.36449	6.16505	12.0139	14.3506	Chr1	19313670	19436991	-	1598	ENSCHIG00000005649.1
ENSCHIT00000007538	0.248492	0.0155907	Down	0.817901	0.117599	2.92066	6.62819	4.96547	8.26016	Chr1	19340695	19436991	-	1797	ENSCHIG00000005649.1
ENSCHIT00000007735	0.00323767	0.0343004	Down	1.72977e-07	9.83893e-10	2.81095e-14	126.082	2.03172	5.24487e-08	Chr12	20404560	20407055	-	350	ENSCHIG00000005803.1	XM_018056453.1	58183	sense	intergenic	upstream	same_strand	GPC5	GeneID:102169024,Genbank:XM_018056453.1	glypican 5, transcript variant X1
ENSCHIT00000007862	0.46893	0.0462097	Down	167.092	60.108	594.176	673.051	750.252	929.375	Chr12	40487377	40492283	+	431	ENSCHIG00000005890.1
ENSCHIT00000008116	3.04804	0.0182983	Up	12.9235	4.20886	5.33572	2.59246	4.00679	7.62923	Chr1	103393187	103395203	-	1939	ENSCHIG00000006091.1
ENSCHIT00000008149	2.14874	0.0170608	Up	4.24047	2.81146	7.65133	2.88574	4.53866	3.93329	Chr1	107221047	107269593	-	1770	ENSCHIG00000006112.1	XM_018048339.1	0	sense	genic	exonic	overlapping	LOC102180704	GeneID:102180704,Genbank:XM_018048339.1	schwannomin-interacting protein 1, transcript variant X2	GO:0001553,GO:0001822,GO:0005634,GO:0005737,GO:0005829,GO:0005886,GO:0006807,GO:0008210,GO:0008585,GO:0009791,GO:0010761,GO:0016604,GO:0030054,GO:0042802,GO:0042803,GO:0048008,GO:0048705,GO:0048745,GO:0060021,GO:0060325	luteinization|kidney development|nucleus|cytoplasm|cytosol|plasma membrane|nitrogen compound metabolic process|estrogen metabolic process|female gonad development|post-embryonic development|fibroblast migration|nuclear body|cell junction|identical protein binding|protein homodimerization activity|platelet-derived growth factor receptor signaling pathway|skeletal system morphogenesis|smooth muscle…
ENSCHIT00000008199	6.67596	0.0239463	Up	168.613	2.43362	29.7193	7.19545	5.73752	40.9085	Chr1	117465057	117468511	+	1583	ENSCHIG00000006145.1
ENSCHIT00000008235	0.399347	0.014575	Down	2.55935	2.80752	5.8253	18.8356	15.6156	11.952	Chr1	120855302	120933445	+	5365	ENSCHIG00000006168.1
ENSCHIT00000009046	7.74088	0.00299261	Up	1.92019	4.07818	7.17452	0.890275	1.76429	0.565378	Chr1	128334987	128436184	-	664	ENSCHIG00000006793.1	XM_018049827.1	0	sense	genic	exonic	nested	CLSTN2	GeneID:102189715,Genbank:XM_018049827.1	calsyntenin 2	GO:0000139,GO:0005509,GO:0005789,GO:0007156,GO:0009986,GO:0014069,GO:0045211,GO:0050806,GO:0051965,GO:0098978,GO:0099061	Golgi membrane|calcium ion binding|endoplasmic reticulum membrane|homophilic cell adhesion via plasma membrane adhesion molecules|cell surface|postsynaptic density|postsynaptic membrane|positive regulation of synaptic transmission|positive regulation of synapse assembly|glutamatergic synapse|integral component of postsynaptic density membrane
ENSCHIT00000009067	9.85806	5.55908e-05	Up	10.5508	2.02199	9.03335	0.563505	0.455014	2.76832	Chr1	133071863	133218114	+	2333	ENSCHIG00000006810.1
ENSCHIT00000009142	0.387841	0.00277337	Down	2.33199	0.687379	3.72112	7.92244	7.24814	11.2912	Chr1	154868014	154889122	+	4041	ENSCHIG00000006849.1
ENSCHIT00000009209	0.351327	0.0128725	Down	1.61821	0.295041	2.81128	5.94627	4.80164	8.79703	Chr3	66707674	66716760	-	3352	ENSCHIG00000006887.1	XM_018045718.1	0	sense	genic	exonic	overlapping	LOC106501943	GeneID:106501943,Genbank:XM_018045718.1	golgin subfamily A member 6-like protein 6, transcript variant X3
ENSCHIT00000009215	0.388291	0.0461037	Down	1.0539	0.199824	3.2393	4.872	4.34837	6.33687	Chr3	66707674	66716760	-	3001	ENSCHIG00000006887.1	XM_018045718.1	0	sense	genic	exonic	overlapping	LOC106501943	GeneID:106501943,Genbank:XM_018045718.1	golgin subfamily A member 6-like protein 6, transcript variant X3
ENSCHIT00000009457	0.0476536	0.0353734	Down	0.061682	0	1.68583e-58	0.0625464	4.08563	0.734498	Chr7	41829673	41834494	+	1569	ENSCHIG00000007024.1	XM_005683223.3	29602	sense	intergenic	downstream	same_strand	HAVCR2	GeneID:102175678,Genbank:XM_005683223.3	hepatitis A virus cellular receptor 2	GO:0001772,GO:0002250,GO:0002281,GO:0002519,GO:0002652,GO:0002826,GO:0002859,GO:0005769,GO:0006357,GO:0006954,GO:0009986,GO:0010629,GO:0016021,GO:0016592,GO:0030054,GO:0030886,GO:0032088,GO:0032687,GO:0032689,GO:0032703,GO:0032712,GO:0032715,GO:0032720,GO:0032722,GO:0032729,GO:0032732,GO:0032753,GO:0032815,GO:0034138,GO:0034154,GO:0034162,GO:0042102,GO:0042130,GO:0043032,GO:0045087,GO:0046872,GO:…	immunological synapse|adaptive immune response|macrophage activation involved in immune response|natural killer cell tolerance induction|regulation of tolerance induction dependent upon immune response|negative regulation of T-helper 1 type immune response|negative regulation of natural killer cell mediated cytotoxicity directed against tumor cell target|early endosome|regulation of transcription…
ENSCHIT00000009459	0.0594849	0.0331544	Down	0.842171	0	0.234106	3.9473e-60	23.3649	4.15372	Chr7	41884100	41891679	+	1424	ENSCHIG00000007026.1	XM_018050116.1	69693	antisense	intergenic	downstream	convergent	LOC108636344	GeneID:108636344,Genbank:XM_018050116.1	ornithine aminotransferase, mitochondrial-like	GO:0004587,GO:0005737,GO:0005759,GO:0010121,GO:0019544,GO:0030170,GO:0034214,GO:0055129	ornithine-oxo-acid transaminase activity|cytoplasm|mitochondrial matrix|arginine catabolic process to proline via ornithine|arginine catabolic process to glutamate|pyridoxal phosphate binding|protein hexamerization|L-proline biosynthetic process	ko00330	Arginine and proline metabolism
ENSCHIT00000009593	3.29546	0.0114598	Up	35.4736	30.3208	22.5232	21.5806	14.593	16.7423	Chr7	70918407	70997950	+	673	ENSCHIG00000007097.1	XM_018050568.1	0	sense	genic	exonic	nested	COL23A1	GeneID:102179846,Genbank:XM_018050568.1	collagen type XXIII alpha 1 chain, transcript variant X4	GO:0001525,GO:0001886,GO:0005201,GO:0005581,GO:0005615,GO:0005886,GO:0008201,GO:0009986,GO:0016021,GO:0030198,GO:0031012,GO:0042802,GO:0042803,GO:0070207	angiogenesis|endothelial cell morphogenesis|extracellular matrix structural constituent|collagen trimer|extracellular space|plasma membrane|heparin binding|cell surface|integral component of membrane|extracellular matrix organization|extracellular matrix|identical protein binding|protein homodimerization activity|protein homotrimerization
ENSCHIT00000009642	4.25481	0.00304856	Up	1357.77	1601.67	766.13	516.197	770.163	665.669	Chr7	75281141	75331124	-	515	ENSCHIG00000007123.1
ENSCHIT00000009643	7.69707	0.0293653	Up	0.442701	6.26346	0.925311	0.468026	0.341791	2.22649	Chr7	75295218	75331124	-	2360	ENSCHIG00000007123.1
ENSCHIT00000009788	3.8995	0.0303652	Up	5.82176	1.29928	2.05895	0.574568	2.1413	1.59645	Chr4	2758803	2829990	+	1301	ENSCHIG00000007214.1	NM_001286088.1	1000	antisense	intergenic	upstream	divergent	INSIG1	GeneID:102183937,Genbank:NM_001286088.1	insulin induced gene 1	GO:0006641,GO:0006695,GO:0010894,GO:0032933,GO:0032937,GO:0036316,GO:0042472,GO:0042474,GO:0042632,GO:0045599,GO:0045717,GO:0060021,GO:0060363,GO:0070862,GO:1901303	triglyceride metabolic process|cholesterol biosynthetic process|negative regulation of steroid biosynthetic process|SREBP signaling pathway|SREBP-SCAP-Insig complex|SREBP-SCAP complex retention in endoplasmic reticulum|inner ear morphogenesis|middle ear morphogenesis|cholesterol homeostasis|negative regulation of fat cell differentiation|negative regulation of fatty acid biosynthetic process|roof…
ENSCHIT00000009885	3.63268	0.000155187	Up	11.6233	14.3401	26.6738	6.65695	10.3743	8.82763	Chr4	40018054	40031026	+	2389	ENSCHIG00000007279.1	XM_013963404.2	0	sense	genic	exonic	overlapping	SUGCT	GeneID:102189185,Genbank:XM_013963404.2	succinyl-CoA:glutarate-CoA transferase, transcript variant X2	GO:0005739,GO:0047369	mitochondrion|succinate-hydroxymethylglutarate CoA-transferase activity
ENSCHIT00000009949	0.291916	0.0160105	Down	4.03534	1.76464	3.03503	19.0366	21.9387	10.8353	Chr4	46532392	46669383	-	526	ENSCHIG00000007332.1
ENSCHIT00000010011	0.454884	0.0306485	Down	2.62986	3.82634	8.90448	17.0384	17.6222	22.1195	Chr6	50558932	50681566	+	1756	ENSCHIG00000007382.1	XM_013964573.2	0	sense	genic	exonic	nested	PCDH7	GeneID:102186849,Genbank:XM_013964573.2	protocadherin 7, transcript variant X1	GO:0002576,GO:0005509,GO:0005886,GO:0005887,GO:0007155,GO:0007156,GO:0031092	platelet degranulation|calcium ion binding|plasma membrane|integral component of plasma membrane|cell adhesion|homophilic cell adhesion via plasma membrane adhesion molecules|platelet alpha granule membrane
ENSCHIT00000010023	0.104214	0.00573472	Down	0.0478641	0.0101187	0.406041	2.32235	2.65892	1.50454	Chr4	56475981	56483568	+	2016	ENSCHIG00000007391.1	XM_018047134.1	4246	antisense	intergenic	downstream	convergent	RP9	GeneID:102179347,Genbank:XM_018047134.1	retinitis pigmentosa 9 (autosomal dominant)	GO:0003723,GO:0005634,GO:0005785,GO:0005829,GO:0008380,GO:0046872,GO:0050890	RNA binding|nucleus|signal recognition particle receptor complex|cytosol|RNA splicing|metal ion binding|cognition	ko03040	Spliceosome
ENSCHIT00000010152	0.0597794	0.0208571	Down	0.00136752	7.50165e-14	0.427593	1.54011	8.83865	1.36302	Chr4	81499462	81529547	+	837	ENSCHIG00000007468.1
ENSCHIT00000010384	0.167391	0.00996014	Down	0.950826	0.0314694	1.82835	3.85578	4.54418	14.9909	Chr23	6116922	6120441	+	1413	ENSCHIG00000007614.1	XM_018039098.1	43922	sense	intergenic	downstream	same_strand	HIVEP1	GeneID:102187442,Genbank:XM_018039098.1	human immunodeficiency virus type I enhancer binding protein 1, transcript variant X4	GO:0000122,GO:0000980,GO:0000981,GO:0001206,GO:0003677,GO:0005634,GO:0005654,GO:0005739,GO:0016604,GO:0046872	negative regulation of transcription by RNA polymerase II|RNA polymerase II distal enhancer sequence-specific DNA binding|DNA-binding transcription factor activity, RNA polymerase II-specific|distal enhancer DNA-binding transcription repressor activity, RNA polymerase II-specific|DNA binding|nucleus|nucleoplasm|mitochondrion|nuclear body|metal ion binding
ENSCHIT00000010759	0.0350408	0.0220787	Down	0	0	0	0.761679	0.947674	4.3056	Chr8	29506352	29513245	+	921	ENSCHIG00000007861.1	XM_018051947.1	66880	sense	intergenic	downstream	same_strand	ZDHHC21	GeneID:102189949,Genbank:XM_018051947.1	zinc finger DHHC-type containing 21, transcript variant X1	GO:0001942,GO:0005783,GO:0005794,GO:0005886,GO:0006612,GO:0016021,GO:0018230,GO:0019706,GO:0048733	hair follicle development|endoplasmic reticulum|Golgi apparatus|plasma membrane|protein targeting to membrane|integral component of membrane|peptidyl-L-cysteine S-palmitoylation|protein-cysteine S-palmitoyltransferase activity|sebaceous gland development
ENSCHIT00000011232	3.89216	0.000534722	Up	4.76151	3.26056	7.83475	1.26263	2.68389	3.13486	Chr8	111450569	111481737	-	1279	ENSCHIG00000008172.1	XM_018052788.1	0	antisense	genic	intronic	nested	LOC108636605	GeneID:108636605,Genbank:XM_018052788.1	serine/arginine repetitive matrix protein 3-like
TCONS_00000218	3.64077	0.0120835	Up	52.6776	29.0422	20.9852	21.8934	20.4345	11.1407	Chr1	67586822	67587577	+	673	XLOC_000115	XM_018045751.1	0	antisense	genic	exonic	nested	ADCY5	GeneID:102189798,Genbank:XM_018045751.1	adenylate cyclase 5	GO:0001973,GO:0003091,GO:0004016,GO:0005524,GO:0005886,GO:0005887,GO:0005929,GO:0006171,GO:0007186,GO:0007189,GO:0007191,GO:0007193,GO:0007195,GO:0007204,GO:0007626,GO:0008179,GO:0016021,GO:0045111,GO:0046872,GO:0046982,GO:0050885,GO:0061178,GO:0071377,GO:0097110,GO:1904322	adenosine receptor signaling pathway|renal water homeostasis|adenylate cyclase activity|ATP binding|plasma membrane|integral component of plasma membrane|cilium|cAMP biosynthetic process|G protein-coupled receptor signaling pathway|adenylate cyclase-activating G protein-coupled receptor signaling pathway|adenylate cyclase-activating dopamine receptor signaling pathway|adenylate cyclase-inhibiting…	ko04924,ko04540,ko04727,ko04015,ko04211,ko04913,ko04611,ko04914,ko04923,ko04916,ko04728,ko04970,ko04261,ko04925,ko04911,ko04918,ko04713,ko04724,ko04976,ko04024,ko04725,ko04114,ko04723,ko04270,ko04072,ko04912,ko04972,ko04022,ko04971,ko04062,ko04726,ko04750,ko00230,ko04915,ko04921,ko04213	Renin secretion|Gap junction|GABAergic synapse|Rap1 signaling pathway|Longevity regulating pathway|Ovarian steroidogenesis|Platelet activation|Progesterone-mediated oocyte maturation|Regulation of lipolysis in adipocytes|Melanogenesis|Dopaminergic synapse|Salivary secretion|Adrenergic signaling in cardiomyocytes|Aldosterone synthesis and secretion|Insulin secretion|Thyroid hormone synthesis|Circa…
TCONS_00000555	0.408961	0.0358395	Down	2.65923	0.409895	4.92228	8.54658	9.36035	9.44609	Chr1	149294994	149298237	+	2291	XLOC_000303	XM_018052811.1	0	sense	genic	intronic	nested	TTC3	GeneID:102174881,Genbank:XM_018052811.1	tetratricopeptide repeat domain 3, transcript variant X10	GO:0004842,GO:0005634,GO:0005730,GO:0005829,GO:0006511,GO:0046872,GO:0070936	ubiquitin-protein transferase activity|nucleus|nucleolus|cytosol|ubiquitin-dependent protein catabolic process|metal ion binding|protein K48-linked ubiquitination
TCONS_00000668	0.346506	0.0486496	Down	2.5459	0.224937	3.97405	6.64342	8.66856	12.2551	Chr1	19128448	19129511	-	951
TCONS_00001076	0.269235	0.00905103	Down	13.2616	34.4773	154.975	243.715	426.428	454.552	Chr1	117149396	117175960	-	591	XLOC_000535	XM_005675449.3	0	sense	genic	intronic	nested	EIF2A	GeneID:102169520,Genbank:XM_005675449.3	eukaryotic translation initiation factor 2A, transcript variant X1	GO:0000049,GO:0003743,GO:0005615,GO:0005737,GO:0005850,GO:0006417,GO:0006468,GO:0009967,GO:0022627,GO:0032933,GO:0042255,GO:0043022,GO:0045296,GO:0072562,GO:1990928	tRNA binding|translation initiation factor activity|extracellular space|cytoplasm|eukaryotic translation initiation factor 2 complex|regulation of translation|protein phosphorylation|positive regulation of signal transduction|cytosolic small ribosomal subunit|SREBP signaling pathway|ribosome assembly|ribosome binding|cadherin binding|blood microparticle|response to amino acid starvation
TCONS_00001264	15.9061	0.00266953	Up	60.6061	7.96099	6.94165	0	6.00849	2.70054	Chr1	157006975	157008243	-	374	XLOC_000631	XM_018053230.1	197	antisense	intergenic	upstream	divergent	RAB5A	GeneID:102184478,Genbank:XM_018053230.1	RAB5A, member RAS oncogene family	GO:0001726,GO:0003924,GO:0005525,GO:0005768,GO:0005769,GO:0005811,GO:0005829,GO:0005886,GO:0006886,GO:0006897,GO:0006909,GO:0008021,GO:0015629,GO:0019003,GO:0030100,GO:0030139,GO:0030424,GO:0030425,GO:0030670,GO:0032482,GO:0036465,GO:0039694,GO:0042470,GO:0043195,GO:0045022,GO:0045056,GO:0045121,GO:0045921,GO:0048169,GO:0051036,GO:0051489,GO:0070382,GO:0097443,GO:0098559,GO:0098842,GO:0098993,GO:…	ruffle|GTPase activity|GTP binding|endosome|early endosome|lipid droplet|cytosol|plasma membrane|intracellular protein transport|endocytosis|phagocytosis|synaptic vesicle|actin cytoskeleton|GDP binding|regulation of endocytosis|endocytic vesicle|axon|dendrite|phagocytic vesicle membrane|Rab protein signal transduction|synaptic vesicle recycling|viral RNA genome replication|melanosome|terminal bou…	ko04144,ko04145,ko04962,ko04014	Endocytosis|Phagosome|Vasopressin-regulated water reabsorption|Ras signaling pathway
TCONS_00001424	0.0056518	3.13523e-06	Down	0	0	0	38.5355	34.9403	9.47557	Chr10	27045540	27045993	+	354	XLOC_000707	XM_018054080.1	0	antisense	genic	intronic	nested	SYNE2	GeneID:102184156,Genbank:XM_018054080.1	spectrin repeat containing nuclear envelope protein 2	GO:0003779,GO:0005634,GO:0005635,GO:0005640,GO:0005654,GO:0005737,GO:0005739,GO:0005813,GO:0005925,GO:0007097,GO:0010457,GO:0016021,GO:0016235,GO:0016529,GO:0021817,GO:0030018,GO:0030335,GO:0031022,GO:0031258,GO:0031527,GO:0031965,GO:0031981,GO:0033017,GO:0034993,GO:0045111,GO:0051015,GO:0051642,GO:0070062,GO:0090286,GO:1902017	actin binding|nucleus|nuclear envelope|nuclear outer membrane|nucleoplasm|cytoplasm|mitochondrion|centrosome|focal adhesion|nuclear migration|centriole-centriole cohesion|integral component of membrane|aggresome|sarcoplasmic reticulum|nucleokinesis involved in cell motility in cerebral cortex radial glia guided migration|Z disc|positive regulation of cell migration|nuclear migration along microfi…
TCONS_00001573	19.4693	0.000710846	Up	49.3974	360.994	11.0866	18.2247	24.138	22.3467	Chr10	57857798	57866562	+	446	XLOC_000785	XM_005685657.3	14784	antisense	intergenic	downstream	convergent	PTGDR	GeneID:102190420,Genbank:XM_005685657.3	prostaglandin D2 receptor	GO:0001785,GO:0004956,GO:0005622,GO:0005886,GO:0006954,GO:0007204,GO:0016021,GO:0030238,GO:0030431,GO:0046085,GO:0071799	prostaglandin J receptor activity|prostaglandin D receptor activity|intracellular|plasma membrane|inflammatory response|positive regulation of cytosolic calcium ion concentration|integral component of membrane|male sex determination|sleep|adenosine metabolic process|cellular response to prostaglandin D stimulus	ko04080	Neuroactive ligand-receptor interaction
TCONS_00002319	483.669	0.016938	Up	0	22.3368	0.137899	0	0	0.160894	Chr10	67627577	67668090	-	1228	XLOC_001172	XM_018053766.1	0	antisense	genic	intronic	overlapping	LOC102174745	GeneID:102174745,Genbank:XM_018053766.1	fibrous sheath-interacting protein 1
TCONS_00003149	3.24774	0.0246477	Up	6.11793	3.228	10.5785	5.38575	1.82127	1.65299	Chr11	103067635	103070514	+	1490	XLOC_001606	XM_018056082.1	0	antisense	genic	exonic	overlapping	C11H9orf69	GeneID:108637173,Genbank:XM_018056082.1	chromosome 11 C9orf69 homolog, transcript variant X1	GO:0000281,GO:0000921,GO:0003924,GO:0005634,GO:0005654,GO:0005737,GO:0005940,GO:0008284,GO:0015630,GO:0016021,GO:0016032,GO:0031105,GO:0032160,GO:0032947,GO:0048524,GO:0060271	mitotic cytokinesis|septin ring assembly|GTPase activity|nucleus|nucleoplasm|cytoplasm|septin ring|positive regulation of cell proliferation|microtubule cytoskeleton|integral component of membrane|viral process|septin complex|septin filament array|protein-containing complex scaffold activity|positive regulation of viral process|cilium assembly
TCONS_00003252	4.46661	0.0291357	Up	52.1568	86.9724	24.4723	41.9142	8.71117	33.0922	Chr11	6402151	6403230	-	360	XLOC_001667	XM_018054934.1	0	antisense	genic	exonic	overlapping	MAP4K4	GeneID:102180321,Genbank:XM_018054934.1	mitogen-activated protein kinase kinase kinase kinase 4, transcript variant X5	GO:0000165,GO:0004111,GO:0004674,GO:0005524,GO:0005737,GO:0005925,GO:0006468,GO:0008017,GO:0010977,GO:0023014,GO:0031098,GO:0032014,GO:0032147,GO:0035556,GO:0043066,GO:0043547,GO:0046328,GO:0046330,GO:0048812,GO:0051549,GO:0051894,GO:0061179,GO:0070571,GO:1903393	MAPK cascade|creatine kinase activity|protein serine/threonine kinase activity|ATP binding|cytoplasm|focal adhesion|protein phosphorylation|microtubule binding|negative regulation of neuron projection development|signal transduction by protein phosphorylation|stress-activated protein kinase signaling cascade|positive regulation of ARF protein signal transduction|activation of protein kinase activ…	ko04010	MAPK signaling pathway
TCONS_00003315	0.425274	0.0396993	Down	2.53909	1.12532	7.22736	6.13768	10.6112	22.4762	Chr11	14394643	14404112	-	2286	XLOC_001695	XM_018055087.1	88	sense	intergenic	downstream	same_strand	MEMO1	GeneID:102189965,Genbank:XM_018055087.1	mediator of cell motility 1, transcript variant X1	GO:0005634,GO:0005829,GO:0032886,GO:2000145	nucleus|cytosol|regulation of microtubule-based process|regulation of cell motility
TCONS_00003338	0.384188	0.0401016	Down	1.22506	1.05672	2.22007	4.28127	5.12573	11.234	Chr11	19528172	19529389	-	1190	XLOC_001708	XM_005686495.2	0	antisense	genic	exonic	overlapping	NDUFAF7	GeneID:102173576,Genbank:XM_005686495.2	NADH:ubiquinone oxidoreductase complex assembly factor 7, transcript variant X1	GO:0005739,GO:0019918,GO:0032981,GO:0035243	mitochondrion|peptidyl-arginine methylation, to symmetrical-dimethyl arginine|mitochondrial respiratory chain complex I assembly|protein-arginine omega-N symmetric methyltransferase activity
TCONS_00003376	0.208213	2.82179e-05	Down	1.48157	1.11643	6.33584	18.5631	18.8588	25.6651	Chr11	22426365	22428090	-	1698	XLOC_001722	XM_018055162.1	0	sense	genic	intronic	nested	SLC8A1	GeneID:102181964,Genbank:XM_018055162.1	solute carrier family 8 member A1, transcript variant X3	GO:0002026,GO:0002028,GO:0005432,GO:0005509,GO:0005516,GO:0005886,GO:0005901,GO:0006814,GO:0006816,GO:0006874,GO:0007154,GO:0007204,GO:0016021,GO:0031226,GO:0035725,GO:0042383,GO:0051924,GO:0070588	regulation of the force of heart contraction|regulation of sodium ion transport|calcium:sodium antiporter activity|calcium ion binding|calmodulin binding|plasma membrane|caveola|sodium ion transport|calcium ion transport|cellular calcium ion homeostasis|cell communication|positive regulation of cytosolic calcium ion concentration|integral component of membrane|intrinsic component of plasma membra…	ko04974,ko04020,ko04022,ko04740	Protein digestion and absorption|Calcium signaling pathway|cGMP-PKG signaling pathway|Olfactory transduction
TCONS_00003738	3.1215	0.0166626	Up	59.2248	12.4659	21.4395	9.81081	20.9443	23.7842	Chr11	93969729	93989987	-	901	XLOC_001895	XM_018055744.1	16363	antisense	intergenic	upstream	divergent	CRB2	GeneID:102185094,Genbank:XM_018055744.1	crumbs 2, cell polarity complex component	GO:0001707,GO:0001756,GO:0005509,GO:0005886,GO:0010470,GO:0010718,GO:0010951,GO:0014028,GO:0016021,GO:0016324,GO:0019899,GO:0030513,GO:0032991,GO:0045121,GO:0045199,GO:0055111,GO:0070062,GO:0072358	mesoderm formation|somitogenesis|calcium ion binding|plasma membrane|regulation of gastrulation|positive regulation of epithelial to mesenchymal transition|negative regulation of endopeptidase activity|notochord formation|integral component of membrane|apical plasma membrane|enzyme binding|positive regulation of BMP signaling pathway|protein-containing complex|membrane raft|maintenance of epithel…	ko04390,ko04391	Hippo signaling pathway|Hippo signaling pathway - fly
TCONS_00004033	0.248588	0.0249332	Down	0.732055	0.300909	8.32487	10.9319	12.0403	22.5717	Chr12	39824718	39921799	+	5516	XLOC_002052	XM_018056515.1	0	sense	genic	intronic	overlapping	DACH1	GeneID:102178371,Genbank:XM_018056515.1	dachshund family transcription factor 1, transcript variant X1	GO:0000122,GO:0000977,GO:0000978,GO:0001075,GO:0001227,GO:0001967,GO:0005634,GO:0005667,GO:0005737,GO:0006355,GO:0007585,GO:0008283,GO:0010944,GO:0030336,GO:0033262,GO:0045892,GO:0046545,GO:0048147,GO:0060244,GO:2000279	negative regulation of transcription by RNA polymerase II|RNA polymerase II regulatory region sequence-specific DNA binding|RNA polymerase II proximal promoter sequence-specific DNA binding|transcription factor activity, RNA polymerase II core promoter sequence-specific binding involved in preinitiation complex assembly|DNA-binding transcription repressor activity, RNA polymerase II-specific|suck…
TCONS_00004299	8.20547	0.00137123	Up	18.5464	27.4795	8.43108	4.93375	7.7376	2.4817	Chr12	31552072	31552871	-	667	XLOC_002185	XM_018056462.1	0	antisense	genic	exonic	overlapping	RBM26	GeneID:102187238,Genbank:XM_018056462.1	RNA binding motif protein 26, transcript variant X3	GO:0003723,GO:0003729,GO:0005634,GO:0006397,GO:0010923,GO:0046833,GO:0046872	RNA binding|mRNA binding|nucleus|mRNA processing|negative regulation of phosphatase activity|positive regulation of RNA export from nucleus|metal ion binding
TCONS_00005769	2.62317	0.0251988	Up	1595.65	1679.17	1565.09	580.727	1801.4	1499.16	Chr14	52007690	52008339	+	624	XLOC_002919	XM_018058454.1	2939	sense	intergenic	downstream	same_strand	PDE7A	GeneID:102169610,Genbank:XM_018058454.1	phosphodiesterase 7A, transcript variant X1	GO:0004115,GO:0005829,GO:0006198,GO:0007186,GO:0046872	3',5'-cyclic-AMP phosphodiesterase activity|cytosol|cAMP catabolic process|G protein-coupled receptor signaling pathway|metal ion binding	ko00230	Purine metabolism
TCONS_00006088	2.35892	0.0441005	Up	8300.15	9081.38	7435.81	6574.15	8938.74	5790.05	Chr14	40355583	40356195	-	546	XLOC_003082	XM_018058385.1	34696	sense	intergenic	upstream	same_strand	PKIA	GeneID:102176903,Genbank:XM_018058385.1	protein kinase (cAMP-dependent, catalytic) inhibitor alpha, transcript variant X4	GO:0000122,GO:0004862,GO:0005634,GO:0005737,GO:0010389,GO:0034236,GO:0042308,GO:2000480	negative regulation of transcription by RNA polymerase II|cAMP-dependent protein kinase inhibitor activity|nucleus|cytoplasm|regulation of G2/M transition of mitotic cell cycle|protein kinase A catalytic subunit binding|negative regulation of protein import into nucleus|negative regulation of cAMP-dependent protein kinase activity
TCONS_00007132	2.73172	0.0462879	Up	7.14983	2.51852	5.06127	2.11994	1.95191	5.78945	Chr15	61856690	61865494	-	1024	XLOC_003604	XM_018059813.1	4666	sense	intergenic	downstream	same_strand	FDX1	GeneID:102174321,Genbank:XM_018059813.1	ferredoxin 1	GO:0005739,GO:0005759,GO:0006694,GO:0008022,GO:0008203,GO:0009055,GO:0042446,GO:0042803,GO:0046872,GO:0051537,GO:0055114,GO:0071320,GO:1904322	mitochondrion|mitochondrial matrix|steroid biosynthetic process|protein C-terminus binding|cholesterol metabolic process|electron transfer activity|hormone biosynthetic process|protein homodimerization activity|metal ion binding|2 iron, 2 sulfur cluster binding|oxidation-reduction process|cellular response to cAMP|cellular response to forskolin
TCONS_00007722	0.142186	0.000166912	Down	5.35925	1.36766	13.8882	86.4555	71.8614	37.7373	Chr16	4989231	4989561	-	299	XLOC_003895	XM_018060138.1	53221	sense	intergenic	downstream	same_strand	LOC102184713	GeneID:102184713,Genbank:XM_018060138.1	complement factor H, transcript variant X2	GO:0005576,GO:0006957	extracellular region|complement activation, alternative pathway	ko04610	Complement and coagulation cascades
TCONS_00007977	7.22837	0.0114267	Up	122.088	2139.68	513.119	221.221	502.713	355.039	Chr16	64456349	64458815	-	2232	XLOC_004047	XM_018060719.1	0	sense	genic	exonic	overlapping	FAM129A	GeneID:102187885,Genbank:XM_018060719.1	family with sequence similarity 129 member A	GO:0001933,GO:0001934,GO:0005737,GO:0005829,GO:0005886,GO:0016020,GO:0034976,GO:0045727,GO:0070062	negative regulation of protein phosphorylation|positive regulation of protein phosphorylation|cytoplasm|cytosol|plasma membrane|membrane|response to endoplasmic reticulum stress|positive regulation of translation|extracellular exosome
TCONS_00008056	2.5502	0.0233533	Up	7.94696	4.47345	7.8574	5.23502	5.05097	3.22799	Chr16	79033418	79035435	-	1342	XLOC_004087	XM_018060868.1	0	antisense	genic	exonic	nested	NAV1	GeneID:102177157,Genbank:XM_018060868.1	neuron navigator 1, transcript variant X1	GO:0001578,GO:0001764,GO:0005737,GO:0005874,GO:0007399,GO:0015630,GO:0043194	microtubule bundle formation|neuron migration|cytoplasm|microtubule|nervous system development|microtubule cytoskeleton|axon initial segment
TCONS_00008416	2.97477	0.0169005	Up	31899.8	34194.1	22636.2	21734.6	22652.3	17047.7	Chr17	58282575	58282856	+	221	XLOC_004287	XM_018061579.1	13486	sense	intergenic	upstream	same_strand	MMAA	GeneID:102179122,Genbank:XM_018061579.1	methylmalonic aciduria (cobalamin deficiency) cblA type	GO:0003924,GO:0005525,GO:0005759,GO:0009235,GO:0009236,GO:0042802,GO:0042803	GTPase activity|GTP binding|mitochondrial matrix|cobalamin metabolic process|cobalamin biosynthetic process|identical protein binding|protein homodimerization activity
TCONS_00008895	5.08157	0.00563001	Up	40.0385	60.19	27.9943	8.88533	26.4166	24.8751	Chr18	3984566	3984871	+	234	XLOC_004522	NM_001285693.1	187	antisense	intergenic	upstream	divergent	P97BCNT	GeneID:100860830,Genbank:NM_001285693.1	p97Bcnt protein	GO:0005634,GO:0005737	nucleus|cytoplasm
TCONS_00009543	6.88329	0.0390484	Up	13.0792	8.14441	2.57804	0	2.55272	6.28637	Chr18	61922745	61923453	+	352	XLOC_004863	XM_018063012.1	0	antisense	genic	intronic	nested	LOC108638038	GeneID:108638038,Genbank:XM_018063012.1	zinc finger protein 320-like, transcript variant X2	GO:0000981,GO:0003676,GO:0005634,GO:0005654,GO:0005829,GO:0046872	DNA-binding transcription factor activity, RNA polymerase II-specific|nucleic acid binding|nucleus|nucleoplasm|cytosol|metal ion binding
TCONS_00010352	0.0758467	0.0020383	Down	56.2344	0.649852	90.3814	203.331	1912.19	495.163	Chr18	65336069	65338050	-	358	XLOC_005279	XM_018063423.1	0	sense	genic	intronic	nested	LOC102169045	GeneID:102169045,Genbank:XM_018063423.1	zinc finger protein 28 homolog, transcript variant X2	GO:0000981,GO:0003677,GO:0005634,GO:0046872	DNA-binding transcription factor activity, RNA polymerase II-specific|DNA binding|nucleus|metal ion binding
TCONS_00010361	0.433329	0.0218295	Down	251.257	181.738	204.28	623.696	1288.42	961.416	Chr18	65336070	65354669	-	2898	XLOC_005279	XM_018063423.1	0	sense	genic	intronic	nested	LOC102169045	GeneID:102169045,Genbank:XM_018063423.1	zinc finger protein 28 homolog, transcript variant X2	GO:0000981,GO:0003677,GO:0005634,GO:0046872	DNA-binding transcription factor activity, RNA polymerase II-specific|DNA binding|nucleus|metal ion binding
TCONS_00010387	0.134774	0.000797451	Down	10.3526	5.01329	11.0917	20.5298	256.373	75.3932	Chr18	65341359	65351555	-	742	XLOC_005279	XM_018063422.1	0	sense	genic	intronic	nested	LOC102169045	GeneID:102169045,Genbank:XM_018063422.1	zinc finger protein 28 homolog, transcript variant X1	GO:0000981,GO:0003677,GO:0005634,GO:0046872	DNA-binding transcription factor activity, RNA polymerase II-specific|DNA binding|nucleus|metal ion binding
TCONS_00010666	2.51499	0.00155572	Up	299.453	171.097	298.328	122.791	234.526	197.171	Chr19	26910463	26911163	+	654	XLOC_005429	XM_013972322.2	0	sense	genic	exonic	nested	SPEM1	GeneID:102186153,Genbank:XM_013972322.2	spermatid maturation 1	GO:0005737,GO:0007283,GO:0007291,GO:0016021,GO:0030317	cytoplasm|spermatogenesis|sperm individualization|integral component of membrane|flagellated sperm motility
TCONS_00010729	0.342183	0.0409303	Down	0.826505	0.141653	2.8409	4.88896	5.04292	4.78869	Chr19	30818615	30834684	+	1946	XLOC_005458	XM_005693586.3	0	sense	genic	intronic	overlapping	MYOCD	GeneID:102183004,Genbank:XM_005693586.3	myocardin, transcript variant X3	GO:0003713,GO:0005634,GO:0035065,GO:0051145,GO:0055007,GO:2000727	transcription coactivator activity|nucleus|regulation of histone acetylation|smooth muscle cell differentiation|cardiac muscle cell differentiation|positive regulation of cardiac muscle cell differentiation
TCONS_00010733	0.329892	0.0333526	Down	6.03123	0.67057	13.9801	13.1038	29.9517	43.9897	Chr19	30916776	30920018	+	3197	XLOC_005459	XM_005693586.3	724	sense	intergenic	downstream	same_strand	MYOCD	GeneID:102183004,Genbank:XM_005693586.3	myocardin, transcript variant X3	GO:0003713,GO:0005634,GO:0035065,GO:0051145,GO:0055007,GO:2000727	transcription coactivator activity|nucleus|regulation of histone acetylation|smooth muscle cell differentiation|cardiac muscle cell differentiation|positive regulation of cardiac muscle cell differentiation
TCONS_00010914	4.8848	0.00310515	Up	318.97	624.234	348.807	160.245	296.178	132.74	Chr19	42533648	42569848	+	539	XLOC_005555	XM_018064010.1	0	sense	genic	exonic	overlapping	LOC102184553	GeneID:102184553,Genbank:XM_018064010.1	primary amine oxidase, liver isozyme	GO:0005507,GO:0005615,GO:0005769,GO:0005783,GO:0005794,GO:0005886,GO:0008131,GO:0009308,GO:0046677,GO:0048038,GO:0052593,GO:0052594,GO:0052595,GO:0052596,GO:1902283	copper ion binding|extracellular space|early endosome|endoplasmic reticulum|Golgi apparatus|plasma membrane|primary amine oxidase activity|amine metabolic process|response to antibiotic|quinone binding|tryptamine:oxygen oxidoreductase (deaminating) activity|aminoacetone:oxygen oxidoreductase(deaminating) activity|aliphatic-amine oxidase activity|phenethylamine:oxygen oxidoreductase (deaminating) …	ko00260,ko00950,ko00350,ko00410,ko00960,ko00360	Glycine, serine and threonine metabolism|Isoquinoline alkaloid biosynthesis|Tyrosine metabolism|beta-Alanine metabolism|Tropane, piperidine and pyridine alkaloid biosynthesis|Phenylalanine metabolism
TCONS_00011043	0.401959	0.0217506	Down	4.33748	1.14567	6.65719	7.46003	17.1576	23.8522	Chr19	50490274	50491818	+	1392	XLOC_005620	XM_018063588.1	0	antisense	genic	exonic	overlapping	HGS	GeneID:102181336,Genbank:XM_018063588.1	hepatocyte growth factor-regulated tyrosine kinase substrate, transcript variant X1	GO:0005764,GO:0005829,GO:0006622,GO:0010324,GO:0010628,GO:0010642,GO:0016525,GO:0019904,GO:0030948,GO:0031901,GO:0032585,GO:0033565,GO:0043405,GO:0044389,GO:0046426,GO:0046872,GO:0072657,GO:1903543	lysosome|cytosol|protein targeting to lysosome|membrane invagination|positive regulation of gene expression|negative regulation of platelet-derived growth factor receptor signaling pathway|negative regulation of angiogenesis|protein domain specific binding|negative regulation of vascular endothelial growth factor receptor signaling pathway|early endosome membrane|multivesicular body membrane|ESCR…	ko04144,ko04145	Endocytosis|Phagosome
TCONS_00011217	3.04598	0.0312176	Up	190.469	617.496	630.598	371.464	281.645	289.155	Chr19	9212798	9241923	-	590	XLOC_005713	XM_018064130.1	0	sense	genic	intronic	nested	TEX14	GeneID:102188893,Genbank:XM_018064130.1	testis expressed 14, intercellular bridge forming factor	GO:0000776,GO:0000777,GO:0004672,GO:0005524,GO:0005623,GO:0005737,GO:0007094,GO:0007140,GO:0008608,GO:0019901,GO:0030496,GO:0032091,GO:0032466,GO:0043063,GO:0045171,GO:0051301,GO:0051306,GO:1990830	kinetochore|condensed chromosome kinetochore|protein kinase activity|ATP binding|cell|cytoplasm|mitotic spindle assembly checkpoint|male meiotic nuclear division|attachment of spindle microtubules to kinetochore|protein kinase binding|midbody|negative regulation of protein binding|negative regulation of cytokinesis|intercellular bridge organization|intercellular bridge|cell division|mitotic siste…
TCONS_00011224	2.84221	0.0129081	Up	10343.4	13656.5	11831.9	6381.61	7137.6	13419	Chr19	9222599	9279564	-	561	XLOC_005713	XM_018064130.1	0	sense	genic	intronic	overlapping	TEX14	GeneID:102188893,Genbank:XM_018064130.1	testis expressed 14, intercellular bridge forming factor	GO:0000776,GO:0000777,GO:0004672,GO:0005524,GO:0005623,GO:0005737,GO:0007094,GO:0007140,GO:0008608,GO:0019901,GO:0030496,GO:0032091,GO:0032466,GO:0043063,GO:0045171,GO:0051301,GO:0051306,GO:1990830	kinetochore|condensed chromosome kinetochore|protein kinase activity|ATP binding|cell|cytoplasm|mitotic spindle assembly checkpoint|male meiotic nuclear division|attachment of spindle microtubules to kinetochore|protein kinase binding|midbody|negative regulation of protein binding|negative regulation of cytokinesis|intercellular bridge organization|intercellular bridge|cell division|mitotic siste…
TCONS_00011225	1085	1.09607e-08	Up	7.14139	503.368	26.6766	0.708287	0.575758	0.00202778	Chr19	9222605	9241923	-	417	XLOC_005713	XM_018064130.1	0	sense	genic	intronic	nested	TEX14	GeneID:102188893,Genbank:XM_018064130.1	testis expressed 14, intercellular bridge forming factor	GO:0000776,GO:0000777,GO:0004672,GO:0005524,GO:0005623,GO:0005737,GO:0007094,GO:0007140,GO:0008608,GO:0019901,GO:0030496,GO:0032091,GO:0032466,GO:0043063,GO:0045171,GO:0051301,GO:0051306,GO:1990830	kinetochore|condensed chromosome kinetochore|protein kinase activity|ATP binding|cell|cytoplasm|mitotic spindle assembly checkpoint|male meiotic nuclear division|attachment of spindle microtubules to kinetochore|protein kinase binding|midbody|negative regulation of protein binding|negative regulation of cytokinesis|intercellular bridge organization|intercellular bridge|cell division|mitotic siste…
TCONS_00011227	8.08246	0.00577195	Up	1940.19	5583.89	594.66	408.257	516.397	2053.98	Chr19	9257805	9279564	-	255	XLOC_005713	XM_018064130.1	6853	sense	intergenic	upstream	same_strand	TEX14	GeneID:102188893,Genbank:XM_018064130.1	testis expressed 14, intercellular bridge forming factor	GO:0000776,GO:0000777,GO:0004672,GO:0005524,GO:0005623,GO:0005737,GO:0007094,GO:0007140,GO:0008608,GO:0019901,GO:0030496,GO:0032091,GO:0032466,GO:0043063,GO:0045171,GO:0051301,GO:0051306,GO:1990830	kinetochore|condensed chromosome kinetochore|protein kinase activity|ATP binding|cell|cytoplasm|mitotic spindle assembly checkpoint|male meiotic nuclear division|attachment of spindle microtubules to kinetochore|protein kinase binding|midbody|negative regulation of protein binding|negative regulation of cytokinesis|intercellular bridge organization|intercellular bridge|cell division|mitotic siste…
TCONS_00011372	5.35247	0.00596601	Up	19.9074	46.0995	13.9085	8.25805	13.4231	16.0155	Chr19	22616055	22617487	-	747	XLOC_005792	XM_018064400.1	0	antisense	genic	exonic	overlapping	WDR81	GeneID:102176555,Genbank:XM_018064400.1	WD repeat domain 81, transcript variant X2	GO:0000421,GO:0005739,GO:0005765,GO:0005829,GO:0006511,GO:0007005,GO:0010923,GO:0031313,GO:0031901,GO:0031902,GO:0035014,GO:0035973,GO:0043551,GO:0045022,GO:0050821,GO:0070530	autophagosome membrane|mitochondrion|lysosomal membrane|cytosol|ubiquitin-dependent protein catabolic process|mitochondrion organization|negative regulation of phosphatase activity|extrinsic component of endosome membrane|early endosome membrane|late endosome membrane|phosphatidylinositol 3-kinase regulator activity|aggrephagy|regulation of phosphatidylinositol 3-kinase activity|early endosome to…
TCONS_00011433	676.522	0.0161351	Up	67.659	0	140.237	0	0	0	Chr19	26513370	26533692	-	291	XLOC_005830	XM_005693470.3	0	antisense	genic	exonic	overlapping	LOC102178853	GeneID:102178853,Genbank:XM_005693470.3	arachidonate 12-lipoxygenase, epidermal-type, transcript variant X1	GO:0004052,GO:0005506,GO:0005737,GO:0019369,GO:0019372	arachidonate 12-lipoxygenase activity|iron ion binding|cytoplasm|arachidonic acid metabolic process|lipoxygenase pathway	ko04726,ko04750,ko00590	Serotonergic synapse|Inflammatory mediator regulation of TRP channels|Arachidonic acid metabolism
TCONS_00011434	2.46099	0.00386767	Up	32.9243	20.2864	32.9564	16.788	25.706	20.6656	Chr19	26612162	26616636	-	1066	XLOC_005831	XM_018064537.1	0	antisense	genic	exonic	overlapping	C19H17orf49	GeneID:102179879,Genbank:XM_018064537.1	chromosome 19 C17orf49 homolog, transcript variant X2	GO:0003677,GO:0006325,GO:0016589,GO:0071339	DNA binding|chromatin organization|NURF complex|MLL1 complex
TCONS_00011804	0.0692155	0.0485977	Down	1.01879e-26	0.00442817	0.333695	2.2029	4.3181	0.514208	Chr19	46657293	46661869	-	671	XLOC_006014	XM_018065315.1	0	antisense	genic	intronic	overlapping	MRC2	GeneID:102171371,Genbank:XM_018065315.1	mannose receptor C type 2			ko04145	Phagosome
TCONS_00012026	3.36103	0.00620235	Up	14959.7	19932.7	13947.4	9161.25	11734.1	9889	Chr2	148288	148535	+	224	XLOC_006120	XM_018054598.1	19527	antisense	intergenic	downstream	convergent	EPHA2	GeneID:102185411,Genbank:XM_018054598.1	EPH receptor A2, transcript variant X2			ko04014,ko04151,ko04360,ko04015	Ras signaling pathway|PI3K-Akt signaling pathway|Axon guidance|Rap1 signaling pathway
TCONS_00012028	6.24979	0.00673396	Up	15.9012	8.54088	4.54576	3.10632	1.48798	4.9136	Chr2	182435	183540	+	369	XLOC_006121	XM_018054598.1	0	antisense	genic	intronic	nested	EPHA2	GeneID:102185411,Genbank:XM_018054598.1	EPH receptor A2, transcript variant X2			ko04014,ko04151,ko04360,ko04015	Ras signaling pathway|PI3K-Akt signaling pathway|Axon guidance|Rap1 signaling pathway
TCONS_00012379	4.02412	0.0356261	Up	47.3136	63.7301	26.1609	43.5054	11.0243	16.0816	Chr2	46598230	46599024	+	356	XLOC_006297	XM_005676342.3	0	antisense	genic	exonic	nested	LOC102188176	GeneID:102188176,Genbank:XM_005676342.3	aldehyde oxidase 2, transcript variant X3	GO:0004031,GO:0005506,GO:0005829,GO:0009055,GO:0017144,GO:0042803,GO:0043546,GO:0050250,GO:0050660,GO:0051287,GO:0051537,GO:0055114,GO:0071949,GO:0102797,GO:0102798	aldehyde oxidase activity|iron ion binding|cytosol|electron transfer activity|drug metabolic process|protein homodimerization activity|molybdopterin cofactor binding|retinal oxidase activity|flavin adenine dinucleotide binding|NAD binding|2 iron, 2 sulfur cluster binding|oxidation-reduction process|FAD binding|geranial:oxygen oxidoreductase activity|heptaldehyde:oxygen oxidoreductase activity	ko00982,ko00760,ko00380,ko00350,ko00750,ko04630,ko00830,ko00280	Drug metabolism - cytochrome P450|Nicotinate and nicotinamide metabolism|Tryptophan metabolism|Tyrosine metabolism|Vitamin B6 metabolism|Jak-STAT signaling pathway|Retinol metabolism|Valine, leucine and isoleucine degradation
TCONS_00013088	0.487326	0.0440513	Down	6.36514	1.27093	7.14353	11.9634	19.4	14.9672	Chr2	63562899	63566733	-	3295	XLOC_006649	XM_018061648.1	0	sense	genic	intronic	nested	GLI2	GeneID:102178402,Genbank:XM_018061648.1	GLI family zinc finger 2, transcript variant X1	GO:0000122,GO:0000978,GO:0000981,GO:0001077,GO:0001501,GO:0001649,GO:0001701,GO:0001822,GO:0002062,GO:0002076,GO:0003700,GO:0005634,GO:0005654,GO:0005730,GO:0005829,GO:0005929,GO:0005930,GO:0007224,GO:0007389,GO:0007411,GO:0007418,GO:0007442,GO:0007507,GO:0008134,GO:0008270,GO:0008283,GO:0008589,GO:0009913,GO:0009952,GO:0009954,GO:0016020,GO:0016607,GO:0021508,GO:0021513,GO:0021517,GO:0021696,GO:…	negative regulation of transcription by RNA polymerase II|RNA polymerase II proximal promoter sequence-specific DNA binding|DNA-binding transcription factor activity, RNA polymerase II-specific|proximal promoter DNA-binding transcription activator activity, RNA polymerase II-specific|skeletal system development|osteoblast differentiation|in utero embryonic development|kidney development|chondrocy…	ko04390,ko04340	Hippo signaling pathway|Hedgehog signaling pathway
TCONS_00013429	0.21447	0.0324747	Down	0.902159	0	4.43549	6.97051	13.8595	9.17242	Chr20	28763028	28764626	+	1446	XLOC_006835	XM_018065788.1	3653	sense	intergenic	downstream	same_strand	EMB	GeneID:102173505,Genbank:XM_018065788.1	embigin, transcript variant X2	GO:0005886,GO:0005887,GO:0007156,GO:0007411,GO:0008028,GO:0030054,GO:0030424,GO:0035879,GO:0045202,GO:0070593,GO:0098632	plasma membrane|integral component of plasma membrane|homophilic cell adhesion via plasma membrane adhesion molecules|axon guidance|monocarboxylic acid transmembrane transporter activity|cell junction|axon|plasma membrane lactate transport|synapse|dendrite self-avoidance|cell-cell adhesion mediator activity
TCONS_00013779	2.46822	0.0019139	Up	868.451	829.863	1935.34	679.59	1044.04	767.244	Chr21	1184181	1195156	+	400	XLOC_007026	XM_005694911.3	21769	sense	intergenic	upstream	same_strand	LOC102188534	GeneID:102188534,Genbank:XM_005694911.3	uncharacterized LOC102188534, transcript variant X1
TCONS_00013850	2.87818	0.0113662	Up	259.439	283.889	239.349	195.238	165.588	185.135	Chr21	21080533	21086721	+	505	XLOC_007062	XM_018066317.1	0	antisense	genic	intronic	overlapping	FURIN	GeneID:102187990,Genbank:XM_018066317.1	furin, paired basic amino acid cleaving enzyme, transcript variant X2	GO:0004252,GO:0005576,GO:0005794,GO:0005886,GO:0010008,GO:0016021,GO:0046872,GO:1901394	serine-type endopeptidase activity|extracellular region|Golgi apparatus|plasma membrane|endosome membrane|integral component of membrane|metal ion binding|positive regulation of transforming growth factor beta1 activation
TCONS_00013956	2.09697	0.0214898	Up	93.2266	43.1998	280.861	64.1196	110.445	113.538	Chr21	33703765	33704354	+	538	XLOC_007118	XM_018066330.1	0	sense	genic	exonic	nested	SEMA7A	GeneID:102170184,Genbank:XM_018066330.1	semaphorin 7A (John Milton Hagen blood group), transcript variant X1	GO:0001755,GO:0001934,GO:0005178,GO:0005615,GO:0005886,GO:0005887,GO:0006954,GO:0007229,GO:0009897,GO:0021988,GO:0030215,GO:0030335,GO:0031175,GO:0031225,GO:0038191,GO:0045499,GO:0045773,GO:0048675,GO:0048843,GO:0050727,GO:0050919,GO:0060907,GO:0070374,GO:0071526	neural crest cell migration|positive regulation of protein phosphorylation|integrin binding|extracellular space|plasma membrane|integral component of plasma membrane|inflammatory response|integrin-mediated signaling pathway|external side of plasma membrane|olfactory lobe development|semaphorin receptor binding|positive regulation of cell migration|neuron projection development|anchored component …	ko04360	Axon guidance
TCONS_00014181	3.35119	0.00320384	Up	2757.53	3353.55	3108.79	1523.78	2434.89	1600.22	Chr21	847352	847996	-	337
TCONS_00014948	7.84702	0.00528132	Up	8.38809	20.2265	12.4527	1.9953	1.08788	9.71022	Chr22	51070415	51072318	+	361	XLOC_007591	XM_018066754.1	0	antisense	genic	exonic	overlapping	ARIH2	GeneID:102185615,Genbank:XM_018066754.1	ariadne RBR E3 ubiquitin protein ligase 2, transcript variant X4	GO:0000151,GO:0000209,GO:0004842,GO:0005634,GO:0005654,GO:0005737,GO:0006511,GO:0007275,GO:0008270,GO:0016567,GO:0031624,GO:0032436,GO:0048588,GO:0061630,GO:0070534,GO:0070936,GO:0071425,GO:1903955	ubiquitin ligase complex|protein polyubiquitination|ubiquitin-protein transferase activity|nucleus|nucleoplasm|cytoplasm|ubiquitin-dependent protein catabolic process|multicellular organism development|zinc ion binding|protein ubiquitination|ubiquitin conjugating enzyme binding|positive regulation of proteasomal ubiquitin-dependent protein catabolic process|developmental cell growth|ubiquitin pro…
TCONS_00015173	105.56	0.0191699	Up	0	30.847	0	0	0.801	0	Chr22	28232514	28233209	-	234	XLOC_007720	XM_018067086.1	0	antisense	genic	intronic	nested	PDZRN3	GeneID:102169341,Genbank:XM_018067086.1	PDZ domain containing ring finger 3, transcript variant X1	GO:0004842,GO:0005634,GO:0005654,GO:0005829,GO:0007528,GO:0008270,GO:0016567,GO:0030054,GO:0031594,GO:0061630	ubiquitin-protein transferase activity|nucleus|nucleoplasm|cytosol|neuromuscular junction development|zinc ion binding|protein ubiquitination|cell junction|neuromuscular junction|ubiquitin protein ligase activity
TCONS_00015188	0.209735	0.0446706	Down	0.0618619	0.0449143	2.09146	2.38827	4.37736	5.52526	Chr22	31708629	31716758	-	6398	XLOC_007730	XM_018067160.1	0	sense	genic	intronic	nested	MITF	GeneID:102173423,Genbank:XM_018067160.1	melanogenesis associated transcription factor, transcript variant X6	GO:0000122,GO:0000978,GO:0000981,GO:0001077,GO:0001227,GO:0003682,GO:0003705,GO:0005634,GO:0005654,GO:0006351,GO:0006355,GO:0010628,GO:0030316,GO:0030318,GO:0030336,GO:0032991,GO:0042127,GO:0043010,GO:0044336,GO:0045165,GO:0045670,GO:0045893,GO:0045944,GO:0046849,GO:0046983,GO:0065003,GO:0070888,GO:2000144,GO:2001141	negative regulation of transcription by RNA polymerase II|RNA polymerase II proximal promoter sequence-specific DNA binding|DNA-binding transcription factor activity, RNA polymerase II-specific|proximal promoter DNA-binding transcription activator activity, RNA polymerase II-specific|DNA-binding transcription repressor activity, RNA polymerase II-specific|chromatin binding|transcription factor ac…	ko04916,ko04380	Melanogenesis|Osteoclast differentiation
TCONS_00015852	18.6689	0.0480502	Up	1.35277	2.93448	0.735504	0	0.244301	0.336583	Chr23	39488557	39489099	+	321	XLOC_008046	XM_018038776.1	0	antisense	genic	intronic	nested	SCUBE3	GeneID:102187010,Genbank:XM_018038776.1	signal peptide, CUB domain and EGF like domain containing 3, transcript variant X1	GO:0005509,GO:0005615,GO:0005886,GO:0009986,GO:0022617,GO:0045880,GO:0051260,GO:0051291	calcium ion binding|extracellular space|plasma membrane|cell surface|extracellular matrix disassembly|positive regulation of smoothened signaling pathway|protein homooligomerization|protein heterooligomerization
TCONS_00016128	7.02278	0.040251	Up	8.96941	1.99952	610.837	13.4547	43.764	40.9947	Chr23	22129960	22151664	-	817	XLOC_008175	XM_018038886.1	0	sense	genic	intronic	containing	LOC102171392	GeneID:102171392,Genbank:XM_018038886.1	uncharacterized LOC102171392, transcript variant X1
TCONS_00016889	5.74377	2.73324e-05	Up	77.5914	161.563	278.333	40.9754	51.3623	76.0228	Chr25	863796	864583	+	515	XLOC_008536	XM_018040762.1	0	sense	genic	exonic	overlapping	LOC108633901	GeneID:108633901,Genbank:XM_018040762.1	voltage-dependent T-type calcium channel subunit alpha-1H-like	GO:0005244,GO:0005886,GO:0005887,GO:0005891,GO:0006936,GO:0007517,GO:0007520,GO:0008016,GO:0008332,GO:0016021,GO:0019228,GO:0032342,GO:0032870,GO:0034651,GO:0034765,GO:0035865,GO:0042391,GO:0045956,GO:0046872,GO:0070509,GO:0086010,GO:0097110,GO:0098662,GO:2000344	voltage-gated ion channel activity|plasma membrane|integral component of plasma membrane|voltage-gated calcium channel complex|muscle contraction|muscle organ development|myoblast fusion|regulation of heart contraction|low voltage-gated calcium channel activity|integral component of membrane|neuronal action potential|aldosterone biosynthetic process|cellular response to hormone stimulus|cortisol …	ko04713,ko04925,ko04020,ko04010	Circadian entrainment|Aldosterone synthesis and secretion|Calcium signaling pathway|MAPK signaling pathway
TCONS_00016961	2.58281	0.0262333	Up	18.4664	16.8618	15.1763	7.30003	15.5383	17.8974	Chr25	2459202	2460476	+	1191	XLOC_008575	XM_018040131.1	0	sense	genic	exonic	overlapping	ZNF213	GeneID:102184775,Genbank:XM_018040131.1	zinc finger protein 213	GO:0000981,GO:0003677,GO:0005634,GO:0046872	DNA-binding transcription factor activity, RNA polymerase II-specific|DNA binding|nucleus|metal ion binding
TCONS_00017163	7.48742	0.011504	Up	3.83191	23.5959	2.94749	3.26416	3.20823	5.04651	Chr25	27612421	27620421	+	827	XLOC_008681	XM_018040602.1	0	antisense	genic	exonic	overlapping	PHKG1	GeneID:102185139,Genbank:XM_018040602.1	phosphorylase kinase catalytic subunit gamma 1	GO:0004683,GO:0004689,GO:0005516,GO:0005524,GO:0005829,GO:0005964,GO:0005975,GO:0005978,GO:0019899,GO:0050321	calmodulin-dependent protein kinase activity|phosphorylase kinase activity|calmodulin binding|ATP binding|cytosol|phosphorylase kinase complex|carbohydrate metabolic process|glycogen biosynthetic process|enzyme binding|tau-protein kinase activity	ko04910,ko04020,ko04922	Insulin signaling pathway|Calcium signaling pathway|Glucagon signaling pathway
TCONS_00018504	2.90374e+06	1.71305e-11	Up	0	21.0734	0	0	0	0	Chr27	20073904	20096026	+	507	XLOC_009353	XM_005698796.3	0	antisense	genic	exonic	nested	TNKS	GeneID:102176936,Genbank:XM_005698796.3	tankyrase, transcript variant X1
TCONS_00018916	191.781	0.0213608	Up	0	30.34	0	0	0	0	Chr28	32526952	32527652	+	217	XLOC_009567	XM_018042321.1	0	antisense	genic	exonic	overlapping	ZNF25	GeneID:102182667,Genbank:XM_018042321.1	zinc finger protein 25, transcript variant X8	GO:0000981,GO:0003677,GO:0005634,GO:0046872	DNA-binding transcription factor activity, RNA polymerase II-specific|DNA binding|nucleus|metal ion binding
TCONS_00019287	3.74796e+06	2.31645e-08	Up	0	57.2535	0	0	0	0	Chr29	27568996	27583250	+	223	XLOC_009765	XM_013975849.2	0	antisense	genic	exonic	containing	MSANTD2	GeneID:102182203,Genbank:XM_013975849.2	Myb/SANT DNA binding domain containing 2, transcript variant X3
TCONS_00019367	7.11976	0.00383076	Up	64.6898	382.539	97.8384	51.053	82.8645	71.0899	Chr29	42329368	42338239	+	2084	XLOC_009806	XM_018042754.1	0	sense	genic	exonic	overlapping	LOC108634205	GeneID:108634205,Genbank:XM_018042754.1	HRAS-like suppressor 3	GO:0004623,GO:0005777,GO:0005778,GO:0005783,GO:0005829,GO:0006641,GO:0006644,GO:0007031,GO:0008654,GO:0008970,GO:0009617,GO:0016021,GO:0016042,GO:0016746,GO:0036149,GO:0036150,GO:0036151,GO:0036152,GO:0045786,GO:0046485,GO:0048471,GO:0052739,GO:0052740,GO:0102567,GO:0102568,GO:1904177	phospholipase A2 activity|peroxisome|peroxisomal membrane|endoplasmic reticulum|cytosol|triglyceride metabolic process|phospholipid metabolic process|peroxisome organization|phospholipid biosynthetic process|phospholipase A1 activity|response to bacterium|integral component of membrane|lipid catabolic process|transferase activity, transferring acyl groups|phosphatidylinositol acyl-chain remodelin…	ko00564,ko04923,ko00592,ko00591,ko00565,ko00590,ko04014	Glycerophospholipid metabolism|Regulation of lipolysis in adipocytes|alpha-Linolenic acid metabolism|Linoleic acid metabolism|Ether lipid metabolism|Arachidonic acid metabolism|Ras signaling pathway
TCONS_00019590	162.206	4.31122e-07	Up	3829.24	61.0604	16.9851	7.0069	16.2675	20.1409	Chr29	50429418	50430852	+	879	XLOC_009917	NM_001287042.1	0	sense	genic	exonic	overlapping	IGF2	GeneID:100861277,Genbank:NM_001287042.1	insulin like growth factor 2, transcript variant 3	GO:0000122,GO:0001503,GO:0001701,GO:0001892,GO:0005178,GO:0005179,GO:0005615,GO:0006006,GO:0008083,GO:0008284,GO:0031056,GO:0051147,GO:0051781,GO:0060669	negative regulation of transcription by RNA polymerase II|ossification|in utero embryonic development|embryonic placenta development|integrin binding|hormone activity|extracellular space|glucose metabolic process|growth factor activity|positive regulation of cell proliferation|regulation of histone modification|regulation of muscle cell differentiation|positive regulation of cell division|embryon…
TCONS_00019644	3.66678	0.0195678	Up	162.892	421.429	179.293	144.637	151.703	204.364	Chr29	13133542	13134098	-	404	XLOC_009940	XM_005699489.3	0	sense	genic	exonic	nested	LOC102175833	GeneID:102175833,Genbank:XM_005699489.3	CD59 glycoprotein-like	GO:0001848,GO:0001971,GO:0005886,GO:0009986,GO:0031225,GO:0045087	complement binding|negative regulation of activation of membrane attack complex|plasma membrane|cell surface|anchored component of membrane|innate immune response	ko04640,ko04610	Hematopoietic cell lineage|Complement and coagulation cascades
TCONS_00019998	0.00519241	0.00103118	Down	0	0	0	0	44.8815	86.4924	Chr29	49933127	49933488	-	299	XLOC_010084	XM_018042975.1	0	sense	genic	intronic	nested	KCNQ1	GeneID:102174913,Genbank:XM_018042975.1	potassium voltage-gated channel subfamily Q member 1	GO:0005249,GO:0005251,GO:0005516,GO:0005546,GO:0005737,GO:0005764,GO:0005769,GO:0005770,GO:0005783,GO:0005886,GO:0006349,GO:0008076,GO:0008157,GO:0010460,GO:0015271,GO:0016323,GO:0016458,GO:0030659,GO:0034236,GO:0034237,GO:0034702,GO:0035690,GO:0044325,GO:0045121,GO:0048839,GO:0050892,GO:0060307,GO:0060372,GO:0060452,GO:0060453,GO:0070293,GO:0071320,GO:0072358,GO:0086009,GO:0086089,GO:0086091,GO:…	voltage-gated potassium channel activity|delayed rectifier potassium channel activity|calmodulin binding|phosphatidylinositol-4,5-bisphosphate binding|cytoplasm|lysosome|early endosome|late endosome|endoplasmic reticulum|plasma membrane|regulation of gene expression by genetic imprinting|voltage-gated potassium channel complex|protein phosphatase 1 binding|positive regulation of heart rate|outwar…	ko04971,ko04725,ko04974,ko04972,ko04261	Gastric acid secretion|Cholinergic synapse|Protein digestion and absorption|Pancreatic secretion|Adrenergic signaling in cardiomyocytes
TCONS_00020045	3.40898	0.0254582	Up	32.918	44.0073	17.3898	15.5638	31.0404	16.725	Chr3	3182221	3186559	+	1870	XLOC_010104	XM_018040229.1	1871	sense	intergenic	downstream	same_strand	HES6	GeneID:102178693,Genbank:XM_018040229.1	hes family bHLH transcription factor 6, transcript variant X1	GO:0000977,GO:0000981,GO:0001078,GO:0001756,GO:0003700,GO:0003712,GO:0003714,GO:0005634,GO:0005667,GO:0006355,GO:0007219,GO:0008134,GO:0030154,GO:0043565,GO:0046983,GO:0050767,GO:1990837	RNA polymerase II regulatory region sequence-specific DNA binding|DNA-binding transcription factor activity, RNA polymerase II-specific|proximal promoter DNA-binding transcription repressor activity, RNA polymerase II-specific|somitogenesis|DNA-binding transcription factor activity|transcription coregulator activity|transcription corepressor activity|nucleus|transcription factor complex|regulatio…
TCONS_00020587	8.27025	0.000333921	Up	34.1443	64.968	23.3102	6.97814	15.0965	14.0569	Chr3	91363807	91529625	+	507	XLOC_010354	XM_018045941.1	0	antisense	genic	intronic	overlapping	SYT6	GeneID:102190837,Genbank:XM_018045941.1	synaptotagmin 6, transcript variant X2	GO:0000149,GO:0001786,GO:0005509,GO:0005544,GO:0005829,GO:0005886,GO:0014059,GO:0016021,GO:0016079,GO:0016192,GO:0017156,GO:0019898,GO:0019905,GO:0030054,GO:0030276,GO:0030672,GO:0042803,GO:0048306,GO:0060478,GO:0070382,GO:0071277,GO:0097038,GO:0098978,GO:0099525,GO:0099699	SNARE binding|phosphatidylserine binding|calcium ion binding|calcium-dependent phospholipid binding|cytosol|plasma membrane|regulation of dopamine secretion|integral component of membrane|synaptic vesicle exocytosis|vesicle-mediated transport|calcium ion regulated exocytosis|extrinsic component of membrane|syntaxin binding|cell junction|clathrin binding|synaptic vesicle membrane|protein homodimer…
TCONS_00020696	3.87568	0.00592301	Up	238.075	239.388	150.96	54.7505	111.003	201.823	Chr3	101725862	101734026	+	241	XLOC_010410	XM_018046583.1	0	sense	genic	exonic	overlapping	LOC108635654	GeneID:108635654,Genbank:XM_018046583.1	protein NYNRIN-like	GO:0003676,GO:0003964,GO:0004190,GO:0004519,GO:0015074	nucleic acid binding|RNA-directed DNA polymerase activity|aspartic-type endopeptidase activity|endonuclease activity|DNA integration
TCONS_00021171	10.8829	0.0236481	Up	0.393427	11.3611	1.54333	1.2175	1.34371	0.923984	Chr3	41927386	41929644	-	526	XLOC_010659	XM_018045239.1	0	antisense	genic	intronic	nested	PDE4B	GeneID:102180558,Genbank:XM_018045239.1	phosphodiesterase 4B, transcript variant X3	GO:0000930,GO:0001780,GO:0004115,GO:0005813,GO:0005829,GO:0005891,GO:0006198,GO:0007186,GO:0008021,GO:0014069,GO:0030018,GO:0030552,GO:0030593,GO:0032729,GO:0032743,GO:0035690,GO:0043015,GO:0043197,GO:0044325,GO:0046872,GO:0050852,GO:0050900,GO:0060076,GO:0071222,GO:0071872,GO:0086004,GO:1901841,GO:1901898	gamma-tubulin complex|neutrophil homeostasis|3',5'-cyclic-AMP phosphodiesterase activity|centrosome|cytosol|voltage-gated calcium channel complex|cAMP catabolic process|G protein-coupled receptor signaling pathway|synaptic vesicle|postsynaptic density|Z disc|cAMP binding|neutrophil chemotaxis|positive regulation of interferon-gamma production|positive regulation of interleukin-2 production|cellul…	ko00230,ko04024	Purine metabolism|cAMP signaling pathway
TCONS_00021229	274.082	8.79843e-06	Up	0.173498	100.477	0.868143	0.100539	0.703171	0.408723	Chr3	54741911	54748790	-	1687	XLOC_010680	XM_005678198.3	86174	antisense	intergenic	downstream	convergent	GIPC2	GeneID:102175081,Genbank:XM_005678198.3	GIPC PDZ domain containing family member 2	GO:0005737,GO:0042802	cytoplasm|identical protein binding
TCONS_00021391	19.4206	0.0130224	Up	60.9267	0	3.44764	0.761981	1.36732	3.77767	Chr3	92108107	92109121	-	280	XLOC_010774	XM_018045949.1	0	antisense	genic	intronic	nested	SYCP1	GeneID:102186261,Genbank:XM_018045949.1	synaptonemal complex protein 1	GO:0000711,GO:0000775,GO:0000795,GO:0000801,GO:0000802,GO:0001673,GO:0003677,GO:0007129,GO:0007130,GO:0007131,GO:0007283,GO:0032880,GO:0035092,GO:0051026,GO:0051301,GO:0051878	meiotic DNA repair synthesis|chromosome, centromeric region|synaptonemal complex|central element|transverse filament|male germ cell nucleus|DNA binding|synapsis|synaptonemal complex assembly|reciprocal meiotic recombination|spermatogenesis|regulation of protein localization|sperm chromatin condensation|chiasma assembly|cell division|lateral element assembly
TCONS_00021413	9.9687	0.011996	Up	2.46555	42.9203	14.8166	9.48222	3.1025	1.50275	Chr3	96746064	96802302	-	480	XLOC_010786	XM_013962496.2	0	antisense	genic	intronic	overlapping	HAO2	GeneID:102174892,Genbank:XM_013962496.2	hydroxyacid oxidase 2, transcript variant X2	GO:0003973,GO:0005102,GO:0005777,GO:0010181,GO:0019395,GO:0052852,GO:0052853,GO:0052854	(S)-2-hydroxy-acid oxidase activity|signaling receptor binding|peroxisome|FMN binding|fatty acid oxidation|very-long-chain-(S)-2-hydroxy-acid oxidase activity|long-chain-(S)-2-hydroxy-long-chain-acid oxidase activity|medium-chain-(S)-2-hydroxy-acid oxidase activity	ko01200,ko00630,ko04146	Carbon metabolism|Glyoxylate and dicarboxylate metabolism|Peroxisome
TCONS_00021442	4.24941	0.0200005	Up	2925.56	2751.52	529.009	1270.56	1108.63	878.049	Chr3	99202794	99204273	-	1200	XLOC_010803	XM_018046578.1	34225	antisense	intergenic	upstream	divergent	LOC102174525	GeneID:102174525,Genbank:XM_018046578.1	neuroblastoma breakpoint family member 6-like protein
TCONS_00021569	8.88596	0.0473744	Up	0.283424	1.29797	11.0298	0.506384	3.94888e-12	1.18337	Chr3	104665845	104667574	-	649	XLOC_010864	XM_018046228.1	0	antisense	genic	exonic	overlapping	EFNA1	GeneID:102168502,Genbank:XM_018046228.1	ephrin A1	GO:0000122,GO:0001525,GO:0003180,GO:0003183,GO:0003199,GO:0005576,GO:0005886,GO:0007411,GO:0010719,GO:0014028,GO:0016477,GO:0033628,GO:0034446,GO:0043409,GO:0043410,GO:0043535,GO:0045765,GO:0046658,GO:0046875,GO:0048013,GO:0050730,GO:0050770,GO:0050821,GO:0061002,GO:0061098,GO:0070244,GO:1902004,GO:1902961,GO:1903051	negative regulation of transcription by RNA polymerase II|angiogenesis|aortic valve morphogenesis|mitral valve morphogenesis|endocardial cushion to mesenchymal transition involved in heart valve formation|extracellular region|plasma membrane|axon guidance|negative regulation of epithelial to mesenchymal transition|notochord formation|cell migration|regulation of cell adhesion mediated by integrin…	ko04014,ko04151,ko04360,ko04015	Ras signaling pathway|PI3K-Akt signaling pathway|Axon guidance|Rap1 signaling pathway
TCONS_00022080	0.0315621	0.009248	Down	0.0480809	0	0.0674489	0.662341	1.11448	2.02468	Chr4	81369455	81373330	+	1557	XLOC_011108	XM_013963237.2	0	antisense	genic	intronic	nested	HGF	GeneID:102183288,Genbank:XM_013963237.2	hepatocyte growth factor, transcript variant X2	GO:0001934,GO:0004252,GO:0008083,GO:0030335,GO:0035729,GO:0043066,GO:0048012	positive regulation of protein phosphorylation|serine-type endopeptidase activity|growth factor activity|positive regulation of cell migration|cellular response to hepatocyte growth factor stimulus|negative regulation of apoptotic process|hepatocyte growth factor receptor signaling pathway	ko04060,ko04015,ko04014,ko04151,ko04510	Cytokine-cytokine receptor interaction|Rap1 signaling pathway|Ras signaling pathway|PI3K-Akt signaling pathway|Focal adhesion
TCONS_00022199	4.77113	0.011849	Up	138.037	355.718	98.9554	100.276	123.693	79.7851	Chr4	6058620	6060362	-	333	XLOC_011170	XM_018046707.1	4077	antisense	intergenic	downstream	convergent	SMARCD3	GeneID:102179351,Genbank:XM_018046707.1	SWI/SNF related, matrix associated, actin dependent regulator of chromatin, subfamily d, member 3, transcript variant X3	GO:0000790,GO:0002052,GO:0003139,GO:0003219,GO:0003407,GO:0003682,GO:0003713,GO:0005102,GO:0005634,GO:0005654,GO:0005737,GO:0006337,GO:0006338,GO:0006351,GO:0006357,GO:0008134,GO:0010971,GO:0016514,GO:0016922,GO:0019216,GO:0030374,GO:0035257,GO:0042692,GO:0043393,GO:0045893,GO:0051152,GO:0071564,GO:0071565	nuclear chromatin|positive regulation of neuroblast proliferation|secondary heart field specification|cardiac right ventricle formation|neural retina development|chromatin binding|transcription coactivator activity|signaling receptor binding|nucleus|nucleoplasm|cytoplasm|nucleosome disassembly|chromatin remodeling|transcription, DNA-templated|regulation of transcription by RNA polymerase II|trans…
TCONS_00022431	4.38772	0.0168856	Up	10.3857	9.72086	10.465	7.34024	1.9119	3.51159	Chr4	54185770	54187587	-	495	XLOC_011298	XM_018047106.1	0	antisense	genic	exonic	overlapping	ZNRF2	GeneID:102170112,Genbank:XM_018047106.1	zinc and ring finger 2	GO:0000209,GO:0004842,GO:0005737,GO:0005765,GO:0005829,GO:0005886,GO:0010008,GO:0030054,GO:0030659,GO:0032991,GO:0042734,GO:0046872,GO:0061630	protein polyubiquitination|ubiquitin-protein transferase activity|cytoplasm|lysosomal membrane|cytosol|plasma membrane|endosome membrane|cell junction|cytoplasmic vesicle membrane|protein-containing complex|presynaptic membrane|metal ion binding|ubiquitin protein ligase activity
TCONS_00022577	85.4651	0.000467467	Up	5.44492	6.51844	3.76244	0	0	0	Chr4	107665413	107747017	-	284	XLOC_011392	XM_005678949.3	0	antisense	genic	exonic	overlapping	PDK4	GeneID:102190015,Genbank:XM_005678949.3	pyruvate dehydrogenase kinase 4	GO:0004672,GO:0004740,GO:0005524,GO:0005739,GO:0005759,GO:0006006,GO:0006885,GO:0008286,GO:0009267,GO:0010510,GO:0010565,GO:0010906,GO:0042304,GO:0042593,GO:0042594,GO:0045124,GO:0046320,GO:0071398,GO:0072593,GO:2000811	protein kinase activity|pyruvate dehydrogenase (acetyl-transferring) kinase activity|ATP binding|mitochondrion|mitochondrial matrix|glucose metabolic process|regulation of pH|insulin receptor signaling pathway|cellular response to starvation|regulation of acetyl-CoA biosynthetic process from pyruvate|regulation of cellular ketone metabolic process|regulation of glucose metabolic process|regulatio…
TCONS_00022579	2.44287	0.0441147	Up	29.3097	35.1953	23.5048	17.7706	28.7256	32.1796	Chr4	108102878	108106468	-	3487	XLOC_011393	XM_018047405.1	0	sense	genic	exonic	nested	PPP1R9A	GeneID:102188108,Genbank:XM_018047405.1	protein phosphatase 1 regulatory subunit 9A, transcript variant X8	GO:0005737,GO:0005829,GO:0007015,GO:0007568,GO:0008022,GO:0008157,GO:0014069,GO:0015629,GO:0019722,GO:0019901,GO:0019904,GO:0030054,GO:0030175,GO:0030425,GO:0030833,GO:0030864,GO:0031175,GO:0031594,GO:0042803,GO:0043025,GO:0044325,GO:0044326,GO:0045860,GO:0051015,GO:0051020,GO:0051489,GO:0051497,GO:0051823,GO:0051963,GO:0060079,GO:0060999,GO:0061001,GO:0097237,GO:0098871,GO:0098974,GO:0098978,GO:…	cytoplasm|cytosol|actin filament organization|aging|protein C-terminus binding|protein phosphatase 1 binding|postsynaptic density|actin cytoskeleton|calcium-mediated signaling|protein kinase binding|protein domain specific binding|cell junction|filopodium|dendrite|regulation of actin filament polymerization|cortical actin cytoskeleton|neuron projection development|neuromuscular junction|protein h…
TCONS_00022623	3.02802	0.0449618	Up	1089.57	1936.71	915.592	969.97	1330.3	589.83	Chr5	2351572	2351961	+	306
TCONS_00023055	4.07597	0.00321883	Up	36444.7	22712.9	13609.1	11968.4	14171.5	9580.38	Chr5	81429187	81429578	+	328	XLOC_011630	XM_018048381.1	3493	sense	intergenic	downstream	same_strand	TM7SF3	GeneID:102169651,Genbank:XM_018048381.1	transmembrane 7 superfamily member 3	GO:0005886,GO:0016021,GO:0032024,GO:0034620,GO:0043069,GO:0070062	plasma membrane|integral component of membrane|positive regulation of insulin secretion|cellular response to unfolded protein|negative regulation of programmed cell death|extracellular exosome
TCONS_00023159	14.0524	0.00162667	Up	17.6749	49.4989	8.02889	0.440312	5.71902	9.11769	Chr5	102565238	102571620	+	369	XLOC_011690	XM_005680940.3	0	antisense	genic	intronic	nested	CD4	GeneID:102170124,Genbank:XM_005680940.3	CD4 molecule	GO:0002250,GO:0005886,GO:0007155,GO:0015026,GO:0016021	adaptive immune response|plasma membrane|cell adhesion|coreceptor activity|integral component of membrane	ko04514,ko04660,ko04612,ko04640	Cell adhesion molecules (CAMs)|T cell receptor signaling pathway|Antigen processing and presentation|Hematopoietic cell lineage
TCONS_00023394	0.124494	0.0189235	Down	0.110155	0.00764047	3.24531	6.93691	8.59399	14.9121	Chr5	4419820	4424293	-	4246	XLOC_011809	XM_018047564.1	0	sense	genic	intronic	nested	KCNC2	GeneID:102178512,Genbank:XM_018047564.1	potassium voltage-gated channel subfamily C member 2, transcript variant X4	GO:0005249,GO:0005251,GO:0005622,GO:0005886,GO:0005887,GO:0008076,GO:0009642,GO:0014070,GO:0014075,GO:0016020,GO:0016021,GO:0016323,GO:0016324,GO:0021759,GO:0030054,GO:0030424,GO:0030425,GO:0030673,GO:0031982,GO:0032026,GO:0032590,GO:0032809,GO:0038060,GO:0042734,GO:0043025,GO:0043195,GO:0043204,GO:0044325,GO:0045202,GO:0045211,GO:0045471,GO:0050796,GO:0051260,GO:0051291,GO:0071242,GO:0071732,GO:…	voltage-gated potassium channel activity|delayed rectifier potassium channel activity|intracellular|plasma membrane|integral component of plasma membrane|voltage-gated potassium channel complex|response to light intensity|response to organic cyclic compound|response to amine|membrane|integral component of membrane|basolateral plasma membrane|apical plasma membrane|globus pallidus development|cell…
TCONS_00023602	0.289158	0.0194314	Down	1.0947	0.121352	2.53943	4.10278	4.04098	9.78979	Chr5	39096429	39100860	-	4391	XLOC_011908	XM_005680159.3	0	sense	genic	intronic	nested	PDZRN4	GeneID:102186189,Genbank:XM_005680159.3	PDZ domain containing ring finger 4	GO:0016567,GO:0046872,GO:0061630	protein ubiquitination|metal ion binding|ubiquitin protein ligase activity
TCONS_00023759	3.18347	0.0386481	Up	19.9542	18.3168	6.20581	9.50157	12.7983	8.34353	Chr5	56868086	56870138	-	2001	XLOC_011983	XM_018048111.1	0	sense	genic	exonic	nested	GDF11	GeneID:102178704,Genbank:XM_018048111.1	growth differentiation factor 11	GO:0001501,GO:0001656,GO:0001657,GO:0005125,GO:0005160,GO:0005615,GO:0005654,GO:0007399,GO:0007498,GO:0008083,GO:0008285,GO:0010862,GO:0021512,GO:0031016,GO:0032991,GO:0042981,GO:0043231,GO:0043408,GO:0045665,GO:0048468,GO:0048469,GO:0048593,GO:0060021,GO:0060395	skeletal system development|metanephros development|ureteric bud development|cytokine activity|transforming growth factor beta receptor binding|extracellular space|nucleoplasm|nervous system development|mesoderm development|growth factor activity|negative regulation of cell proliferation|positive regulation of pathway-restricted SMAD protein phosphorylation|spinal cord anterior/posterior patterni…
TCONS_00024150	5.10377	0.000435312	Up	393.815	166.788	120.206	72.0416	81.0472	111.02	Chr5	115344748	115345434	-	536	XLOC_012189	XM_018048906.1	38407	antisense	intergenic	upstream	divergent	PPARA	GeneID:100861393,Genbank:XM_018048906.1	peroxisome proliferator activated receptor alpha, transcript variant X3	GO:0000122,GO:0000976,GO:0000977,GO:0000978,GO:0000981,GO:0001077,GO:0001078,GO:0001103,GO:0001227,GO:0003677,GO:0003700,GO:0003707,GO:0004879,GO:0005504,GO:0005634,GO:0005654,GO:0006631,GO:0007275,GO:0008134,GO:0008144,GO:0008270,GO:0008289,GO:0008544,GO:0009755,GO:0010745,GO:0010871,GO:0010887,GO:0010891,GO:0019216,GO:0019217,GO:0030154,GO:0030374,GO:0031624,GO:0032099,GO:0032922,GO:0033993,GO:…	negative regulation of transcription by RNA polymerase II|transcription regulatory region sequence-specific DNA binding|RNA polymerase II regulatory region sequence-specific DNA binding|RNA polymerase II proximal promoter sequence-specific DNA binding|DNA-binding transcription factor activity, RNA polymerase II-specific|proximal promoter DNA-binding transcription activator activity, RNA polymeras…	ko04024,ko04922,ko04920,ko03320	cAMP signaling pathway|Glucagon signaling pathway|Adipocytokine signaling pathway|PPAR signaling pathway
TCONS_00024151	3.37402	0.0176203	Up	72.9047	22.4529	43.7498	33.222	8.47941	26.1629	Chr5	115344748	115345434	-	516	XLOC_012189	XM_018048906.1	38407	antisense	intergenic	upstream	divergent	PPARA	GeneID:100861393,Genbank:XM_018048906.1	peroxisome proliferator activated receptor alpha, transcript variant X3	GO:0000122,GO:0000976,GO:0000977,GO:0000978,GO:0000981,GO:0001077,GO:0001078,GO:0001103,GO:0001227,GO:0003677,GO:0003700,GO:0003707,GO:0004879,GO:0005504,GO:0005634,GO:0005654,GO:0006631,GO:0007275,GO:0008134,GO:0008144,GO:0008270,GO:0008289,GO:0008544,GO:0009755,GO:0010745,GO:0010871,GO:0010887,GO:0010891,GO:0019216,GO:0019217,GO:0030154,GO:0030374,GO:0031624,GO:0032099,GO:0032922,GO:0033993,GO:…	negative regulation of transcription by RNA polymerase II|transcription regulatory region sequence-specific DNA binding|RNA polymerase II regulatory region sequence-specific DNA binding|RNA polymerase II proximal promoter sequence-specific DNA binding|DNA-binding transcription factor activity, RNA polymerase II-specific|proximal promoter DNA-binding transcription activator activity, RNA polymeras…	ko04024,ko04922,ko04920,ko03320	cAMP signaling pathway|Glucagon signaling pathway|Adipocytokine signaling pathway|PPAR signaling pathway
TCONS_00024850	4.18658	0.00227295	Up	16.7547	21.1087	34.0217	5.29959	11.7249	16.4594	Chr6	71156197	71222563	-	290	XLOC_012549	XM_005681629.3	0	sense	genic	intronic	overlapping	KDR	GeneID:100860836,Genbank:XM_005681629.3	kinase insert domain receptor	GO:0001525,GO:0001570,GO:0001934,GO:0001938,GO:0002042,GO:0003158,GO:0004713,GO:0004714,GO:0004888,GO:0005021,GO:0005178,GO:0005524,GO:0005576,GO:0005634,GO:0005737,GO:0005768,GO:0005769,GO:0005783,GO:0005794,GO:0005886,GO:0005887,GO:0007169,GO:0008284,GO:0008360,GO:0009968,GO:0010595,GO:0010629,GO:0014068,GO:0016032,GO:0016239,GO:0018108,GO:0019838,GO:0030054,GO:0030154,GO:0030198,GO:0030335,GO:…	angiogenesis|vasculogenesis|positive regulation of protein phosphorylation|positive regulation of endothelial cell proliferation|cell migration involved in sprouting angiogenesis|endothelium development|protein tyrosine kinase activity|transmembrane receptor protein tyrosine kinase activity|transmembrane signaling receptor activity|vascular endothelial growth factor-activated receptor activity|in…	ko04060,ko04144,ko04015,ko04370,ko04014,ko04151,ko04510	Cytokine-cytokine receptor interaction|Endocytosis|Rap1 signaling pathway|VEGF signaling pathway|Ras signaling pathway|PI3K-Akt signaling pathway|Focal adhesion
TCONS_00025045	3.64379	0.0187791	Up	4.53328	5.82473	4.55678	3.93388	1.18896	3.02993	Chr6	117051050	117054563	-	3492	XLOC_012649	XM_018049868.1	0	sense	genic	intronic	nested	MAEA	GeneID:106501794,Genbank:XM_018049868.1	macrophage erythroblast attacher, transcript variant X3	GO:0003779,GO:0005654,GO:0005737,GO:0005856,GO:0005886,GO:0007049,GO:0016363,GO:0016740,GO:0043249,GO:0045721,GO:0046872,GO:0051301	actin binding|nucleoplasm|cytoplasm|cytoskeleton|plasma membrane|cell cycle|nuclear matrix|transferase activity|erythrocyte maturation|negative regulation of gluconeogenesis|metal ion binding|cell division
TCONS_00025053	2.99175	0.0197941	Up	94.9292	115.201	65.6487	58.4864	67.5441	75.1064	Chr7	68928	69563	+	579	XLOC_012653	XM_018049977.1	2891	sense	intergenic	downstream	same_strand	STARD4	GeneID:102183596,Genbank:XM_018049977.1	StAR related lipid transfer domain containing 4, transcript variant X1	GO:0010873,GO:0010879,GO:0015485,GO:0017127,GO:0031410,GO:0032367,GO:0070508,GO:0070859	positive regulation of cholesterol esterification|cholesterol transport involved in cholesterol storage|cholesterol binding|cholesterol transporter activity|cytoplasmic vesicle|intracellular cholesterol transport|cholesterol import|positive regulation of bile acid biosynthetic process
TCONS_00025452	104.058	0.00711696	Up	0	6.20863	0.124557	0	0	0.139358	Chr7	75432466	75434004	+	1120
TCONS_00025464	0.313862	0.00853759	Down	2.90109	0.583024	7.2175	7.87931	18.1464	22.8112	Chr7	79658570	79661465	+	2664	XLOC_012856	XM_018050677.1	2043	sense	intergenic	downstream	same_strand	SNX2	GeneID:102191692,Genbank:XM_018050677.1	sorting nexin 2	GO:0005768,GO:0005829,GO:0006886,GO:0006897,GO:0010008,GO:0030027,GO:0030904,GO:0031901,GO:0034498,GO:0035091,GO:0042147,GO:0072673	endosome|cytosol|intracellular protein transport|endocytosis|endosome membrane|lamellipodium|retromer complex|early endosome membrane|early endosome to Golgi transport|phosphatidylinositol binding|retrograde transport, endosome to Golgi|lamellipodium morphogenesis	ko04144	Endocytosis
TCONS_00026665	6.74557	0.00770631	Up	22.497	57.4214	10.8794	9.6754	16.9015	8.12209	Chr7	103042581	103051201	-	327	XLOC_013443	XM_018051380.1	0	sense	genic	exonic	overlapping	LOC108636404	GeneID:108636404,Genbank:XM_018051380.1	bone marrow stromal antigen 2-like	GO:0002737,GO:0005770,GO:0005794,GO:0005886,GO:0008191,GO:0009615,GO:0009986,GO:0016021,GO:0016324,GO:0030308,GO:0030336,GO:0031225,GO:0032956,GO:0034341,GO:0035455,GO:0035456,GO:0045071,GO:0045087,GO:0045121,GO:0051607,GO:1901253	negative regulation of plasmacytoid dendritic cell cytokine production|late endosome|Golgi apparatus|plasma membrane|metalloendopeptidase inhibitor activity|response to virus|cell surface|integral component of membrane|apical plasma membrane|negative regulation of cell growth|negative regulation of cell migration|anchored component of membrane|regulation of actin cytoskeleton organization|respons…
TCONS_00026723	73.5415	4.05226e-06	Up	16.4191	3.02063	4.01894	2.37447e-09	2.05666e-12	0.616723	Chr7	105613768	105618053	-	1321	XLOC_013464	XM_018051577.1	29523	sense	intergenic	downstream	same_strand	WNT9A	GeneID:102184896,Genbank:XM_018051577.1	Wnt family member 9A	GO:0005109,GO:0005576,GO:0005615,GO:0007093,GO:0008285,GO:0016055,GO:0030182,GO:0032331,GO:0035115,GO:0043154,GO:0045165,GO:0045597,GO:0045880,GO:0048018,GO:0048704,GO:0048856,GO:0060070,GO:0060548,GO:0061037	frizzled binding|extracellular region|extracellular space|mitotic cell cycle checkpoint|negative regulation of cell proliferation|Wnt signaling pathway|neuron differentiation|negative regulation of chondrocyte differentiation|embryonic forelimb morphogenesis|negative regulation of cysteine-type endopeptidase activity involved in apoptotic process|cell fate commitment|positive regulation of cell d…	ko04390,ko04916,ko04150,ko04310,ko04550	Hippo signaling pathway|Melanogenesis|mTOR signaling pathway|Wnt signaling pathway|Signaling pathways regulating pluripotency of stem cells
TCONS_00026724	10.9267	0.000429173	Up	66.637	2.723	11.2559	3.8041	4.08801	4.22669	Chr7	105613770	105618053	-	3772	XLOC_013464	XM_018051577.1	29523	sense	intergenic	downstream	same_strand	WNT9A	GeneID:102184896,Genbank:XM_018051577.1	Wnt family member 9A	GO:0005109,GO:0005576,GO:0005615,GO:0007093,GO:0008285,GO:0016055,GO:0030182,GO:0032331,GO:0035115,GO:0043154,GO:0045165,GO:0045597,GO:0045880,GO:0048018,GO:0048704,GO:0048856,GO:0060070,GO:0060548,GO:0061037	frizzled binding|extracellular region|extracellular space|mitotic cell cycle checkpoint|negative regulation of cell proliferation|Wnt signaling pathway|neuron differentiation|negative regulation of chondrocyte differentiation|embryonic forelimb morphogenesis|negative regulation of cysteine-type endopeptidase activity involved in apoptotic process|cell fate commitment|positive regulation of cell d…	ko04390,ko04916,ko04150,ko04310,ko04550	Hippo signaling pathway|Melanogenesis|mTOR signaling pathway|Wnt signaling pathway|Signaling pathways regulating pluripotency of stem cells
TCONS_00026790	3.7334	0.0355118	Up	2.91421	1.65709	2.70132	0.401379	1.61122	1.83518	Chr8	9468695	9469779	+	840	XLOC_013498	XM_018051857.1	0	sense	genic	exonic	nested	LOC108636536	GeneID:108636536,Genbank:XM_018051857.1	uncharacterized LOC108636536			ko04974	Protein digestion and absorption
TCONS_00026984	3.42047	0.0143358	Up	549.731	895.559	582.645	272.762	675.937	358.574	Chr8	60072847	60109911	+	201	XLOC_013591	XM_018052162.1	0	sense	genic	intronic	overlapping	RECK	GeneID:102181951,Genbank:XM_018052162.1	reversion inducing cysteine rich protein with kazal motifs, transcript variant X3	GO:0001944,GO:0001955,GO:0002040,GO:0004866,GO:0004867,GO:0005576,GO:0005886,GO:0007566,GO:0008191,GO:0016020,GO:0030198,GO:0030336,GO:0031225,GO:0035115,GO:0060828,GO:1904684	vasculature development|blood vessel maturation|sprouting angiogenesis|endopeptidase inhibitor activity|serine-type endopeptidase inhibitor activity|extracellular region|plasma membrane|embryo implantation|metalloendopeptidase inhibitor activity|membrane|extracellular matrix organization|negative regulation of cell migration|anchored component of membrane|embryonic forelimb morphogenesis|regulati…
TCONS_00027049	2.88764	0.00245853	Up	343.051	241.683	389.797	180.917	273.477	145.319	Chr8	67549134	67549473	+	263	XLOC_013620	XM_018052774.1	0	sense	genic	exonic	nested	LOC108636601	GeneID:108636601,Genbank:XM_018052774.1	heterogeneous nuclear ribonucleoprotein D-like	GO:0003690,GO:0003697,GO:0003723,GO:0005634,GO:0005654,GO:0005681,GO:0005829,GO:0006396,GO:0008143,GO:0010468,GO:0034046,GO:0035722,GO:0043565,GO:1990837,GO:1990904	double-stranded DNA binding|single-stranded DNA binding|RNA binding|nucleus|nucleoplasm|spliceosomal complex|cytosol|RNA processing|poly(A) binding|regulation of gene expression|poly(G) binding|interleukin-12-mediated signaling pathway|sequence-specific DNA binding|sequence-specific double-stranded DNA binding|ribonucleoprotein complex
TCONS_00027156	3.64075	0.00782789	Up	698.197	475	253.744	180.915	373.443	277.057	Chr8	83203218	83204320	+	463	XLOC_013672	XM_005684152.3	0	antisense	genic	exonic	overlapping	AAED1	GeneID:102189481,Genbank:XM_005684152.3	AhpC/TSA antioxidant enzyme domain containing 1, transcript variant X2	GO:0016209,GO:0055114	antioxidant activity|oxidation-reduction process
TCONS_00027251	4.12601	0.0136036	Up	68.7481	219.46	151.533	50.4515	130.24	57.8678	Chr8	101437439	101438374	+	373	XLOC_013719	XM_018052600.1	416	antisense	intergenic	upstream	divergent	PTBP3	GeneID:102191137,Genbank:XM_018052600.1	polypyrimidine tract binding protein 3, transcript variant X2	GO:0003723,GO:0005634,GO:0006397,GO:0008380,GO:0009653,GO:0033119,GO:0043249,GO:0045595	RNA binding|nucleus|mRNA processing|RNA splicing|anatomical structure morphogenesis|negative regulation of RNA splicing|erythrocyte maturation|regulation of cell differentiation
TCONS_00027323	8.90454	0.000280016	Up	17.4895	1.18091	4.17384	1.13283	1.65558	1.50112	Chr8	111015682	111035368	+	10607
TCONS_00027382	0.232125	0.0205911	Down	0.467457	1.68585	6.94402	8.21524	30.3938	21.216	Chr8	10654262	10661189	-	693	XLOC_013778	XM_018051873.1	0	antisense	genic	intronic	nested	SCARA5	GeneID:102189585,Genbank:XM_018051873.1	scavenger receptor class A member 5	GO:0005044,GO:0005887,GO:0006879,GO:0006897,GO:0009986,GO:0034605,GO:0034755,GO:0070207,GO:0070287	scavenger receptor activity|integral component of plasma membrane|cellular iron ion homeostasis|endocytosis|cell surface|cellular response to heat|iron ion transmembrane transport|protein homotrimerization|ferritin receptor activity
TCONS_00027399	2.83847	0.0210228	Up	91.4774	123.938	82.0002	55.6152	90.204	82.5901	Chr8	22204370	22205819	-	1338	XLOC_013790	XM_013965878.2	0	sense	genic	exonic	overlapping	LOC102176530	GeneID:102176530,Genbank:XM_013965878.2	etoposide-induced protein 2.4 homolog	GO:0005783,GO:0016021,GO:0016236	endoplasmic reticulum|integral component of membrane|macroautophagy	ko04115	p53 signaling pathway
TCONS_00027776	7.36696	0.0111052	Up	11.5652	14.8449	3.249	5.43253	2.36854	0.757044	Chr8	101943086	101944961	-	761	XLOC_013993	XM_018052609.1	0	sense	genic	intronic	nested	LOC102169183	GeneID:102169183,Genbank:XM_018052609.1	major allergen Equ c 1, transcript variant X1	GO:0005576,GO:0036094	extracellular region|small molecule binding
TCONS_00027825	3.82146	0.0320314	Up	89.3637	146.269	34.5701	72.0728	45.9746	46.1636	Chr8	110758911	110778997	-	715	XLOC_014022	XM_018052724.1	0	sense	genic	exonic	nested	TRAPPC12	GeneID:102181599,Genbank:XM_018052724.1	trafficking protein particle complex 12, transcript variant X1	GO:0000776,GO:0004175,GO:0005634,GO:0005793,GO:0006888,GO:0007030,GO:0030008,GO:0048471,GO:0051259,GO:0051310,GO:0090234,GO:1905342	kinetochore|endopeptidase activity|nucleus|endoplasmic reticulum-Golgi intermediate compartment|ER to Golgi vesicle-mediated transport|Golgi organization|TRAPP complex|perinuclear region of cytoplasm|protein complex oligomerization|metaphase plate congression|regulation of kinetochore assembly|positive regulation of protein localization to kinetochore
XR_001295534.2	2.91452	0.0195596	Up	9.39577	13.1285	13.0302	8.18139	4.86859	11.4292	Chr3	19351455	19376893	-	1700	LOC106501978	XM_018043334.1	0	antisense	genic	intronic	nested	RNF220	GeneID:102179345,Genbank:XM_018043334.1	ring finger protein 220, transcript variant X4	GO:0004842,GO:0005737,GO:0016567,GO:0046872,GO:0051865,GO:0090263	ubiquitin-protein transferase activity|cytoplasm|protein ubiquitination|metal ion binding|protein autoubiquitination|positive regulation of canonical Wnt signaling pathway
XR_001295653.2	57.4027	0.0138893	Up	0.184782	0.879007	0.15679	0	0	0	Chr5	23448411	23463625	-	1949	LOC106502085	XM_005679822.3	22762	antisense	intergenic	downstream	convergent	CRADD	GeneID:102179736,Genbank:XM_005679822.3	CASP2 and RIPK1 domain containing adaptor with death domain	GO:0002020,GO:0005634,GO:0005737,GO:0005829,GO:0006919,GO:0006977,GO:0008625,GO:0030674,GO:0042981,GO:0043065,GO:0070513,GO:0071260,GO:2001235	protease binding|nucleus|cytoplasm|cytosol|activation of cysteine-type endopeptidase activity involved in apoptotic process|DNA damage response, signal transduction by p53 class mediator resulting in cell cycle arrest|extrinsic apoptotic signaling pathway via death domain receptors|protein binding, bridging|regulation of apoptotic process|positive regulation of apoptotic process|death domain bind…
XR_001295658.2	18.4436	0.00303585	Up	3.89473	4.57899	6.68472	1.16077	0.00968342	1.3793e-05	Chr5	25678783	25683502	-	861	LOC106502088	XM_018047648.1	32508	sense	intergenic	downstream	same_strand	HOXC4	GeneID:102190103,Genbank:XM_018047648.1	homeobox C4, transcript variant X1	GO:0000977,GO:0000980,GO:0001205,GO:0001228,GO:0001501,GO:0005634,GO:0005654,GO:0009952,GO:0033613,GO:0045944,GO:0048562,GO:0048704,GO:0051216,GO:0071837,GO:1904840	RNA polymerase II regulatory region sequence-specific DNA binding|RNA polymerase II distal enhancer sequence-specific DNA binding|distal enhancer DNA-binding transcription activator activity, RNA polymerase II-specific|DNA-binding transcription activator activity, RNA polymerase II-specific|skeletal system development|nucleus|nucleoplasm|anterior/posterior pattern specification|activating transcr…
XR_001295696.2	0.195987	0.00722447	Down	6224.67	276.847	3766.79	31908.9	14401.4	29718.9	Chr5	56580236	56581775	-	488	LOC102168701	XM_005680368.3	276	sense	intergenic	upstream	same_strand	ZC3H10	GeneID:102171955,Genbank:XM_005680368.3	zinc finger CCCH-type containing 10	GO:0000381,GO:0003723,GO:0005634,GO:0005654,GO:0005737,GO:0010608,GO:0035198,GO:0046872,GO:1903799	regulation of alternative mRNA splicing, via spliceosome|RNA binding|nucleus|nucleoplasm|cytoplasm|posttranscriptional regulation of gene expression|miRNA binding|metal ion binding|negative regulation of production of miRNAs involved in gene silencing by miRNA
XR_001295740.2	3.04298	0.00908568	Up	43.624	31.309	27.3678	18.1646	21.9448	27.0151	Chr5	102765897	102766501	-	387	LOC106502143	XM_005680961.3	0	antisense	genic	exonic	overlapping	NOP2	GeneID:102174370,Genbank:XM_005680961.3	NOP2 nucleolar protein, transcript variant X2	GO:0000027,GO:0003723,GO:0005654,GO:0005730,GO:0006357,GO:0008284,GO:0009383,GO:0070475,GO:1901796	ribosomal large subunit assembly|RNA binding|nucleoplasm|nucleolus|regulation of transcription by RNA polymerase II|positive regulation of cell proliferation|rRNA (cytosine-C5-)-methyltransferase activity|rRNA base methylation|regulation of signal transduction by p53 class mediator
XR_001295779.2	205.231	0.00135453	Up	51.6296	1.19245e-18	8.45612	0	2.31584e-14	1.34188e-29	Chr6	45346547	45347973	-	238	LOC106502190	XM_018049347.1	317	antisense	intergenic	upstream	divergent	ANAPC4	GeneID:102183223,Genbank:XM_018049347.1	anaphase promoting complex subunit 4	GO:0004842,GO:0005634,GO:0005654,GO:0005680,GO:0005829,GO:0007049,GO:0019903,GO:0031145,GO:0034399,GO:0045842,GO:0051301,GO:0070979	ubiquitin-protein transferase activity|nucleus|nucleoplasm|anaphase-promoting complex|cytosol|cell cycle|protein phosphatase binding|anaphase-promoting complex-dependent catabolic process|nuclear periphery|positive regulation of mitotic metaphase/anaphase transition|cell division|protein K11-linked ubiquitination	ko04914,ko04114,ko04110,ko04120,ko04111,ko04113	Progesterone-mediated oocyte maturation|Oocyte meiosis|Cell cycle|Ubiquitin mediated proteolysis|Cell cycle - yeast|Meiosis - yeast
XR_001295797.2	4.87895	0.0424722	Up	3.87089	32.0896	3.97097	5.04191	8.22747	10.8951	Chr6	71112345	71114702	-	2327	LOC106502205	XM_005681629.3	391	sense	intergenic	downstream	same_strand	KDR	GeneID:100860836,Genbank:XM_005681629.3	kinase insert domain receptor	GO:0001525,GO:0001570,GO:0001934,GO:0001938,GO:0002042,GO:0003158,GO:0004713,GO:0004714,GO:0004888,GO:0005021,GO:0005178,GO:0005524,GO:0005576,GO:0005634,GO:0005737,GO:0005768,GO:0005769,GO:0005783,GO:0005794,GO:0005886,GO:0005887,GO:0007169,GO:0008284,GO:0008360,GO:0009968,GO:0010595,GO:0010629,GO:0014068,GO:0016032,GO:0016239,GO:0018108,GO:0019838,GO:0030054,GO:0030154,GO:0030198,GO:0030335,GO:…	angiogenesis|vasculogenesis|positive regulation of protein phosphorylation|positive regulation of endothelial cell proliferation|cell migration involved in sprouting angiogenesis|endothelium development|protein tyrosine kinase activity|transmembrane receptor protein tyrosine kinase activity|transmembrane signaling receptor activity|vascular endothelial growth factor-activated receptor activity|in…	ko04060,ko04144,ko04015,ko04370,ko04014,ko04151,ko04510	Cytokine-cytokine receptor interaction|Endocytosis|Rap1 signaling pathway|VEGF signaling pathway|Ras signaling pathway|PI3K-Akt signaling pathway|Focal adhesion
XR_001295871.2	2.5947	0.0337882	Up	5.97598	4.78973	5.15752	1.87364	4.45677	5.91602	Chr7	92457976	92461083	+	1509	LOC102178619	XM_005682498.3	0	antisense	genic	exonic	overlapping	SLC25A41	GeneID:102178818,Genbank:XM_005682498.3	solute carrier family 25 member 41	GO:0005347,GO:0005743,GO:0016021	ATP transmembrane transporter activity|mitochondrial inner membrane|integral component of membrane
XR_001295883.2	5.35778	0.031771	Up	12.079	0.203924	2.32944	1.10304	1.98087	1.36722	Chr1	110105303	110109142	-	2811	LOC106502323	XM_018050376.1	22014	sense	intergenic	downstream	same_strand	LEKR1	GeneID:102177284,Genbank:XM_018050376.1	leucine, glutamate and lysine rich 1
XR_001295902.2	7.54576	0.0430705	Up	0.211348	22.2113	3.24216	3.48244	2.83858	3.56152	Chr7	39647169	39656117	-	844	LOC106502345	NM_001285700.1	18738	antisense	intergenic	upstream	divergent	IL12B	GeneID:100860845,Genbank:NM_001285700.1	interleukin 12B	GO:0004896,GO:0005125,GO:0005615,GO:0016020	cytokine receptor activity|cytokine activity|extracellular space|membrane	ko04060,ko04620,ko04630,ko04622	Cytokine-cytokine receptor interaction|Toll-like receptor signaling pathway|Jak-STAT signaling pathway|RIG-I-like receptor signaling pathway
XR_001296044.2	2.56261	0.0110218	Up	472.8	255.258	326.116	132.284	302.144	371.25	Chr9	6982492	6984819	+	1615	LOC106502458	XM_018052905.1	24734	sense	intergenic	upstream	same_strand	TTK	GeneID:102170423,Genbank:XM_018052905.1	TTK protein kinase, transcript variant X3	GO:0004674,GO:0004712,GO:0004713,GO:0005524,GO:0007093,GO:0051304	protein serine/threonine kinase activity|protein serine/threonine/tyrosine kinase activity|protein tyrosine kinase activity|ATP binding|mitotic cell cycle checkpoint|chromosome separation	ko04111,ko04110	Cell cycle - yeast|Cell cycle
XR_001296117.2	3.29683	0.0422179	Up	1.37537	1.9662	2.08571	1.47237	0.675087	0.978983	Chr9	89523307	89526014	+	1991	LOC106502494	XM_018053466.1	46103	antisense	intergenic	upstream	divergent	UNC93A	GeneID:102175580,Genbank:XM_018053466.1	unc-93 homolog A (C. elegans), transcript variant X1	GO:0005886,GO:0016021	plasma membrane|integral component of membrane
XR_001296234.2	2.71349	0.0383635	Up	33.3523	41.3497	27.8427	15.1848	24.2422	45.4557	Chr11	9122657	9123912	-	859	LOC106502586	XM_013967476.2	412	antisense	intergenic	upstream	divergent	C11H2orf49	GeneID:102190325,Genbank:XM_013967476.2	chromosome 11 C2orf49 homolog	GO:0005654,GO:0048598,GO:0072669	nucleoplasm|embryonic morphogenesis|tRNA-splicing ligase complex
XR_001296245.2	4.96978	0.0362373	Up	0.807531	10.5946	3.78867	1.93724	2.46871	3.72256	Chr11	718502	874942	+	1693	LOC102171344
XR_001296343.2	2.95629	0.00791496	Up	6.99032	3.55889	9.64408	2.2226	4.03904	5.5458	Chr12	51221132	51242787	+	772	LOC106502707	XM_018056554.1	0	antisense	genic	intronic	overlapping	MICU2	GeneID:102169880,Genbank:XM_018056554.1	mitochondrial calcium uptake 2	GO:0005509,GO:0005739,GO:0005743,GO:0005758,GO:0006851,GO:0034704,GO:0036444,GO:0046982,GO:0051560,GO:0051561,GO:0051562,GO:1990246	calcium ion binding|mitochondrion|mitochondrial inner membrane|mitochondrial intermembrane space|mitochondrial calcium ion transmembrane transport|calcium channel complex|calcium import into the mitochondrion|protein heterodimerization activity|mitochondrial calcium ion homeostasis|positive regulation of mitochondrial calcium ion concentration|negative regulation of mitochondrial calcium ion conc…
XR_001296402.2	2.91023	0.00278374	Up	742.687	702.243	742.899	356.509	560.489	588.113	Chr13	37987537	37989190	+	536	LOC106502755	XM_018057244.1	571	sense	intergenic	downstream	same_strand	SEC23B	GeneID:102191348,Genbank:XM_018057244.1	Sec23 homolog B, coat complex II component	GO:0000139,GO:0003400,GO:0005096,GO:0005783,GO:0005789,GO:0005829,GO:0006886,GO:0007030,GO:0008270,GO:0008360,GO:0016236,GO:0030127,GO:0048471,GO:0090110	Golgi membrane|regulation of COPII vesicle coating|GTPase activator activity|endoplasmic reticulum|endoplasmic reticulum membrane|cytosol|intracellular protein transport|Golgi organization|zinc ion binding|regulation of cell shape|macroautophagy|COPII vesicle coat|perinuclear region of cytoplasm|cargo loading into COPII-coated vesicle	ko04141	Protein processing in endoplasmic reticulum
XR_001296445.2	10.1506	0.000987406	Up	1.77659	1.3558	4.90532	0.164833	0.669439	0.521507	Chr13	66033540	66036272	-	990	LOC106502791	XM_018057845.1	2096	sense	intergenic	upstream	same_strand	BLCAP	GeneID:102183615,Genbank:XM_018057845.1	bladder cancer associated protein, transcript variant X1	GO:0007049,GO:0016021,GO:0030262	cell cycle|integral component of membrane|apoptotic nuclear changes
XR_001296485.2	0.462611	0.0261677	Down	4.39086	1.0096	7.95218	11.3943	11.7974	18.875	Chr14	67062807	67070091	+	4956	LOC106502835	XM_005688848.3	0	sense	genic	intronic	nested	NSMCE2	GeneID:102186780,Genbank:XM_005688848.3	NSE2/MMS21 homolog, SMC5-SMC6 complex SUMO ligase, transcript variant X1	GO:0000722,GO:0000724,GO:0000781,GO:0004842,GO:0007049,GO:0008270,GO:0016605,GO:0019789,GO:0030915,GO:0034184,GO:0045842,GO:0051301,GO:0090398	telomere maintenance via recombination|double-strand break repair via homologous recombination|chromosome, telomeric region|ubiquitin-protein transferase activity|cell cycle|zinc ion binding|PML body|SUMO transferase activity|Smc5-Smc6 complex|positive regulation of maintenance of mitotic sister chromatid cohesion|positive regulation of mitotic metaphase/anaphase transition|cell division|cellular…
XR_001296502.2	4.08654	0.0232647	Up	27.1002	6.7726	4.94993	2.51798	6.38086	10.3019	Chr14	62266061	62284081	-	784	LOC102177353	XM_005688957.3	46459	antisense	intergenic	downstream	convergent	EFCAB1	GeneID:102177541,Genbank:XM_005688957.3	EF-hand calcium binding domain 1, transcript variant X3	GO:0005509	calcium ion binding
XR_001296641.2	2.65644	0.0495637	Up	19.9624	2.04717	13.0196	3.66393	6.42589	11.5088	Chr16	49948079	49952182	+	3564	LOC106502959	XM_018060560.1	0	antisense	genic	intronic	nested	AGRN	GeneID:102169403,Genbank:XM_018060560.1	agrin, transcript variant X1			ko04512	ECM-receptor interaction
XR_001296662.2	4.22708	0.0215426	Up	1.3938	0.846718	0.6848	0.172304	0.491749	0.806107	Chr16	74061249	74070870	-	3406	LOC106502993	XM_018060790.1	72	antisense	intergenic	upstream	divergent	CD34	GeneID:100861223,Genbank:XM_018060790.1	CD34 molecule, transcript variant X3			ko04514,ko04640	Cell adhesion molecules (CAMs)|Hematopoietic cell lineage
XR_001296859.2	3.25338	0.0140838	Up	2.46341	3.82048	5.50751	1.1111	2.36522	3.46814	Chr19	50622103	50625943	+	1762	LOC106503235	XM_018063603.1	3627	sense	intergenic	upstream	same_strand	ACTG1	GeneID:100860883,Genbank:XM_018063603.1	actin gamma 1			ko04145,ko04520,ko04670,ko04015,ko04390,ko04611,ko04391,ko04510,ko04745,ko04810,ko04530,ko04919,ko04210,ko04921	Phagosome|Adherens junction|Leukocyte transendothelial migration|Rap1 signaling pathway|Hippo signaling pathway|Platelet activation|Hippo signaling pathway - fly|Focal adhesion|Phototransduction - fly|Regulation of actin cytoskeleton|Tight junction|Thyroid hormone signaling pathway|Apoptosis|Oxytocin signaling pathway
XR_001296904.2	21.3231	0.0214743	Up	1.38972	8.91623	0.846424	1.43149	0	0	Chr19	55640877	55643340	+	439	LOC106503275	XM_018063840.1	14	antisense	intergenic	upstream	divergent	MRPL58	GeneID:102175441,Genbank:XM_018063840.1	mitochondrial ribosomal protein L58, transcript variant X1	GO:0004045,GO:0005739,GO:0005743,GO:0005762,GO:0016150,GO:0070126	aminoacyl-tRNA hydrolase activity|mitochondrion|mitochondrial inner membrane|mitochondrial large ribosomal subunit|translation release factor activity, codon nonspecific|mitochondrial translational termination
XR_001296907.2	3.39517	0.00799655	Up	18.0479	10.4352	10.4959	4.09206	11.2273	7.55551	Chr19	37574257	37579403	-	997	LOC102169699	XM_018064936.1	0	antisense	genic	exonic	overlapping	HOXB3	GeneID:102169623,Genbank:XM_018064936.1	homeobox B3, transcript variant X2	GO:0000122,GO:0000978,GO:0001525,GO:0002244,GO:0003700,GO:0005634,GO:0005654,GO:0009952,GO:0021546,GO:0021615,GO:0030878,GO:0045944,GO:0048704,GO:0050767,GO:0051216,GO:0060216,GO:0060324	negative regulation of transcription by RNA polymerase II|RNA polymerase II proximal promoter sequence-specific DNA binding|angiogenesis|hematopoietic progenitor cell differentiation|DNA-binding transcription factor activity|nucleus|nucleoplasm|anterior/posterior pattern specification|rhombomere development|glossopharyngeal nerve morphogenesis|thyroid gland development|positive regulation of tran…
XR_001296954.2	31.9034	0.00029153	Up	106.936	8.0298	9.77004	2.22213	8.5703e-05	4.87624	Chr20	113779	119329	+	1287	LOC106503309
XR_001297029.2	0.357121	0.0174178	Down	0.504552	0.328599	1.16372	1.67073	3.31834	4.19733	Chr21	27387643	27391150	+	2930	LOC102178490	XM_018066229.1	88185	sense	intergenic	downstream	same_strand	KLF13	GeneID:106503361,Genbank:XM_018066229.1	Kruppel like factor 13	GO:0000978,GO:0000981,GO:0001077,GO:0003677,GO:0005634,GO:0006357,GO:0006366,GO:0008285,GO:0045647,GO:0045944,GO:0046872	RNA polymerase II proximal promoter sequence-specific DNA binding|DNA-binding transcription factor activity, RNA polymerase II-specific|proximal promoter DNA-binding transcription activator activity, RNA polymerase II-specific|DNA binding|nucleus|regulation of transcription by RNA polymerase II|transcription by RNA polymerase II|negative regulation of cell proliferation|negative regulation of ery…
XR_001297083.2	50.4853	0.00189611	Up	0.310026	1.5624	0.300684	4.76344e-07	0.00241155	0.114698	Chr22	15152972	15169300	+	3306	LOC108633165	XM_018066946.1	0	antisense	genic	intronic	nested	ANO10	GeneID:102175065,Genbank:XM_018066946.1	anoctamin 10, transcript variant X2	GO:0005227,GO:0005229,GO:0005622,GO:0005886,GO:0006812,GO:0006821,GO:0016020,GO:0016021,GO:0034220	calcium activated cation channel activity|intracellular calcium activated chloride channel activity|intracellular|plasma membrane|cation transport|chloride transport|membrane|integral component of membrane|ion transmembrane transport
XR_001297206.2	0.144426	0.0479926	Down	0.0622959	0.0127035	0.110909	0.638541	0.40285	0.511419	Chr23	13794166	13808530	+	3569	LOC106503513	XM_018039041.1	29665	sense	intergenic	upstream	same_strand	SOX4	GeneID:108633488,Genbank:XM_018039041.1	SRY-box 4, transcript variant X1
XR_001297240.2	6.39116	0.00808622	Up	8.92858	13.8892	6.13846	3.57636	2.0521	4.84248	Chr24	42532844	42533826	-	317	LOC106503540	XM_018039500.1	0	antisense	genic	exonic	overlapping	NAPG	GeneID:102176381,Genbank:XM_018039500.1	NSF attachment protein gamma, transcript variant X3	GO:0005483,GO:0005739,GO:0005765,GO:0005774,GO:0006886,GO:0006891,GO:0019905,GO:0031201,GO:0043209,GO:0045202,GO:0050821,GO:0061025,GO:0065003,GO:0070062	soluble NSF attachment protein activity|mitochondrion|lysosomal membrane|vacuolar membrane|intracellular protein transport|intra-Golgi vesicle-mediated transport|syntaxin binding|SNARE complex|myelin sheath|synapse|protein stabilization|membrane fusion|protein-containing complex assembly|extracellular exosome
XR_001297297.2	62.4109	0.00100476	Up	0.325838	0.172804	0.431643	4.34139e-08	0.0192283	0.00102591	Chr25	13126881	13136483	+	4529	LOC102171119	XM_018040531.1	66212	sense	intergenic	downstream	same_strand	MKL2	GeneID:102176092,Genbank:XM_018040531.1	MKL1/myocardin like 2, transcript variant X4	GO:0003713,GO:0005634,GO:0007517,GO:0045296,GO:0045844,GO:0045944,GO:0051145	transcription coactivator activity|nucleus|muscle organ development|cadherin binding|positive regulation of striated muscle tissue development|positive regulation of transcription by RNA polymerase II|smooth muscle cell differentiation
XR_001297335.2	0.067345	0.0275265	Down	0.285888	0.113787	0	1.85549	4.61201	4.35928	Chr3	117055657	117058223	+	498	LOC106503645	XM_005677092.2	89	antisense	intergenic	upstream	divergent	TMCO1	GeneID:102168400,Genbank:XM_005677092.2	transmembrane and coiled-coil domains 1	GO:0000139,GO:0005262,GO:0005783,GO:0006983,GO:0030176,GO:0032469,GO:0070588	Golgi membrane|calcium channel activity|endoplasmic reticulum|ER overload response|integral component of endoplasmic reticulum membrane|endoplasmic reticulum calcium ion homeostasis|calcium ion transmembrane transport
XR_001297367.1	103.151	0.0199191	Up	0	15.0085	0	0	0	0.520873	Chr27	20232378	20248328	+	469	LOC106503670
XR_001297370.2	4.02059	0.0477117	Up	2.81628	9.88758	12.4491	3.87598	6.21985	1.662	Chr27	20559966	20568508	+	431	LOC106503672	XM_005698791.3	97	antisense	intergenic	upstream	divergent	ERI1	GeneID:102175828,Genbank:XM_005698791.3	exoribonuclease 1	GO:0000175,GO:0000467,GO:0000738,GO:0005634,GO:0005654,GO:0005730,GO:0005737,GO:0006364,GO:0008408,GO:0019843,GO:0031047,GO:0031125,GO:0043022,GO:0046872,GO:0071204,GO:0071207	3'-5'-exoribonuclease activity|exonucleolytic trimming to generate mature 3'-end of 5.8S rRNA from tricistronic rRNA transcript (SSU-rRNA, 5.8S rRNA, LSU-rRNA)|DNA catabolic process, exonucleolytic|nucleus|nucleoplasm|nucleolus|cytoplasm|rRNA processing|3'-5' exonuclease activity|rRNA binding|gene silencing by RNA|rRNA 3'-end processing|ribosome binding|metal ion binding|histone pre-mRNA 3'end pr…
XR_001917054.1	11.3237	0.000614023	Up	45.6583	39.806	14.6468	10.1905	5.50708	1.34724	Chr23	19366372	19384953	-	409	LOC108633417	XM_018038528.1	0	antisense	genic	exonic	overlapping	LOC108633410	GeneID:108633410,Genbank:XM_018038528.1	zinc finger protein 239-like, transcript variant X2
XR_001917069.1	183.06	0.0205116	Up	37.9167	0	0	0	0	0	Chr23	567430	569485	-	317	LOC108633442	XM_018039295.1	71787	antisense	intergenic	upstream	divergent	FOXQ1	GeneID:108633546,Genbank:XM_018039295.1	forkhead box Q1	GO:0000122,GO:0000978,GO:0000981,GO:0001078,GO:0005634,GO:0006357,GO:0009653,GO:0030154,GO:0031069	negative regulation of transcription by RNA polymerase II|RNA polymerase II proximal promoter sequence-specific DNA binding|DNA-binding transcription factor activity, RNA polymerase II-specific|proximal promoter DNA-binding transcription repressor activity, RNA polymerase II-specific|nucleus|regulation of transcription by RNA polymerase II|anatomical structure morphogenesis|cell differentiation|h…
XR_001917125.1	3.57901	0.0111066	Up	194.059	525.687	557.63	144.615	185.849	442.988	Chr23	23455455	23470243	-	1753	LOC106503915	XM_005701580.3	42184	antisense	intergenic	upstream	divergent	LOC102179937	GeneID:102179937,Genbank:XM_005701580.3	SLA class II histocompatibility antigen, DQ haplotype D alpha chain	GO:0000139,GO:0005765,GO:0005886,GO:0005887,GO:0006955,GO:0010008,GO:0012507,GO:0019886,GO:0030658,GO:0030666,GO:0030669,GO:0032395,GO:0032588,GO:0042613,GO:0050852,GO:0060333,GO:0071556	Golgi membrane|lysosomal membrane|plasma membrane|integral component of plasma membrane|immune response|endosome membrane|ER to Golgi transport vesicle membrane|antigen processing and presentation of exogenous peptide antigen via MHC class II|transport vesicle membrane|endocytic vesicle membrane|clathrin-coated endocytic vesicle membrane|MHC class II receptor activity|trans-Golgi network membrane…	ko04145,ko04514,ko04672,ko04612	Phagosome|Cell adhesion molecules (CAMs)|Intestinal immune network for IgA production|Antigen processing and presentation
XR_001917208.1	0.0482789	0.0431795	Down	0	0	0	1.21233	1.73388	0.804852	Chr25	42435024	42438659	+	955	LOC108633850	XM_018039916.1	4495	sense	intergenic	downstream	same_strand	DNAAF5	GeneID:102173439,Genbank:XM_018039916.1	dynein axonemal assembly factor 5	GO:0003341,GO:0005737,GO:0036158,GO:0036159,GO:0045505	cilium movement|cytoplasm|outer dynein arm assembly|inner dynein arm assembly|dynein intermediate chain binding
XR_001917239.1	10.6552	0.0450189	Up	0.0793458	0.500347	0.207744	0.0756594	0	0.10019	Chr25	9742979	9748916	-	3343	LOC108633880	XM_018040269.1	0	antisense	genic	exonic	overlapping	CLEC16A	GeneID:102172783,Genbank:XM_018040269.1	C-type lectin domain family 16 member A, transcript variant X2	GO:0005794,GO:0005829,GO:0006914,GO:0008333,GO:0009267,GO:0016021,GO:0016197,GO:0017137,GO:0031982,GO:0032435,GO:0036020,GO:1901097,GO:1901098,GO:1901525,GO:1904263,GO:1904766	Golgi apparatus|cytosol|autophagy|endosome to lysosome transport|cellular response to starvation|integral component of membrane|endosomal transport|Rab GTPase binding|vesicle|negative regulation of proteasomal ubiquitin-dependent protein catabolic process|endolysosome membrane|negative regulation of autophagosome maturation|positive regulation of autophagosome maturation|negative regulation of mi…
XR_001917242.1	3.35588	0.0378858	Up	18.2276	2.21202	4.44812	3.71138	5.61325	3.24828	Chr25	36857113	36859933	-	2175	LOC106504022	XM_018040380.1	137	antisense	intergenic	downstream	convergent	SAP25	GeneID:102173656,Genbank:XM_018040380.1	Sin3A associated protein 25	GO:0005634,GO:0005737,GO:0006355	nucleus|cytoplasm|regulation of transcription, DNA-templated
XR_001917248.1	4.96406	0.00232151	Up	121.732	106.156	44.9301	29.3473	51.8777	39.6859	Chr25	33996410	33998471	+	346	LOC108633886	XM_018040400.1	0	sense	genic	intronic	nested	LOC102181832	GeneID:102181832,Genbank:XM_018040400.1	NADPH--cytochrome P450 reductase	GO:0003958,GO:0005789,GO:0005829,GO:0009725,GO:0010181,GO:0016021,GO:0016491,GO:0050660,GO:0050661	NADPH-hemoprotein reductase activity|endoplasmic reticulum membrane|cytosol|response to hormone|FMN binding|integral component of membrane|oxidoreductase activity|flavin adenine dinucleotide binding|NADP binding
XR_001917261.1	4.54269	0.00416373	Up	11.5188	4.4789	6.05467	2.51951	3.33374	2.85032	Chr25	33804919	33844042	+	568	LOC108633893	XM_005697796.3	0	antisense	genic	intronic	containing	CCL26	GeneID:102173357,Genbank:XM_005697796.3	C-C motif chemokine ligand 26	GO:0001938,GO:0002548,GO:0005615,GO:0006954,GO:0007186,GO:0008009,GO:0010818,GO:0030335,GO:0030593,GO:0030838,GO:0031728,GO:0043547,GO:0048020,GO:0048245,GO:0048247,GO:0050921,GO:0070098,GO:0070374,GO:0071346,GO:0071347,GO:0071356	positive regulation of endothelial cell proliferation|monocyte chemotaxis|extracellular space|inflammatory response|G protein-coupled receptor signaling pathway|chemokine activity|T cell chemotaxis|positive regulation of cell migration|neutrophil chemotaxis|positive regulation of actin filament polymerization|CCR3 chemokine receptor binding|positive regulation of GTPase activity|CCR chemokine rec…	ko04060,ko04062	Cytokine-cytokine receptor interaction|Chemokine signaling pathway
XR_001917268.1	3.1617	0.0264986	Up	6.88345	1.21214	6.24791	2.49857	1.50168	2.77764	Chr25	7565425	7566930	-	1132	LOC108633899	XM_018040670.1	88	antisense	intergenic	downstream	convergent	PMM2	GeneID:102188457,Genbank:XM_018040670.1	phosphomannomutase 2, transcript variant X4	GO:0004615,GO:0005634,GO:0005829,GO:0006013,GO:0006487,GO:0009298,GO:0043025,GO:0045047	phosphomannomutase activity|nucleus|cytosol|mannose metabolic process|protein N-linked glycosylation|GDP-mannose biosynthetic process|neuronal cell body|protein targeting to ER	ko00520,ko00051	Amino sugar and nucleotide sugar metabolism|Fructose and mannose metabolism
XR_001917271.1	3.50641	0.0262552	Up	5.14365	11.0691	7.01365	5.25783	3.97395	5.02625	Chr25	2373201	2374710	-	1000	LOC102189366	XM_018040793.1	0	antisense	genic	exonic	overlapping	LOC108633902	GeneID:108633902,Genbank:XM_018040793.1	uncharacterized LOC108633902, transcript variant X3
XR_001917286.1	12.5185	0.0172611	Up	0.982824	5.33324	0.648237	0.398038	6.04321e-18	1.29152	Chr25	2406086	2409144	+	1356	LOC108633915	XM_013974707.2	3830	sense	intergenic	upstream	same_strand	IL32	GeneID:102184216,Genbank:XM_013974707.2	interleukin 32
XR_001917326.1	41.8143	0.000443212	Up	0.212963	35.5319	2.64308	0.570224	1.48889	0.823659	Chr26	40144041	40150614	-	1373	LOC106503633	XM_018041575.1	0	antisense	genic	exonic	overlapping	SLC16A12	GeneID:102170383,Genbank:XM_018041575.1	solute carrier family 16 member 12	GO:0005308,GO:0005886,GO:0005887,GO:0008028,GO:0015293,GO:0015718,GO:0015881	creatine transmembrane transporter activity|plasma membrane|integral component of plasma membrane|monocarboxylic acid transmembrane transporter activity|symporter activity|monocarboxylic acid transport|creatine transmembrane transport
XR_001917330.1	5.86272	0.000282623	Up	3.6807	0.825253	2.76039	0.211733	0.864326	1.06643	Chr26	1278823	1290349	-	5640	LOC106503653	XM_018041549.1	2851	antisense	intergenic	downstream	convergent	BNIP3	GeneID:102178036,Genbank:XM_018041549.1	BCL2 interacting protein 3	GO:0005635,GO:0005739,GO:0005741,GO:0005783,GO:0016021,GO:0035694,GO:0043065,GO:0043068,GO:0097345	nuclear envelope|mitochondrion|mitochondrial outer membrane|endoplasmic reticulum|integral component of membrane|mitochondrial protein catabolic process|positive regulation of apoptotic process|positive regulation of programmed cell death|mitochondrial outer membrane permeabilization	ko04068	FoxO signaling pathway
XR_001917343.1	0.0122328	3.99659e-05	Down	0.00125072	4.78136e-05	2.15547e-10	4.08259	3.20302	5.93366	Chr26	23192361	23303831	+	1101	LOC102168798
XR_001917398.1	20.6049	0.0104818	Up	1.94344	9.18645	1.23227	0.239085	1.28892	0.831928	Chr28	20592579	20593831	+	370	LOC108634145	XM_005699120.3	0	antisense	genic	exonic	overlapping	CCAR1	GeneID:102186834,Genbank:XM_005699120.3	cell division cycle and apoptosis regulator 1, transcript variant X2	GO:0000398,GO:0000980,GO:0003713,GO:0003714,GO:0003723,GO:0005634,GO:0005654,GO:0006355,GO:0006915,GO:0007049,GO:0008284,GO:0030335,GO:0030374,GO:0048471	mRNA splicing, via spliceosome|RNA polymerase II distal enhancer sequence-specific DNA binding|transcription coactivator activity|transcription corepressor activity|RNA binding|nucleus|nucleoplasm|regulation of transcription, DNA-templated|apoptotic process|cell cycle|positive regulation of cell proliferation|positive regulation of cell migration|nuclear receptor transcription coactivator activit…
XR_001917401.1	2.07819	0.0297342	Up	193.124	186.656	268.687	150.61	256.036	175.453	Chr28	31711947	31719712	+	2505	HNRNPF	XM_005699038.3	9679	antisense	intergenic	downstream	convergent	FXYD4	GeneID:102186372,Genbank:XM_005699038.3	FXYD domain containing ion transport regulator 4, transcript variant X2	GO:0005267,GO:0005890,GO:0015672,GO:0017080,GO:0051117,GO:2000649	potassium channel activity|sodium:potassium-exchanging ATPase complex|monovalent inorganic cation transport|sodium channel regulator activity|ATPase binding|regulation of sodium ion transmembrane transporter activity	ko04960	Aldosterone-regulated sodium reabsorption
XR_001917402.1	2.8838	0.00873585	Up	47.8703	76.6187	146.034	49.8948	72.695	40.6758	Chr28	31701102	31719712	+	2063	HNRNPF	XM_013975553.2	9679	antisense	intergenic	downstream	convergent	FXYD4	GeneID:102186372,Genbank:XM_013975553.2	FXYD domain containing ion transport regulator 4, transcript variant X1	GO:0005267,GO:0005890,GO:0015672,GO:0017080,GO:0051117,GO:2000649	potassium channel activity|sodium:potassium-exchanging ATPase complex|monovalent inorganic cation transport|sodium channel regulator activity|ATPase binding|regulation of sodium ion transmembrane transporter activity	ko04960	Aldosterone-regulated sodium reabsorption
XR_001917406.1	3.3596	0.0297609	Up	3.24663	15.2272	26.6183	7.96769	9.1218	6.88715	Chr28	31702220	31719712	+	2086	HNRNPF	XM_013975553.2	9679	antisense	intergenic	downstream	convergent	FXYD4	GeneID:102186372,Genbank:XM_013975553.2	FXYD domain containing ion transport regulator 4, transcript variant X1	GO:0005267,GO:0005890,GO:0015672,GO:0017080,GO:0051117,GO:2000649	potassium channel activity|sodium:potassium-exchanging ATPase complex|monovalent inorganic cation transport|sodium channel regulator activity|ATPase binding|regulation of sodium ion transmembrane transporter activity	ko04960	Aldosterone-regulated sodium reabsorption
XR_001917417.1	2.0272	0.027343	Up	25.2974	7.05093	24.1415	14.4205	12.74	17.4136	Chr3	15310119	15315197	-	1622	LOC108634147	XM_018042445.1	207	antisense	intergenic	upstream	divergent	NFYC	GeneID:102183386,Genbank:XM_018042445.1	nuclear transcription factor Y subunit gamma, transcript variant X1	GO:0000978,GO:0000980,GO:0001077,GO:0003677,GO:0003700,GO:0005634,GO:0005654,GO:0005667,GO:0006355,GO:0008134,GO:0016602,GO:0032993,GO:0045892,GO:0045893,GO:0045944,GO:0046982,GO:0090575	RNA polymerase II proximal promoter sequence-specific DNA binding|RNA polymerase II distal enhancer sequence-specific DNA binding|proximal promoter DNA-binding transcription activator activity, RNA polymerase II-specific|DNA binding|DNA-binding transcription factor activity|nucleus|nucleoplasm|transcription factor complex|regulation of transcription, DNA-templated|transcription factor binding|CCA…	ko04612	Antigen processing and presentation
XR_001917483.1	8.4502	0.0329279	Up	0.261839	1.53662	4.80081	0.557858	0.544783	0.0106039	Chr3	18638925	18655934	-	1014	LOC102168597	XM_018043070.1	0	antisense	genic	exonic	containing	ARTN	GeneID:106501979,Genbank:XM_018043070.1	artemin	GO:0000165,GO:0005088,GO:0005102,GO:0005576,GO:0005615,GO:0005622,GO:0007165,GO:0007405,GO:0007411,GO:0007422,GO:0008083,GO:0050930,GO:0061146,GO:0097021	MAPK cascade|Ras guanyl-nucleotide exchange factor activity|signaling receptor binding|extracellular region|extracellular space|intracellular|signal transduction|neuroblast proliferation|axon guidance|peripheral nervous system development|growth factor activity|induction of positive chemotaxis|Peyer's patch morphogenesis|lymphocyte migration into lymphoid organs
XR_001917486.1	11.2717	0.00779377	Up	1.14981	10.5233	0.888387	0.895686	1.65331	0.774468	Chr3	18638450	18655932	-	1208	LOC102168597	XM_018043070.1	0	antisense	genic	exonic	containing	ARTN	GeneID:106501979,Genbank:XM_018043070.1	artemin	GO:0000165,GO:0005088,GO:0005102,GO:0005576,GO:0005615,GO:0005622,GO:0007165,GO:0007405,GO:0007411,GO:0007422,GO:0008083,GO:0050930,GO:0061146,GO:0097021	MAPK cascade|Ras guanyl-nucleotide exchange factor activity|signaling receptor binding|extracellular region|extracellular space|intracellular|signal transduction|neuroblast proliferation|axon guidance|peripheral nervous system development|growth factor activity|induction of positive chemotaxis|Peyer's patch morphogenesis|lymphocyte migration into lymphoid organs
XR_001917511.1	6.0085	0.00133446	Up	235.363	828.552	647.599	163.318	308.906	144.893	Chr29	803889	880165	+	344	LOC102173639	XM_018043563.1	27613	antisense	intergenic	downstream	convergent	DEUP1	GeneID:102175747,Genbank:XM_018043563.1	deuterosome assembly protein 1, transcript variant X1	GO:0005737,GO:0030030,GO:0098535,GO:0098536,GO:1903251	cytoplasm|cell projection organization|de novo centriole assembly involved in multi-ciliated epithelial cell differentiation|deuterosome|multi-ciliated epithelial cell differentiation
XR_001917685.1	6.75364	0.00242394	Up	99.4851	581.685	271.407	97.0889	86.6052	168.554	Chr3	37307434	37320429	+	2682	LOC102188010	XM_018044918.1	20701	sense	intergenic	downstream	same_strand	PATJ	GeneID:102188460,Genbank:XM_018044918.1	PATJ, crumbs cell polarity complex component, transcript variant X1	GO:0005813,GO:0005815,GO:0005829,GO:0005886,GO:0005923,GO:0016324,GO:0030054,GO:0032991,GO:0035556,GO:0048471,GO:0070062,GO:0070830	centrosome|microtubule organizing center|cytosol|plasma membrane|bicellular tight junction|apical plasma membrane|cell junction|protein-containing complex|intracellular signal transduction|perinuclear region of cytoplasm|extracellular exosome|bicellular tight junction assembly	ko04390,ko04530	Hippo signaling pathway|Tight junction
XR_001917828.1	0.281421	0.00102422	Down	2.70629	1.7796	8.34552	18.5631	18.7978	32.2578	Chr3	62361147	62367898	-	735	C3H1orf52	XM_005678157.3	6575	sense	intergenic	downstream	same_strand	BCL10	GeneID:102188458,Genbank:XM_005678157.3	B-cell CLL/lymphoma 10			ko04662,ko04660,ko04064	B cell receptor signaling pathway|T cell receptor signaling pathway|NF-kappa B signaling pathway
XR_001917882.1	0.0591863	0.00445204	Down	2.24774e-15	0.821007	1.43096e-05	11.7864	15.0354	7.69305	Chr3	110411116	110453924	-	594	LOC102185883	XM_005677232.3	0	antisense	genic	intronic	overlapping	LOC102186069	GeneID:102186069,Genbank:XM_005677232.3	sodium/potassium-transporting ATPase subunit alpha-4, transcript variant X1	GO:0005391,GO:0005524,GO:0005886,GO:0005887,GO:0005890,GO:0006813,GO:0006814,GO:0006883,GO:0007283,GO:0009566,GO:0010107,GO:0015991,GO:0030007,GO:0030317,GO:0030641,GO:0036376,GO:0042391,GO:0046872	sodium:potassium-exchanging ATPase activity|ATP binding|plasma membrane|integral component of plasma membrane|sodium:potassium-exchanging ATPase complex|potassium ion transport|sodium ion transport|cellular sodium ion homeostasis|spermatogenesis|fertilization|potassium ion import|ATP hydrolysis coupled proton transport|cellular potassium ion homeostasis|flagellated sperm motility|regulation of ce…	ko04971,ko04976,ko04024,ko04973,ko04974,ko04972,ko04960,ko04964,ko04970,ko04261,ko04961,ko04911,ko04978,ko04919,ko04918,ko04022,ko04260	Gastric acid secretion|Bile secretion|cAMP signaling pathway|Carbohydrate digestion and absorption|Protein digestion and absorption|Pancreatic secretion|Aldosterone-regulated sodium reabsorption|Proximal tubule bicarbonate reclamation|Salivary secretion|Adrenergic signaling in cardiomyocytes|Endocrine and other factor-regulated calcium reabsorption|Insulin secretion|Mineral absorption|Thyroid hor…
XR_001917904.1	8.65772	0.0475248	Up	0.191761	6.97095	0.185615	0.548544	1.22718	0.963511	Chr3	30829907	30863730	-	1614	LOC108635642
XR_001917923.1	4.50665	0.0150396	Up	11.5869	3.81482	2.96772	1.16809	5.0656	1.71573	Chr4	571812	574385	+	1853	LOC108635817	XM_018046634.1	29111	sense	intergenic	downstream	same_strand	NCAPG2	GeneID:102169359,Genbank:XM_018046634.1	non-SMC condensin II complex subunit G2	GO:0000796,GO:0001833,GO:0005654,GO:0006366,GO:0007049,GO:0016020,GO:0016607,GO:0030218,GO:0030261,GO:0035064,GO:0043425,GO:0045647,GO:0051301,GO:0061098,GO:0098772,GO:2000273	condensin complex|inner cell mass cell proliferation|nucleoplasm|transcription by RNA polymerase II|cell cycle|membrane|nuclear speck|erythrocyte differentiation|chromosome condensation|methylated histone binding|bHLH transcription factor binding|negative regulation of erythrocyte differentiation|cell division|positive regulation of protein tyrosine kinase activity|molecular function regulator|po…
XR_001917955.1	15.1657	0.0475071	Up	1.33202	1.30752	2.59676	0	0	0.734326	Chr4	27424452	27428318	+	326	LOC108635836	XM_018046965.1	1929	antisense	intergenic	downstream	convergent	FAM71F1	GeneID:102174185,Genbank:XM_018046965.1	family with sequence similarity 71 member F1
XR_001918001.1	3.50112	0.0367779	Up	6.60209	1.07998	2.74676	0.887681	1.91876	2.55907	Chr1	83487202	83492180	-	1262	LOC108635871	XM_018047459.1	0	antisense	genic	intronic	nested	MCF2L2	GeneID:102184378,Genbank:XM_018047459.1	MCF.2 cell line derived transforming sequence-like 2	GO:0005089,GO:0035023	Rho guanyl-nucleotide exchange factor activity|regulation of Rho protein signal transduction
XR_001918008.1	51.5782	0.0406979	Up	0	4.65399	11.1623	0	0	0	Chr4	70380369	70452512	+	226	LOC108635915	XM_018047200.1	67884	antisense	intergenic	downstream	convergent	EPDR1	GeneID:102175182,Genbank:XM_018047200.1	ependymin related 1	GO:0005509,GO:0005576,GO:0005764,GO:0007160	calcium ion binding|extracellular region|lysosome|cell-matrix adhesion
XR_001918127.1	3.34028	0.026433	Up	655.845	644.962	217.487	299.96	416.976	295.757	Chr5	110778889	110855788	-	372	LOC108636074	XM_018048804.1	20985	sense	intergenic	upstream	same_strand	MKL1	GeneID:102186847,Genbank:XM_018048804.1	megakaryoblastic leukemia (translocation) 1, transcript variant X2	GO:0000976,GO:0001764,GO:0003700,GO:0003713,GO:0003779,GO:0003785,GO:0005634,GO:0005654,GO:0005737,GO:0005829,GO:0006357,GO:0010735,GO:0030036,GO:0030900,GO:0031175,GO:0043154,GO:0043522,GO:0045893,GO:0045944,GO:0051145,GO:2001234	transcription regulatory region sequence-specific DNA binding|neuron migration|DNA-binding transcription factor activity|transcription coactivator activity|actin binding|actin monomer binding|nucleus|nucleoplasm|cytoplasm|cytosol|regulation of transcription by RNA polymerase II|positive regulation of transcription via serum response element binding|actin cytoskeleton organization|forebrain develo…
XR_001918135.1	7.71117	0.00678567	Up	1.00424	1.02913	3.49344	0.00863559	0.495339	0.745868	Chr5	114570267	114577154	-	6294	LOC106502157	XM_018048896.1	0	sense	genic	intronic	nested	KIAA0930	GeneID:102175102,Genbank:XM_018048896.1	KIAA0930 ortholog, transcript variant X2
XR_001918141.1	7.15134	0.00172907	Up	409.852	1132.04	311.948	120.483	331.558	218.591	Chr5	118611077	118611573	+	329	LOC108636084	XM_018048969.1	1	sense	intergenic	downstream	same_strand	LOC108636083	GeneID:108636083,Genbank:XM_018048969.1	plexin-B2-like	GO:0001843,GO:0001932,GO:0002116,GO:0005887,GO:0007156,GO:0007162,GO:0007405,GO:0007420,GO:0008360,GO:0009986,GO:0010976,GO:0017154,GO:0030334,GO:0043087,GO:0050772,GO:0070062,GO:0071526,GO:1902287,GO:2001222	neural tube closure|regulation of protein phosphorylation|semaphorin receptor complex|integral component of plasma membrane|homophilic cell adhesion via plasma membrane adhesion molecules|negative regulation of cell adhesion|neuroblast proliferation|brain development|regulation of cell shape|cell surface|positive regulation of neuron projection development|semaphorin receptor activity|regulation …	ko04360	Axon guidance
XR_001918151.1	18.2317	0.0390039	Up	0.117823	1.77805	0.887496	0.266665	0	0	Chr5	20885950	20890597	-	1170	LOC108636127	XM_005679813.3	23278	sense	intergenic	upstream	same_strand	DCN	GeneID:100860944,Genbank:XM_005679813.3	decorin, transcript variant X1	GO:0005518,GO:0005576	collagen binding|extracellular region	ko04350	TGF-beta signaling pathway
XR_001918159.1	8.35439	0.0100482	Up	1.91285	1.03841	1.074	0.240952	0.379195	0.203069	Chr5	104763655	104769927	+	1137	LOC106502140	XM_005680985.3	54547	antisense	intergenic	upstream	divergent	CCND2	GeneID:102180657,Genbank:XM_005680985.3	cyclin D2	GO:0000079,GO:0000278,GO:0000307,GO:0005634,GO:0005737,GO:0006468,GO:0007088,GO:0007616,GO:0008284,GO:0008344,GO:0016020,GO:0016538,GO:0019901,GO:0045787,GO:0051301,GO:0071481,GO:0097129,GO:1900087	regulation of cyclin-dependent protein serine/threonine kinase activity|mitotic cell cycle|cyclin-dependent protein kinase holoenzyme complex|nucleus|cytoplasm|protein phosphorylation|regulation of mitotic nuclear division|long-term memory|positive regulation of cell proliferation|adult locomotory behavior|membrane|cyclin-dependent protein serine/threonine kinase regulator activity|protein kinase…	ko04630,ko04110,ko04115,ko04390,ko04340,ko04068,ko04151,ko04917,ko04510,ko04310	Jak-STAT signaling pathway|Cell cycle|p53 signaling pathway|Hippo signaling pathway|Hedgehog signaling pathway|FoxO signaling pathway|PI3K-Akt signaling pathway|Prolactin signaling pathway|Focal adhesion|Wnt signaling pathway
XR_001918167.1	0.282749	0.0214418	Down	0.771913	0.286056	1.9554	2.6891	5.07541	8.99949	Chr6	9073834	9158242	-	1244	LOC108636201
XR_001918196.1	2.2259	0.00132051	Up	96.7477	48.5946	108.888	45.2409	76.2802	77.4141	Chr6	72844532	72869123	-	772	LOC102183584	XM_018049495.1	34488	antisense	intergenic	upstream	divergent	LOC102181107	GeneID:102181107,Genbank:XM_018049495.1	RE1-silencing transcription factor, transcript variant X2			ko04550	Signaling pathways regulating pluripotency of stem cells
XR_001918221.1	2.39745	0.0339682	Up	7.15356	5.15383	9.34601	5.88605	2.49871	7.55776	Chr6	115678179	115691181	-	2201	LOC108636239	XM_018049804.1	0	antisense	genic	exonic	overlapping	HGFAC	GeneID:102182396,Genbank:XM_018049804.1	HGF activator, transcript variant X3	GO:0004252,GO:0005509,GO:0005615,GO:0005791,GO:0006508	serine-type endopeptidase activity|calcium ion binding|extracellular space|rough endoplasmic reticulum|proteolysis
XR_001918301.1	0.0112213	0.000640348	Down	0	0.00160722	0.0018826	1.25504	2.01512	0.150681	Chr7	63712046	63720104	-	4402	LOC108636365	XM_018050353.1	0	antisense	genic	intronic	nested	LOC102178535	GeneID:102178535,Genbank:XM_018050353.1	core histone macro-H2A.1, transcript variant X3	GO:0000122,GO:0000182,GO:0000228,GO:0000784,GO:0000786,GO:0000790,GO:0000793,GO:0000977,GO:0000979,GO:0001739,GO:0001740,GO:0003677,GO:0005634,GO:0005721,GO:0005730,GO:0006325,GO:0006334,GO:0007549,GO:0010385,GO:0019216,GO:0019899,GO:0019901,GO:0030291,GO:0031490,GO:0031492,GO:0033128,GO:0034184,GO:0040029,GO:0044212,GO:0045618,GO:0045814,GO:0045815,GO:0046982,GO:0051572,GO:0061086,GO:0070062,GO:…	negative regulation of transcription by RNA polymerase II|rDNA binding|nuclear chromosome|nuclear chromosome, telomeric region|nucleosome|nuclear chromatin|condensed chromosome|RNA polymerase II regulatory region sequence-specific DNA binding|RNA polymerase II core promoter sequence-specific DNA binding|sex chromatin|Barr body|DNA binding|nucleus|pericentric heterochromatin|nucleolus|chromatin or…
XR_001918332.1	7.33272	0.000947611	Up	123.075	35.3096	23.965	19.3435	15.9629	9.05196	Chr7	88983109	88984897	+	381	LOC108636387	XM_018050748.1	0	antisense	genic	exonic	nested	2024-09-08	GeneID:102186298,Genbank:XM_018050748.1	septin 8, transcript variant X9	GO:0000281,GO:0000921,GO:0003924,GO:0005525,GO:0005940,GO:0015630,GO:0031105,GO:0032160,GO:0032947,GO:0060271	mitotic cytokinesis|septin ring assembly|GTPase activity|GTP binding|septin ring|microtubule cytoskeleton|septin complex|septin filament array|protein-containing complex scaffold activity|cilium assembly
XR_001918341.1	5.79717	0.00983491	Up	13.8892	28.5493	5.05351	5.70496	8.36833	7.08603	Chr7	92483179	92483951	+	675	LOC108636393	XM_013965239.2	125	antisense	intergenic	upstream	divergent	SLC25A23	GeneID:102189390,Genbank:XM_013965239.2	solute carrier family 25 member 23, transcript variant X1	GO:0002082,GO:0005347,GO:0005509,GO:0005739,GO:0005743,GO:0006851,GO:0016021,GO:0036444,GO:0043457,GO:0051282,GO:0071277,GO:0097274	regulation of oxidative phosphorylation|ATP transmembrane transporter activity|calcium ion binding|mitochondrion|mitochondrial inner membrane|mitochondrial calcium ion transmembrane transport|integral component of membrane|calcium import into the mitochondrion|regulation of cellular respiration|regulation of sequestering of calcium ion|cellular response to calcium ion|urea homeostasis
XR_001918380.1	29.8593	4.96562e-07	Up	204.247	27.0517	23.2764	3.21916	3.40982	9.70571	Chr7	105609238	105612317	-	534	LOC108636408	XM_018051577.1	35259	sense	intergenic	downstream	same_strand	WNT9A	GeneID:102184896,Genbank:XM_018051577.1	Wnt family member 9A	GO:0005109,GO:0005576,GO:0005615,GO:0007093,GO:0008285,GO:0016055,GO:0030182,GO:0032331,GO:0035115,GO:0043154,GO:0045165,GO:0045597,GO:0045880,GO:0048018,GO:0048704,GO:0048856,GO:0060070,GO:0060548,GO:0061037	frizzled binding|extracellular region|extracellular space|mitotic cell cycle checkpoint|negative regulation of cell proliferation|Wnt signaling pathway|neuron differentiation|negative regulation of chondrocyte differentiation|embryonic forelimb morphogenesis|negative regulation of cysteine-type endopeptidase activity involved in apoptotic process|cell fate commitment|positive regulation of cell d…	ko04390,ko04916,ko04150,ko04310,ko04550	Hippo signaling pathway|Melanogenesis|mTOR signaling pathway|Wnt signaling pathway|Signaling pathways regulating pluripotency of stem cells
XR_001918387.1	0.247878	0.0389469	Down	0.663618	0.27868	1.32898	2.9439	4.15313	8.06423	Chr7	107340741	107349939	-	664	LOC102172529	XM_005682036.3	11864	sense	intergenic	upstream	same_strand	LOC102172985	GeneID:102172985,Genbank:XM_005682036.3	small integral membrane protein 15-like	GO:0016021	integral component of membrane
XR_001918402.1	10.3156	0.0133445	Up	2.3601	61.2361	5.15695	5.17379	6.97759	7.38479	Chr7	75330644	75349322	-	334	LOC108636462
XR_001918419.1	70.731	0.0063533	Up	0.0938946	2.156	0.854836	1.40188e-05	2.35969e-06	6.93511e-05	Chr8	11468891	11470885	-	1015	LOC106502385	XM_018051882.1	0	sense	genic	intronic	nested	ACO1	GeneID:102184057,Genbank:XM_018051882.1	aconitase 1	GO:0003994,GO:0005737,GO:0005739,GO:0005829,GO:0006099,GO:0006101,GO:0006879,GO:0008198,GO:0010040,GO:0030350,GO:0051538,GO:0051539	aconitate hydratase activity|cytoplasm|mitochondrion|cytosol|tricarboxylic acid cycle|citrate metabolic process|cellular iron ion homeostasis|ferrous iron binding|response to iron(II) ion|iron-responsive element binding|3 iron, 4 sulfur cluster binding|4 iron, 4 sulfur cluster binding	ko01200,ko00630,ko00020,ko00720,ko01210,ko01230	Carbon metabolism|Glyoxylate and dicarboxylate metabolism|Citrate cycle (TCA cycle)|Carbon fixation pathways in prokaryotes|2-Oxocarboxylic acid metabolism|Biosynthesis of amino acids
XR_001918424.1	2.78053	0.0177773	Up	8.02575	5.90885	5.58388	3.00711	5.4727	5.59634	Chr8	22077106	22143720	-	1518	LOC102173187	XM_018051899.1	0	antisense	genic	exonic	overlapping	LOC108636541	GeneID:108636541,Genbank:XM_018051899.1	cyclin-dependent kinase inhibitor 2A-like, transcript variant X1			ko04110,ko04115	Cell cycle|p53 signaling pathway
XR_001918451.1	0.232175	0.00112969	Down	1.11742	0.195304	2.79751	6.04012	7.32887	11.738	Chr1	19312671	19651966	-	2363	LOC102176916
XR_001918464.1	2.7998	0.0362128	Up	15.9923	30.2951	30.4972	17.8823	22.9952	13.3967	Chr8	70015653	70017810	+	520	LOC108636571	XM_018052775.1	0	sense	genic	exonic	nested	LOC108636602	GeneID:108636602,Genbank:XM_018052775.1	liprin-alpha-1-like	GO:0005737,GO:0005829,GO:0005925,GO:0007160,GO:0007165,GO:0048786,GO:0051497,GO:1903077	cytoplasm|cytosol|focal adhesion|cell-matrix adhesion|signal transduction|presynaptic active zone|negative regulation of stress fiber assembly|negative regulation of protein localization to plasma membrane
XR_001918498.1	14.1967	0.00110649	Up	7.16698	31.8339	3.66373	1.97567	2.71438	3.55448	Chr8	11507398	11542949	+	529	LOC108636608	XM_018051882.1	113	antisense	intergenic	upstream	divergent	ACO1	GeneID:102184057,Genbank:XM_018051882.1	aconitase 1	GO:0003994,GO:0005737,GO:0005739,GO:0005829,GO:0006099,GO:0006101,GO:0006879,GO:0008198,GO:0010040,GO:0030350,GO:0051538,GO:0051539	aconitate hydratase activity|cytoplasm|mitochondrion|cytosol|tricarboxylic acid cycle|citrate metabolic process|cellular iron ion homeostasis|ferrous iron binding|response to iron(II) ion|iron-responsive element binding|3 iron, 4 sulfur cluster binding|4 iron, 4 sulfur cluster binding	ko01200,ko00630,ko00020,ko00720,ko01210,ko01230	Carbon metabolism|Glyoxylate and dicarboxylate metabolism|Citrate cycle (TCA cycle)|Carbon fixation pathways in prokaryotes|2-Oxocarboxylic acid metabolism|Biosynthesis of amino acids
XR_001918555.1	7.09994	0.0130196	Up	8.16518	64.9749	8.52152	12.4373	11.6145	7.17165	Chr9	74138671	74141302	+	1405	LOC102189941	XM_018053347.1	57860	sense	intergenic	downstream	same_strand	LOC108636742	GeneID:108636742,Genbank:XM_018053347.1	NKG2D ligand 4-like, transcript variant X1	GO:0001913,GO:0005576,GO:0005886,GO:0006955,GO:0016021,GO:0030101,GO:0042267,GO:0042271,GO:0045954,GO:0046703,GO:0050776	T cell mediated cytotoxicity|extracellular region|plasma membrane|immune response|integral component of membrane|natural killer cell activation|natural killer cell mediated cytotoxicity|susceptibility to natural killer cell mediated cytotoxicity|positive regulation of natural killer cell mediated cytotoxicity|natural killer cell lectin-like receptor binding|regulation of immune response	ko04650	Natural killer cell mediated cytotoxicity
XR_001918574.1	2.37237	0.0329556	Up	20.343	6.85058	10.033	6.06137	10.4056	12.6895	Chr9	89699542	89718419	-	1819	LOC108636755	XM_018053479.1	0	antisense	genic	intronic	overlapping	AFDN	GeneID:106502495,Genbank:XM_018053479.1	afadin, adherens junction formation factor, transcript variant X11			ko04024,ko04520,ko04670,ko04015,ko04530,ko04014	cAMP signaling pathway|Adherens junction|Leukocyte transendothelial migration|Rap1 signaling pathway|Tight junction|Ras signaling pathway
XR_001918594.1	0.250375	0.00965353	Down	0.838537	0.337338	4.07353	8.29903	9.5968	12.2055	Chr10	84904529	84925152	+	768	LOC108636832	XM_018053584.1	0	antisense	genic	exonic	overlapping	KIF23	GeneID:102174210,Genbank:XM_018053584.1	kinesin family member 23, transcript variant X6	GO:0000022,GO:0000281,GO:0000915,GO:0003777,GO:0005524,GO:0005634,GO:0005654,GO:0005813,GO:0005819,GO:0005829,GO:0005871,GO:0005874,GO:0005925,GO:0006890,GO:0007018,GO:0008017,GO:0016887,GO:0019886,GO:0030496,GO:0032467,GO:0045171,GO:0051256,GO:0072383,GO:0072686,GO:0090543,GO:0097149	mitotic spindle elongation|mitotic cytokinesis|actomyosin contractile ring assembly|microtubule motor activity|ATP binding|nucleus|nucleoplasm|centrosome|spindle|cytosol|kinesin complex|microtubule|focal adhesion|retrograde vesicle-mediated transport, Golgi to ER|microtubule-based movement|microtubule binding|ATPase activity|antigen processing and presentation of exogenous peptide antigen via MHC…
XR_001918686.1	3.95804	0.0258999	Up	43.0541	20.264	36.4856	3.43568	35.7154	6.70286	Chr10	59262628	59263639	-	860	LOC108636992	XM_018054351.1	0	antisense	genic	exonic	overlapping	PYGL	GeneID:102190697,Genbank:XM_018054351.1	phosphorylase, glycogen, liver	GO:0000166,GO:0005977,GO:0008184,GO:0030170,GO:0102250,GO:0102499	nucleotide binding|glycogen metabolic process|glycogen phosphorylase activity|pyridoxal phosphate binding|linear malto-oligosaccharide phosphorylase activity|SHG alpha-glucan phosphorylase activity	ko04910,ko04922,ko00500	Insulin signaling pathway|Glucagon signaling pathway|Starch and sucrose metabolism
XR_001918691.1	177.708	0.024223	Up	0	9.18898	0	0	0	0	Chr10	60096105	60123536	-	664	LOC108636993	XM_018054372.1	52706	sense	intergenic	downstream	same_strand	ARF6	GeneID:102183333,Genbank:XM_018054372.1	ADP ribosylation factor 6	GO:0001726,GO:0001889,GO:0003924,GO:0005525,GO:0005737,GO:0005768,GO:0005769,GO:0005829,GO:0005886,GO:0005925,GO:0005938,GO:0006886,GO:0007049,GO:0007155,GO:0016020,GO:0016192,GO:0030139,GO:0030838,GO:0030866,GO:0031527,GO:0031996,GO:0032154,GO:0032456,GO:0033028,GO:0034394,GO:0035020,GO:0036010,GO:0043209,GO:0047485,GO:0048261,GO:0048488,GO:0051301,GO:0051489,GO:0051549,GO:0055038,GO:0060998,GO:…	ruffle|liver development|GTPase activity|GTP binding|cytoplasm|endosome|early endosome|cytosol|plasma membrane|focal adhesion|cell cortex|intracellular protein transport|cell cycle|cell adhesion|membrane|vesicle-mediated transport|endocytic vesicle|positive regulation of actin filament polymerization|cortical actin cytoskeleton organization|filopodium membrane|thioesterase binding|cleavage furrow…	ko04666,ko04014,ko04072,ko04144	Fc gamma R-mediated phagocytosis|Ras signaling pathway|Phospholipase D signaling pathway|Endocytosis
XR_001918706.1	0.329688	0.0275278	Down	1.75581	0.357412	1.88255	7.82788	4.9633	5.80549	Chr10	72433443	72601447	-	1303	LOC108637000	XM_018054494.1	4	antisense	intergenic	upstream	divergent	ZNF770	GeneID:102171341,Genbank:XM_018054494.1	zinc finger protein 770	GO:0000981,GO:0003677,GO:0005634,GO:0046872	DNA-binding transcription factor activity, RNA polymerase II-specific|DNA binding|nucleus|metal ion binding
XR_001918770.1	2.56903	0.0323665	Up	24.3152	41.936	41.9112	20.9952	35.2822	30.153	Chr11	9122657	9124458	-	674	LOC106502586	XM_013967476.2	0	antisense	genic	exonic	overlapping	C11H2orf49	GeneID:102190325,Genbank:XM_013967476.2	chromosome 11 C2orf49 homolog	GO:0005654,GO:0048598,GO:0072669	nucleoplasm|embryonic morphogenesis|tRNA-splicing ligase complex
XR_001918828.1	0.410312	0.0114212	Down	4.41747	1.21284	6.38454	7.79197	15.4333	23.7039	Chr2	6392119	6396348	-	3308	LOC108637154	XM_018055525.1	20988	sense	intergenic	downstream	same_strand	HNRNPR	GeneID:102184013,Genbank:XM_018055525.1	heterogeneous nuclear ribonucleoprotein R, transcript variant X1	GO:0000398,GO:0003723,GO:0003730,GO:0005654,GO:0005681,GO:0005783,GO:0006397,GO:0007623,GO:0016070,GO:0030425,GO:0030426,GO:0043086,GO:0043679,GO:0061157,GO:0071013,GO:1990904	mRNA splicing, via spliceosome|RNA binding|mRNA 3'-UTR binding|nucleoplasm|spliceosomal complex|endoplasmic reticulum|mRNA processing|circadian rhythm|RNA metabolic process|dendrite|growth cone|negative regulation of catalytic activity|axon terminus|mRNA destabilization|catalytic step 2 spliceosome|ribonucleoprotein complex
XR_001918873.1	2.8355	0.0269258	Up	11.5743	30.4173	32.4175	14.5927	17.8765	21.4838	Chr11	102622947	102625843	+	1925	LOC108637172	XM_018056058.1	22366	antisense	intergenic	upstream	divergent	GBGT1	GeneID:102180325,Genbank:XM_018056058.1	globoside alpha-1,3-N-acetylgalactosaminyltransferase 1, transcript variant X3	GO:0000139,GO:0005794,GO:0005975,GO:0006486,GO:0016021,GO:0016757,GO:0030259,GO:0031982,GO:0046872,GO:0047277	Golgi membrane|Golgi apparatus|carbohydrate metabolic process|protein glycosylation|integral component of membrane|transferase activity, transferring glycosyl groups|lipid glycosylation|vesicle|metal ion binding|globoside alpha-N-acetylgalactosaminyltransferase activity	ko00603	Glycosphingolipid biosynthesis - globo series
XR_001918887.1	123.258	4.52257e-05	Up	1.23284	9.26915	1.03896	0.0013353	0.0191661	0.342918	Chr11	103568995	103574346	-	2096	LOC102168737	XM_018056135.1	18982	sense	intergenic	downstream	same_strand	ABO	GeneID:102168916,Genbank:XM_018056135.1	ABO blood group (transferase A, alpha 1-3-N-acetylgalactosaminyltransferase	GO:0004380,GO:0004381,GO:0005576,GO:0005794,GO:0005975,GO:0006486,GO:0016021,GO:0016757,GO:0030259,GO:0031982,GO:0032580,GO:0042742,GO:0046872	glycoprotein-fucosylgalactoside alpha-N-acetylgalactosaminyltransferase activity|fucosylgalactoside 3-alpha-galactosyltransferase activity|extracellular region|Golgi apparatus|carbohydrate metabolic process|protein glycosylation|integral component of membrane|transferase activity, transferring glycosyl groups|lipid glycosylation|vesicle|Golgi cisterna membrane|defense response to bacterium|metal …	ko00601	Glycosphingolipid biosynthesis - lacto and neolacto series
XR_001918913.1	2.33648	0.0325433	Up	21.675	12.9712	17.8849	8.52267	12.6227	21.9251	Chr12	9967102	9969408	-	572	LOC108637269	XM_018056401.1	804	sense	intergenic	upstream	same_strand	TM9SF2	GeneID:102190241,Genbank:XM_018056401.1	transmembrane 9 superfamily member 2	GO:0010008,GO:0016021	endosome membrane|integral component of membrane
XR_001918939.1	2.18875	0.0381512	Up	333.32	498.889	627.158	293.362	476.889	558.315	Chr12	54401350	54436128	+	1443	LOC106502711	XM_018056591.1	0	sense	genic	exonic	containing	LOC102189595	GeneID:102189595,Genbank:XM_018056591.1	DNA-directed RNA polymerases I and III subunit RPAC2	GO:0003677,GO:0003899,GO:0005666,GO:0005736,GO:0006360,GO:0006383,GO:0046983	DNA binding|DNA-directed 5'-3' RNA polymerase activity|RNA polymerase III complex|RNA polymerase I complex|transcription by RNA polymerase I|transcription by RNA polymerase III|protein dimerization activity	ko00230,ko00240,ko03020,ko04623	Purine metabolism|Pyrimidine metabolism|RNA polymerase|Cytosolic DNA-sensing pathway
XR_001918979.1	13.7621	0.000292141	Up	39.3193	6.35145	6.84282	1.14536	3.10985	3.3161	Chr13	77839515	77842199	+	372	LOC108637375	XM_018058020.1	97289	sense	intergenic	downstream	same_strand	CEBPB	GeneID:108637430,Genbank:XM_018058020.1	CCAAT/enhancer binding protein beta	GO:0000122,GO:0001078,GO:0001541,GO:0003677,GO:0003705,GO:0005634,GO:0005737,GO:0006355,GO:0032753,GO:0034976,GO:0042130,GO:0042742,GO:0042803,GO:0045600,GO:0045670,GO:0060850,GO:0072574,GO:0097421,GO:1901329	negative regulation of transcription by RNA polymerase II|proximal promoter DNA-binding transcription repressor activity, RNA polymerase II-specific|ovarian follicle development|DNA binding|transcription factor activity, RNA polymerase II distal enhancer sequence-specific binding|nucleus|cytoplasm|regulation of transcription, DNA-templated|positive regulation of interleukin-4 production|response …	ko04668	TNF signaling pathway
XR_001919064.1	8.61845	0.00403271	Up	22.5135	17.8894	25.5348	7.37502	0	6.11828	Chr13	64240575	64252747	+	318	LOC108637419	XM_018057760.1	0	antisense	genic	exonic	overlapping	GDF5	GeneID:102172733,Genbank:XM_018057760.1	growth differentiation factor 5	GO:0002062,GO:0005102,GO:0005125,GO:0005160,GO:0005615,GO:0005886,GO:0007178,GO:0008083,GO:0009612,GO:0010862,GO:0030326,GO:0030509,GO:0030513,GO:0032331,GO:0032332,GO:0035136,GO:0035137,GO:0036122,GO:0040014,GO:0042802,GO:0042981,GO:0043408,GO:0043524,GO:0043932,GO:0045666,GO:0048468,GO:0050680,GO:0060390,GO:0060395,GO:0060591,GO:2001054	chondrocyte differentiation|signaling receptor binding|cytokine activity|transforming growth factor beta receptor binding|extracellular space|plasma membrane|transmembrane receptor protein serine/threonine kinase signaling pathway|growth factor activity|response to mechanical stimulus|positive regulation of pathway-restricted SMAD protein phosphorylation|embryonic limb morphogenesis|BMP signaling…	ko04060,ko04390,ko04350	Cytokine-cytokine receptor interaction|Hippo signaling pathway|TGF-beta signaling pathway
XR_001919067.1	4.76476	0.0198752	Up	4.24161	6.59723	3.83477	2.28133	0.611432	3.88204	Chr13	66033540	66036272	-	1023	LOC106502791	XM_018057845.1	2096	sense	intergenic	upstream	same_strand	BLCAP	GeneID:102183615,Genbank:XM_018057845.1	bladder cancer associated protein, transcript variant X1	GO:0007049,GO:0016021,GO:0030262	cell cycle|integral component of membrane|apoptotic nuclear changes
XR_001919077.1	3.31733	0.0327526	Up	11.4283	20.0532	16.7435	8.60724	3.96606	18.8269	Chr13	71770887	71775452	+	730	LOC102191351	XM_018057893.1	3358	sense	intergenic	upstream	same_strand	MYBL2	GeneID:102183804,Genbank:XM_018057893.1	MYB proto-oncogene like 2
XR_001919123.1	0.345072	0.0331802	Down	2.55291	0.518255	10.7241	12.7434	15.9393	22.3456	Chr14	14509772	14518277	+	6989	LOC108637514	XM_018058255.1	0	sense	genic	intronic	nested	SDC2	GeneID:102183082,Genbank:XM_018058255.1	syndecan 2	GO:0009986,GO:0016021,GO:0030165,GO:0042802,GO:0048813,GO:0048814	cell surface|integral component of membrane|PDZ domain binding|identical protein binding|dendrite morphogenesis|regulation of dendrite morphogenesis	ko04514	Cell adhesion molecules (CAMs)
XR_001919210.1	3.10018	0.0173478	Up	123.162	41.2307	37.522	36.9545	43.7101	41.1037	Chr15	19700167	19747733	-	440	LOC108637654	XM_018059286.1	237	antisense	intergenic	upstream	divergent	WT1	GeneID:102180242,Genbank:XM_018059286.1	Wilms tumor 1, transcript variant X1
XR_001919332.1	0.152557	0.0194662	Down	1.20633	0	2.67967	12.577	17.2258	4.84199	Chr16	71732933	71734323	+	398	LOC108637792	XM_018060772.1	0	antisense	genic	exonic	overlapping	SERTAD4	GeneID:102189231,Genbank:XM_018060772.1	SERTA domain containing 4, transcript variant X1	GO:0005634	nucleus
XR_001919365.1	2.10656	0.0453054	Up	72.5562	80.6874	88.0724	60.5292	91.1129	73.9511	Chr17	7863473	7868957	-	1596	LOC108637847	XM_018061117.1	3877	antisense	intergenic	downstream	convergent	ANKRD13A	GeneID:102180615,Genbank:XM_018061117.1	ankyrin repeat domain 13A, transcript variant X2	GO:0005770,GO:0005886	late endosome|plasma membrane
XR_001919422.1	2.74208	0.0410734	Up	8.14181	7.29304	5.28943	3.69652	7.53045	4.36973	Chr18	4115826	4129084	+	1489	LOC108637951	XM_018061732.1	0	antisense	genic	intronic	overlapping	ADAT1	GeneID:102176155,Genbank:XM_018061732.1	adenosine deaminase, tRNA specific 1, transcript variant X3	GO:0003723,GO:0008033,GO:0008251,GO:0046872	RNA binding|tRNA processing|tRNA-specific adenosine deaminase activity|metal ion binding
XR_001919450.1	4.64692	0.029697	Up	2.31427	13.2823	5.73214	4.28323	3.86002	2.53701	Chr18	26345717	26353214	+	1189	LOC102189982	XM_018062025.1	5559	sense	intergenic	downstream	same_strand	HERPUD1	GeneID:102188888,Genbank:XM_018062025.1	homocysteine inducible ER protein with ubiquitin like domain 1, transcript variant X2	GO:0005783,GO:0005789,GO:0006511,GO:0006986,GO:0016020,GO:0030970,GO:0031396,GO:0032092,GO:0032469,GO:0034704,GO:0034976,GO:0036499,GO:0043154,GO:0044325,GO:1902236,GO:1903071,GO:1990037,GO:2001243	endoplasmic reticulum|endoplasmic reticulum membrane|ubiquitin-dependent protein catabolic process|response to unfolded protein|membrane|retrograde protein transport, ER to cytosol|regulation of protein ubiquitination|positive regulation of protein binding|endoplasmic reticulum calcium ion homeostasis|calcium channel complex|response to endoplasmic reticulum stress|PERK-mediated unfolded protein …	ko04141	Protein processing in endoplasmic reticulum
XR_001919493.1	8.58326	0.00931227	Up	8.94778	158.575	29.0162	23.6119	11.0841	29.5201	Chr18	51605936	51609484	-	657	LOC108637983	XM_005701687.3	29429	antisense	intergenic	downstream	convergent	ERICH4	GeneID:102177617,Genbank:XM_005701687.3	glutamate rich 4
XR_001919494.1	24.6904	0.00880997	Up	2.29444	18.0094	0.246816	0.408531	0.0721571	2.59717	Chr18	51605936	51609343	-	592	LOC108637983	XM_005701687.3	29429	antisense	intergenic	downstream	convergent	ERICH4	GeneID:102177617,Genbank:XM_005701687.3	glutamate rich 4
XR_001919495.1	3.93389	0.0360222	Up	5.82319	37.0589	28.1805	17.485	6.31984	14.9889	Chr18	51632517	51639758	-	2157	LOC108637984	XM_005701687.3	56010	antisense	intergenic	downstream	convergent	ERICH4	GeneID:102177617,Genbank:XM_005701687.3	glutamate rich 4
XR_001919497.1	2.46779	0.0382163	Up	13.5355	27.3168	45.6893	23.2236	20.7238	18.1721	Chr18	51679868	51685249	+	1904	LOC108637986	XM_013971353.2	26238	sense	intergenic	upstream	same_strand	LOC102172184	GeneID:102172184,Genbank:XM_013971353.2	carcinoembryonic antigen-related cell adhesion molecule 7, transcript variant X1
XR_001919554.1	14.7043	0.00818798	Up	6.71713	7.31195	1.02704	0.84069	0	1.8379	Chr18	59604036	59617010	-	478	LOC108638021	XM_018062913.1	786	antisense	intergenic	upstream	divergent	LOC102179466	GeneID:102179466,Genbank:XM_018062913.1	zinc finger protein 665, transcript variant X1	GO:0000981,GO:0003677,GO:0005634,GO:0046872	DNA-binding transcription factor activity, RNA polymerase II-specific|DNA binding|nucleus|metal ion binding
XR_001919588.1	2.51996	0.0210575	Up	693.278	524.452	492.957	305.356	631.334	418.832	Chr18	46169013	46170395	-	599	LOC108638112	XM_005692256.2	9131	sense	intergenic	downstream	same_strand	LOC102191166	GeneID:102191166,Genbank:XM_005692256.2	major allergen I polypeptide chain 1-like	GO:0005496,GO:0005576	steroid binding|extracellular region
XR_001919593.1	4.32847	0.0260876	Up	49.5172	115.602	32.6656	14.5232	66.8401	36.0065	Chr18	62534390	62535025	+	469	LOC108638118	XM_018063223.1	9120	sense	intergenic	downstream	same_strand	LOC108638087	GeneID:108638087,Genbank:XM_018063223.1	cationic amino acid transporter 3-like	GO:0000064,GO:0005886,GO:0006865,GO:0015171,GO:0015181,GO:0015189,GO:0016021,GO:0097638,GO:1903352	L-ornithine transmembrane transporter activity|plasma membrane|amino acid transport|amino acid transmembrane transporter activity|arginine transmembrane transporter activity|L-lysine transmembrane transporter activity|integral component of membrane|L-arginine import across plasma membrane|L-ornithine transmembrane transport
XR_001919617.1	351.988	0.0304626	Up	0.466694	9.84016	0.0689125	0.0136211	3.72441e-07	0.001579	Chr19	53112199	53116348	+	1210	LOC108638192	XM_018063684.1	8712	sense	intergenic	upstream	same_strand	LOC102179594	GeneID:102179594,Genbank:XM_018063684.1	probable low-specificity L-threonine aldolase 2	GO:0005829,GO:0006545,GO:0006567,GO:0008732	cytosol|glycine biosynthetic process|threonine catabolic process|L-allo-threonine aldolase activity	ko00260,ko01230	Glycine, serine and threonine metabolism|Biosynthesis of amino acids
XR_001919619.1	714.473	0.0152648	Up	0.00017812	15.4978	0.689922	0.0130348	2.8089e-07	0.000314073	Chr19	53113853	53116348	+	1568	LOC108638192	XM_018063684.1	8712	sense	intergenic	upstream	same_strand	LOC102179594	GeneID:102179594,Genbank:XM_018063684.1	probable low-specificity L-threonine aldolase 2	GO:0005829,GO:0006545,GO:0006567,GO:0008732	cytosol|glycine biosynthetic process|threonine catabolic process|L-allo-threonine aldolase activity	ko00260,ko01230	Glycine, serine and threonine metabolism|Biosynthesis of amino acids
XR_001919630.1	2.04303	0.0151029	Up	46.2228	43.8469	74.6325	33.8061	55.8915	59.1408	Chr19	54949394	54953710	-	2223	LOC102190260	XM_018063785.1	0	antisense	genic	exonic	overlapping	MRPL38	GeneID:102190638,Genbank:XM_018063785.1	mitochondrial ribosomal protein L38, transcript variant X1	GO:0005743,GO:0005762	mitochondrial inner membrane|mitochondrial large ribosomal subunit
XR_001919631.1	2.82339	0.0321903	Up	91.4322	42.3012	26.578	29.0364	48.5957	35.806	Chr19	54949394	54953710	-	2050	LOC102190260	XM_018063785.1	0	antisense	genic	exonic	overlapping	MRPL38	GeneID:102190638,Genbank:XM_018063785.1	mitochondrial ribosomal protein L38, transcript variant X1	GO:0005743,GO:0005762	mitochondrial inner membrane|mitochondrial large ribosomal subunit
XR_001919670.1	5.76179	0.0365325	Up	3.54718	146.749	63.5593	30.3778	14.4776	51.6969	Chr19	13898240	13899874	-	1407	LOC108638245	XM_018064214.1	0	antisense	genic	intronic	nested	LOC102179590	GeneID:102179590,Genbank:XM_018064214.1	C-C motif chemokine 3, transcript variant X4	GO:0003964,GO:0006310,GO:0009036,GO:0032197,GO:0032199,GO:0046872,GO:0090305	RNA-directed DNA polymerase activity|DNA recombination|type II site-specific deoxyribonuclease activity|transposition, RNA-mediated|reverse transcription involved in RNA-mediated transposition|metal ion binding|nucleic acid phosphodiester bond hydrolysis
XR_001919677.1	3.14272	0.0167553	Up	29.2397	42.2482	25.0974	14.2186	23.4004	32.3893	Chr19	17483462	17486129	-	2508	LOC108638253	XM_018064245.1	71	sense	intergenic	downstream	same_strand	RHBDL3	GeneID:102187708,Genbank:XM_018064245.1	rhomboid like 3, transcript variant X1	GO:0004252,GO:0005509,GO:0016021	serine-type endopeptidase activity|calcium ion binding|integral component of membrane
XR_001919795.1	0.386206	0.0247882	Down	2.58185	0.851348	3.42856	6.36248	12.7789	9.7581	Chr2	130704073	130706860	-	930	LOC108638407	XM_005675845.3	0	antisense	genic	exonic	nested	MFSD6	GeneID:102176368,Genbank:XM_005675845.3	major facilitator superfamily domain containing 6, transcript variant X1	GO:0016021	integral component of membrane
XR_001919808.1	2.23488	0.0245954	Up	33.6751	39.7096	49.6257	25.9626	38.0965	44.0216	Chr20	8435558	8450636	+	1100	LOC108638416	XM_005694561.3	16102	antisense	intergenic	downstream	convergent	TMEM174	GeneID:102173883,Genbank:XM_005694561.3	transmembrane protein 174	GO:0005789,GO:0016021	endoplasmic reticulum membrane|integral component of membrane
XR_001919824.1	10.8845	0.00301112	Up	425.739	442.927	21.8834	16.8612	80.0994	121.921	Chr21	25726633	25727431	+	327	LOC108638465	XM_005695065.3	7218	sense	intergenic	upstream	same_strand	FAH	GeneID:102173786,Genbank:XM_005695065.3	fumarylacetoacetate hydrolase, transcript variant X2	GO:0004334,GO:0005829,GO:0006559,GO:0006572,GO:0046872,GO:1902000	fumarylacetoacetase activity|cytosol|L-phenylalanine catabolic process|tyrosine catabolic process|metal ion binding|homogentisate catabolic process	ko00350,ko00643	Tyrosine metabolism|Styrene degradation
XR_001919853.1	2.29583	0.0114704	Up	30.405	25.6925	59.0493	22.1969	40.8161	21.7049	Chr21	67516791	67583822	+	2375	KLC1	XM_018066013.1	0	antisense	genic	intronic	overlapping	XRCC3	GeneID:106503384,Genbank:XM_018066013.1	X-ray repair cross complementing 3, transcript variant X3	GO:0000400,GO:0000722,GO:0000724,GO:0005524,GO:0005634,GO:0005654,GO:0005657,GO:0005737,GO:0005759,GO:0005829,GO:0008094,GO:0008821,GO:0010824,GO:0033065,GO:0036297,GO:0045003,GO:0048471,GO:0071140,GO:0090267,GO:0090656	four-way junction DNA binding|telomere maintenance via recombination|double-strand break repair via homologous recombination|ATP binding|nucleus|nucleoplasm|replication fork|cytoplasm|mitochondrial matrix|cytosol|DNA-dependent ATPase activity|crossover junction endodeoxyribonuclease activity|regulation of centrosome duplication|Rad51C-XRCC3 complex|interstrand cross-link repair|double-strand brea…	ko03440	Homologous recombination
XR_001919911.1	0.382922	0.0483803	Down	0.354209	0.739347	1.41559	3.0024	5.54989	3.01961	Chr21	65117594	65147641	+	3876	LOC102168946	XM_018066614.1	63680	antisense	intergenic	upstream	divergent	RTL1	GeneID:102180435,Genbank:XM_018066614.1	retrotransposon-like 1	GO:0007275,GO:0016021	multicellular organism development|integral component of membrane
XR_001919915.1	0.142994	0.035183	Down	0.120604	0.142267	0.0619141	0.0899339	2.92229	1.71959	Chr21	65117594	65147641	+	3926	LOC102168946	XM_018066614.1	63680	antisense	intergenic	upstream	divergent	RTL1	GeneID:102180435,Genbank:XM_018066614.1	retrotransposon-like 1	GO:0007275,GO:0016021	multicellular organism development|integral component of membrane
XR_001919916.1	0.216204	0.00480306	Down	0.439095	0.184463	0.927882	3.9346	4.51241	1.44634	Chr21	65117594	65147641	+	3781	LOC102168946	XM_018066614.1	63680	antisense	intergenic	upstream	divergent	RTL1	GeneID:102180435,Genbank:XM_018066614.1	retrotransposon-like 1	GO:0007275,GO:0016021	multicellular organism development|integral component of membrane
XR_001919941.1	2.01795	0.0098576	Up	7.53689	2.87568	10.7071	4.42677	5.45763	6.87764	Chr21	50711662	50716770	-	2260	LOC108638541	XM_005695257.3	1460	antisense	intergenic	upstream	divergent	LRFN5	GeneID:102189717,Genbank:XM_005695257.3	leucine rich repeat and fibronectin type III domain containing 5, transcript variant X4	GO:0009986,GO:0098978,GO:0098982,GO:0099061,GO:0099560,GO:1905606	cell surface|glutamatergic synapse|GABA-ergic synapse|integral component of postsynaptic density membrane|synaptic membrane adhesion|regulation of presynapse assembly
XR_001919968.1	17.247	2.6034e-05	Up	29.0486	20.0591	6.28782	0.571384	3.90724	3.05864	Chr22	52418332	52463032	-	936	LOC102173511	XM_018066849.1	0	antisense	genic	exonic	overlapping	SETD2	GeneID:102183113,Genbank:XM_018066849.1	SET domain containing 2, transcript variant X1	GO:0001525,GO:0001763,GO:0001843,GO:0005634,GO:0005654,GO:0005694,GO:0006298,GO:0006355,GO:0006368,GO:0010569,GO:0010793,GO:0016279,GO:0018023,GO:0018024,GO:0018026,GO:0030900,GO:0032465,GO:0032727,GO:0034340,GO:0034728,GO:0035441,GO:0035987,GO:0043014,GO:0046872,GO:0046975,GO:0048332,GO:0048701,GO:0048863,GO:0048864,GO:0051607,GO:0060039,GO:0060669,GO:0060977,GO:0097198,GO:0097676,GO:1902850,GO:…	angiogenesis|morphogenesis of a branching structure|neural tube closure|nucleus|nucleoplasm|chromosome|mismatch repair|regulation of transcription, DNA-templated|transcription elongation from RNA polymerase II promoter|regulation of double-strand break repair via homologous recombination|regulation of mRNA export from nucleus|protein-lysine N-methyltransferase activity|peptidyl-lysine trimethylat…	ko00310	Lysine degradation
XR_001920011.1	64.0722	0.0215055	Up	11.9907	0	7.65282	0	0	0	Chr22	50472510	50474266	-	253	LOC106503453	XM_013973627.2	0	antisense	genic	exonic	overlapping	CAMKV	GeneID:102177572,Genbank:XM_013973627.2	CaM kinase like vesicle associated, transcript variant X1	GO:0004683,GO:0005516,GO:0005524,GO:0005886,GO:0030659,GO:0098794	calmodulin-dependent protein kinase activity|calmodulin binding|ATP binding|plasma membrane|cytoplasmic vesicle membrane|postsynapse
XR_309712.2	4.01182	0.0305079	Up	5.03696	3.43832	4.13216	2.47821	0.52319	2.5084	Chr1	34826096	34855603	+	635	LOC102188976	XM_018054887.1	2137	antisense	intergenic	downstream	convergent	CGGBP1	GeneID:102189159,Genbank:XM_018054887.1	CGG triplet repeat binding protein 1	GO:0000122,GO:0000977,GO:0001227,GO:0003690,GO:0005634,GO:0005654,GO:0042802	negative regulation of transcription by RNA polymerase II|RNA polymerase II regulatory region sequence-specific DNA binding|DNA-binding transcription repressor activity, RNA polymerase II-specific|double-stranded DNA binding|nucleus|nucleoplasm|identical protein binding
XR_309738.3	3.23078	0.042134	Up	8.1679	1.73212	2.29868	2.28257	1.36427	3.03561	Chr1	83445029	83452107	-	1825	LOC102189625	XM_018047459.1	0	antisense	genic	intronic	nested	MCF2L2	GeneID:102184378,Genbank:XM_018047459.1	MCF.2 cell line derived transforming sequence-like 2	GO:0005089,GO:0035023	Rho guanyl-nucleotide exchange factor activity|regulation of Rho protein signal transduction
XR_309827.3	2.15082	0.0175197	Up	634.917	550.225	772.941	380.9	532.418	853.557	Chr2	11048951	11051265	+	740	LOC102180089	XM_005676771.3	4780	sense	intergenic	downstream	same_strand	PHACTR4	GeneID:102180268,Genbank:XM_005676771.3	phosphatase and actin regulator 4, transcript variant X1	GO:0001755,GO:0001843,GO:0003779,GO:0005737,GO:0007266,GO:0008157,GO:0030027,GO:0030036,GO:0043085,GO:0048484,GO:0051726,GO:0061386,GO:0072542,GO:2001045	neural crest cell migration|neural tube closure|actin binding|cytoplasm|Rho protein signal transduction|protein phosphatase 1 binding|lamellipodium|actin cytoskeleton organization|positive regulation of catalytic activity|enteric nervous system development|regulation of cell cycle|closure of optic fissure|protein phosphatase activator activity|negative regulation of integrin-mediated signaling pa…
XR_309871.3	72.2712	8.89169e-07	Up	25.7061	95.5328	5.58054	0.782211	1.7845	2.61361	Chr3	99449918	99452909	+	477	LOC102171206	XM_018046023.1	195	sense	intergenic	upstream	same_strand	BOLA1	GeneID:106501928,Genbank:XM_018046023.1	bolA family member 1	GO:0005739	mitochondrion
XR_309948.3	2.14986	0.0221337	Up	53.5993	49.4267	63.0891	33.0565	53.5421	64.5786	Chr4	64891184	64893660	-	1662	LOC102184495	XM_013963317.2	25273	sense	intergenic	upstream	same_strand	GPR85	GeneID:102184780,Genbank:XM_013963317.2	G protein-coupled receptor 85, transcript variant X2	GO:0004930,GO:0005783,GO:0005886,GO:0007165,GO:0016021	G protein-coupled receptor activity|endoplasmic reticulum|plasma membrane|signal transduction|integral component of membrane
XR_310075.3	2.56118	0.0409282	Up	14.969	26.867	37.0206	19.222	24.3545	12.9076	Chr6	59347113	59363800	-	855	LOC102172700	NM_001285657.1	310	antisense	intergenic	upstream	divergent	UBE2K	GeneID:100860797,Genbank:NM_001285657.1	ubiquitin conjugating enzyme E2 K	GO:0004842,GO:0005524,GO:0005634,GO:0005737,GO:0010800,GO:0010994,GO:0031625,GO:0032433,GO:0032434,GO:0034450,GO:0035458,GO:0060340,GO:0061631,GO:0070059,GO:0070936	ubiquitin-protein transferase activity|ATP binding|nucleus|cytoplasm|positive regulation of peptidyl-threonine phosphorylation|free ubiquitin chain polymerization|ubiquitin protein ligase binding|filopodium tip|regulation of proteasomal ubiquitin-dependent protein catabolic process|ubiquitin-ubiquitin ligase activity|cellular response to interferon-beta|positive regulation of type I interferon-me…	ko04120	Ubiquitin mediated proteolysis
XR_310129.3	2.28429	0.0235745	Up	24.7479	18.68	22.3719	17.1697	20.0877	16.7828	Chr7	92095571	92116577	+	1216	LOC102179558	XM_018050917.1	0	antisense	genic	intronic	overlapping	RFX2	GeneID:102179845,Genbank:XM_018050917.1	regulatory factor X2, transcript variant X2	GO:0000978,GO:0001675,GO:0003700,GO:0005634,GO:0005737,GO:0006357,GO:0007286,GO:0045944,GO:0060271,GO:1990830	RNA polymerase II proximal promoter sequence-specific DNA binding|acrosome assembly|DNA-binding transcription factor activity|nucleus|cytoplasm|regulation of transcription by RNA polymerase II|spermatid development|positive regulation of transcription by RNA polymerase II|cilium assembly|cellular response to leukemia inhibitory factor
XR_310197.3	5.10164	0.0260476	Up	14.8507	4.7939	2.44774	4.63066	1.12979	1.71805	Chr8	1776929	1779139	+	851	LOC102190222	XM_018051813.1	142	antisense	intergenic	upstream	divergent	MFAP3L	GeneID:102169590,Genbank:XM_018051813.1	microfibrillar associated protein 3 like, transcript variant X2	GO:0005634,GO:0005737,GO:0005886,GO:0016021	nucleus|cytoplasm|plasma membrane|integral component of membrane
XR_310237.3	12.6034	0.00663232	Up	1.62753	13.1451	4.06561	1.27251	1.93066	0.587199	Chr8	82001170	82002707	+	438	LOC102187863	XM_018052471.1	70952	antisense	intergenic	upstream	divergent	PTCH1	GeneID:102187048,Genbank:XM_018052471.1	patched 1, transcript variant X3	GO:0000122,GO:0001658,GO:0001701,GO:0001709,GO:0001841,GO:0001843,GO:0003007,GO:0005113,GO:0005119,GO:0005576,GO:0005634,GO:0005794,GO:0005886,GO:0005887,GO:0005901,GO:0005929,GO:0007165,GO:0007224,GO:0007346,GO:0007389,GO:0007420,GO:0008158,GO:0008201,GO:0008270,GO:0008285,GO:0008544,GO:0008589,GO:0009612,GO:0009887,GO:0009953,GO:0009957,GO:0010157,GO:0010875,GO:0014069,GO:0015485,GO:0016485,GO:…	negative regulation of transcription by RNA polymerase II|branching involved in ureteric bud morphogenesis|in utero embryonic development|cell fate determination|neural tube formation|neural tube closure|heart morphogenesis|patched binding|smoothened binding|extracellular region|nucleus|Golgi apparatus|plasma membrane|integral component of plasma membrane|caveola|cilium|signal transduction|smooth…	ko04024,ko04360,ko04341,ko04340	cAMP signaling pathway|Axon guidance|Hedgehog signaling pathway - fly|Hedgehog signaling pathway
XR_310340.3	0.392996	0.0127874	Down	4.29706	1.33178	10.5314	10.3244	19.7515	30.7624	Chr10	32637059	32650936	+	4359	LOC102168833	XM_005685912.3	356	antisense	intergenic	upstream	divergent	ARID4A	GeneID:102169108,Genbank:XM_005685912.3	AT-rich interaction domain 4A, transcript variant X1	GO:0000981,GO:0003677,GO:0003700,GO:0004407,GO:0005634,GO:0005654,GO:0005829,GO:0005886,GO:0006349,GO:0006357,GO:0006366,GO:0007283,GO:0017053,GO:0034773,GO:0036124,GO:0044212,GO:0045892,GO:0045944,GO:0048821,GO:0080182,GO:0097368	DNA-binding transcription factor activity, RNA polymerase II-specific|DNA binding|DNA-binding transcription factor activity|histone deacetylase activity|nucleus|nucleoplasm|cytosol|plasma membrane|regulation of gene expression by genetic imprinting|regulation of transcription by RNA polymerase II|transcription by RNA polymerase II|spermatogenesis|transcriptional repressor complex|histone H4-K20 t…
XR_310352.3	10.8018	0.0200429	Up	0.426127	3.91165	1.92169	0.169944	0.608166	0.534849	Chr10	3370442	3400982	+	571	LOC102182599	XM_013967399.2	38423	antisense	intergenic	downstream	convergent	GPR65	GeneID:102182316,Genbank:XM_013967399.2	G protein-coupled receptor 65	GO:0004930,GO:0005622,GO:0005886,GO:0005887,GO:0006915,GO:0006955,GO:0007186,GO:0007189,GO:0007275,GO:0010447,GO:0031532,GO:0035025,GO:0051482,GO:0051496,GO:0090630	G protein-coupled receptor activity|intracellular|plasma membrane|integral component of plasma membrane|apoptotic process|immune response|G protein-coupled receptor signaling pathway|adenylate cyclase-activating G protein-coupled receptor signaling pathway|multicellular organism development|response to acidic pH|actin cytoskeleton reorganization|positive regulation of Rho protein signal transduct…
XR_310355.2	13.9107	0.00350256	Up	2.09819	97.533	17.6628	8.02462	9.94826	5.69095	Chr11	776161	781605	+	686	LOC102171160
XR_310358.3	6.3312	0.0116784	Up	1.7215	16.9873	6.94984	3.13496	4.61236	2.28573	Chr11	718502	858988	+	2368	LOC102171344
XR_310580.3	86.3803	0.00152478	Up	0.939032	6.00719	5.30886	0	0	0	Chr15	16197665	16201498	+	369	LOC102172373	XM_018059233.1	11445	sense	intergenic	downstream	same_strand	COMMD9	GeneID:102183529,Genbank:XM_018059233.1	COMM domain containing 9	GO:0005634,GO:0006814,GO:0031410	nucleus|sodium ion transport|cytoplasmic vesicle
XR_310887.3	2.62227	0.0182418	Up	169.817	108.421	103.197	50.7277	102.57	145.936	Chr21	9761681	9798803	-	1032	LOC102172201	XM_018066082.1	15687	sense	intergenic	downstream	same_strand	NR2F2	GeneID:102183184,Genbank:XM_018066082.1	nuclear receptor subfamily 2 group F member 2, transcript variant X2	GO:0000122,GO:0001764,GO:0001893,GO:0001937,GO:0001972,GO:0003707,GO:0004879,GO:0005654,GO:0005829,GO:0007519,GO:0008270,GO:0009566,GO:0009952,GO:0009956,GO:0010596,GO:0030900,GO:0042803,GO:0043565,GO:0045736,GO:0045893,GO:0048514,GO:0060173,GO:0060674,GO:0060707,GO:0060849	negative regulation of transcription by RNA polymerase II|neuron migration|maternal placenta development|negative regulation of endothelial cell proliferation|retinoic acid binding|steroid hormone receptor activity|nuclear receptor activity|nucleoplasm|cytosol|skeletal muscle tissue development|zinc ion binding|fertilization|anterior/posterior pattern specification|radial pattern formation|negati…
XR_311142.3	2.68515e+06	3.33912e-11	Up	0	17.7913	0	0	0	0	Chr26	2181234	2195904	+	512	LOC102184588
XR_311220.2	2.93513	0.00468287	Up	9.23837	7.46549	10.0808	4.04043	4.36554	9.44175	Chr29	45005333	45009061	-	2125	LOC102178707	NM_001314352.1	7604	sense	intergenic	upstream	same_strand	CTSF	GeneID:102178045,Genbank:NM_001314352.1	cathepsin F	GO:0004197,GO:0005615,GO:0005764,GO:0006508,GO:0019886,GO:0043202,GO:0051603,GO:0070062,GO:1903561	cysteine-type endopeptidase activity|extracellular space|lysosome|proteolysis|antigen processing and presentation of exogenous peptide antigen via MHC class II|lysosomal lumen|proteolysis involved in cellular protein catabolic process|extracellular exosome|extracellular vesicle	ko04142,ko04210	Lysosome|Apoptosis
