# Supplementary material for: Multi-Omics Approaches Uncovered Critical mRNA–miRNA–lncRNA Networks Regulating Multiple Birth Traits in Goat Ovaries
Source: Int J Mol Sci. 2024 Nov 20;25(22):12466. doi: 10.3390/ijms252212466 (PMC11595133; doi:10.3390/ijms252212466)
Supplement: Supplementary file 1 [file ijms-25-12466-s001.zip › Supplementary tables/Table S9 Co-expression Analysis of DE lncRNAs with mRNAs.xlsx]

## Sheet: correxpress_result_cor0.80p0.05
Num	lncRNA	mRNA	CorrelationCoefficient	p-value
1	TCONS_00021229	PTHLH	1	1.025e-11
2	TCONS_00021229	IL6	1	5.493e-11
3	TCONS_00021229	SRD5A2	1	6.348e-11
4	ENSCHIT00000002545	SST	1	1.26e-10
5	ENSCHIT00000002545	IL6	1	1.458e-10
6	TCONS_00002319	PRLR	1	1.795e-10
7	TCONS_00018504	SST	1	1.917e-10
8	XR_311142.3	SST	1	1.917e-10
9	XR_001918691.1	SST	1	1.917e-10
10	TCONS_00019287	SST	1	1.917e-10
11	ENSCHIT00000002637	SST	1	1.917e-10
12	TCONS_00018916	SST	1	1.917e-10
13	ENSCHIT00000002545	PTHLH	1	2.003e-10
14	TCONS_00011225	HAO2	1	2.411e-10
15	TCONS_00021229	OXT	1	2.436e-10
16	TCONS_00019287	IL6	1	2.662e-10
17	TCONS_00018504	IL6	1	2.662e-10
18	ENSCHIT00000002637	IL6	1	2.662e-10
19	XR_311142.3	IL6	1	2.662e-10
20	TCONS_00018916	IL6	1	2.662e-10
21	XR_001918691.1	IL6	1	2.662e-10
22	XR_311142.3	PTHLH	1	3.303e-10
23	TCONS_00018504	PTHLH	1	3.303e-10
24	ENSCHIT00000002637	PTHLH	1	3.303e-10
25	TCONS_00018916	PTHLH	1	3.303e-10
26	XR_001918691.1	PTHLH	1	3.303e-10
27	TCONS_00019287	PTHLH	1	3.303e-10
28	ENSCHIT00000002545	OXT	1	3.973e-10
29	ENSCHIT00000002545	SLC16A12	1	4.993e-10
30	ENSCHIT00000002545	SRD5A2	1	6.33e-10
31	TCONS_00018504	SLC16A12	1	6.567e-10
32	TCONS_00018916	SLC16A12	1	6.567e-10
33	ENSCHIT00000002637	SLC16A12	1	6.567e-10
34	XR_311142.3	SLC16A12	1	6.567e-10
35	TCONS_00019287	SLC16A12	1	6.567e-10
36	XR_001918691.1	SLC16A12	1	6.567e-10
37	TCONS_00019287	OXT	1	6.703e-10
38	TCONS_00018504	OXT	1	6.703e-10
39	ENSCHIT00000002637	OXT	1	6.703e-10
40	XR_311142.3	OXT	1	6.703e-10
41	XR_001918691.1	OXT	1	6.703e-10
42	TCONS_00018916	OXT	1	6.703e-10
43	TCONS_00021229	FABP3	1	6.733e-10
44	TCONS_00021229	CRABP1	1	7.557e-10
45	TCONS_00002319	SLC16A12	1	7.641e-10
46	TCONS_00018504	SRD5A2	1	9.815e-10
47	ENSCHIT00000002637	SRD5A2	1	9.815e-10
48	TCONS_00018916	SRD5A2	1	9.815e-10
49	XR_311142.3	SRD5A2	1	9.815e-10
50	TCONS_00019287	SRD5A2	1	9.815e-10
51	XR_001918691.1	SRD5A2	1	9.815e-10
52	TCONS_00002319	OXT	1	1.116e-09
53	TCONS_00002319	PTHLH	1	1.167e-09
54	TCONS_00002319	CHRNA2	1	1.222e-09
55	TCONS_00021229	CFHR5	1	1.231e-09
56	TCONS_00002319	IL6	1	1.232e-09
57	TCONS_00021229	PRLR	1	1.263e-09
58	TCONS_00021229	SST	1	1.334e-09
59	XR_001917069.1	LOC102180540	1	1.449e-09
60	ENSCHIT00000002545	CRABP1	1	1.613e-09
61	TCONS_00002319	SRD5A2	1	1.881e-09
62	TCONS_00021229	SLC16A12	1	2.071e-09
63	TCONS_00021229	FGF18	1	2.255e-09
64	TCONS_00002319	SST	1	2.286e-09
65	TCONS_00018504	CRABP1	1	2.337e-09
66	TCONS_00018916	CRABP1	1	2.337e-09
67	ENSCHIT00000002637	CRABP1	1	2.337e-09
68	XR_311142.3	CRABP1	1	2.337e-09
69	TCONS_00019287	CRABP1	1	2.337e-09
70	XR_001918691.1	CRABP1	1	2.337e-09
71	TCONS_00021229	CHRNA2	1	2.358e-09
72	TCONS_00002319	CFHR5	1	2.862e-09
73	TCONS_00002319	CRABP1	1	2.967e-09
74	TCONS_00002319	KIAA1324	1	3.164e-09
75	ENSCHIT00000002545	CFHR5	1	3.536e-09
76	TCONS_00002319	LOC102188238	1	3.692e-09
77	TCONS_00002319	LIX1	0.9999	4.453e-09
78	ENSCHIT00000002545	PRLR	0.9999	4.695e-09
79	TCONS_00018504	CFHR5	0.9999	4.829e-09
80	ENSCHIT00000002637	CFHR5	0.9999	4.829e-09
81	TCONS_00019287	CFHR5	0.9999	4.829e-09
82	XR_311142.3	CFHR5	0.9999	4.829e-09
83	XR_001918691.1	CFHR5	0.9999	4.829e-09
84	TCONS_00018916	CFHR5	0.9999	4.829e-09
85	TCONS_00002319	FABP3	0.9999	5.12e-09
86	XR_311142.3	KIAA1324	0.9999	5.312e-09
87	TCONS_00018504	KIAA1324	0.9999	5.312e-09
88	TCONS_00018916	KIAA1324	0.9999	5.312e-09
89	ENSCHIT00000002637	KIAA1324	0.9999	5.312e-09
90	TCONS_00019287	KIAA1324	0.9999	5.312e-09
91	XR_001918691.1	KIAA1324	0.9999	5.312e-09
92	ENSCHIT00000002545	KIAA1324	0.9999	5.342e-09
93	ENSCHIT00000002545	CHRNA2	0.9999	5.388e-09
94	XR_001919619.1	HAO2	0.9999	5.791e-09
95	XR_311142.3	PRLR	0.9999	5.819e-09
96	TCONS_00018504	PRLR	0.9999	5.819e-09
97	TCONS_00018916	PRLR	0.9999	5.819e-09
98	TCONS_00019287	PRLR	0.9999	5.819e-09
99	ENSCHIT00000002637	PRLR	0.9999	5.819e-09
100	XR_001918691.1	PRLR	0.9999	5.819e-09
101	XR_311142.3	PTGFR	0.9999	6.031e-09
102	ENSCHIT00000002637	PTGFR	0.9999	6.031e-09
103	TCONS_00019287	PTGFR	0.9999	6.031e-09
104	TCONS_00018916	PTGFR	0.9999	6.031e-09
105	TCONS_00018504	PTGFR	0.9999	6.031e-09
106	XR_001918691.1	PTGFR	0.9999	6.031e-09
107	TCONS_00021229	LIX1	0.9999	6.168e-09
108	TCONS_00002319	LOC102185617	0.9999	6.244e-09
109	TCONS_00025452	PKIB	0.9999	6.58e-09
110	ENSCHIT00000002545	PTGFR	0.9999	6.678e-09
111	ENSCHIT00000002545	FABP3	0.9999	6.996e-09
112	TCONS_00018504	CHRNA2	0.9999	7.021e-09
113	ENSCHIT00000002637	CHRNA2	0.9999	7.021e-09
114	XR_311142.3	CHRNA2	0.9999	7.021e-09
115	TCONS_00018916	CHRNA2	0.9999	7.021e-09
116	XR_001918691.1	CHRNA2	0.9999	7.021e-09
117	TCONS_00019287	CHRNA2	0.9999	7.021e-09
118	XR_001917069.1	GPR61	0.9999	7.363e-09
119	XR_001917069.1	MCHR1	0.9999	7.424e-09
120	TCONS_00021229	PTGFR	0.9999	7.504e-09
121	TCONS_00021229	CCDC63	0.9999	7.928e-09
122	TCONS_00021229	SCGB3A2	0.9999	8.055e-09
123	TCONS_00018504	FABP3	0.9999	8.11e-09
124	TCONS_00019287	FABP3	0.9999	8.11e-09
125	XR_311142.3	FABP3	0.9999	8.11e-09
126	ENSCHIT00000002637	FABP3	0.9999	8.11e-09
127	TCONS_00018916	FABP3	0.9999	8.11e-09
128	XR_001918691.1	FABP3	0.9999	8.11e-09
129	TCONS_00002319	PTGFR	0.9999	8.402e-09
130	ENSCHIT00000003847	ZPR1	0.9999	8.44e-09
131	TCONS_00015173	SCGB3A2	0.9999	8.609e-09
132	ENSCHIT00000002545	FGF18	0.9999	8.701e-09
133	TCONS_00025452	LOC102185617	0.9999	8.704e-09
134	XR_311142.3	FGF18	0.9999	8.712e-09
135	TCONS_00018916	FGF18	0.9999	8.712e-09
136	TCONS_00019287	FGF18	0.9999	8.712e-09
137	TCONS_00018504	FGF18	0.9999	8.712e-09
138	ENSCHIT00000002637	FGF18	0.9999	8.712e-09
139	XR_001918691.1	FGF18	0.9999	8.712e-09
140	TCONS_00018504	CCDC63	0.9999	9.119e-09
141	XR_311142.3	CCDC63	0.9999	9.119e-09
142	TCONS_00019287	CCDC63	0.9999	9.119e-09
143	ENSCHIT00000002637	CCDC63	0.9999	9.119e-09
144	XR_001918691.1	CCDC63	0.9999	9.119e-09
145	TCONS_00018916	CCDC63	0.9999	9.119e-09
146	XR_001917326.1	POSTN	0.9999	9.597e-09
147	TCONS_00021229	EHD3	0.9999	9.746e-09
148	TCONS_00025452	LOC102188238	0.9999	9.883e-09
149	ENSCHIT00000002545	CCDC63	0.9999	9.967e-09
150	ENSCHIT00000003847	CFHR5	0.9999	9.985e-09
151	ENSCHIT00000003847	C1QL2	0.9999	1.054e-08
152	ENSCHIT00000003847	CHRNA2	0.9999	1.075e-08
153	TCONS_00015173	CCDC63	0.9999	1.142e-08
154	ENSCHIT00000002637	SCGB3A2	0.9999	1.159e-08
155	TCONS_00019287	SCGB3A2	0.9999	1.159e-08
156	XR_311142.3	SCGB3A2	0.9999	1.159e-08
157	TCONS_00018504	SCGB3A2	0.9999	1.159e-08
158	TCONS_00018916	SCGB3A2	0.9999	1.159e-08
159	XR_001918691.1	SCGB3A2	0.9999	1.159e-08
160	ENSCHIT00000003847	APOA5	0.9999	1.168e-08
161	TCONS_00011225	TFF2	0.9999	1.211e-08
162	ENSCHIT00000002545	SCGB3A2	0.9999	1.239e-08
163	ENSCHIT00000003847	PKIB	0.9999	1.313e-08
164	TCONS_00021229	KIAA1324	0.9999	1.346e-08
165	ENSCHIT00000002545	LIX1	0.9999	1.373e-08
166	ENSCHIT00000003847	NCF4	0.9999	1.381e-08
167	ENSCHIT00000002545	EHD3	0.9999	1.442e-08
168	ENSCHIT00000002637	LIX1	0.9999	1.463e-08
169	TCONS_00018504	LIX1	0.9999	1.463e-08
170	XR_001918691.1	LIX1	0.9999	1.463e-08
171	XR_311142.3	LIX1	0.9999	1.463e-08
172	TCONS_00018916	LIX1	0.9999	1.463e-08
173	TCONS_00019287	LIX1	0.9999	1.463e-08
174	TCONS_00019287	EHD3	0.9999	1.466e-08
175	TCONS_00018504	EHD3	0.9999	1.466e-08
176	XR_311142.3	EHD3	0.9999	1.466e-08
177	ENSCHIT00000002637	EHD3	0.9999	1.466e-08
178	XR_001918691.1	EHD3	0.9999	1.466e-08
179	TCONS_00018916	EHD3	0.9999	1.466e-08
180	XR_001919617.1	3BHSD	0.9999	1.547e-08
181	XR_001919619.1	NCF4	0.9999	1.624e-08
182	TCONS_00019590	LOC102175171	0.9999	1.65e-08
183	TCONS_00021229	SLC16A14	0.9999	1.721e-08
184	TCONS_00002319	FGF18	0.9999	1.74e-08
185	ENSCHIT00000003847	CRABP1	0.9999	1.77e-08
186	ENSCHIT00000002545	SUSD5	0.9999	1.813e-08
187	XR_001919619.1	TFF2	0.9999	1.852e-08
188	ENSCHIT00000002545	SLC16A14	0.9999	1.875e-08
189	TCONS_00018504	SUSD5	0.9999	1.953e-08
190	XR_311142.3	SUSD5	0.9999	1.953e-08
191	TCONS_00019287	SUSD5	0.9999	1.953e-08
192	ENSCHIT00000002637	SUSD5	0.9999	1.953e-08
193	TCONS_00018916	SUSD5	0.9999	1.953e-08
194	XR_001918691.1	SUSD5	0.9999	1.953e-08
195	TCONS_00021229	LOC102188238	0.9999	1.963e-08
196	ENSCHIT00000002637	SLC16A14	0.9999	2.031e-08
197	TCONS_00018504	SLC16A14	0.9999	2.031e-08
198	XR_311142.3	SLC16A14	0.9999	2.031e-08
199	TCONS_00018916	SLC16A14	0.9999	2.031e-08
200	TCONS_00019287	SLC16A14	0.9999	2.031e-08
201	XR_001918691.1	SLC16A14	0.9999	2.031e-08
202	ENSCHIT00000002545	PI3	0.9999	2.038e-08
203	TCONS_00015173	FGF18	0.9999	2.104e-08
204	ENSCHIT00000003463	NCF4	0.9999	2.134e-08
205	ENSCHIT00000003847	SIGLEC1	0.9999	2.195e-08
206	TCONS_00021229	PI3	0.9999	2.216e-08
207	XR_311142.3	PI3	0.9999	2.274e-08
208	TCONS_00018504	PI3	0.9999	2.274e-08
209	ENSCHIT00000002637	PI3	0.9999	2.274e-08
210	TCONS_00018916	PI3	0.9999	2.274e-08
211	TCONS_00019287	PI3	0.9999	2.274e-08
212	XR_001918691.1	PI3	0.9999	2.274e-08
213	TCONS_00025452	PRLR	0.9999	2.327e-08
214	ENSCHIT00000003847	CRSP-1	0.9999	2.441e-08
215	ENSCHIT00000003463	HAO2	0.9999	2.466e-08
216	XR_001919619.1	LOC102174044	0.9999	2.501e-08
217	XR_001297367.1	SPIC	0.9999	2.551e-08
218	TCONS_00002319	SIGLEC1	0.9999	2.584e-08
219	ENSCHIT00000003463	GRIN2C	0.9999	2.72e-08
220	TCONS_00021229	C1QL2	0.9999	2.745e-08
221	ENSCHIT00000002545	LOC102188238	0.9999	2.873e-08
222	XR_001297367.1	DDAH1	0.9999	2.943e-08
223	TCONS_00018916	LOC102188238	0.9999	2.988e-08
224	ENSCHIT00000002637	LOC102188238	0.9999	2.988e-08
225	XR_311142.3	LOC102188238	0.9999	2.988e-08
226	TCONS_00019287	LOC102188238	0.9999	2.988e-08
227	TCONS_00018504	LOC102188238	0.9999	2.988e-08
228	XR_001918691.1	LOC102188238	0.9999	2.988e-08
229	ENSCHIT00000003847	PRLR	0.9999	2.998e-08
230	ENSCHIT00000003463	APOA5	0.9999	3.038e-08
231	ENSCHIT00000002545	LOC102189885	0.9999	3.055e-08
232	ENSCHIT00000003847	SRD5A2	0.9999	3.062e-08
233	ENSCHIT00000003847	OXT	0.9999	3.089e-08
234	ENSCHIT00000002545	SIGLEC1	0.9999	3.141e-08
235	TCONS_00002319	C1QL2	0.9999	3.169e-08
236	TCONS_00018504	LOC102189885	0.9999	3.249e-08
237	XR_311142.3	LOC102189885	0.9999	3.249e-08
238	TCONS_00018916	LOC102189885	0.9999	3.249e-08
239	ENSCHIT00000002637	LOC102189885	0.9999	3.249e-08
240	XR_001918691.1	LOC102189885	0.9999	3.249e-08
241	TCONS_00019287	LOC102189885	0.9999	3.249e-08
242	TCONS_00021229	LOC102189885	0.9999	3.305e-08
243	TCONS_00021229	SUSD5	0.9999	3.341e-08
244	TCONS_00019287	SIGLEC1	0.9998	3.599e-08
245	XR_001918691.1	SIGLEC1	0.9998	3.599e-08
246	ENSCHIT00000002637	SIGLEC1	0.9998	3.599e-08
247	TCONS_00018504	SIGLEC1	0.9998	3.599e-08
248	XR_311142.3	SIGLEC1	0.9998	3.599e-08
249	TCONS_00018916	SIGLEC1	0.9998	3.599e-08
250	TCONS_00002319	SUSD5	0.9998	3.608e-08
251	TCONS_00002319	PKIB	0.9998	3.636e-08
252	TCONS_00019590	GPR61	0.9998	3.641e-08
253	TCONS_00021229	APOA1	0.9998	3.737e-08
254	TCONS_00002319	CCDC63	0.9998	3.763e-08
255	XR_001919619.1	APOA5	0.9998	3.842e-08
256	ENSCHIT00000002545	LOC102185617	0.9998	3.968e-08
257	TCONS_00002319	SCGB3A2	0.9998	4.043e-08
258	TCONS_00025452	CHRNA2	0.9998	4.056e-08
259	TCONS_00015173	CLEC4G	0.9998	4.063e-08
260	TCONS_00002319	EHD3	0.9998	4.087e-08
261	TCONS_00018504	LOC102185617	0.9998	4.102e-08
262	ENSCHIT00000002637	LOC102185617	0.9998	4.102e-08
263	XR_311142.3	LOC102185617	0.9998	4.102e-08
264	TCONS_00018916	LOC102185617	0.9998	4.102e-08
265	TCONS_00019287	LOC102185617	0.9998	4.102e-08
266	XR_001918691.1	LOC102185617	0.9998	4.102e-08
267	TCONS_00021391	LOC102186539	0.9998	4.117e-08
268	TCONS_00025452	IL1R2	0.9998	4.119e-08
269	ENSCHIT00000002545	C1QL2	0.9998	4.253e-08
270	TCONS_00002319	SERPINB12	0.9998	4.301e-08
271	TCONS_00021229	SIGLEC1	0.9998	4.517e-08
272	TCONS_00021229	LOC102185617	0.9998	4.572e-08
273	XR_001917069.1	LOC102180261	0.9998	4.588e-08
274	ENSCHIT00000003847	IL6	0.9998	4.692e-08
275	ENSCHIT00000003463	ZPR1	0.9998	4.742e-08
276	XR_001917069.1	LOC102175171	0.9998	4.746e-08
277	XR_311142.3	C1QL2	0.9998	4.899e-08
278	XR_001918691.1	C1QL2	0.9998	4.899e-08
279	TCONS_00018504	C1QL2	0.9998	4.899e-08
280	TCONS_00019287	C1QL2	0.9998	4.899e-08
281	TCONS_00018916	C1QL2	0.9998	4.899e-08
282	ENSCHIT00000002637	C1QL2	0.9998	4.899e-08
283	ENSCHIT00000003847	PTHLH	0.9998	5.056e-08
284	ENSCHIT00000003847	LOC102176672	0.9998	5.06e-08
285	TCONS_00002319	PI3	0.9998	5.119e-08
286	ENSCHIT00000003847	FABP3	0.9998	5.138e-08
287	TCONS_00019590	LOC102180540	0.9998	5.146e-08
288	TCONS_00021229	KIT	0.9998	5.188e-08
289	TCONS_00025452	LIX1	0.9998	5.214e-08
290	ENSCHIT00000003463	LOC102174044	0.9998	5.277e-08
291	ENSCHIT00000003463	PKIB	0.9998	5.296e-08
292	TCONS_00002319	SLC16A14	0.9998	5.329e-08
293	XR_001919617.1	ELOVL5	0.9998	5.368e-08
294	ENSCHIT00000007735	ASIP	0.9998	5.483e-08
295	XR_001297367.1	CD300LG	0.9998	5.658e-08
296	TCONS_00021229	CRSP-1	0.9998	5.663e-08
297	ENSCHIT00000003847	PI3	0.9998	5.728e-08
298	TCONS_00002319	IL1R2	0.9998	5.955e-08
299	XR_001297367.1	P2RY6	0.9998	6.186e-08
300	ENSCHIT00000003463	FAM167B	0.9998	6.223e-08
301	ENSCHIT00000003847	SLC16A12	0.9998	6.452e-08
302	TCONS_00019590	MCHR1	0.9998	6.67e-08
303	ENSCHIT00000003463	SIGLEC1	0.9998	6.691e-08
304	ENSCHIT00000003847	APOA1	0.9998	6.745e-08
305	TCONS_00025452	FGF23	0.9998	6.805e-08
306	ENSCHIT00000003847	SST	0.9998	6.838e-08
307	TCONS_00015173	KIT	0.9998	6.88e-08
308	XR_309871.3	PMVK	0.9998	6.901e-08
309	ENSCHIT00000003463	CRSP-1	0.9998	6.902e-08
310	TCONS_00002319	ZPR1	0.9998	6.913e-08
311	ENSCHIT00000003463	TFF2	0.9998	6.915e-08
312	ENSCHIT00000009457	ATP13A5	0.9998	6.926e-08
313	TCONS_00026724	DAO	0.9998	7.011e-08
314	XR_001297367.1	LOC102185617	0.9998	7.038e-08
315	TCONS_00015173	EHD3	0.9998	7.369e-08
316	ENSCHIT00000003847	LOC102174044	0.9998	7.405e-08
317	TCONS_00021229	PKIB	0.9998	7.577e-08
318	ENSCHIT00000002545	APOA1	0.9998	7.608e-08
319	ENSCHIT00000009457	SLC1A1	0.9998	7.687e-08
320	ENSCHIT00000002545	CRSP-1	0.9998	7.724e-08
321	TCONS_00018504	APOA1	0.9998	8.286e-08
322	XR_311142.3	APOA1	0.9998	8.286e-08
323	TCONS_00018916	APOA1	0.9998	8.286e-08
324	TCONS_00019287	APOA1	0.9998	8.286e-08
325	XR_001918691.1	APOA1	0.9998	8.286e-08
326	ENSCHIT00000002637	APOA1	0.9998	8.286e-08
327	TCONS_00025452	ZPR1	0.9998	8.32e-08
328	ENSCHIT00000003463	CFHR5	0.9998	8.365e-08
329	TCONS_00025452	CFHR5	0.9998	8.429e-08
330	ENSCHIT00000003847	STEAP1	0.9998	8.43e-08
331	XR_001297367.1	LOC102188238	0.9998	8.475e-08
332	TCONS_00025452	SERPINB12	0.9998	8.575e-08
333	TCONS_00019590	PCP4L1	0.9998	8.593e-08
334	TCONS_00018504	CRSP-1	0.9998	8.624e-08
335	XR_311142.3	CRSP-1	0.9998	8.624e-08
336	ENSCHIT00000002637	CRSP-1	0.9998	8.624e-08
337	TCONS_00019287	CRSP-1	0.9998	8.624e-08
338	TCONS_00018916	CRSP-1	0.9998	8.624e-08
339	XR_001918691.1	CRSP-1	0.9998	8.624e-08
340	ENSCHIT00000002545	SERPINB12	0.9998	8.76e-08
341	XR_001919617.1	LOC102168673	0.9998	8.793e-08
342	XR_311142.3	SERPINB12	0.9998	8.886e-08
343	TCONS_00018504	SERPINB12	0.9998	8.886e-08
344	TCONS_00018916	SERPINB12	0.9998	8.886e-08
345	ENSCHIT00000002637	SERPINB12	0.9998	8.886e-08
346	XR_001918691.1	SERPINB12	0.9998	8.886e-08
347	TCONS_00019287	SERPINB12	0.9998	8.886e-08
348	XR_001917069.1	INSL3	0.9998	8.961e-08
349	TCONS_00025452	CD300LG	0.9998	9.126e-08
350	TCONS_00025452	KIAA1324	0.9998	9.131e-08
351	XR_001297367.1	IL1R2	0.9998	9.173e-08
352	ENSCHIT00000003847	SLC16A14	0.9998	9.199e-08
353	TCONS_00025452	FABP3	0.9997	9.409e-08
354	TCONS_00002319	LOC102189885	0.9997	9.471e-08
355	TCONS_00025452	SLC16A12	0.9997	9.598e-08
356	ENSCHIT00000003463	CHRNA2	0.9997	9.653e-08
357	ENSCHIT00000003847	SUSD5	0.9997	9.911e-08
358	ENSCHIT00000003463	PI3	0.9997	1.028e-07
359	TCONS_00011225	LOC102174044	0.9997	1.028e-07
360	TCONS_00019367	F3	0.9997	1.041e-07
361	XR_001917069.1	PCP4L1	0.9997	1.043e-07
362	TCONS_00002319	KIT	0.9997	1.046e-07
363	TCONS_00025452	OXT	0.9997	1.054e-07
364	TCONS_00021229	ZPR1	0.9997	1.055e-07
365	TCONS_00015173	FABP3	0.9997	1.06e-07
366	TCONS_00025452	P2RY6	0.9997	1.063e-07
367	TCONS_00025452	LOC102176672	0.9997	1.089e-07
368	ENSCHIT00000003463	CRABP1	0.9997	1.09e-07
369	TCONS_00002319	APOA1	0.9997	1.093e-07
370	ENSCHIT00000003463	C1QL2	0.9997	1.104e-07
371	TCONS_00021229	IL1R2	0.9997	1.114e-07
372	ENSCHIT00000003847	LIX1	0.9997	1.118e-07
373	ENSCHIT00000003847	GRIN2C	0.9997	1.119e-07
374	TCONS_00015173	PTGFR	0.9997	1.119e-07
375	TCONS_00025452	CRABP1	0.9997	1.159e-07
376	XR_001917069.1	LOC102187807	0.9997	1.163e-07
377	TCONS_00025452	SRD5A2	0.9997	1.183e-07
378	ENSCHIT00000003847	LOC102189885	0.9997	1.187e-07
379	TCONS_00002319	CD300LG	0.9997	1.188e-07
380	ENSCHIT00000002545	PKIB	0.9997	1.189e-07
381	XR_001919619.1	LOC102173738	0.9997	1.19e-07
382	TCONS_00025452	PTHLH	0.9997	1.193e-07
383	ENSCHIT00000003463	LOC102176672	0.9997	1.218e-07
384	TCONS_00025452	C1QL2	0.9997	1.234e-07
385	TCONS_00025452	IL6	0.9997	1.24e-07
386	ENSCHIT00000002545	ZPR1	0.9997	1.241e-07
387	ENSCHIT00000003463	STEAP1	0.9997	1.284e-07
388	TCONS_00019287	PKIB	0.9997	1.328e-07
389	XR_311142.3	PKIB	0.9997	1.328e-07
390	TCONS_00018504	PKIB	0.9997	1.328e-07
391	XR_001918691.1	PKIB	0.9997	1.328e-07
392	ENSCHIT00000002637	PKIB	0.9997	1.328e-07
393	TCONS_00018916	PKIB	0.9997	1.328e-07
394	TCONS_00011225	NCF4	0.9997	1.333e-07
395	TCONS_00002319	CRSP-1	0.9997	1.335e-07
396	TCONS_00015173	PTHLH	0.9997	1.346e-07
397	TCONS_00025452	SIGLEC1	0.9997	1.35e-07
398	ENSCHIT00000002545	KIT	0.9997	1.354e-07
399	XR_001919619.1	GML	0.9997	1.376e-07
400	TCONS_00018504	ZPR1	0.9997	1.39e-07
401	ENSCHIT00000002637	ZPR1	0.9997	1.39e-07
402	XR_311142.3	ZPR1	0.9997	1.39e-07
403	TCONS_00019287	ZPR1	0.9997	1.39e-07
404	TCONS_00018916	ZPR1	0.9997	1.39e-07
405	XR_001918691.1	ZPR1	0.9997	1.39e-07
406	ENSCHIT00000002637	KIT	0.9997	1.396e-07
407	TCONS_00018504	KIT	0.9997	1.396e-07
408	XR_001918691.1	KIT	0.9997	1.396e-07
409	XR_311142.3	KIT	0.9997	1.396e-07
410	TCONS_00019287	KIT	0.9997	1.396e-07
411	TCONS_00018916	KIT	0.9997	1.396e-07
412	ENSCHIT00000003847	FAM167B	0.9997	1.426e-07
413	ENSCHIT00000003847	HAO2	0.9997	1.477e-07
414	XR_001919619.1	ZPR1	0.9997	1.483e-07
415	TCONS_00011225	LOC102179867	0.9997	1.489e-07
416	XR_001917069.1	FAT2	0.9997	1.519e-07
417	TCONS_00019590	LOC102173758	0.9997	1.519e-07
418	ENSCHIT00000002545	IL1R2	0.9997	1.53e-07
419	ENSCHIT00000002545	STEAP1	0.9997	1.541e-07
420	XR_311142.3	IL1R2	0.9997	1.551e-07
421	TCONS_00018504	IL1R2	0.9997	1.551e-07
422	ENSCHIT00000002637	IL1R2	0.9997	1.551e-07
423	TCONS_00019287	IL1R2	0.9997	1.551e-07
424	TCONS_00018916	IL1R2	0.9997	1.551e-07
425	XR_001918691.1	IL1R2	0.9997	1.551e-07
426	TCONS_00015173	IL6	0.9997	1.574e-07
427	TCONS_00025452	SST	0.9997	1.59e-07
428	TCONS_00021229	SERPINB12	0.9997	1.594e-07
429	ENSCHIT00000003847	LOC102188238	0.9997	1.597e-07
430	TCONS_00017163	NAMPT	0.9997	1.597e-07
431	TCONS_00002319	SLC11A1	0.9997	1.598e-07
432	ENSCHIT00000003463	OXT	0.9997	1.608e-07
433	ENSCHIT00000003847	KIAA1324	0.9997	1.629e-07
434	TCONS_00025452	PTGFR	0.9997	1.655e-07
435	ENSCHIT00000003463	SRD5A2	0.9997	1.661e-07
436	ENSCHIT00000002637	STEAP1	0.9997	1.662e-07
437	TCONS_00018504	STEAP1	0.9997	1.662e-07
438	XR_311142.3	STEAP1	0.9997	1.662e-07
439	TCONS_00019287	STEAP1	0.9997	1.662e-07
440	TCONS_00018916	STEAP1	0.9997	1.662e-07
441	XR_001918691.1	STEAP1	0.9997	1.662e-07
442	TCONS_00025452	SLC11A1	0.9997	1.664e-07
443	XR_001919619.1	LOC102176672	0.9997	1.669e-07
444	TCONS_00015173	SRD5A2	0.9997	1.671e-07
445	TCONS_00015173	APOA1	0.9997	1.693e-07
446	ENSCHIT00000003463	SLC16A14	0.9997	1.72e-07
447	ENSCHIT00000003847	FGF18	0.9997	1.732e-07
448	ENSCHIT00000003847	EHD3	0.9997	1.733e-07
449	TCONS_00021229	CD300LG	0.9997	1.741e-07
450	TCONS_00011225	GRIN2C	0.9997	1.742e-07
451	TCONS_00021229	LOC102176672	0.9997	1.746e-07
452	TCONS_00021229	APOA5	0.9997	1.761e-07
453	XR_001917326.1	LOC102173738	0.9997	1.77e-07
454	ENSCHIT00000002545	GFPT2	0.9997	1.777e-07
455	TCONS_00018504	GFPT2	0.9997	1.78e-07
456	XR_311142.3	GFPT2	0.9997	1.78e-07
457	TCONS_00019287	GFPT2	0.9997	1.78e-07
458	ENSCHIT00000002637	GFPT2	0.9997	1.78e-07
459	XR_001918691.1	GFPT2	0.9997	1.78e-07
460	TCONS_00018916	GFPT2	0.9997	1.78e-07
461	TCONS_00021171	CHST15	0.9997	1.815e-07
462	ENSCHIT00000003463	PRLR	0.9997	1.825e-07
463	ENSCHIT00000003847	PIM3	0.9997	1.83e-07
464	TCONS_00015173	LOC102189885	0.9996	1.84e-07
465	ENSCHIT00000003847	LOC102185617	0.9996	1.845e-07
466	TCONS_00015173	LIX1	0.9996	1.891e-07
467	TCONS_00011225	APOA5	0.9996	1.924e-07
468	ENSCHIT00000003847	SLC11A1	0.9996	1.938e-07
469	TCONS_00025452	FAM167B	0.9996	1.94e-07
470	TCONS_00021229	STEAP1	0.9996	1.95e-07
471	ENSCHIT00000003463	PIM3	0.9996	1.999e-07
472	XR_001919619.1	PKIB	0.9996	2.004e-07
473	ENSCHIT00000003847	LOC102173738	0.9996	2.028e-07
474	ENSCHIT00000002637	LOC102168673	0.9996	2.048e-07
475	XR_311142.3	LOC102168673	0.9996	2.048e-07
476	XR_001918691.1	LOC102168673	0.9996	2.048e-07
477	TCONS_00018916	LOC102168673	0.9996	2.048e-07
478	TCONS_00019287	LOC102168673	0.9996	2.048e-07
479	TCONS_00018504	LOC102168673	0.9996	2.048e-07
480	TCONS_00025452	NCF4	0.9996	2.064e-07
481	ENSCHIT00000003847	TFF2	0.9996	2.083e-07
482	ENSCHIT00000003463	IL6	0.9996	2.103e-07
483	TCONS_00015173	SLC16A14	0.9996	2.104e-07
484	TCONS_00011225	GML	0.9996	2.108e-07
485	ENSCHIT00000002545	LOC102168673	0.9996	2.113e-07
486	ENSCHIT00000006555	CSN1S1	0.9996	2.157e-07
487	TCONS_00015173	OXT	0.9996	2.169e-07
488	TCONS_00002319	P2RY6	0.9996	2.193e-07
489	TCONS_00021229	GFPT2	0.9996	2.204e-07
490	TCONS_00019590	LOC102180261	0.9996	2.211e-07
491	XR_001919494.1	GDAP1	0.9996	2.227e-07
492	TCONS_00002319	LOC102176672	0.9996	2.233e-07
493	TCONS_00015173	SST	0.9996	2.255e-07
494	XR_001297367.1	SERPINB12	0.9996	2.256e-07
495	ENSCHIT00000003463	SST	0.9996	2.27e-07
496	TCONS_00011225	FAM167B	0.9996	2.273e-07
497	TCONS_00002319	STEAP1	0.9996	2.325e-07
498	XR_001917326.1	PTX3	0.9996	2.331e-07
499	ENSCHIT00000003463	PTHLH	0.9996	2.345e-07
500	XR_309871.3	FGG	0.9996	2.359e-07
501	TCONS_00025452	KIT	0.9996	2.415e-07
502	TCONS_00025452	FGF18	0.9996	2.453e-07
503	TCONS_00018504	CD300LG	0.9996	2.471e-07
504	TCONS_00018916	CD300LG	0.9996	2.471e-07
505	TCONS_00019287	CD300LG	0.9996	2.471e-07
506	ENSCHIT00000002637	CD300LG	0.9996	2.471e-07
507	XR_311142.3	CD300LG	0.9996	2.471e-07
508	XR_001918691.1	CD300LG	0.9996	2.471e-07
509	ENSCHIT00000002545	CD300LG	0.9996	2.488e-07
510	XR_001919619.1	FAM167B	0.9996	2.518e-07
511	TCONS_00015173	CRABP1	0.9996	2.549e-07
512	ENSCHIT00000002545	SLC11A1	0.9996	2.573e-07
513	TCONS_00025452	SPIC	0.9996	2.578e-07
514	XR_001919619.1	PTX3	0.9996	2.71e-07
515	TCONS_00018504	SLC11A1	0.9996	2.715e-07
516	ENSCHIT00000002637	SLC11A1	0.9996	2.715e-07
517	XR_001918691.1	SLC11A1	0.9996	2.715e-07
518	TCONS_00018916	SLC11A1	0.9996	2.715e-07
519	TCONS_00019287	SLC11A1	0.9996	2.715e-07
520	XR_311142.3	SLC11A1	0.9996	2.715e-07
521	ENSCHIT00000003847	PTGFR	0.9996	2.717e-07
522	XR_001297367.1	KIAA1324	0.9996	2.733e-07
523	TCONS_00015173	SLC16A12	0.9996	2.744e-07
524	TCONS_00025452	PTPRN	0.9996	2.761e-07
525	TCONS_00011225	GLDN	0.9996	2.783e-07
526	XR_001919617.1	LOC102173702	0.9996	2.784e-07
527	ENSCHIT00000003847	KIT	0.9996	2.804e-07
528	XR_001297367.1	PTGFR	0.9996	2.854e-07
529	XR_001297367.1	LIX1	0.9996	2.872e-07
530	XR_001919619.1	C1QL2	0.9996	2.88e-07
531	XR_001919619.1	PTPRN	0.9996	2.899e-07
532	ENSCHIT00000003847	SCGB3A2	0.9996	2.903e-07
533	TCONS_00001573	ADRB1	0.9996	2.916e-07
534	ENSCHIT00000003463	SLC16A12	0.9996	2.92e-07
535	ENSCHIT00000003463	FABP3	0.9996	2.948e-07
536	TCONS_00015173	PRLR	0.9996	2.991e-07
537	XR_001917326.1	TFF2	0.9996	2.993e-07
538	ENSCHIT00000003847	CCDC63	0.9996	2.996e-07
539	TCONS_00021229	LOC102168673	0.9996	3.016e-07
540	XR_001919619.1	GRIN2C	0.9995	3.037e-07
541	TCONS_00002319	APOA5	0.9995	3.052e-07
542	TCONS_00015173	CFHR5	0.9995	3.06e-07
543	ENSCHIT00000003463	APOA1	0.9995	3.078e-07
544	ENSCHIT00000002545	ELOVL5	0.9995	3.109e-07
545	TCONS_00002319	NCF4	0.9995	3.137e-07
546	ENSCHIT00000003847	SERPINB12	0.9995	3.142e-07
547	XR_311142.3	CLEC4G	0.9995	3.174e-07
548	XR_001918691.1	CLEC4G	0.9995	3.174e-07
549	TCONS_00018504	CLEC4G	0.9995	3.174e-07
550	TCONS_00018916	CLEC4G	0.9995	3.174e-07
551	ENSCHIT00000002637	CLEC4G	0.9995	3.174e-07
552	TCONS_00019287	CLEC4G	0.9995	3.174e-07
553	XR_311142.3	ELOVL5	0.9995	3.177e-07
554	TCONS_00018504	ELOVL5	0.9995	3.177e-07
555	TCONS_00018916	ELOVL5	0.9995	3.177e-07
556	ENSCHIT00000002637	ELOVL5	0.9995	3.177e-07
557	TCONS_00019287	ELOVL5	0.9995	3.177e-07
558	XR_001918691.1	ELOVL5	0.9995	3.177e-07
559	XR_001919619.1	CXCR2	0.9995	3.19e-07
560	TCONS_00015173	GFPT2	0.9995	3.191e-07
561	TCONS_00025452	SUSD5	0.9995	3.283e-07
562	XR_001917069.1	LOC106503221	0.9995	3.292e-07
563	XR_001917326.1	APOA5	0.9995	3.301e-07
564	TCONS_00025452	LOC102173738	0.9995	3.31e-07
565	XR_001919619.1	CRSP-1	0.9995	3.317e-07
566	TCONS_00021229	SLC11A1	0.9995	3.368e-07
567	ENSCHIT00000002545	CLEC4G	0.9995	3.415e-07
568	TCONS_00021229	PIM3	0.9995	3.427e-07
569	ENSCHIT00000003463	LOC102189885	0.9995	3.482e-07
570	TCONS_00019590	FAT2	0.9995	3.492e-07
571	XR_001917069.1	LOC102175466	0.9995	3.498e-07
572	TCONS_00021229	NCF4	0.9995	3.54e-07
573	XR_001297367.1	PRLR	0.9995	3.543e-07
574	TCONS_00002319	LOC102168673	0.9995	3.552e-07
575	TCONS_00015173	PI3	0.9995	3.562e-07
576	XR_001919619.1	LOC102179867	0.9995	3.586e-07
577	XR_001919619.1	POSTN	0.9995	3.606e-07
578	ENSCHIT00000003463	SUSD5	0.9995	3.609e-07
579	TCONS_00015173	COL8A1	0.9995	3.623e-07
580	XR_001919619.1	PITPNM3	0.9995	3.65e-07
581	XR_001295779.2	DAO	0.9995	3.668e-07
582	ENSCHIT00000003463	ELOVL5	0.9995	3.725e-07
583	ENSCHIT00000002545	APOA5	0.9995	3.726e-07
584	ENSCHIT00000003463	EHD3	0.9995	3.751e-07
585	TCONS_00021229	GRIN2C	0.9995	3.775e-07
586	TCONS_00025452	APOA5	0.9995	3.817e-07
587	TCONS_00010352	MEP1B	0.9995	3.867e-07
588	ENSCHIT00000003463	KIAA1324	0.9995	3.871e-07
589	TCONS_00015173	CHRNA2	0.9995	3.93e-07
590	TCONS_00019590	RND1	0.9995	3.954e-07
591	TCONS_00021229	ELOVL5	0.9995	3.987e-07
592	ENSCHIT00000002545	LOC102176672	0.9995	4.006e-07
593	ENSCHIT00000002545	3BHSD	0.9995	4.059e-07
594	XR_311142.3	3BHSD	0.9995	4.061e-07
595	TCONS_00018504	3BHSD	0.9995	4.061e-07
596	TCONS_00019287	3BHSD	0.9995	4.061e-07
597	ENSCHIT00000002637	3BHSD	0.9995	4.061e-07
598	TCONS_00018916	3BHSD	0.9995	4.061e-07
599	XR_001918691.1	3BHSD	0.9995	4.061e-07
600	ENSCHIT00000003463	SLC11A1	0.9995	4.08e-07
601	XR_311142.3	APOA5	0.9995	4.091e-07
602	TCONS_00018504	APOA5	0.9995	4.091e-07
603	TCONS_00019287	APOA5	0.9995	4.091e-07
604	TCONS_00018916	APOA5	0.9995	4.091e-07
605	ENSCHIT00000002637	APOA5	0.9995	4.091e-07
606	XR_001918691.1	APOA5	0.9995	4.091e-07
607	ENSCHIT00000003847	IL1R2	0.9995	4.121e-07
608	ENSCHIT00000003847	PTPRN	0.9995	4.149e-07
609	TCONS_00019998	LOC102181880	0.9995	4.156e-07
610	XR_001917069.1	LOC102173758	0.9995	4.161e-07
611	ENSCHIT00000003463	LOC102173738	0.9995	4.167e-07
612	TCONS_00021229	CLEC4G	0.9995	4.169e-07
613	TCONS_00015173	LOC102188238	0.9995	4.207e-07
614	XR_001919619.1	SIGLEC1	0.9995	4.243e-07
615	TCONS_00015173	KIAA1324	0.9995	4.244e-07
616	TCONS_00025452	EHD3	0.9995	4.294e-07
617	TCONS_00002319	FAM167B	0.9995	4.321e-07
618	TCONS_00002319	ELOVL5	0.9995	4.326e-07
619	TCONS_00019287	LOC102176672	0.9995	4.34e-07
620	TCONS_00018916	LOC102176672	0.9995	4.34e-07
621	XR_001918691.1	LOC102176672	0.9995	4.34e-07
622	XR_311142.3	LOC102176672	0.9995	4.34e-07
623	TCONS_00018504	LOC102176672	0.9995	4.34e-07
624	ENSCHIT00000002637	LOC102176672	0.9995	4.34e-07
625	TCONS_00025452	PI3	0.9995	4.358e-07
626	TCONS_00019590	INSL3	0.9995	4.388e-07
627	ENSCHIT00000002545	P2RY6	0.9995	4.442e-07
628	XR_001919619.1	CHRNA2	0.9995	4.443e-07
629	TCONS_00018916	P2RY6	0.9995	4.444e-07
630	TCONS_00019287	P2RY6	0.9995	4.444e-07
631	XR_001918691.1	P2RY6	0.9995	4.444e-07
632	TCONS_00018504	P2RY6	0.9995	4.444e-07
633	ENSCHIT00000002637	P2RY6	0.9995	4.444e-07
634	XR_311142.3	P2RY6	0.9995	4.444e-07
635	TCONS_00025452	PITPNM3	0.9995	4.481e-07
636	XR_001919619.1	CFHR5	0.9995	4.516e-07
637	TCONS_00002319	GFPT2	0.9995	4.535e-07
638	XR_001919619.1	MRPL33	0.9994	4.602e-07
639	TCONS_00015173	CRSP-1	0.9994	4.614e-07
640	TCONS_00025452	SCGB3A2	0.9994	4.695e-07
641	XR_001297367.1	FGF23	0.9994	4.715e-07
642	TCONS_00011225	CXCR2	0.9994	4.717e-07
643	TCONS_00015173	SUSD5	0.9994	4.735e-07
644	ENSCHIT00000002545	PIM3	0.9994	4.752e-07
645	TCONS_00025452	CCDC63	0.9994	4.756e-07
646	TCONS_00011225	ZPR1	0.9994	4.761e-07
647	XR_001917828.1	FOXI3	0.9994	4.764e-07
648	TCONS_00025452	APOA1	0.9994	4.769e-07
649	XR_001917069.1	LOC102188356	0.9994	4.77e-07
650	TCONS_00015173	CD300LG	0.9994	4.776e-07
651	TCONS_00025452	LYPD1	0.9994	4.777e-07
652	XR_001297367.1	SLC16A12	0.9994	4.814e-07
653	ENSCHIT00000002545	NCF4	0.9994	4.822e-07
654	TCONS_00002319	LYPD1	0.9994	4.824e-07
655	TCONS_00025452	SLC16A14	0.9994	4.827e-07
656	ENSCHIT00000003463	LOC102179403	0.9994	4.832e-07
657	XR_001917069.1	RND1	0.9994	4.856e-07
658	ENSCHIT00000003463	LOC102185617	0.9994	4.872e-07
659	ENSCHIT00000002545	GRIN2C	0.9994	4.92e-07
660	XR_001917326.1	LOC102176672	0.9994	4.934e-07
661	TCONS_00025452	DDAH1	0.9994	4.973e-07
662	TCONS_00011225	LOC102176672	0.9994	5.016e-07
663	ENSCHIT00000003847	ELOVL5	0.9994	5.035e-07
664	TCONS_00018504	PIM3	0.9994	5.042e-07
665	XR_311142.3	PIM3	0.9994	5.042e-07
666	TCONS_00018916	PIM3	0.9994	5.042e-07
667	ENSCHIT00000002637	PIM3	0.9994	5.042e-07
668	TCONS_00019287	PIM3	0.9994	5.042e-07
669	XR_001918691.1	PIM3	0.9994	5.042e-07
670	TCONS_00019590	LOC102187807	0.9994	5.124e-07
671	ENSCHIT00000003463	LIX1	0.9994	5.125e-07
672	ENSCHIT00000003463	LOC102188238	0.9994	5.128e-07
673	TCONS_00021229	P2RY6	0.9994	5.13e-07
674	XR_001919619.1	STEAP1	0.9994	5.16e-07
675	TCONS_00011225	PKIB	0.9994	5.171e-07
676	XR_001919619.1	PIM3	0.9994	5.261e-07
677	XR_311142.3	GRIN2C	0.9994	5.269e-07
678	TCONS_00018504	GRIN2C	0.9994	5.269e-07
679	TCONS_00018916	GRIN2C	0.9994	5.269e-07
680	ENSCHIT00000002637	GRIN2C	0.9994	5.269e-07
681	XR_001918691.1	GRIN2C	0.9994	5.269e-07
682	TCONS_00019287	GRIN2C	0.9994	5.269e-07
683	XR_311142.3	NCF4	0.9994	5.274e-07
684	TCONS_00019287	NCF4	0.9994	5.274e-07
685	TCONS_00018504	NCF4	0.9994	5.274e-07
686	TCONS_00018916	NCF4	0.9994	5.274e-07
687	ENSCHIT00000002637	NCF4	0.9994	5.274e-07
688	XR_001918691.1	NCF4	0.9994	5.274e-07
689	TCONS_00002319	GRIN2C	0.9994	5.31e-07
690	ENSCHIT00000003847	GFPT2	0.9994	5.394e-07
691	XR_001919617.1	FNDC4	0.9994	5.405e-07
692	XR_001917326.1	MRPL33	0.9994	5.53e-07
693	TCONS_00021229	3BHSD	0.9994	5.532e-07
694	TCONS_00023602	LRRC46	0.9994	5.581e-07
695	TCONS_00015173	IL1R2	0.9994	5.6e-07
696	TCONS_00019590	LOC102175466	0.9994	5.602e-07
697	XR_001919619.1	CRABP1	0.9994	5.654e-07
698	TCONS_00021391	GSTM3	0.9994	5.773e-07
699	TCONS_00002319	3BHSD	0.9994	5.818e-07
700	TCONS_00015173	C1QL2	0.9994	5.838e-07
701	XR_001297367.1	CHRNA2	0.9994	5.884e-07
702	TCONS_00021229	FAM167B	0.9994	5.943e-07
703	ENSCHIT00000003463	FGF18	0.9994	5.964e-07
704	XR_001917326.1	GML	0.9994	5.972e-07
705	TCONS_00021229	LOC102173702	0.9994	5.988e-07
706	XR_001297367.1	FABP3	0.9994	5.988e-07
707	XR_001919619.1	APOA1	0.9994	5.989e-07
708	ENSCHIT00000002545	LOC102173702	0.9994	6.013e-07
709	XR_001917326.1	EREG	0.9994	6.032e-07
710	TCONS_00018504	LOC102173702	0.9994	6.046e-07
711	TCONS_00019287	LOC102173702	0.9994	6.046e-07
712	ENSCHIT00000002637	LOC102173702	0.9994	6.046e-07
713	XR_311142.3	LOC102173702	0.9994	6.046e-07
714	TCONS_00018916	LOC102173702	0.9994	6.046e-07
715	XR_001918691.1	LOC102173702	0.9994	6.046e-07
716	XR_001917069.1	LOC102182376	0.9994	6.081e-07
717	XR_001297367.1	PKIB	0.9994	6.101e-07
718	XR_001297367.1	PTHLH	0.9994	6.101e-07
719	TCONS_00025452	CRSP-1	0.9994	6.135e-07
720	TCONS_00011225	2024-03-03	0.9994	6.267e-07
721	XR_001919617.1	EPOR	0.9994	6.312e-07
722	XR_001919617.1	CREM	0.9994	6.329e-07
723	TCONS_00011225	CRSP-1	0.9994	6.335e-07
724	ENSCHIT00000003463	PTPRN	0.9993	6.392e-07
725	XR_001297367.1	IL6	0.9993	6.413e-07
726	XR_001918402.1	COL15A1	0.9993	6.467e-07
727	XR_001919619.1	PRLR	0.9993	6.494e-07
728	TCONS_00011225	MRPL33	0.9993	6.5e-07
729	TCONS_00019590	ZDBF2	0.9993	6.517e-07
730	XR_001297367.1	SST	0.9993	6.6e-07
731	TCONS_00015173	PIM3	0.9993	6.648e-07
732	XR_001919617.1	SCARB1	0.9993	6.65e-07
733	ENSCHIT00000003847	AIF1L	0.9993	6.671e-07
734	TCONS_00021391	LOC102188356	0.9993	6.686e-07
735	XR_001297367.1	OXT	0.9993	6.707e-07
736	XR_001297367.1	FGF18	0.9993	6.721e-07
737	TCONS_00002319	DDAH1	0.9993	6.766e-07
738	ENSCHIT00000002545	LYPD1	0.9993	6.769e-07
739	ENSCHIT00000001919	SLC2A11	0.9993	6.77e-07
740	XR_001917069.1	LOC102188633	0.9993	6.805e-07
741	ENSCHIT00000002637	LYPD1	0.9993	6.826e-07
742	TCONS_00018504	LYPD1	0.9993	6.826e-07
743	TCONS_00018916	LYPD1	0.9993	6.826e-07
744	TCONS_00019287	LYPD1	0.9993	6.826e-07
745	XR_311142.3	LYPD1	0.9993	6.826e-07
746	XR_001918691.1	LYPD1	0.9993	6.826e-07
747	ENSCHIT00000003847	PITPNM3	0.9993	6.882e-07
748	ENSCHIT00000003463	GLDN	0.9993	6.885e-07
749	ENSCHIT00000003463	PTGFR	0.9993	6.912e-07
750	TCONS_00002319	SPIC	0.9993	6.938e-07
751	XR_001919617.1	PI3	0.9993	6.939e-07
752	TCONS_00011225	PIM3	0.9993	6.97e-07
753	ENSCHIT00000003463	2024-03-03	0.9993	7.066e-07
754	TCONS_00011225	LOC102173738	0.9993	7.102e-07
755	XR_001919617.1	SLC16A14	0.9993	7.11e-07
756	TCONS_00002319	CLEC4G	0.9993	7.112e-07
757	XR_001919619.1	SRD5A2	0.9993	7.161e-07
758	XR_001917069.1	ZDBF2	0.9993	7.184e-07
759	TCONS_00002319	PIM3	0.9993	7.203e-07
760	ENSCHIT00000002545	FAM167B	0.9993	7.212e-07
761	XR_001919619.1	OXT	0.9993	7.254e-07
762	TCONS_00021229	LYPD1	0.9993	7.273e-07
763	XR_001297367.1	SRD5A2	0.9993	7.294e-07
764	ENSCHIT00000009459	ATP13A5	0.9993	7.311e-07
765	XR_001297367.1	LYPD1	0.9993	7.312e-07
766	TCONS_00025452	LOC102189885	0.9993	7.315e-07
767	ENSCHIT00000003463	SERPINB12	0.9993	7.318e-07
768	TCONS_00015173	LOC102168673	0.9993	7.365e-07
769	TCONS_00025452	PTX3	0.9993	7.381e-07
770	TCONS_00015173	LOC102173702	0.9993	7.388e-07
771	ENSCHIT00000003463	GFPT2	0.9993	7.433e-07
772	TCONS_00002319	FGF23	0.9993	7.436e-07
773	XR_001919619.1	PI3	0.9993	7.47e-07
774	TCONS_00016128	LOC102186409	0.9993	7.489e-07
775	ENSCHIT00000003847	CD300LG	0.9993	7.555e-07
776	TCONS_00021229	LOC102174044	0.9993	7.568e-07
777	ENSCHIT00000003463	CREM	0.9993	7.594e-07
778	TCONS_00011225	SIGLEC1	0.9993	7.651e-07
779	XR_311142.3	FAM167B	0.9993	7.697e-07
780	TCONS_00018504	FAM167B	0.9993	7.697e-07
781	ENSCHIT00000002637	FAM167B	0.9993	7.697e-07
782	TCONS_00019287	FAM167B	0.9993	7.697e-07
783	XR_001918691.1	FAM167B	0.9993	7.697e-07
784	TCONS_00018916	FAM167B	0.9993	7.697e-07
785	XR_001297367.1	KIT	0.9993	7.735e-07
786	ENSCHIT00000003463	3BHSD	0.9993	7.749e-07
787	TCONS_00026724	TARM1	0.9993	7.768e-07
788	TCONS_00017163	STAC	0.9993	7.822e-07
789	XR_001918419.1	PEPD	0.9993	7.867e-07
790	ENSCHIT00000003847	POSTN	0.9993	7.91e-07
791	ENSCHIT00000003847	PTX3	0.9993	7.915e-07
792	TCONS_00011225	PTX3	0.9993	7.946e-07
793	XR_001919619.1	FABP3	0.9993	7.964e-07
794	TCONS_00015173	AIF1L	0.9993	7.974e-07
795	TCONS_00011225	STEAP1	0.9993	8.066e-07
796	XR_001297367.1	CFHR5	0.9993	8.07e-07
797	XR_001919619.1	SLC11A1	0.9993	8.086e-07
798	ENSCHIT00000003463	SCGB3A2	0.9993	8.096e-07
799	XR_001917326.1	AIF1L	0.9993	8.118e-07
800	ENSCHIT00000003463	CCDC63	0.9993	8.132e-07
801	XR_001918555.1	HECW2	0.9993	8.155e-07
802	TCONS_00015173	LOC102185617	0.9993	8.192e-07
803	TCONS_00025452	STEAP1	0.9993	8.226e-07
804	TCONS_00021229	LOC102173738	0.9993	8.382e-07
805	XR_001297367.1	CRABP1	0.9993	8.395e-07
806	TCONS_00019590	LOC106503221	0.9992	8.477e-07
807	TCONS_00019590	ADIPOQ	0.9992	8.478e-07
808	TCONS_00002319	LOC102173738	0.9992	8.502e-07
809	XR_001918402.1	RAMP3	0.9992	8.533e-07
810	ENSCHIT00000003847	FGF23	0.9992	8.554e-07
811	ENSCHIT00000003463	FNDC4	0.9992	8.65e-07
812	TCONS_00015173	APOA5	0.9992	8.661e-07
813	TCONS_00011225	LOC102179403	0.9992	8.697e-07
814	XR_001917326.1	HAO2	0.9992	8.715e-07
815	XR_001919619.1	IL6	0.9992	8.79e-07
816	ENSCHIT00000009459	SLC1A1	0.9992	8.811e-07
817	TCONS_00011225	C1QL2	0.9992	8.909e-07
818	TCONS_00002319	LOC102174044	0.9992	8.937e-07
819	XR_001295779.2	CSN1S1	0.9992	8.964e-07
820	XR_001919617.1	LOC102179403	0.9992	8.999e-07
821	TCONS_00015173	LOC102176672	0.9992	9.016e-07
822	ENSCHIT00000003463	PTX3	0.9992	9.022e-07
823	XR_001297367.1	CCDC63	0.9992	9.03e-07
824	XR_001919619.1	PTHLH	0.9992	9.052e-07
825	ENSCHIT00000003847	3BHSD	0.9992	9.129e-07
826	TCONS_00021229	FNDC4	0.9992	9.194e-07
827	ENSCHIT00000003463	KIT	0.9992	9.242e-07
828	XR_001919617.1	GRIN2C	0.9992	9.256e-07
829	ENSCHIT00000003463	GML	0.9992	9.276e-07
830	TCONS_00021229	AIF1L	0.9992	9.28e-07
831	XR_001297367.1	SCGB3A2	0.9992	9.289e-07
832	XR_001918498.1	LOC108638312	0.9992	9.394e-07
833	ENSCHIT00000005551	MC2R	0.9992	9.414e-07
834	XR_001919617.1	GFPT2	0.9992	9.43e-07
835	TCONS_00011225	CFHR5	0.9992	9.536e-07
836	ENSCHIT00000002545	LOC102174044	0.9992	9.587e-07
837	XR_001297367.1	SLC11A1	0.9992	9.597e-07
838	ENSCHIT00000003847	LOC102179403	0.9992	9.6e-07
839	ENSCHIT00000009457	B4GALNT2	0.9992	9.689e-07
840	ENSCHIT00000005551	LOC102179403	0.9992	9.701e-07
841	XR_310237.3	CEBPB	0.9992	9.721e-07
842	ENSCHIT00000003463	PITPNM3	0.9992	9.732e-07
843	ENSCHIT00000003847	LOC102168673	0.9992	9.732e-07
844	ENSCHIT00000003847	P2RY6	0.9992	9.762e-07
845	TCONS_00011225	SYT7	0.9992	9.792e-07
846	TCONS_00011225	PI3	0.9992	9.819e-07
847	TCONS_00025452	GRIN2C	0.9992	9.821e-07
848	XR_001919619.1	SLC16A14	0.9992	9.882e-07
849	XR_001919619.1	SLC16A12	0.9992	9.885e-07
850	TCONS_00002319	LOC102173702	0.9992	9.906e-07
851	XR_001917326.1	LOC102174044	0.9992	9.928e-07
852	XR_001919619.1	SUSD5	0.9992	9.977e-07
853	XR_001919617.1	EHD3	0.9992	1.002e-06
854	ENSCHIT00000003463	LOC102173702	0.9992	1.002e-06
855	TCONS_00011225	CHRNA2	0.9992	1.005e-06
856	TCONS_00011225	PTPRN	0.9992	1.014e-06
857	XR_001919617.1	KIAA1324	0.9992	1.019e-06
858	TCONS_00011225	CREM	0.9992	1.022e-06
859	TCONS_00018504	DDAH1	0.9992	1.03e-06
860	XR_311142.3	DDAH1	0.9992	1.03e-06
861	TCONS_00018916	DDAH1	0.9992	1.03e-06
862	ENSCHIT00000002637	DDAH1	0.9992	1.03e-06
863	TCONS_00019287	DDAH1	0.9992	1.03e-06
864	XR_001918691.1	DDAH1	0.9992	1.03e-06
865	TCONS_00018504	LOC102174044	0.9992	1.031e-06
866	XR_311142.3	LOC102174044	0.9992	1.031e-06
867	ENSCHIT00000002637	LOC102174044	0.9992	1.031e-06
868	TCONS_00019287	LOC102174044	0.9992	1.031e-06
869	TCONS_00018916	LOC102174044	0.9992	1.031e-06
870	XR_001918691.1	LOC102174044	0.9992	1.031e-06
871	XR_001917326.1	NCF4	0.9992	1.034e-06
872	XR_001919619.1	AIF1L	0.9992	1.037e-06
873	TCONS_00021391	TNNT1	0.9992	1.042e-06
874	TCONS_00021391	ACSM1	0.9992	1.044e-06
875	XR_001919619.1	LOC102189885	0.9992	1.047e-06
876	XR_001919619.1	SST	0.9992	1.047e-06
877	TCONS_00015173	SIGLEC1	0.9992	1.051e-06
878	XR_001917326.1	PITPNM3	0.9992	1.053e-06
879	ENSCHIT00000003463	POSTN	0.9992	1.054e-06
880	ENSCHIT00000002545	DDAH1	0.9992	1.055e-06
881	TCONS_00002319	PTPRN	0.9992	1.065e-06
882	XR_001918498.1	NIPAL1	0.9992	1.077e-06
883	TCONS_00011225	POSTN	0.9992	1.079e-06
884	TCONS_00025452	LOC102174044	0.9992	1.08e-06
885	ENSCHIT00000003847	JPH1	0.9992	1.081e-06
886	ENSCHIT00000003847	LOC102173702	0.9992	1.083e-06
887	XR_001917069.1	TMEM59L	0.9992	1.083e-06
888	XR_001297367.1	SIGLEC1	0.9991	1.094e-06
889	XR_001919619.1	LOC102168428	0.9991	1.094e-06
890	TCONS_00021391	IGF2	0.9991	1.099e-06
891	ENSCHIT00000003847	LYPD1	0.9991	1.099e-06
892	TCONS_00021229	SPIC	0.9991	1.106e-06
893	ENSCHIT00000002545	FNDC4	0.9991	1.108e-06
894	TCONS_00011225	CRABP1	0.9991	1.112e-06
895	XR_001917069.1	ADIPOQ	0.9991	1.121e-06
896	ENSCHIT00000003463	LOC102168673	0.9991	1.122e-06
897	ENSCHIT00000003463	AIF1L	0.9991	1.123e-06
898	XR_311142.3	FNDC4	0.9991	1.131e-06
899	TCONS_00018504	FNDC4	0.9991	1.131e-06
900	TCONS_00019287	FNDC4	0.9991	1.131e-06
901	ENSCHIT00000002637	FNDC4	0.9991	1.131e-06
902	XR_001918691.1	FNDC4	0.9991	1.131e-06
903	TCONS_00018916	FNDC4	0.9991	1.131e-06
904	XR_001919619.1	LIX1	0.9991	1.135e-06
905	ENSCHIT00000003847	FNDC4	0.9991	1.138e-06
906	ENSCHIT00000003463	LOC102179867	0.9991	1.157e-06
907	TCONS_00025452	LOC102179403	0.9991	1.175e-06
908	XR_001919619.1	GLDN	0.9991	1.183e-06
909	XR_001297367.1	EHD3	0.9991	1.183e-06
910	XR_001919617.1	SST	0.9991	1.188e-06
911	TCONS_00019590	LOC102188356	0.9991	1.197e-06
912	TCONS_00021171	TSPAN12	0.9991	1.204e-06
913	TCONS_00021229	FGF23	0.9991	1.204e-06
914	TCONS_00011225	PITPNM3	0.9991	1.216e-06
915	XR_001919617.1	F13A1	0.9991	1.218e-06
916	XR_001297367.1	C1QL2	0.9991	1.22e-06
917	XR_001297367.1	SUSD5	0.9991	1.226e-06
918	XR_001918887.1	NCOA4	0.9991	1.249e-06
919	ENSCHIT00000002637	SPIC	0.9991	1.251e-06
920	TCONS_00018504	SPIC	0.9991	1.251e-06
921	XR_311142.3	SPIC	0.9991	1.251e-06
922	TCONS_00019287	SPIC	0.9991	1.251e-06
923	XR_001918691.1	SPIC	0.9991	1.251e-06
924	TCONS_00018916	SPIC	0.9991	1.251e-06
925	ENSCHIT00000002545	SPIC	0.9991	1.258e-06
926	ENSCHIT00000003463	IL1R2	0.9991	1.262e-06
927	TCONS_00002319	FNDC4	0.9991	1.271e-06
928	XR_001919619.1	2024-03-03	0.9991	1.28e-06
929	TCONS_00025452	ELOVL5	0.9991	1.284e-06
930	XR_309871.3	RAB3C	0.9991	1.288e-06
931	XR_001297367.1	ZPR1	0.9991	1.293e-06
932	TCONS_00011225	SLC16A14	0.9991	1.302e-06
933	XR_001919210.1	AARD	0.9991	1.303e-06
934	ENSCHIT00000006555	DAO	0.9991	1.304e-06
935	XR_001918402.1	EMILIN2	0.9991	1.304e-06
936	XR_311142.3	IL15RA	0.9991	1.309e-06
937	ENSCHIT00000002637	IL15RA	0.9991	1.309e-06
938	TCONS_00018504	IL15RA	0.9991	1.309e-06
939	TCONS_00018916	IL15RA	0.9991	1.309e-06
940	TCONS_00019287	IL15RA	0.9991	1.309e-06
941	XR_001918691.1	IL15RA	0.9991	1.309e-06
942	TCONS_00015173	PKIB	0.9991	1.314e-06
943	ENSCHIT00000003463	CXCR2	0.9991	1.317e-06
944	TCONS_00025452	HAO2	0.9991	1.319e-06
945	XR_001919619.1	LOC102188238	0.9991	1.324e-06
946	TCONS_00021391	LOC102180261	0.9991	1.325e-06
947	TCONS_00021229	HAO2	0.9991	1.328e-06
948	TCONS_00021229	TFF2	0.9991	1.338e-06
949	ENSCHIT00000002545	IL15RA	0.9991	1.34e-06
950	XR_001297367.1	LOC102174969	0.9991	1.343e-06
951	ENSCHIT00000002545	LOC102173738	0.9991	1.351e-06
952	TCONS_00025452	POSTN	0.999	1.362e-06
953	TCONS_00015173	STEAP1	0.999	1.37e-06
954	ENSCHIT00000002545	AIF1L	0.999	1.388e-06
955	XR_001919619.1	LOC102185617	0.999	1.389e-06
956	TCONS_00011225	OXT	0.999	1.391e-06
957	XR_001917486.1	LOC108638507	0.999	1.393e-06
958	TCONS_00025452	TFF2	0.999	1.396e-06
959	XR_001919619.1	FGF23	0.999	1.397e-06
960	TCONS_00011225	SRD5A2	0.999	1.4e-06
961	TCONS_00021229	DDAH1	0.999	1.401e-06
962	TCONS_00002319	LOC102179403	0.999	1.406e-06
963	TCONS_00011225	PRLR	0.999	1.414e-06
964	TCONS_00025452	LOC102168673	0.999	1.417e-06
965	ENSCHIT00000003847	GML	0.999	1.421e-06
966	TCONS_00018916	LOC102173738	0.999	1.437e-06
967	TCONS_00019287	LOC102173738	0.999	1.437e-06
968	ENSCHIT00000002637	LOC102173738	0.999	1.437e-06
969	XR_311142.3	LOC102173738	0.999	1.437e-06
970	XR_001918691.1	LOC102173738	0.999	1.437e-06
971	TCONS_00018504	LOC102173738	0.999	1.437e-06
972	ENSCHIT00000003847	LOC102168428	0.999	1.437e-06
973	ENSCHIT00000003463	P2RY6	0.999	1.443e-06
974	XR_311142.3	AIF1L	0.999	1.446e-06
975	TCONS_00018504	AIF1L	0.999	1.446e-06
976	ENSCHIT00000002637	AIF1L	0.999	1.446e-06
977	TCONS_00018916	AIF1L	0.999	1.446e-06
978	TCONS_00019287	AIF1L	0.999	1.446e-06
979	XR_001918691.1	AIF1L	0.999	1.446e-06
980	TCONS_00021229	PTPRN	0.999	1.463e-06
981	ENSCHIT00000010023	EIF4E1B	0.999	1.464e-06
982	XR_001919619.1	KIT	0.999	1.483e-06
983	XR_001917326.1	PTPRN	0.999	1.487e-06
984	ENSCHIT00000003463	MRPL33	0.999	1.489e-06
985	TCONS_00002319	HAO2	0.999	1.493e-06
986	XR_001919619.1	LOC102179403	0.999	1.499e-06
987	XR_001919210.1	SLC16A10	0.999	1.501e-06
988	XR_001919494.1	MBP	0.999	1.502e-06
989	XR_001919617.1	MSMB	0.999	1.503e-06
990	TCONS_00019590	LOC102188633	0.999	1.504e-06
991	XR_001919619.1	EHD3	0.999	1.508e-06
992	TCONS_00019590	LOC102182376	0.999	1.511e-06
993	TCONS_00015173	FNDC4	0.999	1.515e-06
994	TCONS_00015173	ZPR1	0.999	1.518e-06
995	ENSCHIT00000003463	FGF23	0.999	1.529e-06
996	TCONS_00011225	APOA1	0.999	1.532e-06
997	ENSCHIT00000003847	2024-03-03	0.999	1.539e-06
998	ENSCHIT00000002545	FGF23	0.999	1.543e-06
999	XR_001919619.1	KIAA1324	0.999	1.544e-06
1000	TCONS_00011225	ELOVL5	0.999	1.547e-06
1001	XR_001297367.1	LOC102176672	0.999	1.551e-06
1002	TCONS_00021171	SLCO2A1	0.999	1.553e-06
1003	TCONS_00001573	SLC35F5	0.999	1.555e-06
1004	XR_001919619.1	FGF18	0.999	1.555e-06
1005	XR_001918332.1	PLIN3	0.999	1.559e-06
1006	XR_001917326.1	CXCR2	0.999	1.566e-06
1007	XR_001919619.1	JPH1	0.999	1.568e-06
1008	XR_001919617.1	SIGLEC1	0.999	1.589e-06
1009	ENSCHIT00000002637	FGF23	0.999	1.6e-06
1010	TCONS_00019287	FGF23	0.999	1.6e-06
1011	TCONS_00018504	FGF23	0.999	1.6e-06
1012	TCONS_00018916	FGF23	0.999	1.6e-06
1013	XR_001918691.1	FGF23	0.999	1.6e-06
1014	XR_311142.3	FGF23	0.999	1.6e-06
1015	XR_001919617.1	PTGFR	0.999	1.605e-06
1016	XR_001919493.1	C1QB	0.999	1.61e-06
1017	TCONS_00011225	IL6	0.999	1.626e-06
1018	XR_001296954.2	LOC102170310	0.999	1.635e-06
1019	XR_001917326.1	APOA1	0.999	1.636e-06
1020	TCONS_00021391	LOC102188633	0.999	1.64e-06
1021	TCONS_00015173	HECW2	0.999	1.645e-06
1022	TCONS_00011225	SLC11A1	0.999	1.647e-06
1023	ENSCHIT00000003463	JPH1	0.999	1.653e-06
1024	TCONS_00015173	SERPINB12	0.9989	1.661e-06
1025	TCONS_00015173	GRIN2C	0.9989	1.665e-06
1026	TCONS_00021229	LOC102179403	0.9989	1.672e-06
1027	ENSCHIT00000003847	CREM	0.9989	1.672e-06
1028	TCONS_00015173	ELOVL5	0.9989	1.672e-06
1029	XR_001919617.1	ADRB1	0.9989	1.682e-06
1030	TCONS_00002319	TFF2	0.9989	1.69e-06
1031	TCONS_00002319	AIF1L	0.9989	1.691e-06
1032	TCONS_00002319	PITPNM3	0.9989	1.696e-06
1033	TCONS_00021391	LOC102182376	0.9989	1.699e-06
1034	XR_309871.3	HSD17B7	0.9989	1.706e-06
1035	XR_001919617.1	IL6	0.9989	1.708e-06
1036	ENSCHIT00000003463	CD300LG	0.9989	1.718e-06
1037	TCONS_00025452	3BHSD	0.9989	1.719e-06
1038	TCONS_00011225	PTHLH	0.9989	1.721e-06
1039	XR_001297367.1	SLC16A14	0.9989	1.723e-06
1040	TCONS_00011225	SST	0.9989	1.724e-06
1041	XR_001919617.1	CRABP1	0.9989	1.74e-06
1042	ENSCHIT00000002545	HAO2	0.9989	1.748e-06
1043	XR_001919617.1	OXT	0.9989	1.75e-06
1044	XR_001919619.1	SERPINB12	0.9989	1.756e-06
1045	ENSCHIT00000006555	ELSPBP1	0.9989	1.76e-06
1046	XR_001296954.2	BLVRB	0.9989	1.763e-06
1047	ENSCHIT00000002545	LOC102179403	0.9989	1.768e-06
1048	TCONS_00021171	EREG	0.9989	1.777e-06
1049	TCONS_00015173	3BHSD	0.9989	1.782e-06
1050	XR_001918402.1	TSPAN12	0.9989	1.782e-06
1051	XR_001918380.1	ERP27	0.9989	1.787e-06
1052	TCONS_00015173	SLCO2A1	0.9989	1.812e-06
1053	TCONS_00003376	SEZ6	0.9989	1.814e-06
1054	ENSCHIT00000002545	PTPRN	0.9989	1.815e-06
1055	XR_001297367.1	PI3	0.9989	1.82e-06
1056	ENSCHIT00000003463	LOC102168428	0.9989	1.82e-06
1057	TCONS_00011225	FABP3	0.9989	1.821e-06
1058	TCONS_00002319	JPH1	0.9989	1.831e-06
1059	XR_311142.3	LOC102179403	0.9989	1.832e-06
1060	TCONS_00019287	LOC102179403	0.9989	1.832e-06
1061	TCONS_00018916	LOC102179403	0.9989	1.832e-06
1062	ENSCHIT00000002637	LOC102179403	0.9989	1.832e-06
1063	TCONS_00018504	LOC102179403	0.9989	1.832e-06
1064	XR_001918691.1	LOC102179403	0.9989	1.832e-06
1065	ENSCHIT00000002545	JPH1	0.9989	1.835e-06
1066	TCONS_00021229	IL15RA	0.9989	1.842e-06
1067	ENSCHIT00000003847	CXCR2	0.9989	1.849e-06
1068	XR_001919493.1	CSF2RB	0.9989	1.85e-06
1069	TCONS_00018504	HAO2	0.9989	1.868e-06
1070	XR_311142.3	HAO2	0.9989	1.868e-06
1071	TCONS_00019287	HAO2	0.9989	1.868e-06
1072	XR_001918691.1	HAO2	0.9989	1.868e-06
1073	ENSCHIT00000002637	HAO2	0.9989	1.868e-06
1074	TCONS_00018916	HAO2	0.9989	1.868e-06
1075	XR_001917326.1	SLCO2A1	0.9989	1.869e-06
1076	TCONS_00015173	EMILIN2	0.9989	1.88e-06
1077	TCONS_00021391	FAT2	0.9989	1.882e-06
1078	XR_001919617.1	SRD5A2	0.9989	1.887e-06
1079	TCONS_00011225	LOC102189885	0.9989	1.891e-06
1080	XR_310355.2	CHST15	0.9989	1.892e-06
1081	XR_001295779.2	ELSPBP1	0.9989	1.894e-06
1082	XR_311142.3	JPH1	0.9989	1.897e-06
1083	TCONS_00019287	JPH1	0.9989	1.897e-06
1084	XR_001918691.1	JPH1	0.9989	1.897e-06
1085	TCONS_00018916	JPH1	0.9989	1.897e-06
1086	TCONS_00018504	JPH1	0.9989	1.897e-06
1087	ENSCHIT00000002637	JPH1	0.9989	1.897e-06
1088	XR_001917326.1	C1QL2	0.9989	1.903e-06
1089	TCONS_00015173	IL15RA	0.9989	1.909e-06
1090	TCONS_00025452	LOC102168428	0.9989	1.91e-06
1091	XR_001297367.1	FAM167B	0.9989	1.912e-06
1092	XR_311142.3	PTPRN	0.9989	1.914e-06
1093	TCONS_00018916	PTPRN	0.9989	1.914e-06
1094	TCONS_00018504	PTPRN	0.9989	1.914e-06
1095	XR_001918691.1	PTPRN	0.9989	1.914e-06
1096	ENSCHIT00000002637	PTPRN	0.9989	1.914e-06
1097	TCONS_00019287	PTPRN	0.9989	1.914e-06
1098	XR_001919617.1	PTHLH	0.9989	1.917e-06
1099	XR_001917326.1	LOC102179867	0.9989	1.917e-06
1100	ENSCHIT00000009459	B4GALNT2	0.9989	1.925e-06
1101	XR_001917326.1	KIT	0.9989	1.933e-06
1102	XR_001918402.1	HHLA2	0.9989	1.935e-06
1103	XR_001919619.1	ELOVL5	0.9989	1.935e-06
1104	ENSCHIT00000003847	MRPL33	0.9989	1.937e-06
1105	XR_001919617.1	CFHR5	0.9989	1.94e-06
1106	TCONS_00019367	ANXA3	0.9989	1.949e-06
1107	XR_001917326.1	PIM3	0.9989	1.955e-06
1108	TCONS_00011225	SLC16A12	0.9989	1.959e-06
1109	ENSCHIT00000003847	GLDN	0.9989	1.961e-06
1110	TCONS_00025452	PIM3	0.9989	1.973e-06
1111	XR_001919619.1	IL1R2	0.9989	1.975e-06
1112	TCONS_00021229	JPH1	0.9988	1.994e-06
1113	XR_001917326.1	PKIB	0.9988	2.008e-06
1114	ENSCHIT00000002545	TFF2	0.9988	2.016e-06
1115	XR_001297367.1	LOC102168673	0.9988	2.021e-06
1116	XR_001919617.1	STEAP1	0.9988	2.027e-06
1117	TCONS_00011225	SUSD5	0.9988	2.028e-06
1118	TCONS_00021229	POSTN	0.9988	2.041e-06
1119	XR_001917326.1	COL15A1	0.9988	2.05e-06
1120	TCONS_00011225	FNDC4	0.9988	2.07e-06
1121	TCONS_00019590	RHBG	0.9988	2.07e-06
1122	TCONS_00017163	LOC102174969	0.9988	2.087e-06
1123	XR_001917069.1	LOC102186539	0.9988	2.091e-06
1124	TCONS_00011225	EHD3	0.9988	2.131e-06
1125	XR_001919619.1	PTGFR	0.9988	2.137e-06
1126	XR_001919619.1	SCGB3A2	0.9988	2.14e-06
1127	XR_001917326.1	ZPR1	0.9988	2.14e-06
1128	TCONS_00018504	TFF2	0.9988	2.147e-06
1129	XR_311142.3	TFF2	0.9988	2.147e-06
1130	TCONS_00018916	TFF2	0.9988	2.147e-06
1131	TCONS_00019287	TFF2	0.9988	2.147e-06
1132	ENSCHIT00000002637	TFF2	0.9988	2.147e-06
1133	XR_001918691.1	TFF2	0.9988	2.147e-06
1134	XR_001919619.1	CREM	0.9988	2.148e-06
1135	TCONS_00021229	PITPNM3	0.9988	2.157e-06
1136	TCONS_00011225	AIF1L	0.9988	2.162e-06
1137	XR_001297367.1	APOA1	0.9988	2.172e-06
1138	ENSCHIT00000005551	NCOA4	0.9988	2.173e-06
1139	ENSCHIT00000008235	LOC102187127	0.9988	2.184e-06
1140	TCONS_00022199	SOX18	0.9988	2.199e-06
1141	TCONS_00002319	IL15RA	0.9988	2.213e-06
1142	XR_001919619.1	CCDC63	0.9988	2.218e-06
1143	TCONS_00025452	GFPT2	0.9988	2.222e-06
1144	XR_001917326.1	CRSP-1	0.9988	2.227e-06
1145	XR_001919617.1	FAM167B	0.9988	2.235e-06
1146	XR_001297367.1	SUGCT	0.9988	2.254e-06
1147	XR_001919617.1	SLC16A12	0.9988	2.254e-06
1148	ENSCHIT00000003847	CLEC4G	0.9988	2.258e-06
1149	TCONS_00015173	LYPD1	0.9988	2.268e-06
1150	XR_001918380.1	BLVRB	0.9988	2.27e-06
1151	XR_001919617.1	CCDC63	0.9988	2.274e-06
1152	TCONS_00021391	INSL3	0.9988	2.279e-06
1153	XR_001918887.1	MGST1	0.9988	2.286e-06
1154	XR_001919617.1	CHRNA2	0.9988	2.288e-06
1155	XR_001919617.1	CRSP-1	0.9988	2.289e-06
1156	XR_001918498.1	DCBLD2	0.9988	2.291e-06
1157	TCONS_00011225	KIAA1324	0.9988	2.312e-06
1158	ENSCHIT00000005551	F13A1	0.9988	2.314e-06
1159	XR_001297083.2	NPC2	0.9988	2.315e-06
1160	XR_001918555.1	LOC108638507	0.9988	2.33e-06
1161	TCONS_00025452	MRPL33	0.9988	2.334e-06
1162	TCONS_00013429	LINGO3	0.9988	2.337e-06
1163	ENSCHIT00000003847	LOC102179867	0.9987	2.344e-06
1164	TCONS_00002319	PTX3	0.9987	2.346e-06
1165	TCONS_00025452	FNDC4	0.9987	2.352e-06
1166	ENSCHIT00000003847	SPIC	0.9987	2.355e-06
1167	XR_001297367.1	LOC102189885	0.9987	2.357e-06
1168	TCONS_00015173	SPIC	0.9987	2.369e-06
1169	TCONS_00011225	LOC102168428	0.9987	2.379e-06
1170	TCONS_00019590	TMEM59L	0.9987	2.385e-06
1171	XR_001919619.1	GFPT2	0.9987	2.394e-06
1172	XR_001296954.2	ERP27	0.9987	2.399e-06
1173	XR_001297367.1	PTPRN	0.9987	2.408e-06
1174	XR_001919617.1	TM6SF2	0.9987	2.417e-06
1175	TCONS_00025452	JPH1	0.9987	2.431e-06
1176	TCONS_00011225	LOC102185617	0.9987	2.436e-06
1177	XR_001917326.1	FABP3	0.9987	2.437e-06
1178	XR_001919617.1	P2RY6	0.9987	2.44e-06
1179	XR_001919617.1	LOC102185617	0.9987	2.441e-06
1180	TCONS_00002319	POSTN	0.9987	2.454e-06
1181	TCONS_00021229	COL8A1	0.9987	2.478e-06
1182	TCONS_00021229	PTX3	0.9987	2.484e-06
1183	XR_001919617.1	LOC102189885	0.9987	2.501e-06
1184	TCONS_00019590	TMEM63C	0.9987	2.519e-06
1185	XR_001919617.1	SCGB3A2	0.9987	2.522e-06
1186	TCONS_00011225	LOC102188238	0.9987	2.538e-06
1187	TCONS_00021391	SYCP1	0.9987	2.552e-06
1188	XR_310355.2	SGK1	0.9987	2.555e-06
1189	XR_001919617.1	PRLR	0.9987	2.555e-06
1190	TCONS_00011225	LIX1	0.9987	2.578e-06
1191	XR_001918555.1	OIT3	0.9987	2.588e-06
1192	TCONS_00021391	LOC102175466	0.9987	2.606e-06
1193	TCONS_00015173	NCF4	0.9987	2.613e-06
1194	TCONS_00025452	COL15A1	0.9987	2.622e-06
1195	TCONS_00015173	P2RY6	0.9987	2.625e-06
1196	ENSCHIT00000003463	LYPD1	0.9987	2.631e-06
1197	XR_001919619.1	SYT7	0.9987	2.648e-06
1198	XR_001297367.1	NCF4	0.9987	2.652e-06
1199	ENSCHIT00000005551	GLDN	0.9987	2.665e-06
1200	TCONS_00011225	3BHSD	0.9987	2.669e-06
1201	ENSCHIT00000010759	LOC102172488	0.9987	2.678e-06
1202	TCONS_00015173	OIT3	0.9987	2.685e-06
1203	XR_001918380.1	LOC102170310	0.9987	2.688e-06
1204	XR_001917326.1	CHRNA2	0.9987	2.693e-06
1205	XR_001919619.1	FNDC4	0.9987	2.708e-06
1206	XR_001917326.1	CFHR5	0.9987	2.712e-06
1207	XR_001919210.1	SLC9A2	0.9986	2.746e-06
1208	TCONS_00025452	SUGCT	0.9986	2.776e-06
1209	XR_001917326.1	GRIN2C	0.9986	2.784e-06
1210	ENSCHIT00000002545	PITPNM3	0.9986	2.788e-06
1211	XR_001917069.1	TMEM63C	0.9986	2.812e-06
1212	TCONS_00011225	GFPT2	0.9986	2.824e-06
1213	TCONS_00015173	SLC11A1	0.9986	2.836e-06
1214	XR_001297367.1	CLEC4G	0.9986	2.838e-06
1215	TCONS_00021229	SLCO2A1	0.9986	2.846e-06
1216	XR_001297367.1	NAMPT	0.9986	2.847e-06
1217	XR_001919617.1	GLDN	0.9986	2.848e-06
1218	XR_001919617.1	HMOX2	0.9986	2.853e-06
1219	TCONS_00015173	LOC102173738	0.9986	2.86e-06
1220	TCONS_00021171	COL15A1	0.9986	2.863e-06
1221	ENSCHIT00000002545	CREM	0.9986	2.871e-06
1222	ENSCHIT00000003847	DDAH1	0.9986	2.885e-06
1223	TCONS_00002319	LOC102168428	0.9986	2.893e-06
1224	XR_001919617.1	STAR	0.9986	2.9e-06
1225	XR_001917326.1	PRLR	0.9986	2.904e-06
1226	XR_311142.3	OIT3	0.9986	2.913e-06
1227	TCONS_00018504	OIT3	0.9986	2.913e-06
1228	TCONS_00018916	OIT3	0.9986	2.913e-06
1229	XR_001918691.1	OIT3	0.9986	2.913e-06
1230	TCONS_00019287	OIT3	0.9986	2.913e-06
1231	ENSCHIT00000002637	OIT3	0.9986	2.913e-06
1232	TCONS_00011225	FGF18	0.9986	2.921e-06
1233	TCONS_00019287	PITPNM3	0.9986	2.927e-06
1234	XR_311142.3	PITPNM3	0.9986	2.927e-06
1235	TCONS_00018504	PITPNM3	0.9986	2.927e-06
1236	TCONS_00018916	PITPNM3	0.9986	2.927e-06
1237	XR_001918691.1	PITPNM3	0.9986	2.927e-06
1238	ENSCHIT00000002637	PITPNM3	0.9986	2.927e-06
1239	TCONS_00011225	LOC102173702	0.9986	2.929e-06
1240	ENSCHIT00000002545	OIT3	0.9986	2.946e-06
1241	XR_001918402.1	SPIC	0.9986	2.954e-06
1242	ENSCHIT00000002637	CREM	0.9986	2.959e-06
1243	XR_311142.3	CREM	0.9986	2.959e-06
1244	TCONS_00018504	CREM	0.9986	2.959e-06
1245	TCONS_00019287	CREM	0.9986	2.959e-06
1246	XR_001918691.1	CREM	0.9986	2.959e-06
1247	TCONS_00018916	CREM	0.9986	2.959e-06
1248	XR_001917326.1	FGF23	0.9986	2.975e-06
1249	XR_001919617.1	2024-03-03	0.9986	2.975e-06
1250	XR_001296954.2	PTH2R	0.9986	2.983e-06
1251	TCONS_00001573	STAR	0.9986	2.995e-06
1252	XR_001919617.1	SUSD5	0.9986	2.997e-06
1253	XR_001919617.1	FGF18	0.9986	3.002e-06
1254	XR_309871.3	FDX1	0.9986	3.003e-06
1255	XR_001919617.1	PIM3	0.9986	3.018e-06
1256	TCONS_00025452	LOC102173702	0.9986	3.023e-06
1257	XR_001297367.1	LOC102173738	0.9986	3.031e-06
1258	TCONS_00025452	CLEC4G	0.9986	3.038e-06
1259	XR_001919619.1	GPX3	0.9986	3.041e-06
1260	XR_001917069.1	IGF2	0.9986	3.047e-06
1261	TCONS_00021391	MCHR1	0.9986	3.062e-06
1262	TCONS_00002319	CREM	0.9986	3.073e-06
1263	XR_001919619.1	CD300LG	0.9986	3.08e-06
1264	XR_001297367.1	CRSP-1	0.9986	3.084e-06
1265	XR_001917326.1	CRABP1	0.9986	3.088e-06
1266	TCONS_00011225	SERPINB12	0.9986	3.097e-06
1267	XR_001917326.1	TFPI	0.9986	3.107e-06
1268	XR_001919617.1	CLEC4G	0.9986	3.114e-06
1269	TCONS_00025452	AIF1L	0.9986	3.116e-06
1270	XR_001919619.1	LYPD1	0.9986	3.118e-06
1271	XR_001919617.1	LOC102188238	0.9986	3.121e-06
1272	XR_001919617.1	SERPINB12	0.9986	3.125e-06
1273	TCONS_00011225	FGF23	0.9986	3.132e-06
1274	XR_001917326.1	LIX1	0.9986	3.133e-06
1275	XR_309871.3	CNP	0.9986	3.143e-06
1276	TCONS_00017163	FAM110D	0.9986	3.146e-06
1277	XR_001917326.1	FAM167B	0.9986	3.151e-06
1278	TCONS_00011225	JPH1	0.9985	3.154e-06
1279	TCONS_00021171	SLC16A7	0.9985	3.166e-06
1280	XR_001297367.1	ELOVL5	0.9985	3.167e-06
1281	XR_001297367.1	PITPNM3	0.9985	3.173e-06
1282	TCONS_00025452	CXCR2	0.9985	3.193e-06
1283	XR_001917326.1	SRD5A2	0.9985	3.193e-06
1284	XR_001919617.1	PKIB	0.9985	3.193e-06
1285	XR_001919619.1	3BHSD	0.9985	3.199e-06
1286	XR_001297367.1	3BHSD	0.9985	3.202e-06
1287	TCONS_00021229	OIT3	0.9985	3.215e-06
1288	TCONS_00015173	LOC102174044	0.9985	3.215e-06
1289	TCONS_00021229	COL15A1	0.9985	3.22e-06
1290	XR_001918979.1	BLVRB	0.9985	3.23e-06
1291	XR_311142.3	COL8A1	0.9985	3.233e-06
1292	TCONS_00019287	COL8A1	0.9985	3.233e-06
1293	TCONS_00018504	COL8A1	0.9985	3.233e-06
1294	ENSCHIT00000002637	COL8A1	0.9985	3.233e-06
1295	XR_001918691.1	COL8A1	0.9985	3.233e-06
1296	TCONS_00018916	COL8A1	0.9985	3.233e-06
1297	TCONS_00021229	CREM	0.9985	3.243e-06
1298	ENSCHIT00000003847	SLCO2A1	0.9985	3.252e-06
1299	ENSCHIT00000002545	COL8A1	0.9985	3.273e-06
1300	XR_001918555.1	IL15RA	0.9985	3.284e-06
1301	TCONS_00015173	COL15A1	0.9985	3.291e-06
1302	XR_001918498.1	LOC102173131	0.9985	3.307e-06
1303	XR_001917069.1	RHBG	0.9985	3.311e-06
1304	ENSCHIT00000002545	POSTN	0.9985	3.313e-06
1305	TCONS_00011225	GPX3	0.9985	3.313e-06
1306	TCONS_00011225	KIT	0.9985	3.325e-06
1307	XR_001297367.1	APOA5	0.9985	3.339e-06
1308	XR_001919619.1	P2RY6	0.9985	3.342e-06
1309	XR_001919619.1	LOC102173702	0.9985	3.35e-06
1310	XR_001917486.1	COL8A1	0.9985	3.352e-06
1311	TCONS_00011225	PTGFR	0.9985	3.361e-06
1312	TCONS_00015173	PTGIS	0.9985	3.372e-06
1313	XR_309871.3	ACSS2	0.9985	3.373e-06
1314	XR_001918887.1	SMIM3	0.9985	3.39e-06
1315	XR_001918341.1	LOC106503930	0.9985	3.402e-06
1316	XR_001918402.1	SLCO2A1	0.9985	3.424e-06
1317	TCONS_00025452	GML	0.9985	3.439e-06
1318	XR_001918402.1	COL8A1	0.9985	3.44e-06
1319	XR_001919617.1	FABP3	0.9985	3.455e-06
1320	XR_001297367.1	STEAP1	0.9985	3.455e-06
1321	TCONS_00026724	SYCP1	0.9985	3.465e-06
1322	XR_001919619.1	LOC102170772	0.9985	3.468e-06
1323	TCONS_00021171	TFPI	0.9985	3.469e-06
1324	TCONS_00018504	POSTN	0.9985	3.476e-06
1325	XR_311142.3	POSTN	0.9985	3.476e-06
1326	TCONS_00019287	POSTN	0.9985	3.476e-06
1327	ENSCHIT00000002637	POSTN	0.9985	3.476e-06
1328	TCONS_00018916	POSTN	0.9985	3.476e-06
1329	XR_001918691.1	POSTN	0.9985	3.476e-06
1330	XR_001917326.1	OXT	0.9985	3.476e-06
1331	ENSCHIT00000003463	SYT7	0.9985	3.484e-06
1332	TCONS_00002319	COL15A1	0.9985	3.494e-06
1333	ENSCHIT00000003847	IL15RA	0.9985	3.5e-06
1334	TCONS_00021391	LOC102187807	0.9985	3.519e-06
1335	XR_001917326.1	PTHLH	0.9985	3.569e-06
1336	ENSCHIT00000003847	COL15A1	0.9985	3.576e-06
1337	XR_001917326.1	FGF18	0.9985	3.59e-06
1338	TCONS_00002319	COL8A1	0.9985	3.599e-06
1339	TCONS_00011225	SCGB3A2	0.9984	3.626e-06
1340	TCONS_00021229	LOC102168428	0.9984	3.634e-06
1341	ENSCHIT00000002545	PTX3	0.9984	3.642e-06
1342	XR_001918402.1	IL1R2	0.9984	3.647e-06
1343	XR_001917326.1	GPX3	0.9984	3.65e-06
1344	TCONS_00002319	OIT3	0.9984	3.674e-06
1345	TCONS_00011225	CCDC63	0.9984	3.676e-06
1346	XR_001295779.2	TARM1	0.9984	3.677e-06
1347	ENSCHIT00000005551	SCARB1	0.9984	3.688e-06
1348	XR_001917326.1	IL6	0.9984	3.702e-06
1349	TCONS_00021171	EMILIN2	0.9984	3.71e-06
1350	ENSCHIT00000002545	LOC102168428	0.9984	3.714e-06
1351	TCONS_00011225	FGL2	0.9984	3.719e-06
1352	XR_001918498.1	NCOA4	0.9984	3.72e-06
1353	TCONS_00015173	POSTN	0.9984	3.74e-06
1354	XR_001919617.1	ZPR1	0.9984	3.743e-06
1355	XR_001917069.1	VSNL1	0.9984	3.747e-06
1356	ENSCHIT00000002545	2024-03-03	0.9984	3.755e-06
1357	TCONS_00015173	FAM167B	0.9984	3.789e-06
1358	XR_001297367.1	LOC102179403	0.9984	3.813e-06
1359	XR_001917326.1	LOC102189885	0.9984	3.815e-06
1360	TCONS_00018504	PTX3	0.9984	3.825e-06
1361	ENSCHIT00000002637	PTX3	0.9984	3.825e-06
1362	TCONS_00019287	PTX3	0.9984	3.825e-06
1363	XR_311142.3	PTX3	0.9984	3.825e-06
1364	TCONS_00018916	PTX3	0.9984	3.825e-06
1365	XR_001918691.1	PTX3	0.9984	3.825e-06
1366	ENSCHIT00000002545	SLCO2A1	0.9984	3.85e-06
1367	XR_311142.3	LOC102168428	0.9984	3.858e-06
1368	ENSCHIT00000002637	LOC102168428	0.9984	3.858e-06
1369	TCONS_00019287	LOC102168428	0.9984	3.858e-06
1370	TCONS_00018916	LOC102168428	0.9984	3.858e-06
1371	XR_001918691.1	LOC102168428	0.9984	3.858e-06
1372	TCONS_00018504	LOC102168428	0.9984	3.858e-06
1373	ENSCHIT00000005551	ELFN2	0.9984	3.86e-06
1374	TCONS_00002319	SLCO2A1	0.9984	3.872e-06
1375	XR_309871.3	TIMP2	0.9984	3.878e-06
1376	TCONS_00010387	MEP1B	0.9984	3.879e-06
1377	TCONS_00021391	NDNF	0.9984	3.894e-06
1378	TCONS_00018504	2024-03-03	0.9984	3.896e-06
1379	ENSCHIT00000002637	2024-03-03	0.9984	3.896e-06
1380	XR_311142.3	2024-03-03	0.9984	3.896e-06
1381	TCONS_00018916	2024-03-03	0.9984	3.896e-06
1382	TCONS_00019287	2024-03-03	0.9984	3.896e-06
1383	XR_001918691.1	2024-03-03	0.9984	3.896e-06
1384	TCONS_00015173	TFF2	0.9984	3.901e-06
1385	XR_001917326.1	IL1R2	0.9984	3.901e-06
1386	ENSCHIT00000002637	SLCO2A1	0.9984	3.918e-06
1387	TCONS_00018504	SLCO2A1	0.9984	3.918e-06
1388	TCONS_00019287	SLCO2A1	0.9984	3.918e-06
1389	XR_311142.3	SLCO2A1	0.9984	3.918e-06
1390	TCONS_00018916	SLCO2A1	0.9984	3.918e-06
1391	XR_001918691.1	SLCO2A1	0.9984	3.918e-06
1392	ENSCHIT00000003463	CLEC4G	0.9984	3.927e-06
1393	TCONS_00019590	LOC102186539	0.9984	3.989e-06
1394	XR_001917326.1	SIGLEC1	0.9984	3.997e-06
1395	XR_001917486.1	CLEC4G	0.9984	4.01e-06
1396	ENSCHIT00000002637	HECW2	0.9984	4.01e-06
1397	XR_311142.3	HECW2	0.9984	4.01e-06
1398	TCONS_00018504	HECW2	0.9984	4.01e-06
1399	XR_001918691.1	HECW2	0.9984	4.01e-06
1400	TCONS_00018916	HECW2	0.9984	4.01e-06
1401	TCONS_00019287	HECW2	0.9984	4.01e-06
1402	TCONS_00021229	HECW2	0.9984	4.02e-06
1403	TCONS_00002319	2024-03-03	0.9984	4.02e-06
1404	TCONS_00021229	2024-03-03	0.9984	4.039e-06
1405	XR_001919619.1	LOC102168673	0.9984	4.04e-06
1406	TCONS_00011225	LOC102168673	0.9984	4.041e-06
1407	TCONS_00007722	HTR1B	0.9984	4.042e-06
1408	ENSCHIT00000002545	HECW2	0.9984	4.055e-06
1409	XR_001919617.1	MC2R	0.9984	4.062e-06
1410	XR_001919617.1	C1QL2	0.9983	4.09e-06
1411	TCONS_00025452	UBASH3B	0.9983	4.105e-06
1412	XR_001917326.1	EMILIN2	0.9983	4.11e-06
1413	XR_001917326.1	LOC102188238	0.9983	4.171e-06
1414	ENSCHIT00000004729	NOL3	0.9983	4.216e-06
1415	TCONS_00021171	UBASH3B	0.9983	4.231e-06
1416	XR_001917326.1	PI3	0.9983	4.231e-06
1417	XR_001917326.1	SLC16A12	0.9983	4.242e-06
1418	TCONS_00019590	IGF2	0.9983	4.252e-06
1419	XR_001917685.1	LOC100861338	0.9983	4.26e-06
1420	TCONS_00021229	EMILIN2	0.9983	4.274e-06
1421	TCONS_00017163	ELFN2	0.9983	4.29e-06
1422	TCONS_00021391	LOC102180540	0.9983	4.299e-06
1423	TCONS_00025452	LOC102174969	0.9983	4.304e-06
1424	XR_001918402.1	KIT	0.9983	4.313e-06
1425	TCONS_00025452	CREM	0.9983	4.318e-06
1426	ENSCHIT00000005551	FAM167B	0.9983	4.321e-06
1427	XR_001917326.1	STEAP1	0.9983	4.334e-06
1428	XR_001919617.1	LIX1	0.9983	4.344e-06
1429	TCONS_00026724	C10H14orf37	0.9983	4.354e-06
1430	TCONS_00011225	IL1R2	0.9983	4.356e-06
1431	TCONS_00015173	DDAH1	0.9983	4.362e-06
1432	ENSCHIT00000002545	COL15A1	0.9983	4.37e-06
1433	XR_001917326.1	SLC16A14	0.9983	4.383e-06
1434	ENSCHIT00000005551	CREM	0.9983	4.398e-06
1435	ENSCHIT00000003463	SPIC	0.9983	4.4e-06
1436	XR_001918380.1	SCT	0.9983	4.431e-06
1437	XR_001919619.1	UBASH3B	0.9983	4.436e-06
1438	XR_311142.3	COL15A1	0.9983	4.448e-06
1439	ENSCHIT00000002637	COL15A1	0.9983	4.448e-06
1440	TCONS_00018916	COL15A1	0.9983	4.448e-06
1441	TCONS_00018504	COL15A1	0.9983	4.448e-06
1442	TCONS_00019287	COL15A1	0.9983	4.448e-06
1443	XR_001918691.1	COL15A1	0.9983	4.448e-06
1444	TCONS_00011225	P2RY6	0.9983	4.459e-06
1445	XR_001296954.2	RASD1	0.9983	4.46e-06
1446	TCONS_00025452	ADAMTS14	0.9983	4.473e-06
1447	XR_001919617.1	SLC11A1	0.9983	4.492e-06
1448	XR_001917326.1	SUSD5	0.9983	4.504e-06
1449	XR_310355.2	LOC102176872	0.9983	4.515e-06
1450	XR_001918402.1	TFPI	0.9983	4.542e-06
1451	ENSCHIT00000003847	UBASH3B	0.9983	4.558e-06
1452	TCONS_00015173	FGF23	0.9983	4.566e-06
1453	XR_001918402.1	CD300LG	0.9982	4.645e-06
1454	XR_001917326.1	SYT7	0.9982	4.648e-06
1455	XR_001918380.1	RASD1	0.9982	4.663e-06
1456	ENSCHIT00000005551	FNDC4	0.9982	4.669e-06
1457	XR_001917326.1	LOC102168428	0.9982	4.678e-06
1458	XR_001297367.1	COL15A1	0.9982	4.684e-06
1459	XR_001918498.1	LOC108633863	0.9982	4.695e-06
1460	XR_001918498.1	MC2R	0.9982	4.703e-06
1461	XR_001917326.1	EHD3	0.9982	4.704e-06
1462	TCONS_00017163	DDAH1	0.9982	4.721e-06
1463	XR_001297367.1	GRIN2C	0.9982	4.723e-06
1464	XR_001917069.1	TNNT1	0.9982	4.731e-06
1465	XR_001917326.1	SST	0.9982	4.732e-06
1466	XR_001917326.1	SCGB3A2	0.9982	4.758e-06
1467	XR_001297367.1	PTX3	0.9982	4.762e-06
1468	XR_001919619.1	SLCO2A1	0.9982	4.765e-06
1469	XR_001917069.1	OSCAR	0.9982	4.775e-06
1470	XR_001919617.1	HADHB	0.9982	4.777e-06
1471	ENSCHIT00000003464	COL8A1	0.9982	4.783e-06
1472	XR_001297367.1	GFPT2	0.9982	4.799e-06
1473	XR_001917069.1	SLC30A10	0.9982	4.827e-06
1474	ENSCHIT00000003463	DDAH1	0.9982	4.867e-06
1475	TCONS_00025452	SLCO2A1	0.9982	4.868e-06
1476	XR_001917326.1	ANXA3	0.9982	4.878e-06
1477	TCONS_00001573	ARG2	0.9982	4.896e-06
1478	XR_310355.2	F2RL2	0.9982	4.902e-06
1479	TCONS_00025452	GLDN	0.9982	4.931e-06
1480	XR_309871.3	STARD4	0.9982	4.963e-06
1481	TCONS_00015173	HAO2	0.9982	4.994e-06
1482	ENSCHIT00000005551	3BHSD	0.9982	5.006e-06
1483	ENSCHIT00000005551	MSMB	0.9982	5.01e-06
1484	XR_001918402.1	LYPD1	0.9982	5.018e-06
1485	XR_001919619.1	COL15A1	0.9982	5.028e-06
1486	ENSCHIT00000003463	SCARB1	0.9982	5.048e-06
1487	XR_001296954.2	RND1	0.9982	5.048e-06
1488	ENSCHIT00000005551	NIPAL1	0.9982	5.049e-06
1489	TCONS_00021229	GLDN	0.9982	5.062e-06
1490	TCONS_00019367	SGK1	0.9982	5.071e-06
1491	XR_001919617.1	APOA1	0.9982	5.096e-06
1492	ENSCHIT00000004729	FAM19A4	0.9982	5.105e-06
1493	XR_001917326.1	UBASH3B	0.9982	5.113e-06
1494	ENSCHIT00000005551	STAR	0.9982	5.114e-06
1495	XR_001917326.1	CCDC63	0.9982	5.125e-06
1496	ENSCHIT00000005551	ELOVL5	0.9981	5.134e-06
1497	ENSCHIT00000003463	GPX3	0.9981	5.139e-06
1498	XR_001918887.1	ALDH2	0.9981	5.147e-06
1499	XR_001917326.1	LOC102170772	0.9981	5.16e-06
1500	TCONS_00002319	GLDN	0.9981	5.164e-06
1501	ENSCHIT00000005551	EPOR	0.9981	5.169e-06
1502	XR_001917326.1	TSPAN12	0.9981	5.169e-06
1503	TCONS_00021391	ZDBF2	0.9981	5.172e-06
1504	XR_001918498.1	KCNE4	0.9981	5.175e-06
1505	XR_001296904.2	HLX	0.9981	5.193e-06
1506	TCONS_00025452	HHLA2	0.9981	5.234e-06
1507	XR_001917326.1	CD300LG	0.9981	5.292e-06
1508	XR_001919617.1	APOA5	0.9981	5.312e-06
1509	TCONS_00021391	LOC102175171	0.9981	5.32e-06
1510	XR_001297367.1	FNDC4	0.9981	5.344e-06
1511	XR_001917069.1	LOC102168459	0.9981	5.353e-06
1512	TCONS_00025452	2024-03-03	0.9981	5.361e-06
1513	ENSCHIT00000003847	OIT3	0.9981	5.374e-06
1514	TCONS_00021171	AIF1L	0.9981	5.387e-06
1515	XR_001918402.1	PAMR1	0.9981	5.439e-06
1516	TCONS_00011225	CD300LG	0.9981	5.44e-06
1517	TCONS_00002319	SUGCT	0.9981	5.46e-06
1518	TCONS_00019367	LOC102189031	0.9981	5.479e-06
1519	XR_001917326.1	LOC102185617	0.9981	5.486e-06
1520	XR_001919617.1	HAO2	0.9981	5.554e-06
1521	TCONS_00002319	HECW2	0.9981	5.567e-06
1522	ENSCHIT00000003463	IL15RA	0.9981	5.574e-06
1523	ENSCHIT00000002545	GLDN	0.9981	5.576e-06
1524	XR_001917326.1	SLC11A1	0.9981	5.577e-06
1525	XR_001919617.1	NCF4	0.9981	5.581e-06
1526	TCONS_00002319	MRPL33	0.9981	5.595e-06
1527	TCONS_00002319	EMILIN2	0.9981	5.595e-06
1528	TCONS_00011225	SCARB1	0.9981	5.63e-06
1529	XR_001919619.1	SLC6A6	0.9981	5.636e-06
1530	ENSCHIT00000002545	EMILIN2	0.9981	5.645e-06
1531	TCONS_00021391	TMEM59L	0.9981	5.655e-06
1532	XR_001917069.1	AARD	0.9981	5.667e-06
1533	TCONS_00018504	EMILIN2	0.9981	5.677e-06
1534	TCONS_00018916	EMILIN2	0.9981	5.677e-06
1535	XR_311142.3	EMILIN2	0.9981	5.677e-06
1536	TCONS_00019287	EMILIN2	0.9981	5.677e-06
1537	ENSCHIT00000002637	EMILIN2	0.9981	5.677e-06
1538	XR_001918691.1	EMILIN2	0.9981	5.677e-06
1539	TCONS_00026724	HS3ST2	0.9981	5.679e-06
1540	TCONS_00001573	EPOR	0.9981	5.679e-06
1541	XR_001917286.1	C3AR1	0.998	5.712e-06
1542	TCONS_00021391	WFIKKN2	0.998	5.756e-06
1543	TCONS_00025452	COL8A1	0.998	5.758e-06
1544	XR_001297367.1	EPHX1	0.998	5.76e-06
1545	TCONS_00002319	GML	0.998	5.763e-06
1546	TCONS_00021229	GML	0.998	5.765e-06
1547	ENSCHIT00000005551	HADHB	0.998	5.777e-06
1548	XR_310355.2	EREG	0.998	5.785e-06
1549	XR_311142.3	GLDN	0.998	5.792e-06
1550	ENSCHIT00000002637	GLDN	0.998	5.792e-06
1551	TCONS_00018504	GLDN	0.998	5.792e-06
1552	TCONS_00019287	GLDN	0.998	5.792e-06
1553	XR_001918691.1	GLDN	0.998	5.792e-06
1554	TCONS_00018916	GLDN	0.998	5.792e-06
1555	TCONS_00021171	POSTN	0.998	5.793e-06
1556	TCONS_00011225	TM6SF2	0.998	5.795e-06
1557	XR_001919617.1	LOC102176672	0.998	5.825e-06
1558	TCONS_00001573	HMOX2	0.998	5.832e-06
1559	XR_001297367.1	COL8A1	0.998	5.835e-06
1560	TCONS_00021229	MRPL33	0.998	5.844e-06
1561	TCONS_00026724	ACSM1	0.998	5.873e-06
1562	TCONS_00011225	LOC102170772	0.998	5.89e-06
1563	XR_001919210.1	LOC102173758	0.998	5.914e-06
1564	TCONS_00015173	JPH1	0.998	5.916e-06
1565	ENSCHIT00000003847	COL8A1	0.998	5.952e-06
1566	XR_001919617.1	CD300LG	0.998	5.953e-06
1567	XR_001917326.1	PTGFR	0.998	5.962e-06
1568	TCONS_00002319	UBASH3B	0.998	5.963e-06
1569	ENSCHIT00000003463	SLCO2A1	0.998	5.967e-06
1570	XR_001917326.1	JPH1	0.998	5.972e-06
1571	XR_001297367.1	LOC102173702	0.998	5.976e-06
1572	XR_001917486.1	PTGIS	0.998	6.025e-06
1573	XR_001919619.1	SPIC	0.998	6.037e-06
1574	TCONS_00015173	LOC108638507	0.998	6.039e-06
1575	XR_001297367.1	HHLA2	0.998	6.058e-06
1576	XR_001297367.1	LOC108633292	0.998	6.059e-06
1577	ENSCHIT00000003847	GPX3	0.998	6.093e-06
1578	TCONS_00002319	CXCR2	0.998	6.1e-06
1579	ENSCHIT00000005551	RNF122	0.998	6.109e-06
1580	TCONS_00015173	LOC102179403	0.998	6.157e-06
1581	TCONS_00021391	GPR61	0.998	6.169e-06
1582	TCONS_00015173	PTPRN	0.998	6.212e-06
1583	XR_001917069.1	WFIKKN2	0.998	6.219e-06
1584	XR_310355.2	LOC102189031	0.998	6.236e-06
1585	TCONS_00019590	LOC102168459	0.998	6.263e-06
1586	ENSCHIT00000003463	TM6SF2	0.998	6.266e-06
1587	ENSCHIT00000006130	LOC102172488	0.998	6.275e-06
1588	ENSCHIT00000003847	EMILIN2	0.9979	6.306e-06
1589	XR_001919210.1	PENK	0.9979	6.327e-06
1590	XR_001919617.1	FBXO10	0.9979	6.327e-06
1591	TCONS_00025452	IL15RA	0.9979	6.329e-06
1592	XR_001917326.1	HHLA2	0.9979	6.352e-06
1593	XR_001919617.1	ELFN2	0.9979	6.382e-06
1594	XR_001917326.1	KIAA1324	0.9979	6.384e-06
1595	TCONS_00015173	RAMP3	0.9979	6.391e-06
1596	XR_310340.3	TULP1	0.9979	6.419e-06
1597	XR_001296954.2	LOC108637753	0.9979	6.473e-06
1598	ENSCHIT00000003847	ADAMTS14	0.9979	6.482e-06
1599	TCONS_00007722	PAX9	0.9979	6.5e-06
1600	XR_001297367.1	LOC102174044	0.9979	6.502e-06
1601	XR_001919617.1	LOC102174044	0.9979	6.504e-06
1602	XR_001918402.1	FGF23	0.9979	6.51e-06
1603	TCONS_00019590	VSNL1	0.9979	6.518e-06
1604	XR_001919619.1	EREG	0.9979	6.527e-06
1605	XR_001919619.1	ITIH4	0.9979	6.533e-06
1606	TCONS_00025452	LOC102170772	0.9979	6.535e-06
1607	XR_001917326.1	LYPD1	0.9979	6.591e-06
1608	TCONS_00021171	LOC102173738	0.9979	6.598e-06
1609	ENSCHIT00000005551	GPR4	0.9979	6.601e-06
1610	TCONS_00011225	SLC6A6	0.9979	6.649e-06
1611	XR_001918979.1	ERP27	0.9979	6.662e-06
1612	ENSCHIT00000009457	LGR5	0.9979	6.685e-06
1613	XR_001297367.1	POSTN	0.9979	6.696e-06
1614	ENSCHIT00000003847	SYT7	0.9979	6.704e-06
1615	XR_001297367.1	LOC102168428	0.9979	6.717e-06
1616	TCONS_00021229	CXCR2	0.9979	6.717e-06
1617	TCONS_00021229	UBASH3B	0.9979	6.72e-06
1618	TCONS_00001573	MC2R	0.9979	6.741e-06
1619	XR_001918402.1	LIX1	0.9979	6.742e-06
1620	TCONS_00015173	PTX3	0.9979	6.746e-06
1621	ENSCHIT00000003463	COL15A1	0.9979	6.753e-06
1622	TCONS_00025452	EMILIN2	0.9979	6.771e-06
1623	XR_001918332.1	BCAT2	0.9979	6.779e-06
1624	XR_001295653.2	ERN1	0.9979	6.795e-06
1625	TCONS_00002319	ADAMTS14	0.9979	6.795e-06
1626	ENSCHIT00000006555	TARM1	0.9979	6.834e-06
1627	TCONS_00011225	LYPD1	0.9979	6.856e-06
1628	XR_001297367.1	JPH1	0.9979	6.894e-06
1629	TCONS_00025452	LOC102179867	0.9978	6.958e-06
1630	XR_311142.3	HAPLN4	0.9978	6.962e-06
1631	TCONS_00018504	HAPLN4	0.9978	6.962e-06
1632	TCONS_00019287	HAPLN4	0.9978	6.962e-06
1633	XR_001918691.1	HAPLN4	0.9978	6.962e-06
1634	ENSCHIT00000002637	HAPLN4	0.9978	6.962e-06
1635	TCONS_00018916	HAPLN4	0.9978	6.962e-06
1636	XR_001919617.1	TFF2	0.9978	6.973e-06
1637	ENSCHIT00000005551	GRIN2C	0.9978	6.986e-06
1638	XR_001918594.1	TSPAN19	0.9978	7.003e-06
1639	XR_001919210.1	GPR61	0.9978	7.038e-06
1640	TCONS_00025452	OIT3	0.9978	7.054e-06
1641	ENSCHIT00000003847	HECW2	0.9978	7.062e-06
1642	ENSCHIT00000002545	HAPLN4	0.9978	7.075e-06
1643	TCONS_00017163	SPIC	0.9978	7.088e-06
1644	TCONS_00019367	EREG	0.9978	7.093e-06
1645	ENSCHIT00000005551	P2RY6	0.9978	7.099e-06
1646	TCONS_00011225	FBXO10	0.9978	7.11e-06
1647	XR_001919617.1	KIT	0.9978	7.114e-06
1648	XR_001297367.1	PTGIS	0.9978	7.116e-06
1649	TCONS_00021391	SLC30A10	0.9978	7.12e-06
1650	ENSCHIT00000003463	UBASH3B	0.9978	7.152e-06
1651	XR_001917326.1	GLDN	0.9978	7.163e-06
1652	XR_001297367.1	PIM3	0.9978	7.168e-06
1653	XR_001917486.1	LOC102173702	0.9978	7.171e-06
1654	TCONS_00017163	P2RY6	0.9978	7.174e-06
1655	ENSCHIT00000003847	LOC102170772	0.9978	7.191e-06
1656	XR_310355.2	ANXA3	0.9978	7.209e-06
1657	XR_001919619.1	ADAMTS14	0.9978	7.242e-06
1658	ENSCHIT00000002545	GML	0.9978	7.251e-06
1659	XR_310355.2	FAM110B	0.9978	7.279e-06
1660	XR_001918387.1	HHATL	0.9978	7.292e-06
1661	XR_001296954.2	LOC102168459	0.9978	7.306e-06
1662	XR_001917326.1	FNDC4	0.9978	7.311e-06
1663	TCONS_00021391	LOC106503221	0.9978	7.349e-06
1664	XR_001919210.1	LOC102175171	0.9978	7.388e-06
1665	TCONS_00019590	AARD	0.9978	7.39e-06
1666	XR_001297367.1	ADAMTS14	0.9978	7.399e-06
1667	ENSCHIT00000002545	UBASH3B	0.9978	7.403e-06
1668	TCONS_00010733	NAT8	0.9978	7.405e-06
1669	TCONS_00026724	LOC102168459	0.9978	7.417e-06
1670	ENSCHIT00000008235	ZP4	0.9978	7.457e-06
1671	XR_001917069.1	ACSM1	0.9978	7.471e-06
1672	TCONS_00015173	PITPNM3	0.9978	7.503e-06
1673	XR_001917326.1	CHST15	0.9978	7.511e-06
1674	XR_001917326.1	GFPT2	0.9978	7.522e-06
1675	TCONS_00025452	EPHX1	0.9978	7.527e-06
1676	XR_001918498.1	STAR	0.9978	7.551e-06
1677	XR_311142.3	UBASH3B	0.9978	7.579e-06
1678	ENSCHIT00000002637	UBASH3B	0.9978	7.579e-06
1679	TCONS_00019287	UBASH3B	0.9978	7.579e-06
1680	XR_001918691.1	UBASH3B	0.9978	7.579e-06
1681	TCONS_00018916	UBASH3B	0.9978	7.579e-06
1682	TCONS_00018504	UBASH3B	0.9978	7.579e-06
1683	ENSCHIT00000003463	LOC102170772	0.9978	7.58e-06
1684	XR_311142.3	GML	0.9977	7.602e-06
1685	ENSCHIT00000002637	GML	0.9977	7.602e-06
1686	TCONS_00018504	GML	0.9977	7.602e-06
1687	TCONS_00018916	GML	0.9977	7.602e-06
1688	TCONS_00019287	GML	0.9977	7.602e-06
1689	XR_001918691.1	GML	0.9977	7.602e-06
1690	ENSCHIT00000005551	LOC102168673	0.9977	7.645e-06
1691	XR_001297367.1	PAMR1	0.9977	7.65e-06
1692	ENSCHIT00000002545	SUGCT	0.9977	7.669e-06
1693	XR_001918887.1	NIPAL1	0.9977	7.708e-06
1694	XR_311142.3	SUGCT	0.9977	7.718e-06
1695	TCONS_00019287	SUGCT	0.9977	7.718e-06
1696	TCONS_00018504	SUGCT	0.9977	7.718e-06
1697	ENSCHIT00000002637	SUGCT	0.9977	7.718e-06
1698	TCONS_00018916	SUGCT	0.9977	7.718e-06
1699	XR_001918691.1	SUGCT	0.9977	7.718e-06
1700	XR_001919617.1	IL1R2	0.9977	7.759e-06
1701	XR_311142.3	PTGIS	0.9977	7.783e-06
1702	ENSCHIT00000002637	PTGIS	0.9977	7.783e-06
1703	TCONS_00018504	PTGIS	0.9977	7.783e-06
1704	TCONS_00019287	PTGIS	0.9977	7.783e-06
1705	TCONS_00018916	PTGIS	0.9977	7.783e-06
1706	XR_001918691.1	PTGIS	0.9977	7.783e-06
1707	TCONS_00021229	PTGIS	0.9977	7.823e-06
1708	XR_001918498.1	SPRY4	0.9977	7.826e-06
1709	XR_001919617.1	DDAH1	0.9977	7.83e-06
1710	ENSCHIT00000002545	MRPL33	0.9977	7.834e-06
1711	XR_001918498.1	SLC6A17	0.9977	7.842e-06
1712	XR_001918594.1	KIF12	0.9977	7.866e-06
1713	XR_001917326.1	SERPINB12	0.9977	7.943e-06
1714	XR_001918887.1	LOC108633234	0.9977	7.964e-06
1715	TCONS_00021171	ITIH4	0.9977	7.969e-06
1716	XR_001918887.1	MC2R	0.9977	7.971e-06
1717	ENSCHIT00000002545	CXCR2	0.9977	7.996e-06
1718	TCONS_00025452	TFPI	0.9977	8.006e-06
1719	ENSCHIT00000002545	PTGIS	0.9977	8.01e-06
1720	XR_001919619.1	DDAH1	0.9977	8.036e-06
1721	XR_001297367.1	IL15RA	0.9977	8.061e-06
1722	XR_001297367.1	HAO2	0.9977	8.063e-06
1723	TCONS_00011225	OSM	0.9977	8.086e-06
1724	ENSCHIT00000003847	SUGCT	0.9977	8.092e-06
1725	TCONS_00025452	PAMR1	0.9977	8.133e-06
1726	XR_001917326.1	OSM	0.9977	8.146e-06
1727	XR_311142.3	MRPL33	0.9977	8.18e-06
1728	ENSCHIT00000002637	MRPL33	0.9977	8.18e-06
1729	TCONS_00018504	MRPL33	0.9977	8.18e-06
1730	TCONS_00019287	MRPL33	0.9977	8.18e-06
1731	TCONS_00018916	MRPL33	0.9977	8.18e-06
1732	XR_001918691.1	MRPL33	0.9977	8.18e-06
1733	XR_001296954.2	RHBG	0.9977	8.185e-06
1734	ENSCHIT00000003463	FGL2	0.9977	8.186e-06
1735	XR_001918402.1	LOC102174969	0.9977	8.186e-06
1736	XR_001917326.1	COL8A1	0.9977	8.197e-06
1737	XR_001297367.1	STAC	0.9977	8.198e-06
1738	ENSCHIT00000003463	MSMB	0.9977	8.198e-06
1739	XR_001919617.1	IL15RA	0.9977	8.217e-06
1740	XR_001919619.1	CLEC4G	0.9977	8.217e-06
1741	TCONS_00019590	SLC30A10	0.9977	8.242e-06
1742	XR_001297367.1	TFF2	0.9977	8.243e-06
1743	ENSCHIT00000007538	LRRTM1	0.9977	8.254e-06
1744	XR_001919619.1	FGL2	0.9976	8.291e-06
1745	XR_001917326.1	LOC102179403	0.9976	8.297e-06
1746	TCONS_00019590	OSCAR	0.9976	8.354e-06
1747	TCONS_00018504	CXCR2	0.9976	8.358e-06
1748	XR_311142.3	CXCR2	0.9976	8.358e-06
1749	TCONS_00018916	CXCR2	0.9976	8.358e-06
1750	ENSCHIT00000002637	CXCR2	0.9976	8.358e-06
1751	TCONS_00019287	CXCR2	0.9976	8.358e-06
1752	XR_001918691.1	CXCR2	0.9976	8.358e-06
1753	ENSCHIT00000003847	SCARB1	0.9976	8.376e-06
1754	XR_001297367.1	OIT3	0.9976	8.41e-06
1755	TCONS_00021229	LOC102179867	0.9976	8.421e-06
1756	XR_001919619.1	TFPI	0.9976	8.468e-06
1757	XR_001918402.1	LOC102188238	0.9976	8.51e-06
1758	XR_001918887.1	HADHB	0.9976	8.513e-06
1759	XR_001917486.1	GFPT2	0.9976	8.575e-06
1760	ENSCHIT00000002545	ADAMTS14	0.9976	8.594e-06
1761	ENSCHIT00000003463	EPOR	0.9976	8.603e-06
1762	TCONS_00001573	LOC102168673	0.9976	8.623e-06
1763	XR_001297367.1	ELFN2	0.9976	8.652e-06
1764	TCONS_00021391	LOC102168459	0.9976	8.673e-06
1765	TCONS_00001264	BLVRB	0.9976	8.675e-06
1766	XR_001918402.1	UBASH3B	0.9976	8.725e-06
1767	TCONS_00018504	ADAMTS14	0.9976	8.742e-06
1768	TCONS_00018916	ADAMTS14	0.9976	8.742e-06
1769	TCONS_00019287	ADAMTS14	0.9976	8.742e-06
1770	XR_311142.3	ADAMTS14	0.9976	8.742e-06
1771	ENSCHIT00000002637	ADAMTS14	0.9976	8.742e-06
1772	XR_001918691.1	ADAMTS14	0.9976	8.742e-06
1773	XR_001917326.1	ITIH4	0.9976	8.743e-06
1774	TCONS_00011225	MSMB	0.9976	8.744e-06
1775	XR_001917486.1	SCGB3A2	0.9976	8.753e-06
1776	XR_001918402.1	FABP3	0.9976	8.755e-06
1777	TCONS_00002319	PTGIS	0.9976	8.757e-06
1778	XR_001917398.1	LOC108638312	0.9976	8.758e-06
1779	XR_309871.3	CHI3L1	0.9976	8.759e-06
1780	TCONS_00021229	SUGCT	0.9976	8.786e-06
1781	XR_001297367.1	UBASH3B	0.9976	8.789e-06
1782	TCONS_00021171	GPX3	0.9976	8.802e-06
1783	TCONS_00021229	ADAMTS14	0.9976	8.813e-06
1784	TCONS_00002319	LOC102179867	0.9976	8.814e-06
1785	TCONS_00002319	LOC102174969	0.9976	8.837e-06
1786	XR_001918402.1	FGF18	0.9976	8.867e-06
1787	XR_001917486.1	CCDC63	0.9976	8.912e-06
1788	ENSCHIT00000000840	LOC102174177	0.9976	8.926e-06
1789	XR_001919619.1	OSM	0.9976	8.94e-06
1790	ENSCHIT00000009457	MEP1B	0.9976	8.955e-06
1791	ENSCHIT00000010152	FAM177B	0.9976	8.962e-06
1792	ENSCHIT00000003463	FBXO10	0.9976	8.978e-06
1793	XR_001917326.1	SPIC	0.9975	9.022e-06
1794	XR_001918402.1	LOC102173738	0.9975	9.029e-06
1795	XR_001918887.1	CPXM2	0.9975	9.041e-06
1796	TCONS_00001573	3BHSD	0.9975	9.053e-06
1797	XR_001919619.1	IL15RA	0.9975	9.066e-06
1798	TCONS_00001573	SERPINF2	0.9975	9.091e-06
1799	XR_001919210.1	TMEM59L	0.9975	9.094e-06
1800	XR_001918498.1	CD209	0.9975	9.118e-06
1801	XR_001919617.1	FAM222A	0.9975	9.122e-06
1802	TCONS_00026724	ELSPBP1	0.9975	9.123e-06
1803	ENSCHIT00000003464	LOC108638507	0.9975	9.14e-06
1804	TCONS_00025452	TSPAN12	0.9975	9.165e-06
1805	TCONS_00021171	RAMP3	0.9975	9.168e-06
1806	XR_309871.3	TP53INP2	0.9975	9.216e-06
1807	TCONS_00001573	SEMA6B	0.9975	9.229e-06
1808	TCONS_00001573	RELL2	0.9975	9.232e-06
1809	ENSCHIT00000003463	ADAMTS14	0.9975	9.266e-06
1810	XR_001917069.1	CORIN	0.9975	9.282e-06
1811	TCONS_00011225	SPTBN5	0.9975	9.288e-06
1812	TCONS_00021391	LOC108637753	0.9975	9.376e-06
1813	XR_001917326.1	LOC102173702	0.9975	9.403e-06
1814	TCONS_00002319	HAPLN4	0.9975	9.425e-06
1815	TCONS_00019590	TNNT1	0.9975	9.453e-06
1816	XR_001297367.1	EMILIN2	0.9975	9.486e-06
1817	TCONS_00011225	HADHB	0.9975	9.496e-06
1818	TCONS_00025452	LOC108633292	0.9975	9.522e-06
1819	XR_001297367.1	SLCO2A1	0.9975	9.524e-06
1820	ENSCHIT00000003463	OIT3	0.9975	9.543e-06
1821	TCONS_00017163	EPHX1	0.9975	9.584e-06
1822	ENSCHIT00000003463	SUGCT	0.9975	9.585e-06
1823	TCONS_00021391	RND1	0.9975	9.594e-06
1824	XR_001297367.1	AIF1L	0.9975	9.618e-06
1825	ENSCHIT00000002329	SEZ6	0.9975	9.622e-06
1826	TCONS_00002319	HHLA2	0.9975	9.655e-06
1827	TCONS_00017163	SUGCT	0.9975	9.683e-06
1828	TCONS_00025452	NAMPT	0.9975	9.736e-06
1829	XR_001917486.1	EHD3	0.9975	9.744e-06
1830	TCONS_00022199	KIAA1161	0.9975	9.745e-06
1831	TCONS_00001573	SPNS2	0.9974	9.747e-06
1832	TCONS_00011225	UBASH3B	0.9974	9.753e-06
1833	TCONS_00021229	HAPLN4	0.9974	9.787e-06
1834	XR_001917326.1	ELOVL5	0.9974	9.814e-06
1835	XR_001919210.1	FAT2	0.9974	9.82e-06
1836	TCONS_00021229	HHLA2	0.9974	9.828e-06
1837	ENSCHIT00000001919	FOXA3	0.9974	9.844e-06
1838	TCONS_00019590	ACSM1	0.9974	9.876e-06
1839	ENSCHIT00000002545	SCARB1	0.9974	9.88e-06
1840	TCONS_00021391	HS3ST2	0.9974	9.922e-06
1841	ENSCHIT00000002545	LOC102179867	0.9974	9.946e-06
1842	ENSCHIT00000003463	COL8A1	0.9974	9.97e-06
1843	TCONS_00019287	SCARB1	0.9974	1.001e-05
1844	TCONS_00018916	SCARB1	0.9974	1.001e-05
1845	TCONS_00018504	SCARB1	0.9974	1.001e-05
1846	XR_311142.3	SCARB1	0.9974	1.001e-05
1847	ENSCHIT00000002637	SCARB1	0.9974	1.001e-05
1848	XR_001918691.1	SCARB1	0.9974	1.001e-05
1849	ENSCHIT00000003464	RAMP3	0.9974	1.001e-05
1850	TCONS_00011225	SLCO2A1	0.9974	1.001e-05
1851	TCONS_00018916	ADRB1	0.9974	1.002e-05
1852	XR_311142.3	ADRB1	0.9974	1.002e-05
1853	TCONS_00018504	ADRB1	0.9974	1.002e-05
1854	XR_001918691.1	ADRB1	0.9974	1.002e-05
1855	ENSCHIT00000002637	ADRB1	0.9974	1.002e-05
1856	TCONS_00019287	ADRB1	0.9974	1.002e-05
1857	XR_001919619.1	EMILIN2	0.9974	1.002e-05
1858	TCONS_00015173	CREM	0.9974	1.003e-05
1859	TCONS_00011225	ITIH4	0.9974	1.004e-05
1860	TCONS_00001573	FAM110D	0.9974	1.005e-05
1861	XR_001917486.1	HECW2	0.9974	1.009e-05
1862	XR_310340.3	NAT8	0.9974	1.013e-05
1863	XR_001917326.1	2024-03-03	0.9974	1.015e-05
1864	XR_001919617.1	HAPLN4	0.9974	1.019e-05
1865	TCONS_00016128	CYP19A1	0.9974	1.022e-05
1866	TCONS_00015173	HHLA2	0.9974	1.022e-05
1867	XR_001295902.2	SLC16A7	0.9974	1.026e-05
1868	XR_001918402.1	OIT3	0.9974	1.027e-05
1869	ENSCHIT00000002545	ADRB1	0.9974	1.034e-05
1870	XR_001919619.1	SCARB1	0.9974	1.034e-05
1871	TCONS_00011225	SPIC	0.9974	1.034e-05
1872	ENSCHIT00000003847	TM6SF2	0.9974	1.037e-05
1873	ENSCHIT00000002637	LOC102179867	0.9974	1.038e-05
1874	TCONS_00018504	LOC102179867	0.9974	1.038e-05
1875	TCONS_00019287	LOC102179867	0.9974	1.038e-05
1876	XR_311142.3	LOC102179867	0.9974	1.038e-05
1877	TCONS_00018916	LOC102179867	0.9974	1.038e-05
1878	XR_001918691.1	LOC102179867	0.9974	1.038e-05
1879	ENSCHIT00000003463	F13A1	0.9974	1.044e-05
1880	ENSCHIT00000005503	CTNND2	0.9974	1.047e-05
1881	XR_001918402.1	POSTN	0.9974	1.051e-05
1882	XR_001919210.1	IGF2	0.9973	1.053e-05
1883	ENSCHIT00000005551	LOC102173702	0.9973	1.053e-05
1884	XR_001297367.1	MRPL33	0.9973	1.054e-05
1885	ENSCHIT00000006969	PDZD9	0.9973	1.057e-05
1886	XR_001918402.1	SCGB3A2	0.9973	1.058e-05
1887	TCONS_00017163	LOC108633292	0.9973	1.059e-05
1888	TCONS_00011225	EREG	0.9973	1.06e-05
1889	TCONS_00019590	WFIKKN2	0.9973	1.068e-05
1890	TCONS_00001573	F13A1	0.9973	1.075e-05
1891	XR_309871.3	KCNE4	0.9973	1.077e-05
1892	TCONS_00026724	LOC108637753	0.9973	1.078e-05
1893	TCONS_00021229	SCARB1	0.9973	1.081e-05
1894	ENSCHIT00000003463	SLC6A6	0.9973	1.085e-05
1895	TCONS_00026724	PADI1	0.9973	1.088e-05
1896	XR_001918402.1	PRLR	0.9973	1.088e-05
1897	XR_001919619.1	TM6SF2	0.9973	1.088e-05
1898	TCONS_00011225	EPOR	0.9973	1.091e-05
1899	XR_001917486.1	FGF18	0.9973	1.092e-05
1900	XR_001917326.1	P2RY6	0.9973	1.094e-05
1901	ENSCHIT00000006555	TNNI3	0.9973	1.096e-05
1902	XR_001919493.1	C1QA	0.9973	1.096e-05
1903	XR_001919210.1	LOC102188633	0.9973	1.099e-05
1904	XR_001918402.1	APOA1	0.9973	1.099e-05
1905	ENSCHIT00000003463	EMILIN2	0.9973	1.1e-05
1906	XR_001918402.1	DDAH1	0.9973	1.1e-05
1907	XR_001297083.2	MGST1	0.9973	1.105e-05
1908	ENSCHIT00000003847	HHLA2	0.9973	1.11e-05
1909	ENSCHIT00000003847	TSPAN12	0.9973	1.11e-05
1910	ENSCHIT00000005551	TM6SF2	0.9973	1.114e-05
1911	ENSCHIT00000005551	ALDH2	0.9973	1.114e-05
1912	ENSCHIT00000003847	TFPI	0.9973	1.114e-05
1913	XR_001917326.1	RAMP3	0.9973	1.114e-05
1914	XR_001918498.1	KCNK3	0.9973	1.115e-05
1915	XR_001918498.1	RELL2	0.9973	1.116e-05
1916	TCONS_00021391	PADI1	0.9973	1.116e-05
1917	TCONS_00011225	COL15A1	0.9973	1.119e-05
1918	XR_001918402.1	CCDC63	0.9973	1.121e-05
1919	TCONS_00011225	CLEC4G	0.9973	1.122e-05
1920	TCONS_00001573	ELFN2	0.9973	1.125e-05
1921	XR_001919619.1	OIT3	0.9973	1.125e-05
1922	XR_001919617.1	AVPR1A	0.9973	1.126e-05
1923	XR_001297367.1	CREM	0.9973	1.127e-05
1924	TCONS_00002319	SCARB1	0.9973	1.128e-05
1925	XR_001918402.1	LOC102176672	0.9973	1.129e-05
1926	ENSCHIT00000005551	KIAA1324	0.9973	1.133e-05
1927	XR_001917486.1	FNDC4	0.9972	1.136e-05
1928	ENSCHIT00000001919	TFR2	0.9972	1.137e-05
1929	ENSCHIT00000005551	SMIM3	0.9972	1.139e-05
1930	TCONS_00021171	PTX3	0.9972	1.143e-05
1931	XR_001919619.1	TSPAN12	0.9972	1.144e-05
1932	TCONS_00021171	PITPNM3	0.9972	1.146e-05
1933	ENSCHIT00000003463	HECW2	0.9972	1.147e-05
1934	ENSCHIT00000003177	LOC108633283	0.9972	1.149e-05
1935	XR_001295653.2	NPC1	0.9972	1.151e-05
1936	ENSCHIT00000002961	C1GALT1C1L	0.9972	1.154e-05
1937	TCONS_00019590	NDNF	0.9972	1.155e-05
1938	XR_310355.2	OSM	0.9972	1.157e-05
1939	ENSCHIT00000002545	EPOR	0.9972	1.158e-05
1940	TCONS_00021391	VSNL1	0.9972	1.159e-05
1941	XR_001918402.1	LOC102185617	0.9972	1.16e-05
1942	XR_001919619.1	SPTBN5	0.9972	1.16e-05
1943	ENSCHIT00000005551	PKIB	0.9972	1.16e-05
1944	XR_001917486.1	PIM3	0.9972	1.16e-05
1945	XR_001917486.1	AIF1L	0.9972	1.161e-05
1946	ENSCHIT00000003463	HADHB	0.9972	1.162e-05
1947	XR_311142.3	EPOR	0.9972	1.163e-05
1948	TCONS_00018504	EPOR	0.9972	1.163e-05
1949	TCONS_00018916	EPOR	0.9972	1.163e-05
1950	ENSCHIT00000002637	EPOR	0.9972	1.163e-05
1951	TCONS_00019287	EPOR	0.9972	1.163e-05
1952	XR_001918691.1	EPOR	0.9972	1.163e-05
1953	TCONS_00025452	HECW2	0.9972	1.165e-05
1954	XR_001917326.1	LOC102185525	0.9972	1.168e-05
1955	XR_001918402.1	PTGFR	0.9972	1.172e-05
1956	TCONS_00015173	LOC102168428	0.9972	1.174e-05
1957	TCONS_00016128	LOC108637251	0.9972	1.174e-05
1958	XR_001920011.1	SNPH	0.9972	1.176e-05
1959	TCONS_00019590	LOC102170310	0.9972	1.176e-05
1960	TCONS_00021391	PCP4L1	0.9972	1.178e-05
1961	XR_001918828.1	PPIL6	0.9972	1.179e-05
1962	TCONS_00004299	SOD1	0.9972	1.179e-05
1963	TCONS_00021171	APOA1	0.9972	1.18e-05
1964	XR_001919619.1	SUGCT	0.9972	1.18e-05
1965	ENSCHIT00000010011	KIF12	0.9972	1.183e-05
1966	ENSCHIT00000010384	PROM1	0.9972	1.185e-05
1967	XR_001917326.1	SLC6A6	0.9972	1.191e-05
1968	TCONS_00021229	LOC102174969	0.9972	1.191e-05
1969	TCONS_00015173	2024-03-03	0.9972	1.195e-05
1970	XR_001918555.1	SLCO2A1	0.9972	1.202e-05
1971	TCONS_00001573	LOC102173702	0.9972	1.213e-05
1972	TCONS_00002319	PAMR1	0.9972	1.216e-05
1973	TCONS_00011225	DDAH1	0.9972	1.216e-05
1974	XR_001918887.1	LOC108633863	0.9972	1.217e-05
1975	TCONS_00011225	ANXA3	0.9971	1.218e-05
1976	TCONS_00019644	LOC102180664	0.9971	1.22e-05
1977	ENSCHIT00000003847	PRRX2	0.9971	1.223e-05
1978	TCONS_00021171	APOA5	0.9971	1.224e-05
1979	XR_001918555.1	AIF1L	0.9971	1.226e-05
1980	ENSCHIT00000003847	EPOR	0.9971	1.227e-05
1981	XR_001917486.1	SLC16A14	0.9971	1.228e-05
1982	XR_001919210.1	VSNL1	0.9971	1.233e-05
1983	ENSCHIT00000003847	EREG	0.9971	1.233e-05
1984	TCONS_00021229	EPOR	0.9971	1.233e-05
1985	TCONS_00021229	TSPAN12	0.9971	1.233e-05
1986	XR_001919617.1	PTGIS	0.9971	1.236e-05
1987	XR_001919617.1	SLC35F5	0.9971	1.238e-05
1988	ENSCHIT00000003847	ITIH4	0.9971	1.239e-05
1989	XR_001918402.1	SLC16A12	0.9971	1.243e-05
1990	TCONS_00002319	TSPAN12	0.9971	1.244e-05
1991	XR_311142.3	LOC102174969	0.9971	1.245e-05
1992	ENSCHIT00000002637	LOC102174969	0.9971	1.245e-05
1993	XR_001918691.1	LOC102174969	0.9971	1.245e-05
1994	TCONS_00018504	LOC102174969	0.9971	1.245e-05
1995	TCONS_00018916	LOC102174969	0.9971	1.245e-05
1996	TCONS_00019287	LOC102174969	0.9971	1.245e-05
1997	XR_001919617.1	AIF1L	0.9971	1.247e-05
1998	ENSCHIT00000002545	LOC102174969	0.9971	1.249e-05
1999	XR_001918555.1	CLEC4G	0.9971	1.252e-05
[truncated: 71,184 more rows]
